# Supplementary material for: Effects of multiple vein microjoints on the mechanical behaviour of dragonfly wings: numerical modelling
Source: R Soc Open Sci. 2016 Mar 23;3(3):150610. doi: 10.1098/rsos.150610 (PMC4821260; doi:10.1098/rsos.150610)
Supplement: Model S1: The FE model of vein joint combination Group 1. Model S2: The FE model of vein joint combination Group 2. Model S3: The FE model of vein joint combination Group3. Model S4: The FE model of vein joint combination Group 4. Model S5: The FE model of vein joint combination Group 5. [file rsos150610supp3.zip]

Archive with 5 entries (5 files):
- rsos150610supp7.sat
- rsos150610supp3.sat
- rsos150610supp4.sat
- rsos150610supp5.sat
- rsos150610supp6.sat
