# Supplementary material for: Effects of multiple vein microjoints on the mechanical behaviour of dragonfly wings: numerical modelling
Source: R Soc Open Sci. 2016 Mar 23;3(3):150610. doi: 10.1098/rsos.150610 (PMC4821260; doi:10.1098/rsos.150610)
Supplement: Model S1: The FE model of vein joint combination Group 1. Model S2: The FE model of vein joint combination Group 2. Model S3: The FE model of vein joint combination Group3. Model S4: The FE model of vein joint combination Group 4. Model S5: The FE model of vein joint combination Group 5. [file rsos150610supp3.zip › rsos150610supp7.sat]

2000 0 27 0           
34 Abaqus, Inc. - Abaqus 6.14-2 - 230 12 ACIS 23.0 NT 24 Wed Jan 20 16:36:04 2016 
1 9.9999999999999995e-007 1e-010 
-0 body $27 -1 -1 $-1 $-1 $-1 $-1 F #
-1 body $28 -1 -1 $-1 $-1 $-1 $-1 F #
-2 body $29 -1 -1 $-1 $-1 $-1 $-1 F #
-3 body $30 -1 -1 $-1 $-1 $-1 $-1 F #
-4 body $31 -1 -1 $-1 $-1 $-1 $-1 F #
-5 body $32 -1 -1 $-1 $-1 $-1 $-1 F #
-6 body $33 -1 -1 $-1 $-1 $-1 $-1 F #
-7 body $34 -1 -1 $-1 $-1 $-1 $-1 F #
-8 body $35 -1 -1 $-1 $-1 $-1 $-1 F #
-9 body $36 -1 -1 $-1 $-1 $-1 $-1 F #
-10 body $37 -1 -1 $-1 $-1 $-1 $-1 F #
-11 body $38 -1 -1 $-1 $-1 $-1 $-1 F #
-12 body $39 -1 -1 $-1 $-1 $-1 $40 F #
-13 body $41 -1 -1 $-1 $-1 $-1 $42 F #
-14 body $43 -1 -1 $-1 $-1 $-1 $44 F #
-15 body $45 -1 -1 $-1 $-1 $-1 $46 F #
-16 body $47 -1 -1 $-1 $-1 $-1 $48 F #
-17 body $49 -1 -1 $-1 $-1 $-1 $50 F #
-18 body $51 -1 -1 $-1 $-1 $-1 $52 F #
-19 body $53 -1 -1 $-1 $-1 $-1 $54 F #
-20 body $55 -1 -1 $-1 $-1 $-1 $-1 F #
-21 body $56 -1 -1 $-1 $-1 $-1 $-1 F #
-22 body $57 -1 -1 $-1 $-1 $-1 $-1 F #
-23 body $58 -1 -1 $-1 $-1 $-1 $-1 F #
-24 body $59 -1 -1 $-1 $-1 $-1 $-1 F #
-25 body $60 -1 -1 $-1 $-1 $-1 $61 F #
-26 body $62 -1 -1 $-1 $63 $-1 $64 T -1804.1845248737948 -172.52078467516515 -2.8421709430404007e-014 823.83008984792423 89.449974617495258 200.00000000000006 #
-27 string_attrib-name_attrib-gen-attrib $-1 -1 $-1 $-1 $0 2 1 1 1 1 1 1 1 1 1 1 1 1 1 0 1 1 1 @18 HKS_ATTRIB_BODY_ID @1 1 #
-28 string_attrib-name_attrib-gen-attrib $-1 -1 $-1 $-1 $1 2 1 1 1 1 1 1 1 1 1 1 1 1 1 0 1 1 1 @18 HKS_ATTRIB_BODY_ID @1 1 #
-29 string_attrib-name_attrib-gen-attrib $-1 -1 $-1 $-1 $2 2 1 1 1 1 1 1 1 1 1 1 1 1 1 0 1 1 1 @18 HKS_ATTRIB_BODY_ID @1 1 #
-30 string_attrib-name_attrib-gen-attrib $-1 -1 $-1 $-1 $3 2 1 1 1 1 1 1 1 1 1 1 1 1 1 0 1 1 1 @18 HKS_ATTRIB_BODY_ID @1 1 #
-31 string_attrib-name_attrib-gen-attrib $-1 -1 $-1 $-1 $4 2 1 1 1 1 1 1 1 1 1 1 1 1 1 0 1 1 1 @18 HKS_ATTRIB_BODY_ID @1 1 #
-32 string_attrib-name_attrib-gen-attrib $-1 -1 $-1 $-1 $5 2 1 1 1 1 1 1 1 1 1 1 1 1 1 0 1 1 1 @18 HKS_ATTRIB_BODY_ID @1 1 #
-33 string_attrib-name_attrib-gen-attrib $-1 -1 $-1 $-1 $6 2 1 1 1 1 1 1 1 1 1 1 1 1 1 0 1 1 1 @18 HKS_ATTRIB_BODY_ID @1 1 #
-34 string_attrib-name_attrib-gen-attrib $-1 -1 $-1 $-1 $7 2 1 1 1 1 1 1 1 1 1 1 1 1 1 0 1 1 1 @18 HKS_ATTRIB_BODY_ID @1 1 #
-35 string_attrib-name_attrib-gen-attrib $-1 -1 $-1 $-1 $8 2 1 1 1 1 1 1 1 1 1 1 1 1 1 0 1 1 1 @18 HKS_ATTRIB_BODY_ID @1 1 #
-36 string_attrib-name_attrib-gen-attrib $-1 -1 $-1 $-1 $9 2 1 1 1 1 1 1 1 1 1 1 1 1 1 0 1 1 1 @18 HKS_ATTRIB_BODY_ID @1 1 #
-37 string_attrib-name_attrib-gen-attrib $-1 -1 $-1 $-1 $10 2 1 1 1 1 1 1 1 1 1 1 1 1 1 0 1 1 1 @18 HKS_ATTRIB_BODY_ID @1 1 #
-38 string_attrib-name_attrib-gen-attrib $-1 -1 $-1 $-1 $11 2 1 1 1 1 1 1 1 1 1 1 1 1 1 0 1 1 1 @18 HKS_ATTRIB_BODY_ID @1 1 #
-39 string_attrib-name_attrib-gen-attrib $-1 -1 $-1 $-1 $12 2 1 1 1 1 1 1 1 1 1 1 1 1 1 0 1 1 1 @18 HKS_ATTRIB_BODY_ID @1 1 #
-40 transform $-1 -1 1 0 0 0 1 0 0 0 1 0 0 0 1 no_rotate no_reflect no_shear #
-41 string_attrib-name_attrib-gen-attrib $-1 -1 $-1 $-1 $13 2 1 1 1 1 1 1 1 1 1 1 1 1 1 0 1 1 1 @18 HKS_ATTRIB_BODY_ID @1 1 #
-42 transform $-1 -1 1 0 0 0 1 0 0 0 1 0 0 0 1 no_rotate no_reflect no_shear #
-43 string_attrib-name_attrib-gen-attrib $-1 -1 $-1 $-1 $14 2 1 1 1 1 1 1 1 1 1 1 1 1 1 0 1 1 1 @18 HKS_ATTRIB_BODY_ID @1 1 #
-44 transform $-1 -1 1 0 0 0 1 0 0 0 1 0 0 0 1 no_rotate no_reflect no_shear #
-45 string_attrib-name_attrib-gen-attrib $-1 -1 $-1 $-1 $15 2 1 1 1 1 1 1 1 1 1 1 1 1 1 0 1 1 1 @18 HKS_ATTRIB_BODY_ID @1 1 #
-46 transform $-1 -1 1 0 0 0 1 0 0 0 1 0 0 0 1 no_rotate no_reflect no_shear #
-47 string_attrib-name_attrib-gen-attrib $-1 -1 $-1 $-1 $16 2 1 1 1 1 1 1 1 1 1 1 1 1 1 0 1 1 1 @18 HKS_ATTRIB_BODY_ID @1 1 #
-48 transform $-1 -1 1 0 0 0 1 0 0 0 1 0 0 0 1 no_rotate no_reflect no_shear #
-49 string_attrib-name_attrib-gen-attrib $-1 -1 $-1 $-1 $17 2 1 1 1 1 1 1 1 1 1 1 1 1 1 0 1 1 1 @18 HKS_ATTRIB_BODY_ID @1 1 #
-50 transform $-1 -1 1 0 0 0 1 0 0 0 1 0 0 0 1 no_rotate no_reflect no_shear #
-51 string_attrib-name_attrib-gen-attrib $-1 -1 $-1 $-1 $18 2 1 1 1 1 1 1 1 1 1 1 1 1 1 0 1 1 1 @18 HKS_ATTRIB_BODY_ID @1 1 #
-52 transform $-1 -1 1 0 0 0 1 0 0 0 1 0 0 0 1 no_rotate no_reflect no_shear #
-53 string_attrib-name_attrib-gen-attrib $-1 -1 $-1 $-1 $19 2 1 1 1 1 1 1 1 1 1 1 1 1 1 0 1 1 1 @18 HKS_ATTRIB_BODY_ID @1 1 #
-54 transform $-1 -1 1 0 0 0 1 0 0 0 1 0 0 0 1 no_rotate no_reflect no_shear #
-55 string_attrib-name_attrib-gen-attrib $-1 -1 $-1 $-1 $20 2 1 1 1 1 1 1 1 1 1 1 1 1 1 0 1 1 1 @18 HKS_ATTRIB_BODY_ID @1 1 #
-56 string_attrib-name_attrib-gen-attrib $-1 -1 $-1 $-1 $21 2 1 1 1 1 1 1 1 1 1 1 1 1 1 0 1 1 1 @18 HKS_ATTRIB_BODY_ID @1 1 #
-57 string_attrib-name_attrib-gen-attrib $-1 -1 $-1 $-1 $22 2 1 1 1 1 1 1 1 1 1 1 1 1 1 0 1 1 1 @18 HKS_ATTRIB_BODY_ID @1 1 #
-58 string_attrib-name_attrib-gen-attrib $-1 -1 $-1 $-1 $23 2 1 1 1 1 1 1 1 1 1 1 1 1 1 0 1 1 1 @18 HKS_ATTRIB_BODY_ID @1 1 #
-59 string_attrib-name_attrib-gen-attrib $-1 -1 $-1 $-1 $24 2 1 1 1 1 1 1 1 1 1 1 1 1 1 0 1 1 1 @18 HKS_ATTRIB_BODY_ID @1 1 #
-60 string_attrib-name_attrib-gen-attrib $-1 -1 $-1 $-1 $25 2 1 1 1 1 1 1 1 1 1 1 1 1 1 0 1 1 1 @18 HKS_ATTRIB_BODY_ID @1 1 #
-61 transform $-1 -1 1 0 0 0 1 0 0 0 1 0 0 0 1 no_rotate no_reflect no_shear #
-62 string_attrib-name_attrib-gen-attrib $-1 -1 $-1 $-1 $26 2 1 1 1 1 1 1 1 1 1 1 1 1 1 0 1 1 1 @18 HKS_ATTRIB_BODY_ID @1 1 #
-63 lump $65 -1 -1 $-1 $-1 $66 $26 T -1804.1845248737948 -172.52078467516515 -2.8421709430404007e-014 823.83008984792423 89.449974617495258 200.00000000000006 #
-64 transform $-1 -1 1 0 0 0 1 0 0 0 1 0 0 0 1 no_rotate no_reflect no_shear #
-65 cell_ptr-ct-attrib $-1 -1 $-1 $-1 $63 1 1 1 1 1 1 1 1 1 1 1 1 0 1 0 1 1 1 $67 $-1 auto #
-66 shell $-1 -1 -1 $-1 $-1 $-1 $68 $-1 $63 T -1804.1845248737948 -172.52078467516515 -2.8421709430404007e-014 823.83008984792423 89.449974617495258 200.00000000000006 #
-67 cell3d-cell $-1 -1 $69 $63 $-1 1 $70 #
-68 face $71 -1 -1 $-1 $72 $73 $66 $-1 $74 forward double in T 438.147334750401 -99.497710399830538 0 441.47056274253134 -84.870469935268517 200 F #
-69 cell3d-cell $-1 -1 $75 $63 $-1 1 $76 #
-70 cshell $-1 -1 $-1 $77 $67 #
-71 cface_ptr-ct-attrib $-1 -1 $-1 $-1 $68 1 1 1 1 1 1 1 1 1 1 1 1 0 1 0 1 1 1 $78 $79 #
-72 face $80 -1 -1 $-1 $81 $82 $66 $-1 $83 forward single T 440.14127137082136 -93.396287866625187 92.65104143239536 453.26539487234515 -84.870469935268432 100.00000000000001 F #
-73 loop $-1 -1 -1 $-1 $84 $85 $68 T 438.97814165054911 -95.840900171205121 96.250000000000014 440.63975587645729 -88.527280013914137 103.75 hole $74 F #
-74 plane-surface $-1 -1 -1 $-1 440.16252712267902 -90.62780804553168 107.5 -0.9751493543055112 0.22154849761969647 0 0 -0 1 forward_v I I I I #
-75 cell3d-cell $-1 -1 $86 $63 $-1 1 $87 #
-76 cshell $-1 -1 $-1 $88 $69 #
-77 cface $-1 -1 $89 $70 $90 0 #
-78 cface $-1 -1 $91 $92 $68 1 #
-79 cface $-1 -1 $93 $70 $68 0 #
-80 cface_ptr-ct-attrib $-1 -1 $-1 $-1 $72 1 1 1 1 1 1 1 1 1 1 1 1 0 1 0 1 1 1 $-1 $89 #
-81 face $94 -1 -1 $-1 $95 $96 $66 $-1 $97 forward single T 18.326895786039199 -90.721365586755979 0 440.14127137082363 5.1125092680072015 92.651530870943475 F #
-82 loop $-1 -1 -1 $-1 $-1 $98 $72 T 440.14127137082136 -93.396287866625187 92.65104143239536 453.26539487234515 -84.870469935268432 100.00000000000001 periphery $83 F #
-83 cone-surface $-1 -1 -1 $-1 227.02019425035715 -43.839671250543084 100.00000000000001 -0.9751493543055012 0.22154849761973947 -5.5435967519242197e-030 1.661613732148016 7.3136201572911181 -9.1848509980333713e-016 1 I I 0 1 7.4999999999998543 forward I I I I #
-84 loop $-1 -1 -1 $-1 $-1 $99 $68 T 438.147334750401 -99.497710399830538 0 441.47056274253134 -84.870469935268517 200 periphery $74 F #
-85 coedge $-1 -1 -1 $-1 $100 $101 $102 $103 forward $73 $-1 #
-86 cell3d-cell $-1 -1 $104 $63 $-1 1 $105 #
-87 cshell $-1 -1 $-1 $106 $75 #
-88 cface $-1 -1 $107 $76 $108 0 #
-89 cface $-1 -1 $109 $70 $72 0 #
-90 face $110 -1 -1 $-1 $111 $112 $66 $-1 $113 reversed single T 441.47056274253066 -91.596796400904879 93.395442643562106 453.2649054338483 -84.870470047447697 106.60455735643782 F #
-91 cface $-1 -1 $114 $92 $115 0 #
-92 cshell $-1 -1 $-1 $116 $117 #
-93 cface $-1 -1 $118 $70 $119 1 #
-94 cface_ptr-ct-attrib $-1 -1 $-1 $-1 $81 1 1 1 1 1 1 1 1 1 1 1 1 0 1 0 1 1 1 $-1 $120 #
-95 face $121 -1 -1 $-1 $122 $123 $66 $-1 $124 reversed single T 17.662250293180129 -93.646813649662874 -7.1054273576010019e-015 440.14127137082363 5.1125092679977229 7.1054273576010019e-015 F #
-96 loop $-1 -1 -1 $-1 $-1 $125 $81 T 18.326895786039199 -90.721365586755979 0 440.14127137082363 5.1125092680072015 92.651530870943475 periphery $97 F #
-97 plane-surface $-1 -1 -1 $-1 228.45732595700122 -42.627953157588486 0 0.22154849761969528 0.97514935430551142 0 -0.97514935430551142 0.22154849761969528 0 forward_v I I I I #
-98 coedge $-1 -1 -1 $-1 $126 $127 $128 $129 reversed $82 $-1 #
-99 coedge $-1 -1 -1 $-1 $130 $131 $132 $133 reversed $84 $-1 #
-100 coedge $-1 -1 -1 $-1 $134 $85 $135 $136 forward $73 $-1 #
-101 coedge $-1 -1 -1 $-1 $85 $137 $138 $139 forward $73 $-1 #
-102 coedge $-1 -1 -1 $-1 $140 $141 $142 $103 forward $143 $-1 #
-103 edge $-1 -1 -1 $-1 $144 0 $145 1.1592793391931515 $102 $146 forward @7 unknown T 440.14127186458364 -90.721365698925865 100.00000000000001 440.63975587645729 -88.5272801260937 103.43693155891535 #
-104 cell3d-cell $-1 -1 $147 $63 $-1 1 $148 #
-105 cshell $-1 -1 $-1 $149 $86 #
-106 cface $-1 -1 $150 $87 $151 0 #
-107 cface $-1 -1 $152 $76 $153 0 #
-108 face $154 -1 -1 $-1 $155 $156 $66 $-1 $157 reversed single T -40.491580484777799 3.3078134349817119 96.250083126074927 -38.82996675642157 10.621433593134171 103.74991687392506 F #
-109 cface $-1 -1 $158 $70 $159 0 #
-110 cface_ptr-ct-attrib $-1 -1 $-1 $-1 $90 1 1 1 1 1 1 1 1 1 1 1 1 0 1 0 1 1 1 $-1 $77 #
-111 face $160 -1 -1 $-1 $161 $162 $66 $-1 $163 reversed single T 1.9054206760598587 -3.6638354620615488 92.992434384408597 16.332959494452226 4.5642054817625857 107.00756561559139 F #
-112 loop $-1 -1 -1 $-1 $-1 $164 $90 T 441.47056274253066 -91.596796400904879 93.395442643562106 453.2649054338483 -84.870470047447697 106.60455735643782 periphery $113 T #
-113 plane-surface $-1 -1 -1 $-1 448.73339472775933 -89.0124709593685 92.500000000000014 -0.49540043179159587 -0.86866472944439288 1.1717825587846318e-016 0.86866472944439266 -0.49540043179159599 3.5592895223090898e-017 forward_v I I I I #
-114 cface $-1 -1 $165 $92 $166 0 #
-115 face $167 -1 -1 $-1 $168 $169 $66 $-1 $170 forward single T 408.17477860015373 -127.49787888542807 103.95732955818298 414.79171376235877 -87.541863206815805 107.54267044181697 F #
-116 cface $-1 -1 $171 $92 $172 0 #
-117 cell3d-cell $-1 -1 $173 $63 $-1 1 $92 #
-118 cface $-1 -1 $174 $70 $175 0 #
-119 face $176 -1 -1 $-1 $177 $178 $66 $-1 $179 forward double in T 449.61317286884253 -95.949780622840919 0 451.91283148627571 -93.395798427934665 200 F #
-120 cface $-1 -1 $180 $92 $81 0 #
-121 cface_ptr-ct-attrib $-1 -1 $-1 $-1 $95 1 1 1 1 1 1 1 1 1 1 1 1 0 1 0 1 1 1 $-1 $181 #
-122 face $182 -1 -1 $-1 $159 $183 $66 $-1 $184 forward single T 17.662250293180097 -93.646813649672524 -2.8421709430404007e-014 439.47662587796458 2.1870612050906644 92.651530672357808 F #
-123 loop $-1 -1 -1 $-1 $-1 $185 $95 T 17.662250293180129 -93.646813649662874 -7.1054273576010019e-015 440.14127137082363 5.1125092679977229 7.1054273576010019e-015 periphery $124 T #
-124 plane-surface $-1 -1 -1 $-1 -491.42293029449144 -47.344701521488794 0 0 0 1 1 0 0 forward_v I I I I #
-125 coedge $-1 -1 -1 $-1 $186 $187 $188 $189 forward $96 $-1 #
-126 coedge $-1 -1 -1 $-1 $190 $98 $191 $192 forward $82 $-1 #
-127 coedge $-1 -1 -1 $-1 $98 $193 $194 $195 reversed $82 $-1 #
-128 coedge $-1 -1 -1 $-1 $196 $130 $197 $129 forward $84 $-1 #
-129 edge $-1 -1 -1 $-1 $198 1.3563645046896862 $199 1.3694383398093319 $197 $200 forward @7 unknown T 440.14127137082136 -90.721365586755979 92.651530870943475 440.16252712267902 -90.62780804553168 92.671769081528168 #
-130 coedge $-1 -1 -1 $-1 $128 $99 $126 $192 reversed $84 $-1 #
-131 coedge $-1 -1 -1 $-1 $99 $201 $202 $203 forward $84 $-1 #
-132 coedge $-1 -1 -1 $-1 $204 $205 $206 $133 forward $207 $-1 #
-133 edge $-1 -1 -1 $-1 $208 1.2246467997378065e-016 $209 1.3563645046896844 $132 $210 forward @7 unknown T 440.1625271202484 -90.627808056227721 100.00000000000001 441.47056274253134 -84.870469935268432 107.32823096883797 #
-134 coedge $-1 -1 -1 $-1 $137 $100 $211 $212 forward $73 $-1 #
-135 coedge $-1 -1 -1 $-1 $213 $214 $215 $136 forward $216 $-1 #
-136 edge $-1 -1 -1 $-1 $145 1.1592795685158732 $217 1.982313260650876 $135 $218 forward @7 unknown T 439.47662637172436 -93.646813761842353 103.43693155891532 440.14127189784409 -90.721365552529633 103.75 #
-137 coedge $-1 -1 -1 $-1 $101 $134 $219 $220 forward $73 $-1 #
-138 coedge $-1 -1 -1 $-1 $221 $222 $223 $139 forward $224 $-1 #
-139 edge $-1 -1 -1 $-1 $225 5.1239059679864294 $144 6.2831853071795862 $138 $146 forward @7 unknown T 440.14127186458364 -90.721365698925879 96.563068441084653 440.63975587645729 -88.5272801260937 100.00000000000001 #
-140 coedge $-1 -1 -1 $-1 $226 $102 $214 $227 forward $143 $-1 #
-141 coedge $-1 -1 -1 $-1 $102 $228 $221 $229 reversed $143 $-1 #
-142 coedge $-1 -1 -1 $-1 $223 $215 $85 $103 reversed $230 $-1 #
-143 loop $-1 -1 -1 $-1 $-1 $231 $232 T 18.326896061956624 -90.721365698925865 100.00000000000001 440.63975587645729 7.3065947738751049 103.43693196842038 periphery $233 F #
-144 vertex $-1 -1 -1 $-1 $229 $234 #
-145 vertex $-1 -1 -1 $-1 $227 $235 #
-146 ellipse-curve $-1 -1 -1 $-1 439.80894901038323 -92.184090204739192 100.00000000000001 0.97514935430549787 -0.22154849761975426 7.3999463784320646e-030 0.83080686607399201 3.6568100786454889 -4.5924254990165979e-016 1 I I #
-147 cell3d-cell $-1 -1 $236 $63 $-1 1 $237 #
-148 cshell $-1 -1 $-1 $238 $104 #
-149 cface $-1 -1 $239 $105 $240 0 #
-150 cface $-1 -1 $241 $87 $242 0 #
-151 face $243 -1 -1 $-1 $244 $245 $66 $-1 $246 reversed single T -512.16853325746933 -87.212286950393462 93.182629511964734 -499.09619272017869 -79.757117047447736 106.81737048803521 F #
-152 cface $-1 -1 $247 $76 $248 0 #
-153 face $249 -1 -1 $-1 $250 $251 $66 $-1 $252 reversed single T -41.322387348956653 13.441686364375194 93.717393455699622 -29.640829380750812 14.278243672210602 106.28260654430038 F #
-154 cface_ptr-ct-attrib $-1 -1 $-1 $-1 $108 1 1 1 1 1 1 1 1 1 1 1 1 0 1 0 1 1 1 $-1 $88 #
-155 face $253 -1 -1 $-1 $254 $255 $66 $-1 $256 forward single T -462.30595631824264 -88.771753112155992 96.251333108715883 -459.33383324580842 -84.723083730871963 100 F #
-156 loop $-1 -1 -1 $-1 $-1 $257 $108 T -40.491580484777799 3.3078134349817119 96.250083126074927 -38.82996675642157 10.621433593134171 103.74991687392506 periphery $157 T #
-157 plane-surface $-1 -1 -1 $-1 -39.660773620599628 6.9646235140578341 100 0.97514935442036665 0.22154849711415833 8.200331296738026e-026 -0.22154849711415833 0.97514935442036677 -2.4492935982947064e-016 reverse_v I I I I #
-158 cface $-1 -1 $258 $70 $259 0 #
-159 face $260 -1 -1 $-1 $261 $207 $66 $-1 $83 forward single T 440.14127137082136 -93.396287866625229 100.00000000000001 453.26539487234521 -84.870469935268432 107.34895856760465 F #
-160 cface_ptr-ct-attrib $-1 -1 $-1 $-1 $111 1 1 1 1 1 1 1 1 1 1 1 1 0 1 0 1 1 1 $-1 $262 #
-161 face $263 -1 -1 $-1 $264 $265 $66 $-1 $266 forward single T -11.192503351562102 -43.126990088867203 0 10.47803337966581 5.5860330755657452 200 T 0 15.619457156755619 0 200 #
-162 loop $-1 -1 -1 $-1 $-1 $267 $111 T 1.9054206760598587 -3.6638354620615488 92.992434384408597 16.332959494452226 4.5642054817625857 107.00756561559139 periphery $163 T #
-163 plane-surface $-1 -1 -1 $-1 9.0701275092245055 0.47816544985816734 92.500000000000014 0.49540043179154469 0.86866472944442208 -1.1717825587846528e-016 0.86866472944442186 -0.4954004317915448 3.5592895223084002e-017 reverse_v I I I I #
-164 coedge $-1 -1 -1 $-1 $268 $269 $270 $271 reversed $112 $-1 #
-165 cface $-1 -1 $272 $92 $273 0 #
-166 face $274 -1 -1 $-1 $273 $275 $66 $-1 $276 reversed single T 412.0564438297946 -102.60175666037897 107.45732955818302 415.27971959354232 -88.297055246055436 107.54267044181695 F #
-167 cface_ptr-ct-attrib $-1 -1 $-1 $-1 $115 1 1 1 1 1 1 1 1 1 1 1 1 0 1 0 1 1 1 $-1 $91 #
-168 face $277 -1 -1 $-1 $278 $279 $66 $-1 $280 forward single T 408.17477860015373 -127.86240095475284 95.95875932434663 414.04198716672784 -91.882341908217768 104.04267044181695 F #
-169 loop $-1 -1 -1 $-1 $-1 $281 $115 T 408.17477860015373 -127.4672849710626 103.95732955818298 414.35460111838574 -88.054599908501544 107.54267044181695 periphery $170 F #
-170 spline-surface $-1 -1 -1 $-1 reversed { rbblnsur @11 blendsupsur plane 414.46042947307808 -107.18861162545655 107.49999999999999 1.1942135354408529e-016 -2.713186584658648e-017 1 -0.97514935430551142 0.22154849761969525 1.2246467991473532e-016 reverse_v I I I I null_curve nullbs 396.30928881366646 -93.068788461080658 107.49999999999999 
	@11 blendsupsur cone 422.90350764750121 -88.856007358517928 107.49999999999999 -1.1942135354408529e-016 2.713186584658648e-017 -1 8.8619399047878105 39.005974172220455 0 0.29999999999999999 I I 0 1 40 forward I I I I null_curve nubs 3 open 17 
	-46.649739116135279 3 -15.119676121671972 3 -4.972163321055163 3 -4.0705437099231894 3 -3.3932798711499217 3 
	-2.0028465655760468 3 -1.2068562604189803 3 -0.65081916807171236 3 -0.5800015416182096 3 -0.50552987453440545 3 
	-0.35034972424667643 3 0 3 0.53558861358552612 3 4.6825808415534533 3 20.237094139549193 3 
	43.291682854750377 3 51.969238059805775 3 
	0.087499999999999994 -4.9154948501080309 
	0.087499999999999994 -4.6400903439816226 
	0.087499999999999994 -4.3962104876807624 
	0.087499999999999994 -4.0566286449411972 
	0.087499999999999994 -3.947338945879642 
	0.087499999999999994 -3.8342897501017084 
	0.087499999999999994 -3.6549292764962216 
	0.087499999999999994 -3.638992866891023 
	0.087499999999999994 -3.6223274752217005 
	0.087499999999999994 -3.6046253626034059 
	0.087499999999999994 -3.5913281798466876 
	0.087499999999999994 -3.5774394373301832 
	0.087499999999999994 -3.5627254123234509 
	0.087499999999999994 -3.5325172877239375 
	0.087499999999999994 -3.4994408243334543 
	0.087499999999999994 -3.4571005366222858 
	0.087499999999999994 -3.4328617195567372 
	0.087499999999999994 -3.4062471386106923 
	0.087499999999999994 -3.3685533500135585 
	0.087499999999999994 -3.3422224456353109 
	0.087499999999999994 -3.335275072425262 
	0.087499999999999994 -3.2402644637142028 
	0.087499999999999994 -3.228163785738897 
	0.087499999999999994 -3.2198566596809521 
	0.087499999999999994 -3.1809378800156138 
	0.087499999999999994 -3.1400109731466297 
	0.087499999999999994 -3.077197725603285 
	0.087499999999999994 -3.0601852118857273 
	0.087499999999999994 -3.0247354289166983 
	0.087499999999999994 -3.0112054611757459 
	0.087499999999999994 -2.996709522146404 
	0.087499999999999994 -2.9639820874054923 
	0.087499999999999994 -2.9446084157779522 
	0.087499999999999994 -2.9266639544317177 
	0.087499999999999994 -2.8992317959088756 
	0.087499999999999967 -2.8784393238929944 
	0.087499999999999967 -2.8596060976910831 
	0.087499999999999967 -2.7137829029744616 
	0.087499999999999967 -2.6525303753931375 
	0.087499999999999967 -2.5848149805601746 
	0.087499999999999967 -2.3308284883008255 
	0.087499999999999967 -2.1848459846688097 
	0.087499999999999967 -2.0361322986115034 
	0.087499999999999967 -1.8157118455450276 
	0.087499999999999994 -1.6258241936605387 
	0.087499999999999994 -1.426484874224091 
	0.087499999999999994 -1.3514552143886325 
	0.087499999999999994 -1.2752573586569831 
	0.087499999999999994 -1.1955278091053969 
	396.30928881366646 -93.068788461080658 107.49999999999999 
	43 1e-008 
	intcurve forward { exactcur full nubs 5 open 114 
	-37.641404535533539 5 -34.826188483800841 3 -32.010972432068144 3 -29.19575638033545 3 -26.380540328602756 3 
	-23.565324276870058 3 -22.157716251003713 3 -20.750108225137364 3 -19.342500199271015 3 -17.93489217340467 3 
	-16.527284147538321 3 -15.119676121671972 4 -13.851237021594871 3 -12.58279792151777 3 -11.314358821440669 3 
	-10.045919721363568 3 -9.4117001713250161 3 -8.7774806212864664 3 -8.1432610712479168 3 -7.5090415212093653 3 
	-6.8748219711708147 3 -6.2406024211322642 3 -5.6063828710937136 3 -4.972163321055163 4 -4.5213535154891762 3 
	-4.0705437099231894 4 -3.7319117905365555 3 -3.3932798711499217 4 -3.0456715447564529 3 -2.698063218362984 3 
	-2.3504548919695152 3 -2.1766507287727812 3 -2.0028465655760468 4 -1.8038489892867802 3 -1.6048514129975135 3 
	-1.4058538367082469 3 -1.3063550485636135 3 -1.2068562604189803 4 -1.1373516238755719 3 -1.0678469873321634 3 
	-0.99834235078875488 3 -0.92883771424534634 3 -0.8593330777019379 3 -0.78982844115852935 3 -0.75507612288682502 3 
	-0.7203238046151208 3 -0.68557148634341658 3 -0.65081916807171236 4 -0.63311476145833667 3 -0.61541035484496098 3 
	-0.59770594823158529 3 -0.58885374492489739 3 -0.5800015416182096 4 -0.57534706242547184 3 -0.57069258323273409 3 
	-0.56603810403999633 3 -0.56138362484725857 3 -0.55672914565452081 3 -0.55207466646178305 3 -0.54276570807630753 3 
	-0.53345674969083201 3 -0.52414779130535649 3 -0.50552987453440545 4 -0.48613235574843933 3 -0.4667348369624732 3 
	-0.42793979939054094 3 -0.38914476181860869 3 -0.35034972424667643 4 -0.30655600871584188 3 -0.26276229318500732 3 
	-0.17517486212333822 3 -0.087587431061669108 3 0 4 0.13389715339638153 3 0.26779430679276306 3 
	0.40169146018914459 3 0.53558861358552612 4 0.79477562783352163 3 1.0539626420815171 3 1.3131496563295126 3 
	1.5723366705775079 3 1.8315236848255032 3 2.0907106990734987 3 2.3498977133214942 3 2.6090847275694897 3 
	3.1274587560654803 3 3.6458327845614713 3 4.1642068130574623 3 4.6825808415534533 4 5.1686593821158198 3 
	5.6547379226781871 3 6.62689500380292 3 7.5990520849276537 3 8.5712091660523875 3 9.5433662471771221 3 
	10.515523328301855 3 11.487680409426588 3 12.459837490551323 3 13.431994571676057 3 14.40415165280079 3 
	16.348465815050258 3 18.292779977299723 3 20.237094139549193 4 21.678005934249267 3 23.118917728949341 3 
	26.00074131834949 3 28.882564907749639 3 31.764388497149785 3 34.64621208654993 3 37.528035675950079 3 
	40.409859265350228 3 43.291682854750377 4 45.456266997487894 3 47.620851140225412 5 
	430.9258037221357 -91.887880331070093 103.99999999999999 
	430.79542435452174 -92.438538835816288 103.99999999999999 
	430.66202595616033 -92.988549840049174 103.99999999999999 
	430.52561243089923 -93.537863053509696 103.99999999999999 
	430.24674980413903 -94.634995226482943 103.99999999999999 
	429.95577649015058 -95.728942838651207 103.99999999999999 
	429.80725226044854 -96.275071477999745 103.99999999999999 
	429.5040944253148 -97.36554104230558 103.99999999999999 
	429.18861584308462 -98.452237654630679 103.99999999999999 
	429.02777084361503 -98.99459332116426 103.99999999999999 
	428.69980165107023 -100.07721923398445 103.99999999999999 
	428.35909767903274 -101.15546477069758 103.99999999999999 
	428.18551786677637 -101.69344002760921 103.99999999999999 
	427.8317939718213 -102.76698613054506 103.99999999999999 
	427.46467227414917 -103.83548498122106 103.99999999999999 
	427.27769460553827 -104.36841292984678 103.99999999999999 
	426.99198240221153 -105.16572587202577 103.99999999999999 
	426.69818188988569 -105.95975463284194 103.99999999999999 
	426.59933747076178 -106.22405676580173 103.99999999999999 
	426.39980018715147 -106.75189320621861 103.99999999999999 
	426.19650762010582 -107.27815172096533 103.99999999999999 
	426.09390791560145 -107.54087592623058 103.99999999999999 
	425.88676988621478 -108.0654915409206 103.99999999999999 
	425.67568488346603 -108.58839205438419 103.99999999999999 
	425.56913820287286 -108.84940115562107 103.99999999999999 
	425.35399852792023 -109.37051022783419 103.99999999999999 
	425.13468280330113 -109.88974192329985 103.99999999999999 
	425.02396006911187 -110.1488736438171 103.99999999999999 
	424.80033938903682 -110.66613653200389 103.99999999999999 
	424.57226803963732 -111.18132641993003 103.99999999999999 
	424.45709463027924 -111.43838513439361 103.99999999999999 
	424.22441756342278 -111.95139050682239 103.99999999999999 
	423.98695864768109 -112.46208277189626 103.99999999999999 
	423.86700338042482 -112.71682837026515 103.99999999999999 
	423.74578901701352 -112.97094873571851 103.99999999999999 
	423.51288036687509 -113.45282287852085 103.99999999999999 
	423.40129747978176 -113.68097304441807 103.99999999999999 
	423.28851673546154 -113.90880359831644 103.99999999999999 
	423.06052967401359 -114.36369831112229 103.99999999999999 
	422.82761861794438 -114.81680508160207 103.99999999999999 
	422.70991386535707 -115.04284767340521 103.99999999999999 
	422.47196291618576 -115.49378328689599 103.99999999999999 
	422.22882279899721 -115.94216330242931 103.99999999999999 
	422.10592885843425 -116.16565026426645 103.99999999999999 
	421.8574299232518 -116.6110896326077 103.99999999999999 
	421.60335250056033 -117.05319908704953 103.99999999999999 
	421.47488004231207 -117.27335607898956 103.99999999999999 
	421.27995091670681 -117.60214573464516 103.99999999999999 
	421.08156231084649 -117.9286100823569 103.99999999999999 
	421.01504122923541 -118.03716446065189 103.99999999999999 
	420.88120030565346 -118.25372122102539 103.99999999999999 
	420.7457272933575 -118.46913681102311 103.99999999999999 
	420.6775741220527 -118.57655001677703 103.99999999999999 
	420.54041554818247 -118.79076792513567 103.99999999999999 
	420.40151082734445 -119.00372788272065 103.99999999999999 
	420.33161150773316 -119.10988313464344 103.99999999999999 
	420.1908961659484 -119.32152256372081 103.99999999999999 
	420.04829716005588 -119.5317731190556 103.99999999999999 
	419.97651417442813 -119.63653949281947 103.99999999999999 
	419.83195376242452 -119.84532932810012 103.99999999999999 
	419.68534379493082 -120.05257794052589 103.99999999999999 
	419.61151125095108 -120.15580308486743 103.99999999999999 
	419.4627578437217 -120.36142475494306 103.99999999999999 
	419.31175430954812 -120.56532093001121 103.99999999999999 
	419.23567163407421 -120.66682056920178 103.99999999999999 
	419.08230417766458 -120.86888498837459 103.99999999999999 
	418.92644294536302 -121.06899243164372 103.99999999999999 
	418.84786648625709 -121.16853507846552 103.99999999999999 
	418.6893726097793 -121.36654893211073 103.99999999999999 
	418.5280864945035 -121.56230441558021 103.99999999999999 
	418.4467177823455 -121.65958866368105 103.99999999999999 
	418.36459289684905 -121.75624632667093 103.99999999999999 
	418.22273998680993 -121.9204696502714 103.99999999999999 
	418.16340126519793 -121.98836708985453 103.99999999999999 
	418.10365235354692 -122.05591162840734 103.99999999999999 
	417.98331396288489 -122.19025597353138 103.99999999999999 
	417.86124716850458 -122.32302693163726 103.99999999999999 
	417.79976984960098 -122.38899806883208 103.99999999999999 
	417.73783506807291 -122.45453236959293 103.99999999999999 
	417.62854846436517 -122.56848484974972 103.99999999999999 
	417.58139631432562 -122.61711109811343 103.99999999999999 
	417.53396550632061 -122.66547101183221 103.99999999999999 
	417.43853476851956 -122.76163189647146 103.99999999999999 
	417.34193826516645 -122.85661852624496 103.99999999999999 
	417.29334169017693 -122.90380417762336 103.99999999999999 
	417.24443893365049 -122.9506671180865 103.99999999999999 
	417.1446982503237 -123.04494767327492 103.99999999999999 
	417.09381070044549 -123.09237796093822 103.99999999999999 
	417.04255554706049 -123.13945525768062 103.99999999999999 
	416.93930147692834 -123.23284943568549 103.99999999999999 
	416.83453370592235 -123.3246075640736 103.99999999999999 
	416.7817648473515 -123.37004878049751 103.99999999999999 
	416.67543956177741 -123.45999475686754 103.99999999999999 
	416.56749146819129 -123.54793351110951 103.99999999999999 
	416.51309979571903 -123.59136744467541 103.99999999999999 
	416.43086331105189 -123.65566007180284 103.99999999999999 
	416.34761029361812 -123.71856795288718 103.99999999999999 
	416.31974394643305 -123.73937797166965 103.99999999999999 
	416.26377526641483 -123.78066779506753 103.99999999999999 
	416.20732282244558 -123.82127144486492 103.99999999999999 
	416.1789727110056 -123.84139528692823 103.99999999999999 
	416.15049546535738 -123.86133410592265 103.99999999999999 
	416.0891327214386 -123.90368808020267 103.99999999999999 
	416.05617954578292 -123.92606190544984 103.99999999999999 
	416.02302983630949 -123.94818332702769 103.99999999999999 
	415.95633914047221 -123.99188377642186 103.99999999999999 
	415.8888635107956 -124.03441903239556 103.99999999999999 
	415.85492886706868 -124.05537523143066 103.99999999999999 
	415.78666174343789 -124.09662198471869 103.99999999999999 
	415.71758247872805 -124.13644084256151 103.99999999999999 
	415.68283569579626 -124.15596908190012 103.99999999999999 
	415.63039556999604 -124.18464937272854 103.99999999999999 
	415.57745602044184 -124.2123376658045 103.99999999999999 
	415.55975292951757 -124.2214527619079 103.99999999999999 
	415.5242311197174 -124.2394452884331 103.99999999999999 
	415.48847242144245 -124.25694215705676 103.99999999999999 
	415.47053244209241 -124.26556159098516 103.99999999999999 
	415.45253025600795 -124.27404636067914 103.99999999999999 
	415.42184404426735 -124.28821825932621 103.99999999999999 
	415.4091666780044 -124.29398975231072 103.99999999999999 
	415.39643514475569 -124.29969972545172 103.99999999999999 
	415.37087015588685 -124.31098708482665 103.99999999999999 
	415.3451136508362 -124.32198981181092 103.99999999999999 
	415.33219060132166 -124.32741515008018 103.99999999999999 
	415.306260825918 -124.33810386459446 103.99999999999999 
	415.28017425200147 -124.34844830042871 103.99999999999999 
	415.26709440396138 -124.35352935586215 103.99999999999999 
	415.24086622081404 -124.36349870111934 103.99999999999999 
	415.21450825633531 -124.37306045895916 103.99999999999999 
	415.20129862778009 -124.37773391900802 103.99999999999999 
	415.17482063118518 -124.38685439442838 103.99999999999999 
	415.14822746829066 -124.39549604648101 103.99999999999999 
	415.13490267675223 -124.39969066568224 103.99999999999999 
	415.10819642265449 -124.40781319229097 103.99999999999999 
	415.08137317084021 -124.41536749762666 103.99999999999999 
	415.06793139172896 -124.41899384879562 103.99999999999999 
	415.0477209199729 -124.42419188632951 103.99999999999999 
	415.02743352387273 -124.42899651717782 103.99999999999999 
	415.0206622227056 -124.43055261069341 103.99999999999999 
	415.00710129946322 -124.43356994846337 103.99999999999999 
	414.99350238513966 -124.43638812957401 103.99999999999999 
	414.98669309371138 -124.43774506138016 103.99999999999999 
	414.97305414160701 -124.44034910714105 103.99999999999999 
	414.95937318346074 -124.44271979797068 103.99999999999999 
	414.95252188772071 -124.44384336120361 103.99999999999999 
	414.93879709347397 -124.4459587387758 103.99999999999999 
	414.92502726572332 -124.44778892062301 103.99999999999999 
	414.91813094103202 -124.44862723858368 103.99999999999999 
	414.91122317060263 -124.44938211631654 103.99999999999999 
	414.90077945645328 -124.45038069239992 103.99999999999999 
	414.89724827755106 -124.45069382845713 103.99999999999999 
	414.89371205971651 -124.45098153930246 103.99999999999999 
	414.88663216946924 -124.45150271833607 103.99999999999999 
	414.87954192770439 -124.4519072577595 103.99999999999999 
	414.87599536274479 -124.45207831652775 103.99999999999999 
	414.86890126600883 -124.45235328231421 103.99999999999999 
	414.86180823493834 -124.45248109777251 103.99999999999999 
	414.85826275336359 -124.45250495831181 103.99999999999999 
	414.85294683879704 -124.45247472788944 103.99999999999999 
	414.84763594128344 -124.45233085538068 103.99999999999999 
	414.84586628900206 -124.45226945109623 103.99999999999999 
	414.84232848496259 -124.45211778117111 103.99999999999999 
	414.83879438061922 -124.45190309846346 103.99999999999999 
	414.83702843123029 -124.4517786739473 103.99999999999999 
	414.83526382712074 -124.45163550969913 103.99999999999999 
	414.83257414635506 -124.45138483807261 103.99999999999999 
	414.83164818779187 -124.45129265438966 103.99999999999999 
	414.83072303299537 -124.45119431636437 103.99999999999999 
	414.82887421837569 -124.4509845000168 103.99999999999999 
	414.82702845377889 -124.45074643286168 103.99999999999999 
	414.82610634843098 -124.45061984660002 103.99999999999999 
	414.82426386873624 -124.45035041551893 103.99999999999999 
	414.82242548778646 -124.45004603049559 103.99999999999999 
	414.82150747858782 -124.4498844973576 103.99999999999999 
	414.81967428969313 -124.44954146204162 103.99999999999999 
	414.81784766106585 -124.44915692074468 103.99999999999999 
	414.81693621279368 -124.44895387340117 103.99999999999999 
	414.81511743778884 -124.44852609196198 103.99999999999999 
	414.81330723087501 -124.44805623219099 103.99999999999999 
	414.81240435467134 -124.44781109551323 103.99999999999999 
	414.81060302479568 -124.44730166325959 103.99999999999999 
	414.80881033450692 -124.44675636413791 103.99999999999999 
	414.8079160973914 -124.44647536734129 103.99999999999999 
	414.80523946493508 -124.44560914756559 103.99999999999999 
	414.80258039018787 -124.44467784301705 103.99999999999999 
	414.80081485821131 -124.44403217316965 103.99999999999999 
	414.79729713065058 -124.44269684992834 103.99999999999999 
	414.79380487129788 -124.4412822649562 103.99999999999999 
	414.7920648006704 -124.44055732841915 103.99999999999999 
	414.78859653052257 -124.43907531928789 103.99999999999999 
	414.78515208616892 -124.43753447768437 103.99999999999999 
	414.78343584111792 -124.43675070055251 103.99999999999999 
	414.77830552738368 -124.43436265637182 103.99999999999999 
	414.77323283716964 -124.43187374311755 103.99999999999999 
	414.7698787561277 -124.43017781389591 103.99999999999999 
	414.76655605014588 -124.42845208342206 103.99999999999999 
	414.75984380433954 -124.42488099257216 103.99999999999999 
	414.75643785345443 -124.42302330694173 103.99999999999999 
	414.75304960276617 -124.42113335805014 103.99999999999999 
	414.74630649169239 -124.41729358095934 103.99999999999999 
	414.73962675874685 -124.41334176423135 103.99999999999999 
	414.73630188922328 -124.41133976394519 103.99999999999999 
	414.72637021615617 -124.40525997396026 103.99999999999999 
	414.71656215574592 -124.39897040598407 103.99999999999999 
	414.71007378791433 -124.39469434786535 103.99999999999999 
	414.69719194958913 -124.38599024909958 103.99999999999999 
	414.68449217467332 -124.37700693280104 103.99999999999999 
	414.67818588242136 -124.3724515956534 103.99999999999999 
	414.66565862841162 -124.36322381334841 103.99999999999999 
	414.65330057789885 -124.35378106342272 103.99999999999999 
	414.64716349297089 -124.3490107404954 103.99999999999999 
	414.64106856002974 -124.34419591179925 103.99999999999999 
	414.62818410471544 -124.33386020201145 103.99999999999999 
	414.62139798029909 -124.32832163017051 103.99999999999999 
	414.61465583548971 -124.32272860889125 103.99999999999999 
	414.60125606529249 -124.31143934501375 103.99999999999999 
	414.58801931078659 -124.29995356414247 103.99999999999999 
	414.58144018330398 -124.29416402120081 103.99999999999999 
	414.56181668944043 -124.27666176878709 103.99999999999999 
	414.54252471246502 -124.25877572820097 103.99999999999999 
	414.52980173015038 -124.24669626116474 103.99999999999999 
	414.50461945150641 -124.22225014109159 103.99999999999999 
	414.47994459185003 -124.19727261496435 103.99999999999999 
	414.46772904333733 -124.18466169302914 103.99999999999999 
	414.44353483335084 -124.15921449295035 103.99999999999999 
	414.41980442375313 -124.13335284583212 103.99999999999999 
	414.40805268188114 -124.12032745807014 103.99999999999999 
	414.39641286917106 -124.10721610511655 103.99999999999999 
	414.36725951156075 -124.07386496441424 103.99999999999999 
	414.34986970509397 -124.05349335152339 103.99999999999999 
	414.33270159202505 -124.0329288416242 103.99999999999999 
	414.29878789315751 -123.99144032804702 103.99999999999999 
	414.2656839675937 -123.94927948173743 103.99999999999999 
	414.24932564224122 -123.9280426045775 103.99999999999999 
	414.21698193006262 -123.88527609917318 103.99999999999999 
	414.18535983731675 -123.84196163205631 103.99999999999999 
	414.16972313772823 -123.82017677774411 103.99999999999999 
	414.13878854241921 -123.77636913129544 103.99999999999999 
	414.10851482931787 -123.7321189748977 103.99999999999999 
	414.09353901537764 -123.70989160284226 103.99999999999999 
	414.07872083353067 -123.68756994923969 103.99999999999999 
	414.03567311777437 -123.62178620746201 103.99999999999999 
	414.00785269815015 -123.57806235907171 103.99999999999999 
	413.98056074765816 -123.53402252996403 103.99999999999999 
	413.92697569764766 -123.44535946742505 103.99999999999999 
	413.87528688308606 -123.35560987567082 103.99999999999999 
	413.84989121590388 -123.31048345383952 103.99999999999999 
	413.79995427627694 -123.21975871327621 103.99999999999999 
	413.75164985478364 -123.12814309712914 103.99999999999999 
	413.72788672515946 -123.0821257714894 103.99999999999999 
	413.68110554843173 -122.98969350354876 103.99999999999999 
	413.63575545580818 -122.89650310606439 103.99999999999999 
	413.61342341955287 -122.8497276363625 103.99999999999999 
	413.56941941148915 -122.75583177261122 103.99999999999999 
	413.52668888135264 -122.66127401391046 103.99999999999999 
	413.50563032803802 -122.61383664102328 103.99999999999999 
	413.46410597195683 -122.51865720857053 103.99999999999999 
	413.4237297743191 -122.42289123981537 103.99999999999999 
	413.40381938245173 -122.37486732563701 103.99999999999999 
	413.36453735516602 -122.27854815375903 103.99999999999999 
	413.32630261541141 -122.18170650707694 103.99999999999999 
	413.30743951302736 -122.13316011493745 103.99999999999999 
	413.27020828268945 -122.03582587666179 103.99999999999999 
	413.23394228226664 -121.93802785526118 103.99999999999999 
	413.21604441114931 -121.8890176779404 103.99999999999999 
	413.16303945465756 -121.7416677960511 103.99999999999999 
	413.1120544917311 -121.59340252898735 103.99999999999999 
	413.07892145174594 -121.49419006660082 103.99999999999999 
	413.01430235082489 -121.29510401147644 103.99999999999999 
	412.95286114326626 -121.09485524385855 103.99999999999999 
	412.92290603388972 -120.99448002689107 103.99999999999999 
	412.86447778977237 -120.79331047932722 103.99999999999999 
	412.80892589962684 -120.59147263861188 103.99999999999999 
	412.78184716711934 -120.49042910786956 103.99999999999999 
	412.72904563954893 -120.28818010711171 103.99999999999999 
	412.678884802391 -120.08578319869598 103.99999999999999 
	412.6544467748023 -119.98459174800273 103.99999999999999 
	412.63063481904555 -119.8834516240494 103.99999999999999 
	412.5856773194609 -119.68765626718256 103.99999999999999 
	412.56441509794524 -119.59280239809847 103.99999999999999 
	412.54363104429615 -119.49785074355192 103.99999999999999 
	412.50299080289352 -119.30776236584502 103.99999999999999 
	412.46415366650166 -119.11732248811589 103.99999999999999 
	412.44517272067486 -119.02201933176067 103.99999999999999 
	412.3895065312883 -118.73587240254793 103.99999999999999 
	412.33756938024476 -118.44904565461701 103.99999999999999 
	412.30451232127677 -118.25755458974001 103.99999999999999 
	412.24138156161803 -117.87406976486048 103.99999999999999 
	412.18394949633267 -117.4896513823419 103.99999999999999 
	412.15659119350181 -117.29722671705935 103.99999999999999 
	412.10447438615324 -116.91197430033648 103.99999999999999 
	412.05735118118088 -116.52596285610475 103.99999999999999 
	412.03498651405891 -116.33277913914574 103.99999999999999 
	411.9925608682704 -115.94607489289983 103.99999999999999 
	411.95458053350194 -115.55873118778072 103.99999999999999 
	411.93666119692136 -115.36490799739082 103.99999999999999 
	411.90289238416455 -114.97697386896662 103.99999999999999 
	411.87313318659608 -114.58849262939844 103.99999999999999 
	411.85922347739051 -114.39412231869912 103.99999999999999 
	411.83328558224696 -114.00513573496836 103.99999999999999 
	411.81100432413035 -113.61568424846473 103.99999999999999 
	411.80075125995523 -113.42084902904352 103.99999999999999 
	411.78197213806726 -113.0309732171077 103.99999999999999 
	411.76655842212847 -112.64071496190678 103.99999999999999 
	411.75967076937775 -112.44549729527839 103.99999999999999 
	411.74749341050926 -112.05489959258385 103.99999999999999 
	411.73843683552303 -111.66400821321409 103.99999999999999 
	411.7346699705268 -111.46849686726208 103.99999999999999 
	411.72862445348886 -111.07735920641409 103.99999999999999 
	411.72549055054691 -110.68602612993048 103.99999999999999 
	411.72463530246182 -110.49031936654691 103.99999999999999 
	411.72415941299977 -109.90310565889037 103.99999999999999 
	411.72982501342801 -109.31569755483302 103.99999999999999 
	411.73621784954628 -108.92408203625487 103.99999999999999 
	411.75403441758311 -108.14099806558775 103.99999999999999 
	411.78154317050536 -107.35856545421854 103.99999999999999 
	411.79762827243007 -106.96760125513282 103.99999999999999 
	411.8342913038253 -106.18636679901891 103.99999999999999 
	411.87962218253801 -105.4069105925816 103.99999999999999 
	411.90437518292271 -105.01772462090733 103.99999999999999 
	411.9311412508913 -104.62918105564762 103.99999999999999 
	411.98112431625327 -103.95398339246948 103.99999999999999 
	412.00349230979566 -103.66663887900094 103.99999999999999 
	412.02693226677781 -103.37935030971568 103.99999999999999 
	412.07591795496165 -102.80489344739728 103.99999999999999 
	412.12904480169698 -102.23069312272165 103.99999999999999 
	412.15662591976957 -101.94366109032626 103.99999999999999 
	412.24237401542746 -101.08278077503235 103.99999999999999 
	412.33700238669394 -100.22258091589464 103.99999999999999 
	412.40391574572993 -99.649446183169474 103.99999999999999 
	412.54519902037168 -98.503895551245051 103.99999999999999 
	412.70105336646878 -97.359892775450675 103.99999999999999 
	412.78253786694069 -96.788305877976541 103.99999999999999 
	412.95247878354417 -95.646016005906205 103.99999999999999 
	413.13612051194548 -94.505608408898937 103.99999999999999 
	413.23130586729644 -93.935903774585398 103.99999999999999 
	413.42830545125355 -92.797552267050037 103.99999999999999 
	413.63839647117368 -91.661442987383538 103.99999999999999 
	413.74667329139533 -91.093980574595335 103.99999999999999 
	413.96962345397981 -89.960307443072878 103.99999999999999 
	414.2052631732227 -88.829282583378998 103.99999999999999 
	414.32622957165847 -88.264468439979836 103.99999999999999 
	414.57441812232156 -87.136314349433164 103.99999999999999 
	414.83506956144038 -86.011276585766524 103.99999999999999 
	414.96849886676671 -85.449578770067404 103.99999999999999 
	415.24155339690896 -84.327915569203242 103.99999999999999 
	415.52700277229627 -83.209912897525598 103.99999999999999 
	415.67282694148656 -82.651875615208169 103.99999999999999 
	415.82175773590149 -82.094855067239038 103.99999999999999 
	416.08801731935944 -81.121327936556 103.99999999999999 
	416.20402914552517 -80.704195896827244 103.99999999999999 
	416.32185367141625 -80.287535502603987 103.99999999999999 
	416.56115154891006 -79.455204950983614 103.99999999999999 
	416.80780590885394 -78.624951136890175 103.99999999999999 
	416.93298692236209 -78.210367484910648 103.99999999999999 
	417.06003947360898 -77.796351748013038 103.99999999999999 
	417.18898479261287 -77.3829296362142 103.99999999999999 
	0 
	null_surface 
	null_surface 
	nullbs 
	nullbs 
	-1 
	-1 
	I I 
	0 
	0 
	112 -34.826188483800841 -32.010972432068144 -29.19575638033545 -26.380540328602756 -23.565324276870058 -22.157716251003713 -20.750108225137364 -19.342500199271015 -17.93489217340467 -16.527284147538321 -15.119676121671972 -13.851237021594871 -12.58279792151777 -11.314358821440669 -10.045919721363568 -9.4117001713250161 -8.7774806212864664 -8.1432610712479168 -7.5090415212093653 -6.8748219711708147 -6.2406024211322642 -5.6063828710937136 -4.972163321055163 -4.5213535154891762 -4.0705437099231894 -3.7319117905365555 -3.3932798711499217 -3.0456715447564529 -2.698063218362984 -2.3504548919695152 -2.1766507287727812 -2.0028465655760468 -1.8038489892867802 -1.6048514129975135 -1.4058538367082469 -1.3063550485636135 -1.2068562604189803 -1.1373516238755719 -1.0678469873321634 -0.99834235078875488 -0.92883771424534634 -0.8593330777019379 -0.78982844115852935 -0.75507612288682502 -0.7203238046151208 -0.68557148634341658 -0.65081916807171236 -0.63311476145833667 -0.61541035484496098 -0.59770594823158529 -0.58885374492489739 -0.5800015416182096 -0.57534706242547184 -0.57069258323273409 -0.56603810403999633 -0.56138362484725857 -0.55672914565452081 -0.55207466646178305 -0.54276570807630753 -0.53345674969083201 -0.52414779130535649 -0.50552987453440545 -0.48613235574843933 -0.4667348369624732 -0.42793979939054094 -0.38914476181860869 -0.35034972424667643 -0.30655600871584188 -0.26276229318500732 -0.17517486212333822 -0.087587431061669108 0 0.13389715339638153 0.26779430679276306 0.40169146018914459 0.53558861358552612 0.79477562783352163 1.0539626420815171 1.3131496563295126 1.5723366705775079 1.8315236848255032 2.0907106990734987 2.3498977133214942 2.6090847275694897 3.1274587560654803 3.6458327845614713 4.1642068130574623 4.6825808415534533 5.1686593821158198 5.6547379226781871 6.62689500380292 7.5990520849276537 8.5712091660523875 9.5433662471771221 10.515523328301855 11.487680409426588 12.459837490551323 13.431994571676057 14.40415165280079 16.348465815050258 18.292779977299723 20.237094139549193 21.678005934249267 23.118917728949341 26.00074131834949 28.882564907749639 31.764388497149785 34.64621208654993 37.528035675950079 40.409859265350228 43.291682854750377 45.456266997487894 
	
	-1 
	none F F 1 F 0 } I I 
	intcurve forward { exactcur full nubs 5 open 146 
	-37.641404535533539 5 -34.826188483800841 3 -32.010972432068144 3 -29.19575638033545 3 -26.380540328602756 3 
	-23.565324276870058 3 -23.281246557048696 3 -22.157716251003713 3 -20.750108225137364 3 -19.342500199271015 3 
	-17.93489217340467 3 -16.527284147538321 3 -15.119676121671972 4 -14.55164081446847 3 -13.851237021594871 3 
	-12.58279792151777 3 -11.314358821440669 3 -10.045919721363568 3 -9.4117001713250161 3 -8.7774806212864664 3 
	-8.599967804713307 3 -8.1432610712479168 3 -7.5090415212093653 3 -6.8748219711708147 3 -6.2406024211322642 3 
	-5.6063828710937136 3 -4.972163321055163 4 -4.5213535154891762 3 -4.3291682854750375 3 -4.0705437099231894 4 
	-4.0338388653085957 3 -3.7319117905365555 3 -3.3932798711499217 4 -3.0456715447564529 3 -2.7119654907300514 3 
	-2.698063218362984 3 -2.3504548919695152 3 -2.1766507287727812 3 -2.0028465655760468 4 -1.8857946316184611 3 
	-1.8038489892867802 3 -1.6048514129975135 3 -1.4058538367082469 3 -1.369437844673717 3 -1.3063550485636135 3 
	-1.2068562604189803 4 -1.1373516238755719 3 -1.0678469873321634 3 -1.0467148528332519 3 -0.99834235078875488 3 
	-0.92883771424534634 3 -0.8593330777019379 3 -0.84501298293296134 3 -0.78982844115852935 3 -0.75507612288682502 3 
	-0.7203238046151208 3 -0.71894931424527975 3 -0.68557148634341658 3 -0.65081916807171236 4 -0.63311476145833667 3 
	-0.61541035484496098 3 -0.60858968256657264 3 -0.59770594823158529 3 -0.58885374492489739 3 -0.58099977464689578 3 
	-0.5800015416182096 4 -0.57534706242547184 3 -0.57069258323273409 3 -0.56720482068705746 3 -0.56603810403999633 3 
	-0.56138362484725857 3 -0.55672914565452081 3 -0.55340986672721904 3 -0.55207466646178305 3 -0.54276570807630753 3 
	-0.53345674969083201 3 -0.52581995880754229 3 -0.52414779130535649 3 -0.50552987453440545 4 -0.49823005088786543 3 
	-0.48613235574843933 3 -0.4667348369624732 3 -0.42793979939054094 3 -0.38914476181860869 3 -0.38787041920915827 3 
	-0.35034972424667643 4 -0.30655600871584188 3 -0.27751078753045111 3 -0.26276229318500732 3 -0.17517486212333822 3 
	-0.087587431061669108 3 0 4 0.13389715339638153 3 0.26779430679276306 3 0.40169146018914459 3 
	0.53558861358552612 4 0.79477562783352163 3 0.9157855988504896 3 1.0539626420815171 3 1.3131496563295126 3 
	1.5723366705775079 3 1.8315236848255032 3 1.8315711977009792 4 2.0907106990734987 3 2.3498977133214942 3 
	2.6090847275694897 3 3.1274587560654803 3 3.6458327845614713 3 3.6631423954019584 3 4.1642068130574623 3 
	4.6825808415534533 4 5.1686593821158198 3 5.6547379226781871 3 6.62689500380292 3 7.3262847908039168 3 
	7.5990520849276537 3 8.5712091660523875 3 9.5433662471771221 3 10.515523328301855 3 11.487680409426588 3 
	12.459837490551323 3 13.431994571676057 3 14.40415165280079 3 14.430560951583463 3 16.348465815050258 3 
	18.292779977299723 3 18.870733552070678 3 20.237094139549193 4 21.645841427375188 3 21.678005934249267 3 
	23.118917728949341 3 24.420949302679698 3 26.00074131834949 3 28.861121903166914 3 28.882564907749639 3 
	31.764388497149785 3 34.64621208654993 3 35.965398063946459 3 37.528035675950079 3 40.409859265350228 3 
	43.291682854750377 4 43.846704429811275 3 44.73473894990871 3 45.456266997487894 3 46.155594182064604 3 
	47.620851140225412 5 
	430.9258037221357 -91.887880331070093 107.49999999999999 
	430.79542435452174 -92.438538835816288 107.49999999999999 
	430.66202595616033 -92.988549840049174 107.49999999999999 
	430.52561243089923 -93.537863053509696 107.49999999999999 
	430.24674980413903 -94.634995226482943 107.49999999999999 
	429.95577649015058 -95.728942838651207 107.49999999999999 
	429.80725226044854 -96.275071477999745 107.49999999999999 
	429.5040944253148 -97.36554104230558 107.49999999999999 
	429.18861584308462 -98.452237654630679 107.49999999999999 
	429.02777084361503 -98.99459332116426 107.49999999999999 
	428.69980165107023 -100.07721923398445 107.49999999999999 
	428.35909767903274 -101.15546477069758 107.49999999999999 
	428.18551786677637 -101.69344002760921 107.49999999999999 
	427.8317939718213 -102.76698613054506 107.49999999999999 
	427.46467227414917 -103.83548498122106 107.49999999999999 
	427.27769460553827 -104.36841292984678 107.49999999999999 
	427.06799937884745 -104.95359170837638 107.49999999999999 
	426.85394725565828 -105.53700141029415 107.49999999999999 
	426.83429077885353 -105.5904611374977 107.49999999999999 
	426.73671035786793 -105.85528023650772 107.49999999999999 
	426.63822370576145 -106.11972877687043 107.49999999999999 
	426.55902943086215 -106.33056649969205 107.49999999999999 
	426.37928634812749 -106.80499688144589 107.49999999999999 
	426.19650762010582 -107.27815172096533 107.49999999999999 
	426.09390791560145 -107.54087592623058 107.49999999999999 
	425.88676988621478 -108.0654915409206 107.49999999999999 
	425.67568488346603 -108.58839205438419 107.49999999999999 
	425.56913820287286 -108.84940115562107 107.49999999999999 
	425.35399852792023 -109.37051022783419 107.49999999999999 
	425.13468280330113 -109.88974192329985 107.49999999999999 
	425.02396006911187 -110.1488736438171 107.49999999999999 
	424.80033938903682 -110.66613653200389 107.49999999999999 
	424.57226803963732 -111.18132641993003 107.49999999999999 
	424.45709463027924 -111.43838513439361 107.49999999999999 
	424.22441756342278 -111.95139050682239 107.49999999999999 
	423.98695864768109 -112.46208277189626 107.49999999999999 
	423.86700338042482 -112.71682837026515 107.49999999999999 
	423.74578901701352 -112.97094873571851 107.49999999999999 
	423.5738397200825 -113.32670160283985 107.49999999999999 
	423.52416339418119 -113.42893585272296 107.49999999999999 
	423.47424828872619 -113.53111295403653 107.49999999999999 
	423.36225044177246 -113.75913707178694 107.49999999999999 
	423.24904899609822 -113.98681957568566 107.49999999999999 
	423.18617217628469 -114.11242595135587 107.49999999999999 
	423.00837829233615 -114.46515396774382 107.49999999999999 
	422.82761861794438 -114.81680508160207 107.49999999999999 
	422.70991386535707 -115.04284767340521 107.49999999999999 
	422.47196291618576 -115.49378328689599 107.49999999999999 
	422.22882279899721 -115.94216330242931 107.49999999999999 
	422.10592885843425 -116.16565026426645 107.49999999999999 
	421.8574299232518 -116.6110896326077 107.49999999999999 
	421.60335250056033 -117.05319908704953 107.49999999999999 
	421.47488004231207 -117.27335607898954 107.49999999999999 
	421.27995091670681 -117.60214573464515 107.49999999999999 
	421.08156231084649 -117.92861008235688 107.49999999999999 
	421.01504122923541 -118.03716446065189 107.49999999999999 
	420.88120030565346 -118.25372122102539 107.49999999999999 
	420.7457272933575 -118.46913681102311 107.49999999999999 
	420.6775741220527 -118.57655001677703 107.49999999999999 
	420.58980005882648 -118.71363788304669 107.49999999999999 
	420.50131089477583 -118.85021057983062 107.49999999999999 
	420.4819253108991 -118.88005197139222 107.49999999999999 
	420.41254046748872 -118.98657995162422 107.49999999999999 
	420.34271010352722 -119.09278470574142 107.49999999999999 
	420.29218955389899 -119.16909206287855 107.49999999999999 
	420.17094002365116 -119.3509462611307 107.49999999999999 
	420.04829716005588 -119.5317731190556 107.49999999999999 
	419.97651417442813 -119.63653949281947 107.49999999999999 
	419.83195376242452 -119.84532932810012 107.49999999999999 
	419.68534379493082 -120.05257794052589 107.49999999999999 
	419.61151125095108 -120.15580308486742 107.49999999999999 
	419.4627578437217 -120.36142475494304 107.49999999999999 
	419.31175430954812 -120.56532093001121 107.49999999999999 
	419.23567163407427 -120.66682056920178 107.49999999999999 
	419.08230417766458 -120.86888498837459 107.49999999999999 
	418.92644294536302 -121.06899243164372 107.49999999999999 
	418.84786648625709 -121.16853507846552 107.49999999999999 
	418.6893726097793 -121.36654893211073 107.49999999999999 
	418.5280864945035 -121.56230441558021 107.49999999999999 
	418.4467177823455 -121.65958866368106 107.49999999999999 
	418.36459289684899 -121.75624632667095 107.49999999999999 
	418.22273998680993 -121.9204696502714 107.49999999999999 
	418.16340126519793 -121.98836708985453 107.49999999999999 
	418.10365235354692 -122.05591162840734 107.49999999999999 
	418.01783236157911 -122.15172004462465 107.49999999999999 
	417.93113331929874 -122.24672825060441 107.49999999999999 
	417.90514033647804 -122.2750522055361 107.49999999999999 
	417.84397983395809 -122.34131640497836 107.49999999999999 
	417.78237113662288 -122.4071595071276 107.49999999999999 
	417.74687687653687 -122.44479013024045 107.49999999999999 
	417.71122984769102 -122.48227347183949 107.49999999999999 
	417.67034583018244 -122.52490298941819 107.49999999999999 
	417.66526137020429 -122.53019819234034 107.49999999999999 
	417.66017368998251 -122.53549039751026 107.49999999999999 
	417.61320594884211 -122.58428747169313 107.49999999999999 
	417.56596297708279 -122.63282665103522 107.49999999999999 
	417.52361819497713 -122.67589059186798 107.49999999999999 
	417.43329964530329 -122.76677977132717 107.49999999999999 
	417.34193826516645 -122.85661852624496 107.49999999999999 
	417.29334169017693 -122.90380417762336 107.49999999999999 
	417.24443893365049 -122.9506671180865 107.49999999999999 
	417.1446982503237 -123.04494767327493 107.49999999999999 
	417.09381070044549 -123.09237796093822 107.49999999999999 
	417.04255554706049 -123.13945525768062 107.49999999999999 
	416.94136625227605 -123.23098182895467 107.49999999999999 
	416.83872319037829 -123.32093712867191 107.49999999999999 
	416.7880943252519 -123.36459454563268 107.49999999999999 
	416.73497888719447 -123.40962356513498 107.49999999999999 
	416.68145916242901 -123.45415479451377 107.49999999999999 
	416.67931804329999 -123.45593498133977 107.49999999999999 
	416.62362415688762 -123.50220561956257 107.49999999999999 
	416.56749146819129 -123.54793351110951 107.49999999999999 
	416.51309979571903 -123.59136744467541 107.49999999999999 
	416.43086331105189 -123.65566007180284 107.49999999999999 
	416.34761029361806 -123.71856795288718 107.49999999999999 
	416.31974394643305 -123.73937797166964 107.49999999999999 
	416.26377526641483 -123.78066779506753 107.49999999999999 
	416.20732282244558 -123.82127144486492 107.49999999999999 
	416.1789727110056 -123.84139528692823 107.49999999999999 
	416.15049546535738 -123.86133410592265 107.49999999999999 
	416.10262088131844 -123.89437824266687 107.49999999999999 
	416.08328562147881 -123.9075954474044 107.49999999999999 
	416.06388209740265 -123.92072790816856 107.49999999999999 
	416.03077895992033 -123.94290364922581 107.49999999999999 
	415.99747960205161 -123.96481230284851 107.49999999999999 
	415.98373395183705 -123.97378748798138 107.49999999999999 
	415.93649429337427 -124.00439356188244 107.49999999999999 
	415.8888635107956 -124.03441903239556 107.49999999999999 
	415.85492886706868 -124.05537523143066 107.49999999999999 
	415.78666174343789 -124.09662198471869 107.49999999999999 
	415.71758247872805 -124.13644084256151 107.49999999999999 
	415.68283569579626 -124.15596908190014 107.49999999999999 
	415.6414780157408 -124.17858821703528 107.49999999999999 
	415.59980969804155 -124.20059033737688 107.49999999999999 
	415.59335656320775 -124.20397886694853 107.49999999999999 
	415.5757041666169 -124.2131958266053 107.49999999999999 
	415.55799502597074 -124.22229788373184 107.49999999999999 
	415.54674421572292 -124.22802132597707 107.49999999999999 
	415.5176873793572 -124.24264716576403 107.49999999999999 
	415.48847242144245 -124.25694215705676 107.49999999999999 
	415.47053244209241 -124.26556159098516 107.49999999999999 
	415.45253025600795 -124.27404636067914 107.49999999999999 
	415.42184404426735 -124.28821825932621 107.49999999999999 
	415.4091666780044 -124.29398975231072 107.49999999999999 
	415.39643514475569 -124.2996997254517 107.49999999999999 
	415.37087015588691 -124.31098708482665 107.49999999999999 
	415.3451136508362 -124.32198981181091 107.49999999999999 
	415.33219060132166 -124.3274151500802 107.49999999999999 
	415.31528387945878 -124.33438440147367 107.49999999999999 
	415.29831049791267 -124.34120728982251 107.49999999999999 
	415.2943495724686 -124.34278995980753 107.49999999999999 
	415.28131045315638 -124.34796832612155 107.49999999999999 
	415.26823444628718 -124.35305593740347 107.49999999999999 
	415.25911700874451 -124.35655100834842 107.49999999999999 
	415.23685929351979 -124.3649522757495 107.49999999999999 
	415.21450825633531 -124.37306045895916 107.49999999999999 
	415.20129862778009 -124.37773391900802 107.49999999999999 
	415.17482063118518 -124.38685439442838 107.49999999999999 
	415.14822746829066 -124.39549604648101 107.49999999999999 
	415.13490267675223 -124.39969066568224 107.49999999999999 
	415.11879839446664 -124.40458867424982 107.49999999999999 
	415.10265156858651 -124.40928006190063 107.49999999999999 
	415.0998918959001 -124.41007540307071 107.49999999999999 
	415.08649131781436 -124.41390568393231 107.49999999999999 
	415.07306082940175 -124.41758830344472 107.49999999999999 
	415.06237796800946 -124.42041436775177 107.49999999999999 
	415.04493436788835 -124.42485182090365 107.49999999999999 
	415.02743352387273 -124.42899651717781 107.49999999999999 
	415.0206622227056 -124.43055261069341 107.49999999999999 
	415.00710129946322 -124.43356994846337 107.49999999999999 
	414.99350238513961 -124.436388129574 107.49999999999999 
	414.98669309371138 -124.43774506138013 107.49999999999999 
	414.97960390028129 -124.43909858062111 107.49999999999999 
	414.97250335822201 -124.44038905515538 107.49999999999999 
	414.97223319262412 -124.44043806142928 107.49999999999999 
	414.96540196754222 -124.44167480734646 107.49999999999999 
	414.95856020359736 -124.44285280377844 107.49999999999999 
	414.95197904020745 -124.44392691505716 107.49999999999999 
	414.93852478796202 -124.44599493157457 107.49999999999999 
	414.92502726572332 -124.44778892062301 107.49999999999999 
	414.91813094103202 -124.44862723858368 107.49999999999999 
	414.91122317060263 -124.44938211631654 107.49999999999999 
	414.90077945645334 -124.45038069239992 107.49999999999999 
	414.89724827755106 -124.45069382845713 107.49999999999999 
	414.89371205971651 -124.45098153930246 107.49999999999999 
	414.88663216946924 -124.45150271833606 107.49999999999999 
	414.87954192770439 -124.4519072577595 107.49999999999999 
	414.87599536274479 -124.45207831652775 107.49999999999999 
	414.87108180404965 -124.45226876509099 107.49999999999999 
	414.86616875658763 -124.45238862103129 107.49999999999999 
	414.86480247110717 -124.45241630984664 107.49999999999999 
	414.86125632183445 -124.45247300105498 107.49999999999999 
	414.85771123651796 -124.45248871347687 107.49999999999999 
	414.85553245632502 -124.45248193351546 107.49999999999999 
	414.85158281336027 -124.45243777636455 107.49999999999999 
	414.84763594128344 -124.45233085538068 107.49999999999999 
	414.84586628900206 -124.45226945109621 107.49999999999999 
	414.84252795806094 -124.45212633282335 107.49999999999999 
	414.83919292137529 -124.45192710718382 107.49999999999999 
	414.83762589295543 -124.45182011796562 107.49999999999999 
	414.83586084333047 -124.45168322976704 107.49999999999999 
	414.83409744917992 -124.45152599734305 107.49999999999999 
	414.83389861882347 -124.4515080048842 107.49999999999999 
	414.83369981073167 -124.45148974722161 107.49999999999999 
	414.83257414635506 -124.45138483807261 107.49999999999999 
	414.83164818779187 -124.45129265438966 107.49999999999999 
	414.83072303299537 -124.45119431636437 107.49999999999999 
	414.82887421837569 -124.4509845000168 107.49999999999999 
	414.82702845377889 -124.45074643286168 107.49999999999999 
	414.82610634843098 -124.45061984660003 107.49999999999999 
	414.82449479164325 -124.45038418403679 107.49999999999999 
	414.82288637057138 -124.45012178020714 107.49999999999999 
	414.8221980385311 -124.45000421746649 107.49999999999999 
	414.82128042274729 -124.44984008795838 107.49999999999999 
	414.82036427746539 -124.44966591938916 107.49999999999999 
	414.82013472752703 -124.44962162268132 107.49999999999999 
	414.81898991162984 -124.44939738698217 107.49999999999999 
	414.81784766106585 -124.44915692074468 107.49999999999999 
	414.81693621279368 -124.44895387340117 107.49999999999999 
	414.81511743778884 -124.44852609196198 107.49999999999999 
	414.81330723087501 -124.44805623219101 107.49999999999999 
	414.81240435467134 -124.44781109551323 107.49999999999999 
	414.81086139270627 -124.44737473202326 107.49999999999999 
	414.80932476968525 -124.44691205268391 107.49999999999999 
	414.80868619121179 -124.4467151144583 107.49999999999999 
	414.80779221703312 -124.44643318803088 107.49999999999999 
	414.80690025932785 -124.44614356874962 107.49999999999999 
	414.80664455335318 -124.44605986764111 107.49999999999999 
	414.80460737052954 -124.44538776514842 107.49999999999999 
	414.80258039018787 -124.44467784301705 107.49999999999999 
	414.80081485821131 -124.44403217316965 107.49999999999999 
	414.79729713065058 -124.44269684992835 107.49999999999999 
	414.79380487129788 -124.44128226495621 107.49999999999999 
	414.7920648006704 -124.44055732841913 107.49999999999999 
	414.78890803307689 -124.43920842588288 107.49999999999999 
	414.78577100364811 -124.43781078436143 107.49999999999999 
	414.78436128648445 -124.43717176985498 107.49999999999999 
	414.7826478878651 -124.43638245908167 107.49999999999999 
	414.78094076040463 -124.43558137644931 107.49999999999999 
	414.780634312882 -124.43543710438676 107.49999999999999 
	414.77691836630095 -124.43368204638794 107.49999999999999 
	414.77323283716964 -124.43187374311755 107.49999999999999 
	414.7698787561277 -124.43017781389591 107.49999999999999 
	414.76655605014588 -124.42845208342206 107.49999999999999 
	414.76197984992933 -124.42601742486038 107.49999999999999 
	414.76069363739362 -124.42532666375564 107.49999999999999 
	414.75941004607489 -124.42463104602668 107.49999999999999 
	414.75600600955687 -124.4227701148269 107.49999999999999 
	414.75261962312635 -124.42087697071582 107.49999999999999 
	414.75051422722214 -124.4196843767314 107.49999999999999 
	414.74504960742161 -124.41654999190766 107.49999999999999 
	414.73962675874685 -124.41334176423135 107.49999999999999 
	414.73630188922328 -124.41133976394519 107.49999999999999 
	414.72637021615617 -124.40525997396026 107.49999999999999 
	414.71656215574592 -124.39897040598407 107.49999999999999 
	414.71007378791433 -124.39469434786535 107.49999999999999 
	414.69719194958913 -124.38599024909959 107.49999999999999 
	414.68449217467332 -124.37700693280105 107.49999999999999 
	414.67818588242136 -124.37245159565339 107.49999999999999 
	414.67171650727749 -124.36768614702194 107.49999999999999 
	414.66529225765572 -124.3628633678604 107.49999999999999 
	414.66508799029145 -124.36270992925876 107.49999999999999 
	414.65887083151802 -124.35803701576728 107.49999999999999 
	414.65269593982777 -124.35331083208277 107.49999999999999 
	414.64676312523358 -124.3486943812901 107.49999999999999 
	414.64086975317298 -124.34403643202884 107.49999999999999 
	414.62818410471544 -124.33386020201145 107.49999999999999 
	414.62139798029909 -124.32832163017052 107.49999999999999 
	414.61465583548971 -124.32272860889124 107.49999999999999 
	414.60351239856527 -124.31334029863737 107.49999999999999 
	414.59248170034215 -124.30381608078784 107.49999999999999 
	414.5881005917206 -124.2999973203312 107.49999999999999 
	414.5815206264823 -124.29420896911489 107.49999999999999 
	414.57497869217462 -124.28837597864647 107.49999999999999 
	414.57277981816014 -124.28640660704369 107.49999999999999 
	414.5575516959243 -124.27270759409438 107.49999999999999 
	414.54252471246502 -124.25877572820097 107.49999999999999 
	414.52980173015038 -124.24669626116474 107.49999999999999 
	414.50461945150641 -124.22225014109159 107.49999999999999 
	414.47994459185003 -124.19727261496435 107.49999999999999 
	414.46772904333733 -124.18466169302914 107.49999999999999 
	414.44353483335084 -124.15921449295035 107.49999999999999 
	414.41980442375313 -124.13335284583212 107.49999999999999 
	414.40805268188114 -124.12032745807014 107.49999999999999 
	414.39641286917106 -124.10721610511655 107.49999999999999 
	414.36725951156075 -124.07386496441424 107.49999999999999 
	414.34986970509397 -124.05349335152339 107.49999999999999 
	414.33270159202505 -124.0329288416242 107.49999999999999 
	414.29878789315751 -123.99144032804701 107.49999999999999 
	414.2656839675937 -123.94927948173742 107.49999999999999 
	414.24932564224122 -123.9280426045775 107.49999999999999 
	414.21698193006262 -123.88527609917318 107.49999999999999 
	414.18535983731675 -123.8419616320563 107.49999999999999 
	414.16972313772823 -123.82017677774411 107.49999999999999 
	414.13878854241921 -123.77636913129544 107.49999999999999 
	414.10851482931787 -123.7321189748977 107.49999999999999 
	414.09353901537764 -123.70989160284226 107.49999999999999 
	414.07872083353067 -123.68756994923969 107.49999999999999 
	414.03567311777437 -123.62178620746201 107.49999999999999 
	414.00785269815015 -123.57806235907171 107.49999999999999 
	413.98056074765816 -123.53402252996403 107.49999999999999 
	413.94125925231054 -123.46899336718077 107.49999999999999 
	413.90297781088481 -123.40337972086834 107.49999999999999 
	413.89089426279395 -123.38243888618427 107.49999999999999 
	413.86522361240895 -123.33746790566808 107.49999999999999 
	413.83999389759839 -123.29225067177786 107.49999999999999 
	413.82666547928909 -123.26807708053302 107.49999999999999 
	413.78867802337157 -123.19837183344576 107.49999999999999 
	413.75164985478364 -123.12814309712914 107.49999999999999 
	413.72788672515946 -123.0821257714894 107.49999999999999 
	413.68110554843173 -122.98969350354876 107.49999999999999 
	413.63575545580818 -122.89650310606439 107.49999999999999 
	413.61342341955287 -122.84972763636252 107.49999999999999 
	413.56941941148915 -122.75583177261122 107.49999999999999 
	413.52668888135264 -122.66127401391046 107.49999999999999 
	413.50563032803802 -122.61383664102328 107.49999999999999 
	413.48486434397813 -122.56623820088662 107.49999999999999 
	413.46438550477609 -122.51849307290897 107.49999999999999 
	413.46438175139474 -122.51848432210858 107.49999999999999 
	413.46437799802305 -122.51847557130327 107.49999999999999 
	413.44390307006614 -122.47073911348153 107.49999999999999 
	413.42371882472332 -122.42286482928689 107.49999999999999 
	413.40381218147445 -122.37484966888067 107.49999999999999 
	413.36453385066477 -122.27853927749432 107.49999999999999 
	413.32630261541141 -122.18170650707694 107.49999999999999 
	413.30743951302736 -122.13316011493745 107.49999999999999 
	413.27020828268945 -122.03582587666179 107.49999999999999 
	413.23394228226664 -121.93802785526117 107.49999999999999 
	413.21604441114931 -121.88901767794039 107.49999999999999 
	413.16303945465756 -121.7416677960511 107.49999999999999 
	413.1120544917311 -121.59340252898735 107.49999999999999 
	413.07892145174594 -121.49419006660082 107.49999999999999 
	413.01430235082489 -121.29510401147644 107.49999999999999 
	412.95286114326626 -121.09485524385855 107.49999999999999 
	412.92290603388972 -120.99448002689107 107.49999999999999 
	412.89271639018818 -120.89053651367597 107.49999999999999 
	412.86329466057532 -120.78641458301557 107.49999999999999 
	412.86234475362699 -120.7830498936471 107.49999999999999 
	412.83392168263396 -120.68228145189059 107.49999999999999 
	412.8062155166985 -120.58135019514526 107.49999999999999 
	412.78008474797616 -120.48367554253571 107.49999999999999 
	412.72820815105325 -120.28480087558447 107.49999999999999 
	412.678884802391 -120.08578319869598 107.49999999999999 
	412.6544467748023 -119.98459174800273 107.49999999999999 
	412.63063481904555 -119.8834516240494 107.49999999999999 
	412.5856773194609 -119.68765626718256 107.49999999999999 
	412.56441509794519 -119.59280239809847 107.49999999999999 
	412.54363104429615 -119.49785074355192 107.49999999999999 
	412.50299080289352 -119.30776236584504 107.49999999999999 
	412.46415366650166 -119.11732248811589 107.49999999999999 
	412.44517272067486 -119.02201933176067 107.49999999999999 
	412.3895065312883 -118.73587240254793 107.49999999999999 
	412.33756938024476 -118.44904565461701 107.49999999999999 
	412.30451232127677 -118.25755458974002 107.49999999999999 
	412.25023815836687 -117.92786874449601 107.49999999999999 
	412.20017591050589 -117.59749290515663 107.49999999999999 
	412.17994186055614 -117.4591466527373 107.49999999999999 
	412.15277542478748 -117.26669346743128 107.49999999999999 
	412.12690229485673 -117.07404005715992 107.49999999999999 
	412.11974342064713 -117.01996999785 107.49999999999999 
	412.08752368501229 -116.77312201658371 107.49999999999999 
	412.05735118118088 -116.52596285610474 107.49999999999999 
	412.03498651405886 -116.33277913914574 107.49999999999999 
	411.9925608682704 -115.94607489289983 107.49999999999999 
	411.95458053350194 -115.55873118778072 107.49999999999999 
	411.93666119692136 -115.36490799739082 107.49999999999999 
	411.90289238416455 -114.97697386896661 107.49999999999999 
	411.87313318659608 -114.58849262939844 107.49999999999999 
	411.85922347739051 -114.39412231869912 107.49999999999999 
	411.83328558224696 -114.00513573496836 107.49999999999999 
	411.81100432413035 -113.61568424846473 107.49999999999999 
	411.80075125995523 -113.42084902904352 107.49999999999999 
	411.78197213806726 -113.0309732171077 107.49999999999999 
	411.76655842212847 -112.64071496190678 107.49999999999999 
	411.75967076937775 -112.44549729527839 107.49999999999999 
	411.74749341050926 -112.05489959258385 107.49999999999999 
	411.73843683552303 -111.66400821321409 107.49999999999999 
	411.7346699705268 -111.46849686726205 107.49999999999999 
	411.72862445348886 -111.07735920641407 107.49999999999999 
	411.72549055054691 -110.68602612993045 107.49999999999999 
	411.72463530246182 -110.49031936654691 107.49999999999999 
	411.72447236335574 -110.28926411266133 107.49999999999999 
	411.72502939064157 -110.08818606970047 107.49999999999999 
	411.72504462576035 -110.08286809991083 107.49999999999999 
	411.72620330380585 -109.69134561725524 107.49999999999999 
	411.73008690193603 -109.29973984973027 107.49999999999999 
	411.73646029608926 -108.91344556580064 107.49999999999999 
	411.75422124101141 -108.13568423899217 107.49999999999999 
	411.78154317050536 -107.35856545421851 107.49999999999999 
	411.79762827243007 -106.96760125513282 107.49999999999999 
	411.82140888953018 -106.46087181244206 107.49999999999999 
	411.84883621263168 -105.95489050865248 107.49999999999999 
	411.85531030745994 -105.83899156709823 107.49999999999999 
	411.87772027297933 -105.44924127980832 107.49999999999999 
	411.90222765246858 -105.0600231876212 107.49999999999999 
	411.92045936137794 -104.78679854824279 107.49999999999999 
	411.93967477026973 -104.51390576588159 107.49999999999999 
	411.98064940537 -103.96039873967371 107.49999999999999 
	412.00249424293139 -103.67946730206334 107.49999999999999 
	412.02536416607438 -103.39858924304519 107.49999999999999 
	412.04978647303943 -103.11135679086415 107.49999999999999 
	412.07524525022194 -102.8241882052029 107.49999999999999 
	412.07581406567994 -102.81777796547692 107.49999999999999 
	412.10188842085853 -102.52420202928587 107.49999999999999 
	412.12904480169698 -102.23069312272165 107.49999999999999 
	412.15662591976957 -101.94366109032626 107.49999999999999 
	412.21103641438498 -101.39739911913709 107.49999999999999 
	412.26902245874851 -100.85141112647577 107.49999999999999 
	412.2973421921327 -100.59230376188226 107.49999999999999 
	412.36175947216378 -100.01896252394531 107.49999999999999 
	412.42997367806902 -99.445962619527094 107.49999999999999 
	412.46849229056812 -99.131955987453566 107.49999999999999 
	412.57986928248721 -98.249721216915546 107.49999999999999 
	412.69989389083094 -97.368405065583687 107.49999999999999 
	412.78071953346512 -96.801065097642095 107.49999999999999 
	412.86561216575967 -96.229910300402011 107.49999999999999 
	412.95393135841306 -95.659225433691745 107.49999999999999 
	412.95458871145303 -95.654979121306567 107.49999999999999 
	413.04361642923755 -95.080054966296473 107.49999999999999 
	413.13612051194548 -94.505608408898937 107.49999999999999 
	413.23130586729644 -93.935903774585398 107.49999999999999 
	413.42830545125355 -92.797552267050037 107.49999999999999 
	413.63839647117362 -91.661442987383523 107.49999999999999 
	413.74667329139533 -91.093980574595335 107.49999999999999 
	413.90917729916686 -90.267668428240555 107.49999999999999 
	414.07842284537486 -89.442763220426102 107.49999999999999 
	414.13223100339894 -89.183871648823612 107.49999999999999 
	414.25121949841554 -88.618629374355592 107.49999999999999 
	414.37334933804226 -88.054100591672153 107.49999999999999 
	414.44049345419916 -87.74820693227359 107.49999999999999 
	414.63407613274569 -86.878815235446893 107.49999999999999 
	414.83506956144038 -86.011276585766524 107.49999999999999 
	414.96849886676671 -85.449578770067404 107.49999999999999 
	415.24155339690896 -84.327915569203242 107.49999999999999 
	415.52700277229627 -83.209912897525598 107.49999999999999 
	415.67282694148656 -82.651875615208155 107.49999999999999 
	415.82175773590149 -82.094855067239024 107.49999999999999 
	416.00309325424877 -81.431836502517882 107.49999999999999 
	416.03249599455762 -81.324794066818981 107.49999999999999 
	416.06201746814781 -81.217781505791947 107.49999999999999 
	416.13908243425431 -80.939627541246395 107.49999999999999 
	416.21695234342434 -80.661680843739944 107.49999999999999 
	416.26517784070228 -80.490716827010587 107.49999999999999 
	416.35314181862668 -80.180992678664524 107.49999999999999 
	416.44211510555488 -79.871542396850856 107.49999999999999 
	416.48220297668433 -79.73287921680452 107.49999999999999 
	416.56154657900169 -79.459931260036328 107.49999999999999 
	416.64168261135796 -79.187207006542764 107.49999999999999 
	416.68131702585379 -79.05303054144359 107.49999999999999 
	416.80459232516233 -78.637895216432099 107.49999999999999 
	416.9297219601786 -78.223302606088225 107.49999999999999 
	417.01527998164846 -77.942911585961085 107.49999999999999 
	417.10169873051797 -77.662784604201107 107.49999999999999 
	417.18898479261287 -77.3829296362142 107.49999999999999 
	0 
	null_surface 
	null_surface 
	nullbs 
	nullbs 
	-1 
	-1 
	I I 
	0 
	2 -0.5800015416182096 1.8315711977009792 
	135 -34.826188483800841 -32.010972432068144 -29.19575638033545 -26.380540328602756 -23.565324276870058 -23.281246557048696 -22.157716251003713 -20.750108225137364 -19.342500199271015 -17.93489217340467 -16.527284147538321 -15.119676121671972 -14.55164081446847 -13.851237021594871 -12.58279792151777 -11.314358821440669 -10.045919721363568 -9.4117001713250161 -8.7774806212864664 -8.599967804713307 -8.1432610712479168 -7.5090415212093653 -6.8748219711708147 -6.2406024211322642 -5.6063828710937136 -4.972163321055163 -4.5213535154891762 -4.3291682854750375 -4.0705437099231894 -4.0338388653085957 -3.7319117905365555 -3.3932798711499217 -3.0456715447564529 -2.7119654907300514 -2.698063218362984 -2.3504548919695152 -2.1766507287727812 -2.0028465655760468 -1.8857946316184611 -1.8038489892867802 -1.6048514129975135 -1.4058538367082469 -1.369437844673717 -1.3063550485636135 -1.2068562604189803 -1.1373516238755719 -1.0678469873321634 -1.0467148528332519 -0.99834235078875488 -0.92883771424534634 -0.8593330777019379 -0.84501298293296134 -0.78982844115852935 -0.75507612288682502 -0.7203238046151208 -0.71894931424527975 -0.68557148634341658 -0.65081916807171236 -0.63311476145833667 -0.61541035484496098 -0.60858968256657264 -0.59770594823158529 -0.58885374492489739 -0.58099977464689578 -0.57534706242547184 -0.57069258323273409 -0.56720482068705746 -0.56603810403999633 -0.56138362484725857 -0.55672914565452081 -0.55340986672721904 -0.55207466646178305 -0.54276570807630753 -0.53345674969083201 -0.52581995880754229 -0.52414779130535649 -0.50552987453440545 -0.49823005088786543 -0.48613235574843933 -0.4667348369624732 -0.42793979939054094 -0.38914476181860869 -0.38787041920915827 -0.35034972424667643 -0.30655600871584188 -0.27751078753045111 -0.26276229318500732 -0.17517486212333822 -0.087587431061669108 0 0.13389715339638153 0.26779430679276306 0.40169146018914459 0.53558861358552612 0.79477562783352163 0.9157855988504896 1.0539626420815171 1.3131496563295126 1.5723366705775079 1.8315236848255032 2.0907106990734987 2.3498977133214942 2.6090847275694897 3.1274587560654803 3.6458327845614713 3.6631423954019584 4.1642068130574623 4.6825808415534533 5.1686593821158198 5.6547379226781871 6.62689500380292 7.3262847908039168 7.5990520849276537 8.5712091660523875 9.5433662471771221 10.515523328301855 11.487680409426588 12.459837490551323 13.431994571676057 14.430560951583463 16.348465815050258 18.292779977299723 18.870733552070678 20.237094139549193 21.678005934249267 23.118917728949341 24.420949302679698 26.00074131834949 28.861121903166914 28.882564907749639 31.764388497149785 34.64621208654993 37.528035675950079 40.409859265350228 43.291682854750377 
	
	-1 
	none F F 1 F 0 } I I 
	intcurve forward { exactcur full nubs 5 open 204 
	-37.641404535533539 5 -34.826188483800841 3 -32.010972432068144 3 -29.19575638033545 3 -26.380540328602756 3 
	-23.565324276870058 3 -23.281246557048696 3 -22.157716251003713 3 -20.750108225137364 3 -19.342500199271015 3 
	-17.93489217340467 3 -16.527284147538321 3 -15.119676121671972 4 -14.55164081446847 3 -13.851237021594871 3 
	-12.58279792151777 3 -11.314358821440669 3 -10.680139271402119 3 -10.045919721363568 3 -9.4117001713250161 3 
	-8.7774806212864664 3 -8.599967804713307 3 -8.1432610712479168 3 -7.5090415212093653 3 -6.8748219711708147 3 
	-6.2406024211322642 3 -5.6063828710937136 3 -5.2892730960744387 3 -4.972163321055163 4 -4.5213535154891762 3 
	-4.3291682854750375 3 -4.0705437099231894 4 -4.0338388653085957 3 -3.7319117905365555 3 -3.3932798711499217 4 
	-3.0456715447564529 3 -2.8788185177432521 3 -2.7119654907300514 3 -2.698063218362984 3 -2.5242590551662496 3 
	-2.3504548919695152 3 -2.1766507287727812 3 -2.0028465655760468 4 -1.8857946316184611 3 -1.8038489892867802 3 
	-1.7043502011421467 3 -1.6048514129975135 3 -1.5053526248528803 3 -1.4058538367082469 3 -1.369437844673717 3 
	-1.3063550485636135 3 -1.2566056544912969 3 -1.2068562604189803 4 -1.1373516238755719 3 -1.0678469873321634 3 
	-1.0467148528332519 3 -0.99834235078875488 3 -0.96359003251705055 3 -0.92883771424534634 3 -0.89408539597364212 3 
	-0.8593330777019379 3 -0.84501298293296134 3 -0.81742071204574529 3 -0.78982844115852935 3 -0.77245228202267713 3 
	-0.75507612288682502 3 -0.73769996375097291 3 -0.7203238046151208 3 -0.71894931424527975 3 -0.70226040029434822 3 
	-0.68557148634341658 3 -0.67688340677549053 3 -0.66819532720756447 3 -0.65950724763963842 3 -0.65081916807171236 4 
	-0.64196696476502457 3 -0.63311476145833667 3 -0.62426255815164877 3 -0.61541035484496098 3 -0.60858968256657264 3 
	-0.60314781539907902 3 -0.59770594823158529 3 -0.5932798465782414 3 -0.58885374492489739 3 -0.58492675978589659 3 
	-0.58099977464689578 3 -0.5800015416182096 4 -0.57767430202184067 3 -0.57534706242547184 3 -0.57301982282910302 3 
	-0.57069258323273409 3 -0.56894870195989578 3 -0.56720482068705746 3 -0.56603810403999633 3 -0.56487448424181186 3 
	-0.5637108644436275 3 -0.56254724464544303 3 -0.56138362484725857 3 -0.5602200050490741 3 -0.55905638525088963 3 
	-0.55672914565452081 3 -0.55506950619086992 3 -0.55340986672721904 3 -0.55207466646178305 3 -0.54974742686541411 3 
	-0.54742018726904529 3 -0.54509294767267646 3 -0.54276570807630753 3 -0.53811122888356977 3 -0.53345674969083201 3 
	-0.52963835424918715 3 -0.52581995880754229 3 -0.52414779130535649 3 -0.51949331211261873 3 -0.51483883291988097 3 
	-0.51018435372714321 3 -0.50552987453440545 4 -0.49823005088786543 3 -0.4921812033181524 3 -0.48613235574843933 3 
	-0.47643359635545623 3 -0.4667348369624732 3 -0.45703607756949016 3 -0.44733731817650707 3 -0.43763855878352398 3 
	-0.42793979939054094 3 -0.40854228060457481 3 -0.38914476181860869 3 -0.38787041920915827 3 -0.36911007172791732 3 
	-0.35034972424667643 4 -0.32845286648125915 3 -0.30655600871584188 3 -0.27751078753045111 3 -0.26276229318500732 3 
	-0.21896857765417277 3 -0.17517486212333822 3 -0.13138114659250366 3 -0.087587431061669108 3 -0.043793715530834554 3 
	0 4 0.066948576698190765 3 0.13389715339638153 3 0.20084573009457229 3 0.26779430679276306 3 
	0.33474288349095382 3 0.40169146018914459 3 0.53558861358552612 4 0.66518212070952387 3 0.79477562783352163 3 
	0.9157855988504896 3 1.0539626420815171 3 1.1835561492055149 3 1.3131496563295126 3 1.5723366705775079 3 
	1.8315236848255032 3 1.8315711977009792 3 2.0907106990734987 3 2.3498977133214942 3 2.6090847275694897 3 
	2.8682717418174848 3 3.1274587560654803 3 3.3866457703134758 3 3.6458327845614713 3 3.6631423954019584 3 
	4.1642068130574623 3 4.6825808415534533 4 5.1686593821158198 3 5.6547379226781871 3 6.1408164632405535 3 
	6.62689500380292 3 7.3262847908039168 3 7.5990520849276537 3 8.5712091660523875 3 9.5433662471771221 3 
	10.515523328301855 3 11.487680409426588 3 12.459837490551323 3 13.431994571676057 3 14.40415165280079 3 
	14.430560951583463 3 15.38951338331686 3 16.348465815050258 3 18.292779977299723 3 18.870733552070678 3 
	20.237094139549193 4 21.645841427375188 3 21.678005934249267 3 23.118917728949341 3 24.420949302679698 3 
	26.00074131834949 3 28.861121903166914 3 28.882564907749639 3 31.764388497149785 3 34.64621208654993 3 
	35.965398063946459 3 37.528035675950079 3 40.409859265350228 3 43.291682854750377 4 43.846704429811275 3 
	44.73473894990871 3 45.456266997487894 3 46.155594182064604 3 47.620851140225412 5 
	434.33163985901376 -92.694279865256007 103.99999999999999 
	434.19774125081551 -93.259801916232647 103.99999999999999 
	434.06073669184116 -93.824681920317914 103.99999999999999 
	433.92062549192804 -94.388886581852219 103.99999999999999 
	433.63417362209231 -95.515880875648207 103.99999999999999 
	433.33519713347459 -96.639920871073684 103.99999999999999 
	433.18256129121664 -97.201171225735706 103.99999999999999 
	432.87094490238741 -98.322072743727404 103.99999999999999 
	432.54650035820356 -99.439659473054235 103.99999999999999 
	432.38103632738665 -99.997595028265707 103.99999999999999 
	432.04353550297884 -101.11169401093052 103.99999999999999 
	431.69266063010537 -102.22213680681455 103.99999999999999 
	431.51382249857988 -102.77641616072793 103.99999999999999 
	431.14920557929344 -103.88303534973107 103.99999999999999 
	430.77036242312761 -104.985661690038 103.99999999999999 
	430.5772979643948 -105.53594817534892 103.99999999999999 
	430.36062811259836 -106.14060052211721 103.99999999999999 
	430.1392656839563 -106.74393492538314 103.99999999999999 
	430.11893630353046 -106.7992247613325 103.99999999999999 
	430.01800737148739 -107.07313128080033 103.99999999999999 
	429.91610076737015 -107.34676354061027 103.99999999999999 
	429.83412933799713 -107.56499568436809 103.99999999999999 
	429.64801834839267 -108.05623565723829 103.99999999999999 
	429.45860928574962 -108.54655668041086 103.99999999999999 
	429.35223675025827 -108.81894382700338 103.99999999999999 
	429.13737201895736 -109.36313204274924 103.99999999999999 
	428.91817585206559 -109.9061287893812 103.99999999999999 
	428.80747187565657 -110.17732446635453 103.99999999999999 
	428.58380165533561 -110.71910016920219 103.99999999999999 
	428.35549477120531 -111.259622461227 103.99999999999999 
	428.2401541229562 -111.52956472688756 103.99999999999999 
	428.0070367661923 -112.06879964606726 103.99999999999999 
	427.76890956549278 -112.60670959514481 103.99999999999999 
	427.64855906076684 -112.87532689035331 103.99999999999999 
	427.4052081680482 -113.41187222597212 103.99999999999999 
	427.1563862044386 -113.94700872053721 103.99999999999999 
	427.0305646084193 -114.21421717477105 103.99999999999999 
	426.90328478599207 -114.48105761691625 103.99999999999999 
	426.72251890779182 -114.85505146623822 103.99999999999999 
	426.67027108017828 -114.96257815243372 103.99999999999999 
	426.61774679865584 -115.07009666089924 103.99999999999999 
	426.49983582303975 -115.31016039987206 103.99999999999999 
	426.38052118988048 -115.5501393981267 103.99999999999999 
	426.3142054326579 -115.68261640228476 103.99999999999999 
	426.12655929257664 -116.05489231654691 103.99999999999999 
	425.93540403310482 -116.4267730593596 103.99999999999999 
	425.81075959249171 -116.66614866910915 103.99999999999999 
	425.55840602050517 -117.14438889815679 103.99999999999999 
	425.29972315892149 -117.6214419261381 103.99999999999999 
	425.16874937245609 -117.8596303266619 103.99999999999999 
	424.96975152674702 -118.21634882594469 103.99999999999999 
	424.76678356616151 -118.57214547544612 103.99999999999999 
	424.6986773183969 -118.69063772471668 103.99999999999999 
	424.56154426282171 -118.92740107941827 103.99999999999999 
	424.42252561412857 -119.16370755417539 103.99999999999999 
	424.35253377110217 -119.28174292327603 103.99999999999999 
	424.21156061192437 -119.51757120844039 103.99999999999999 
	424.06855412132234 -119.75290237507733 103.99999999999999 
	423.99652894381137 -119.87044062538541 103.99999999999999 
	423.85140477394407 -120.10525696365075 103.99999999999999 
	423.70406608200051 -120.33954323383725 103.99999999999999 
	423.62982637790969 -120.45655141577318 103.99999999999999 
	423.53405395543899 -120.60613377829429 103.99999999999999 
	423.43728301410994 -120.75548862178269 103.99999999999999 
	423.41607255900971 -120.78813920422328 103.99999999999999 
	423.34011772998099 -120.90475437720002 103.99999999999999 
	423.26353540284242 -121.02122921014013 103.99999999999999 
	423.20805421296728 -121.10503031208653 103.99999999999999 
	423.07470925718798 -121.30502777332653 103.99999999999999 
	422.93935478335254 -121.5046009194284 103.99999999999999 
	422.85996016732668 -121.62047990380375 103.99999999999999 
	422.69970297108534 -121.85194684198714 103.99999999999999 
	422.53637845821447 -122.08282924097759 103.99999999999999 
	422.4539165075393 -122.19812368629141 103.99999999999999 
	422.2873195858308 -122.42841839496589 103.99999999999999 
	422.11720730149619 -122.65812447177275 103.99999999999999 
	422.03122995668213 -122.77283028613802 103.99999999999999 
	421.85733719061636 -123.00194786910117 103.99999999999999 
	421.6793450690148 -123.23047928768486 103.99999999999999 
	421.58926830991902 -123.34459894045968 103.99999999999999 
	421.45243651426728 -123.51556047355758 103.99999999999999 
	421.31285910780286 -123.68619762453548 103.99999999999999 
	421.26601875242909 -123.7430407736917 103.99999999999999 
	421.17168843285003 -123.85665559931479 103.99999999999999 
	421.07601401389462 -123.97012826155483 103.99999999999999 
	421.02782955657 -124.02682924749624 103.99999999999999 
	420.97928566144003 -124.08349511442553 103.99999999999999 
	420.86082780134467 -124.22063395412995 103.99999999999999 
	420.79053086965644 -124.30107396070514 103.99999999999999 
	420.71944375803508 -124.38144183360242 103.99999999999999 
	420.61686792331756 -124.49596365283729 103.99999999999999 
	420.51250777757144 -124.61032691529513 103.99999999999999 
	420.48115243056935 -124.64449468058774 103.99999999999999 
	420.40721031552698 -124.72460815928619 103.99999999999999 
	420.33232600998474 -124.80464123759917 103.99999999999999 
	420.28904529732819 -124.85052858845826 103.99999999999999 
	420.24543283147244 -124.89638904770507 103.99999999999999 
	420.19523747859773 -124.94872743830705 103.99999999999999 
	420.1889919475463 -124.95523184073218 103.99999999999999 
	420.1827393517051 -124.96173579637548 103.99999999999999 
	420.12498859510941 -125.02173590710407 103.99999999999997 
	420.06663060928668 -125.08169752052223 103.99999999999999 
	420.01409593940497 -125.13512768542371 103.99999999999999 
	419.90152792319634 -125.2484129039206 103.99999999999999 
	419.7864856978274 -125.36154530269438 103.99999999999999 
	419.72494106886649 -125.42130911716204 103.99999999999999 
	419.66262745887423 -125.48102892151223 103.99999999999999 
	419.53468927983579 -125.6019633501447 103.99999999999999 
	419.46897880064085 -125.66321526984595 103.99999999999999 
	419.40231775593503 -125.72445170869645 103.99999999999999 
	419.30217099006148 -125.81504760384419 103.99999999999999 
	419.19966845564022 -125.90558083798275 103.99999999999999 
	419.16616871255343 -125.93493589235032 103.99999999999999 
	419.09864105018528 -125.99363061891995 103.99999999999999 
	419.03001867795149 -126.05229311968787 103.99999999999999 
	418.99542422198704 -126.08161594824014 103.99999999999999 
	418.95762895198544 -126.11337258745846 103.99999999999999 
	418.91947469326107 -126.14511894996819 103.99999999999999 
	418.91653803800932 -126.14756056900364 103.99999999999999 
	418.87685889027944 -126.18052612767355 103.99999999999997 
	418.83678878189806 -126.21348057703932 103.99999999999999 
	418.7993374086675 -126.24398468326953 103.99999999999999 
	418.72370572793056 -126.3049738477731 103.99999999999999 
	418.64654548531695 -126.36592598047108 103.99999999999999 
	418.60756554021924 -126.39639305484872 103.99999999999999 
	418.52876621872844 -126.45731011616351 103.99999999999999 
	418.4481961029162 -126.51819558014827 103.99999999999999 
	418.40744534640152 -126.54863105710194 103.99999999999999 
	418.3249602966722 -126.60948918210588 103.99999999999999 
	418.24038606924819 -126.67032584141222 103.99999999999999 
	418.19754610401742 -126.70073985244277 103.99999999999999 
	418.15411831673259 -126.73115080055007 103.99999999999999 
	418.08038975075442 -126.7820399490418 103.99999999999999 
	418.05041855233441 -126.80252896301664 103.99999999999999 
	418.02013658468985 -126.82302595145291 103.99999999999999 
	417.96810569321099 -126.85788412139917 103.99999999999999 
	417.91510024773879 -126.89275934798383 103.99999999999999 
	417.89310289776478 -126.90712325623997 103.99999999999999 
	417.8440077699459 -126.93893291959552 103.99999999999999 
	417.79402340411042 -126.9707524868265 103.99999999999999 
	417.76633543831446 -126.98820392955615 103.99999999999999 
	417.71037971601783 -127.02311114740971 103.99999999999999 
	417.65320989629544 -127.05802595243762 103.99999999999999 
	417.62430782534835 -127.07548498206647 103.99999999999999 
	417.56583861783486 -127.11040594193882 103.99999999999999 
	417.50596807724179 -127.14533235204274 103.99999999999999 
	417.47566466015252 -127.16279683137915 103.99999999999999 
	417.41428107980693 -127.19772834172784 103.99999999999999 
	417.35124913410908 -127.2326652442285 103.99999999999999 
	417.31929732829735 -127.2501351146654 103.99999999999999 
	417.27501883965772 -127.274000993154 103.99999999999999 
	417.22981584541321 -127.29787009701982 103.99999999999999 
	417.21763653348808 -127.30426564623971 103.99999999999999 
	417.18416891975778 -127.32174077305666 103.99999999999999 
	417.15016795989698 -127.33921781286706 103.99999999999999 
	417.12838742482575 -127.35029916661784 103.99999999999999 
	417.0890112806868 -127.37012120426803 103.99999999999999 
	417.04884884622516 -127.38994604920798 103.99999999999999 
	417.03098203249834 -127.39868767686548 103.99999999999999 
	416.99491868780359 -127.41617206111273 103.99999999999999 
	416.95816816685323 -127.43365867793804 103.99999999999999 
	416.93961417480017 -127.44240253804915 103.99999999999999 
	416.92087384089473 -127.4511469308536 103.99999999999999 
	416.87548443065515 -127.47210924862037 103.99999999999999 
	416.84859519994865 -127.48435289937906 103.99999999999999 
	416.82125300918159 -127.49661879412038 103.99999999999999 
	416.76562109827393 -127.52118685496394 103.99999999999999 
	416.70799147752905 -127.54581084074461 103.99999999999999 
	416.67865152787704 -127.55813265667769 103.99999999999999 
	416.6396665167016 -127.5742081223588 103.99999999999999 
	416.59967078364377 -127.59028591277072 103.99999999999999 
	416.59028967071913 -127.5940344866313 103.99999999999999 
	416.55924661307063 -127.60636335756604 103.99999999999999 
	416.52757135553884 -127.61868968502496 103.99999999999999 
	416.50520544131672 -127.62726563695196 103.99999999999999 
	416.46618957597593 -127.64199565609542 103.99999999999999 
	416.42611310439071 -127.65670876140788 103.99999999999999 
	416.40916510732126 -127.66285639215168 103.99999999999999 
	416.37486573641974 -127.67514338578667 103.99999999999999 
	416.33972004304832 -127.68741127612896 103.99999999999999 
	416.3219257176645 -127.69353980298862 103.99999999999999 
	416.28587177853217 -127.70578465135378 103.99999999999999 
	416.24883545213248 -127.71800202740398 103.99999999999999 
	416.230058729593 -127.72410308087775 103.99999999999999 
	416.19195869067863 -127.73628822662911 103.99999999999999 
	416.15269616743797 -127.74843546488761 103.99999999999999 
	416.13275694288114 -127.75449860882175 103.99999999999999 
	416.1041385611087 -127.76304373220778 103.99999999999999 
	416.07481898552743 -127.7715628469418 103.99999999999999 
	416.06620169937571 -127.77404654287 103.99999999999999 
	416.04079558874628 -127.78130878836379 103.99999999999999 
	416.01483203458207 -127.78854926750847 103.99999999999999 
	415.99748406600372 -127.79330562745341 103.99999999999999 
	415.96224633732817 -127.80279579942555 103.99999999999999 
	415.9258517646262 -127.81223594544676 103.99999999999999 
	415.9073469316894 -127.81694227672355 103.99999999999999 
	415.87665320884196 -127.82458761270084 103.99999999999999 
	415.845019706264 -127.83218752654311 103.99999999999999 
	415.83264964324098 -127.83511693966315 103.99999999999999 
	415.80760232479622 -127.84096018179136 103.99999999999999 
	415.78190915369822 -127.84676972082089 103.99999999999999 
	415.76889323418919 -127.84966543028126 103.99999999999999 
	415.74250520054585 -127.85543727041102 103.99999999999999 
	415.71536476854453 -127.86116647004854 103.99999999999999 
	415.70159644431027 -127.86401953804574 103.99999999999999 
	415.67364109925757 -127.86970058669201 103.99999999999999 
	415.64479633716883 -127.87532655281905 103.99999999999999 
	415.63013858478558 -127.87812453652603 103.99999999999999 
	415.61405144710932 -127.88112610534608 103.99999999999999 
	415.59765279047519 -127.88410645567875 103.99999999999999 
	415.59644902715331 -127.88432481123056 103.99999999999999 
	415.58060707320203 -127.88719289461405 103.99999999999999 
	415.56447150319843 -127.89004082221629 103.99999999999999 
	415.54929730114782 -127.89265320825501 103.99999999999999 
	415.51837989200283 -127.89783645558974 103.99999999999999 
	415.48623811501147 -127.90292698878423 103.99999999999999 
	415.46983951206789 -127.90544665484846 103.99999999999999 
	415.44436749606672 -127.90923469336192 103.99999999999999 
	415.41800862228871 -127.91294817217306 103.99999999999999 
	415.40887609321351 -127.91421025235809 103.99999999999999 
	415.39038491827415 -127.91671469241076 103.99999999999999 
	415.37142020984624 -127.91917697805704 103.99999999999999 
	415.36181414525504 -127.92039690344743 103.99999999999999 
	415.34234282713635 -127.92281278958527 103.99999999999999 
	415.32232657966392 -127.92517720266261 103.99999999999999 
	415.31217558250654 -127.9263456543557 103.99999999999999 
	415.29157305849526 -127.92865303423976 103.99999999999999 
	415.27033574049386 -127.93089664287089 103.99999999999999 
	415.25954994405589 -127.93200132222225 103.99999999999999 
	415.24858753514468 -127.93308752165356 103.99999999999999 
	415.22607694279748 -127.93523987270598 103.99999999999999 
	415.21451599354879 -127.9363057945979 103.99999999999999 
	415.20274376984736 -127.93734954242345 103.99999999999999 
	415.17875183662875 -127.93938845153147 103.99999999999999 
	415.1538057237122 -127.94132003069578 103.99999999999999 
	415.14107930177653 -127.94225644437066 103.99999999999999 
	415.1150854705345 -127.94406460571773 103.99999999999999 
	415.08792653630445 -127.94572885351957 103.99999999999999 
	415.07403497515247 -127.9465213449344 103.99999999999999 
	415.04557883221651 -127.94801840707355 103.99999999999999 
	415.01565497091167 -127.94931750864119 103.99999999999999 
	415.00029561476953 -127.94991201971661 103.99999999999999 
	414.97233375542635 -127.95085526833556 103.99999999999999 
	414.94286516670593 -127.95157679045705 103.99999999999999 
	414.92973389539594 -127.95184467591145 103.99999999999999 
	414.90552891009412 -127.95223455348972 103.99999999999999 
	414.88014959623996 -127.95243905277522 103.99999999999999 
	414.86863958379581 -127.95249007734762 103.99999999999999 
	414.84508842223954 -127.95250509234734 103.99999999999999 
	414.82038610243325 -127.95232709654024 103.99999999999999 
	414.80772489790741 -127.95218509901906 103.99999999999999 
	414.78415634841792 -127.95182121073283 103.99999999999999 
	414.75937676157798 -127.95124034618962 103.99999999999999 
	414.7480013302785 -127.95093221587362 103.99999999999999 
	414.72468839951 -127.95021145710575 103.99999999999999 
	414.7001547035951 -127.94925836155949 103.99999999999999 
	414.68755847880482 -127.94871788146604 103.99999999999999 
	414.66311149896484 -127.94756398624676 103.99999999999999 
	414.63726738961441 -127.946125297877 103.99999999999999 
	414.62478446736509 -127.9453796792458 103.99999999999999 
	414.59909633821587 -127.94373482621535 103.99999999999999 
	414.57182797223356 -127.94174424947427 103.99999999999999 
	414.55776481444695 -127.94065288913036 103.99999999999999 
	414.53953892554171 -127.93914893935109 103.99999999999999 
	414.52050094624849 -127.93745164290229 103.99999999999999 
	414.51660822843013 -127.93709944711152 103.99999999999999 
	414.51268055884333 -127.9367387965498 103.99999999999999 
	414.49947682959362 -127.93550824148566 103.99999999999999 
	414.490044108164 -127.93459979254125 103.99999999999999 
	414.48040794942455 -127.93364051773423 103.99999999999999 
	414.46070481761399 -127.93161224058022 103.99999999999999 
	414.44008876185984 -127.92934587384393 103.99999999999999 
	414.4295397012163 -127.92814851197231 103.99999999999999 
	414.40793211155119 -127.92561485779837 103.99999999999999 
	414.38525028615675 -127.922779430086 103.99999999999999 
	414.37362704052799 -127.92128030505415 103.99999999999999 
	414.34978791712138 -127.91810586119408 103.99999999999999 
	414.32471585821378 -127.91455036145021 103.99999999999999 
	414.31185976472318 -127.91267020726303 103.99999999999999 
	414.28879303619703 -127.90918863195334 103.99999999999999 
	414.2647078690128 -127.90534827280216 103.99999999999999 
	414.25420282502233 -127.9036344027985 103.99999999999999 
	414.23281874307867 -127.90006332407481 103.99999999999999 
	414.21070670129325 -127.89619697021942 103.99999999999999 
	414.19947368234631 -127.89418782935707 103.99999999999999 
	414.18044504545134 -127.89070530815249 103.99999999999999 
	414.16098847204387 -127.88700692094702 103.99999999999999 
	414.15312480578672 -127.88548970635469 103.99999999999999 
	414.13730024324877 -127.88239047070937 103.99999999999999 
	414.12126518944109 -127.87915609604023 103.99999999999999 
	414.1132121423372 -127.87750794411838 103.99999999999999 
	414.09702834088648 -127.87414725097983 103.99999999999999 
	414.08072128552624 -127.87066281904778 103.99999999999999 
	414.07254497719362 -127.86889092573136 103.99999999999999 
	414.05616428740404 -127.86529098147261 103.99999999999999 
	414.03976318988339 -127.86158617354073 103.99999999999999 
	414.03156647164781 -127.85970941450645 103.99999999999999 
	414.01519891085672 -127.8559114310417 103.99999999999999 
	413.99891787686022 -127.85203349276463 103.99999999999999 
	413.99080768980184 -127.85007677846079 103.99999999999999 
	413.97466451739245 -127.84613258121112 103.99999999999999 
	413.95870531340427 -127.8421361447943 103.99999999999999 
	413.95077910306713 -127.84012719248847 103.99999999999999 
	413.93504649771205 -127.8360923924206 103.99999999999999 
	413.91957526746251 -127.83203232081281 103.99999999999999 
	413.91191044016125 -127.82999809889151 103.99999999999999 
	413.88914143037584 -127.82388879911214 103.99999999999999 
	413.86707890296759 -127.8177754357207 103.99999999999999 
	413.8527113551072 -127.81371217817988 103.99999999999999 
	413.82869915066976 -127.80679042183078 103.99999999999999 
	413.80571910111945 -127.79995731339753 103.99999999999999 
	413.79633217550116 -127.79713089674615 103.99999999999999 
	413.77791222001298 -127.79151792307596 103.99999999999999 
	413.76018666247165 -127.78599003794858 103.99999999999999 
	413.75149412136579 -127.78324870917723 103.99999999999999 
	413.73610730490481 -127.77834419435202 103.99999999999999 
	413.72124386722959 -127.77351742611435 103.99999999999999 
	413.71471869250797 -127.77138118506841 103.99999999999999 
	413.69709089748238 -127.76556482520255 103.99999999999999 
	413.68018465324536 -127.75986740338189 103.99999999999999 
	413.6697184217013 -127.75629515009854 103.99999999999999 
	413.64930930354512 -127.74924534735105 103.99999999999999 
	413.62989111944626 -127.74238090373541 103.99999999999999 
	413.62041579220062 -127.73899400046915 103.99999999999999 
	413.60190653552814 -127.73230820235941 103.99999999999999 
	413.58423233615753 -127.72579294821227 103.99999999999999 
	413.57559205529651 -127.72257658420124 103.99999999999999 
	413.55868344959333 -127.716223513432 103.99999999999999 
	413.5424794749145 -127.71002417712236 103.99999999999999 
	413.53454382210464 -127.70696154535864 103.99999999999999 
	413.51120942876014 -127.69788067426001 103.99999999999999 
	413.48922100722922 -127.68910926763294 103.99999999999999 
	413.4750965372877 -127.68338886511194 103.99999999999999 
	413.44781574523603 -127.67218415332896 103.99999999999999 
	413.42230317734777 -127.66141988796097 103.99999999999999 
	413.40994698686734 -127.6561399197508 103.99999999999999 
	413.38812135524518 -127.64670206224567 103.99999999999999 
	413.36741624470682 -127.63756079822569 103.99999999999999 
	413.35829717916204 -127.63349817462341 103.99999999999999 
	413.34045636898992 -127.62548121528921 103.99999999999999 
	413.32336370877215 -127.61767068326486 103.99999999999999 
	413.31499280175552 -127.6138144876338 103.99999999999999 
	413.30319398763487 -127.60833692576085 103.99999999999999 
	413.29171906463148 -127.60295208949994 103.99999999999999 
	413.28825364446715 -127.60132055436863 103.99999999999999 
	413.27525045581922 -127.59517894528619 103.99999999999999 
	413.26264732302946 -127.58915361377635 103.99999999999999 
	413.25357758902601 -127.58478048451501 103.99999999999999 
	413.23581876422031 -127.57614796436907 103.99999999999999 
	413.21877918867114 -127.56773301369677 103.99999999999999 
	413.21042871268253 -127.56357745520749 103.99999999999999 
	413.19404838486696 -127.55536587912235 103.99999999999999 
	413.17827747920393 -127.54734575870998 103.99999999999999 
	413.17053643064276 -127.54338165677382 103.99999999999999 
	413.15532933747687 -127.53554203946875 103.99999999999999 
	413.1406476333047 -127.52787364586439 103.99999999999999 
	413.13343197700777 -127.52408076822165 103.99999999999999 
	413.12633611600143 -127.52032790112821 103.99999999999999 
	413.10840671419442 -127.51078898902873 103.99999999999999 
	413.09771756895782 -127.50504718991911 103.99999999999999 
	413.08726841604692 -127.49938313144703 103.99999999999999 
	413.06857023304929 -127.4891595260675 103.99999999999999 
	413.05057399316195 -127.47916731840186 103.99999999999999 
	413.04255531967124 -127.47468466642734 103.99999999999999 
	413.02677644426842 -127.46580580683315 103.99999999999999 
	413.0114896012239 -127.45709252649326 103.99999999999999 
	413.00396296320207 -127.4527754544517 103.99999999999999 
	412.98465778170214 -127.44163511637075 103.99999999999999 
	412.9660731760755 -127.43074177021637 103.99999999999999 
	412.95488001126415 -127.42412023782936 103.99999999999999 
	412.93296548557362 -127.41104188237688 103.99999999999999 
	412.91193562305011 -127.39827469792169 103.99999999999999 
	412.90162713905409 -127.39196434071954 103.99999999999999 
	412.88139813696512 -127.37948225253641 103.99999999999999 
	412.86190123922478 -127.36726348934128 103.99999999999999 
	412.85232486917874 -127.36121645950098 103.99999999999999 
	412.83349743169873 -127.34924103016941 103.99999999999999 
	412.81528711299677 -127.33749198419899 103.99999999999999 
	412.80632786725459 -127.33167133913341 103.99999999999999 
	412.788686595596 -127.32013300662618 103.99999999999999 
	412.7715735962326 -127.3087919329367 103.99999999999999 
	412.76314262611919 -127.30316854756691 103.99999999999999 
	412.74652019894205 -127.29201222511551 103.99999999999999 
	412.73035596038659 -127.28102980243074 103.99999999999999 
	412.72238318098789 -127.27558031739315 103.99999999999999 
	412.6987789379159 -127.25935233128203 103.99999999999999 
	412.67607904154977 -127.24347286170544 103.99999999999999 
	412.66131402286027 -127.23302999705157 103.99999999999999 
	412.63246650859418 -127.21241260941814 103.99999999999999 
	412.6048920383119 -127.19230017830878 103.99999999999999 
	412.59140010565045 -127.18236228221255 103.99999999999999 
	412.57731635757636 -127.17189061093811 103.99999999999999 
	412.56352794427949 -127.16153943841474 103.99999999999999 
	412.56267905810694 -127.16090178383035 103.99999999999999 
	412.54935071925945 -127.15088398999896 103.99999999999999 
	412.53629639074188 -127.14097820360738 103.99999999999999 
	412.52429820308396 -127.13179569307091 103.99999999999999 
	412.50072890087631 -127.11360858617692 103.99999999999999 
	412.47797062266739 -127.09576244633585 103.99999999999999 
	412.46678346805129 -127.08692090561487 103.99999999999999 
	412.45577901736846 -127.07815771286111 103.99999999999999 
	412.43230838082206 -127.05932993303175 103.99999999999999 
	412.41989773393431 -127.04928656213505 103.99999999999999 
	412.40770317707853 -127.03933462918195 103.99999999999999 
	412.38372236087127 -127.01960439312826 103.99999999999999 
	412.36051577552564 -127.00020488363731 103.99999999999999 
	412.3490954570529 -126.99058367966418 103.99999999999999 
	412.32293080910364 -126.96837465128601 103.99999999999999 
	412.29766187772231 -126.94655332888318 103.99999999999999 
	412.28352643017519 -126.93423003523745 103.99999999999999 
	412.26259880990443 -126.91581789769856 103.99999999999999 
	412.24221994015829 -126.89764688502282 103.99999999999999 
	412.23541727669146 -126.89155398838132 103.99999999999999 
	412.20864773665085 -126.86747178269189 103.99999999999999 
	412.18277644771945 -126.84378697651246 103.99999999999999 
	412.1638831092277 -126.82627412035413 103.99999999999999 
	412.12694883711265 -126.79163038733979 103.99999999999999 
	412.0916033218042 -126.75770243002968 103.99999999999999 
	412.07429879397677 -126.74090536832787 103.99999999999999 
	412.04037845617518 -126.70762512293766 103.99999999999999 
	412.00775293969144 -126.67493810926686 103.99999999999999 
	411.99174325973399 -126.65873428876785 103.99999999999999 
	411.96029531407243 -126.62659149762979 103.99999999999999 
	411.92992936333093 -126.5949531058927 103.99999999999999 
	411.91500169247195 -126.57925368997449 103.99999999999999 
	411.8856309339829 -126.54808366398504 103.99999999999999 
	411.85718331258045 -126.51735242826865 103.99999999999999 
	411.84317878687716 -126.50209180563283 103.99999999999999 
	411.81558833723471 -126.47177249636752 103.99999999999999 
	411.78879946553008 -126.44184292183508 103.99999999999999 
	411.77559652260123 -126.42697203577015 103.99999999999999 
	411.76257725403059 -126.41219201325941 103.99999999999999 
	411.73010178117386 -126.37504040694722 103.99999999999999 
	411.71086805619086 -126.35277107057408 103.99999999999999 
	411.69200647303455 -126.33067973955647 103.99999999999999 
	411.65498233158957 -126.28683203319585 103.99999999999999 
	411.6192770957868 -126.24361727514662 103.99999999999999 
	411.60173443868257 -126.22215890055026 103.99999999999999 
	411.56723525764477 -126.17952429011484 103.99999999999999 
	411.5338486130459 -126.13742587833295 103.99999999999999 
	411.51741850367029 -126.11650370695065 103.99999999999999 
	411.48505881995294 -126.07490124461484 103.99999999999999 
	411.45365402095854 -126.03376085880156 103.99999999999999 
	411.43817880291681 -126.01330076665113 103.99999999999999 
	411.40766246345015 -125.97259129953177 103.99999999999999 
	411.37797788626528 -125.93228633310886 103.99999999999999 
	411.36333443456368 -125.91223074333965 103.99999999999999 
	411.33442905687417 -125.8723059081473 103.99999999999999 
	411.30625750960223 -125.83274044846735 103.99999999999999 
	411.29234789091043 -125.81304423529966 103.99999999999999 
	411.25112790553845 -125.75420634619034 103.99999999999999 
	411.2113810364807 -125.69609708918877 103.99999999999999 
	411.18549033735826 -125.65766044640975 103.99999999999999 
	411.16016859671754 -125.61951056859121 103.99999999999999 
	411.11139432159842 -125.54497573524506 103.99999999999999 
	411.08790112381354 -125.50856315898213 103.99999999999999 
	411.06487120303467 -125.47238015987145 103.99999999999999 
	411.0196834083763 -125.40044512138093 103.99999999999999 
	410.97614400962362 -125.32932217060959 103.99999999999999 
	410.95476250858525 -125.29395127027834 103.99999999999999 
	410.91412666276392 -125.22589989368969 103.99999999999999 
	410.87479746553032 -125.15848474266363 103.99999999999999 
	410.85609623846091 -125.12607220136229 103.99999999999999 
	410.81663351358958 -125.05693492792719 103.99999999999999 
	410.77838634986801 -124.98838127303374 103.99999999999999 
	410.75832406584522 -124.95199061515133 103.99999999999999 
	410.72005149503497 -124.88175702669062 103.99999999999999 
	410.68290094966767 -124.81205176176208 103.99999999999999 
	410.66517255283253 -124.77843392189857 103.99999999999999 
	410.63019831356064 -124.7114222861005 103.99999999999999 
	410.59615221408609 -124.64483846041691 103.99999999999999 
	410.5793519600648 -124.61164843211715 103.99999999999999 
	410.52959462287197 -124.51237024226084 103.99999999999999 
	410.48169902187618 -124.41392986484635 103.99999999999999 
	410.45053519105073 -124.34864166933181 103.99999999999999 
	410.3896411598231 -124.21868738089512 103.99999999999999 
	410.33144283249976 -124.0898821619775 103.99999999999999 
	410.30297476862512 -124.02574306631833 103.99999999999999 
	410.27509683171235 -123.96183595260044 103.99999999999999 
	410.24778303031383 -123.8981555393472 103.99999999999999 
	410.24777802422011 -123.89814386791745 103.99999999999999 
	410.22046943568404 -123.83447520918438 103.99999999999999 
	410.19372475868482 -123.77103315843799 103.99999999999999 
	410.1675174326997 -123.7078122108031 103.99999999999999 
	410.11610964496151 -123.58174912436067 103.99999999999999 
	410.06663128438902 -123.45641782612704 103.99999999999999 
	410.04234876659439 -123.39391714628657 103.99999999999999 
	409.99466089054488 -123.26923674847272 103.99999999999999 
	409.94865486711569 -123.14516352477014 103.99999999999999 
	409.92605421244474 -123.08327002398906 103.99999999999999 
	409.88162589625711 -122.95975498138155 103.99999999999999 
	409.83868662714605 -122.83676016249095 103.99999999999999 
	409.81757502604438 -122.7753868884719 103.99999999999999 
	409.77604269874649 -122.65287919263871 103.99999999999999 
	409.73584655663143 -122.53083419841347 103.99999999999999 
	409.71607114489967 -122.46992362796595 103.99999999999999 
	409.67714528372198 -122.34832076385075 103.99999999999999 
	409.63943225716872 -122.22714636511213 103.99999999999999 
	409.62086968285922 -122.16666426135782 103.99999999999999 
	409.58431568906241 -122.04590773834542 103.99999999999999 
	409.54887331179521 -121.92556402008302 103.99999999999999 
	409.53142235594225 -121.86549472198894 103.99999999999999 
	409.51308678336545 -121.80152312233962 103.99999999999999 
	409.49504345326585 -121.73766873043809 103.99999999999999 
	409.49391502405325 -121.7336716920456 103.99999999999999 
	409.46015593676208 -121.61398542952145 103.99999999999999 
	409.4274188944508 -121.49471152792232 103.99999999999999 
	409.39668384889694 -121.3798095072467 103.99999999999999 
	409.33592181422381 -121.14684886491011 103.99999999999999 
	409.27861705824165 -120.91560102180523 103.99999999999999 
	409.2503337551297 -120.79847257330235 103.99999999999999 
	409.22287265160219 -120.68182317452643 103.99999999999999 
	409.17119552265734 -120.45676301777613 103.99999999999999 
	409.14683450753495 -120.34807658256355 103.99999999999999 
	409.12309266400166 -120.23960244201105 103.99999999999999 
	409.0767985417375 -120.02305552673469 103.99999999999999 
	409.03279533000529 -119.80726951999404 103.99999999999999 
	409.01134440679834 -119.69955629362316 103.99999999999999 
	408.96950452617733 -119.48447081939989 103.99999999999999 
	408.92971678200246 -119.27003356155646 103.99999999999999 
	408.91031800134465 -119.16296855501636 103.99999999999999 
	408.8724782518525 -118.94913063575844 103.99999999999999 
	408.83649475980434 -118.73584919713701 103.99999999999999 
	408.81895224054148 -118.62934067341303 103.99999999999999 
	408.77723151628459 -118.36989041068435 103.99999999999999 
	408.73802855021631 -118.11115483116164 103.99999999999999 
	408.71573931171741 -117.95874039937075 103.99999999999999 
	408.6858785012717 -117.74718425064142 103.99999999999999 
	408.6575198077262 -117.53602067344136 103.99999999999999 
	408.64967945672475 -117.47680262417163 103.99999999999999 
	408.61441987428952 -117.20666227620472 103.99999999999999 
	408.58151951333048 -116.93711826407809 103.99999999999999 
	408.55719419737216 -116.7269631606904 103.99999999999999 
	408.51115347667076 -116.3072598082301 103.99999999999999 
	408.47011519368232 -115.88867571060049 103.99999999999999 
	408.45079236065629 -115.67963988270031 103.99999999999999 
	408.41444514680347 -115.26204120711007 103.99999999999999 
	408.38252659306488 -114.84532143333581 103.99999999999999 
	408.3676324458271 -114.63716451780965 103.99999999999999 
	408.33990044315124 -114.22122908354805 103.99999999999999 
	408.31614753910355 -113.80600493232652 103.99999999999999 
	408.3052325059856 -113.59855930553763 103.99999999999999 
	408.28526582407818 -113.18398301128913 103.99999999999999 
	408.26891759840373 -112.77000869815424 103.99999999999999 
	408.2616210313488 -112.5631650557188 103.99999999999999 
	408.24873416855917 -112.14975481410474 103.99999999999999 
	408.23917008618457 -111.73688535418648 103.99999999999999 
	408.23519630605045 -111.530582495391 103.99999999999999 
	408.22882435043181 -111.11823720839178 103.99999999999999 
	408.22552768992148 -110.70641177349887 103.99999999999999 
	408.22462920935726 -110.50062876804232 103.99999999999999 
	408.22445857541419 -110.28938995008569 103.99999999999999 
	408.22504336123615 -110.07829166317569 103.99999999999999 
	408.225059355246 -110.07270879994016 103.99999999999999 
	408.22567580049986 -109.86440933408736 103.99999999999999 
	408.22702645109473 -109.65624690502476 103.99999999999999 
	408.2290206300047 -109.45379565636054 103.99999999999999 
	408.23433925845075 -109.04916415154823 103.99999999999999 
	408.24226328698757 -108.64509194041352 103.99999999999999 
	408.24686286808941 -108.44319998595287 103.99999999999999 
	408.2626792610551 -107.83241638080627 103.99999999999999 
	408.28410744850112 -107.22305709163619 103.99999999999999 
	408.30087184639456 -106.81565866783917 103.99999999999999 
	408.32563096597266 -106.28813437082162 103.99999999999999 
	408.35415139709022 -105.76199158623641 103.99999999999999 
	408.3608818038694 -105.64150535587481 103.99999999999999 
	408.38417310204159 -105.23642986710306 103.99999999999999 
	408.40962413695217 -104.83223918671673 103.99999999999999 
	408.42854765910306 -104.54865793384593 103.99999999999999 
	408.44848172228825 -104.26556601172837 103.99999999999999 
	408.49096720528831 -103.69164965360002 103.99999999999999 
	408.51360675499183 -103.40050494904025 103.99999999999999 
	408.53729760395009 -103.10955253443575 103.99999999999999 
	408.56258507119713 -102.81215009277977 103.99999999999999 
	408.58893391770857 -102.51494175218336 103.99999999999999 
	408.58952261398542 -102.50830746655849 103.99999999999999 
	408.61650804197603 -102.20447359751392 103.99999999999999 
	408.64460144614861 -101.90084235628477 103.99999999999999 
	408.67312277631919 -101.60403140154818 103.99999999999999 
	408.72936621523803 -101.03937441464618 103.99999999999999 
	408.7892642823598 -100.47538853280707 103.99999999999999 
	408.81850882110177 -100.20782281117141 103.99999999999999 
	408.88500990914275 -99.615939239736008 103.99999999999999 
	408.95538743233749 -99.024773632255588 103.99999999999999 
	408.99511505519001 -98.700914934885532 103.99999999999999 
	409.1099532444249 -97.791270588503991 103.99999999999999 
	409.2336125502041 -96.883287243579204 103.99999999999999 
	409.31684870300478 -96.299041276560018 103.99999999999999 
	409.40423780660848 -95.711098655468163 103.99999999999999 
	409.49512114263928 -95.123845274737931 103.99999999999999 
	409.49579757864285 -95.119475691877511 103.99999999999999 
	409.58740953345887 -94.527863023574483 104.00000000000004 
	409.68256651975571 -93.936949913108421 103.99999999999999 
	409.78045213076871 -93.351091465418406 103.99999999999999 
	409.98298660690409 -92.180765680428053 103.99999999999999 
	410.19888529875089 -91.013258502495873 103.99999999999999 
	410.31013515956005 -90.430218668071149 103.99999999999999 
	410.47707661954837 -89.581345373996768 103.99999999999999 
	410.65091575819127 -88.73405148049288 103.99999999999999 
	410.70618201577224 -88.468144611696388 103.99999999999999 
	410.82839054933265 -87.887606089656771 103.99999999999999 
	410.9538177995554 -87.307835750012302 103.99999999999999 
	411.02277315698734 -86.993690586917154 103.99999999999999 
	411.22157514835322 -86.100858676280851 103.99999999999999 
	411.42798583893472 -85.209937882304644 103.99999999999999 
	411.56501499183923 -84.633084934250476 103.99999999999999 
	411.84545337454091 -83.481087382865596 103.99999999999999 
	412.1386782090558 -82.332628451830388 103.99999999999999 
	412.28849383785689 -81.759314126091624 103.99999999999999 
	412.44152664235833 -81.186948835980786 103.99999999999999 
	412.62789578109721 -80.505525803134489 103.99999999999999 
	412.6581158910414 -80.395507665611177 103.99999999999999 
	412.68845927692206 -80.285515723614495 103.99999999999999 
	412.76767318803923 -79.999605423468367 103.99999999999999 
	412.84772360831033 -79.713875533063813 103.99999999999999 
	412.89730317687014 -79.538111082378023 103.99999999999999 
	412.98774405918687 -79.21966549181991 103.99999999999999 
	413.07923627040253 -78.901454241553381 103.99999999999999 
	413.1204619162329 -78.758855447081189 103.99999999999999 
	413.20206332263098 -78.478140359576429 103.99999999999999 
	413.28449182229315 -78.197614122568211 103.99999999999999 
	413.32526311453125 -78.059588851572727 103.99999999999999 
	413.45208430412879 -77.632512394393913 103.99999999999999 
	413.580844986378 -77.205888234887212 103.99999999999999 
	413.66890154150872 -76.917308229363783 103.99999999999999 
	413.75786113292071 -76.628944434635756 103.99999999999999 
	413.84773223759049 -76.34080135065804 103.99999999999999 
	0 
	null_surface 
	null_surface 
	nullbs 
	nullbs 
	-1 
	-1 
	I I 
	0 
	0 
	194 -34.826188483800841 -32.010972432068144 -29.19575638033545 -26.380540328602756 -23.565324276870058 -23.281246557048696 -22.157716251003713 -20.750108225137364 -19.342500199271015 -17.93489217340467 -16.527284147538321 -15.119676121671972 -14.55164081446847 -13.851237021594871 -12.58279792151777 -11.314358821440669 -10.680139271402119 -10.045919721363568 -9.4117001713250161 -8.7774806212864664 -8.599967804713307 -8.1432610712479168 -7.5090415212093653 -6.8748219711708147 -6.2406024211322642 -5.6063828710937136 -5.2892730960744387 -4.972163321055163 -4.5213535154891762 -4.3291682854750375 -4.0705437099231894 -4.0338388653085957 -3.7319117905365555 -3.3932798711499217 -3.0456715447564529 -2.8788185177432521 -2.7119654907300514 -2.698063218362984 -2.5242590551662496 -2.3504548919695152 -2.1766507287727812 -2.0028465655760468 -1.8857946316184611 -1.8038489892867802 -1.7043502011421467 -1.6048514129975135 -1.5053526248528803 -1.4058538367082469 -1.369437844673717 -1.3063550485636135 -1.2566056544912969 -1.2068562604189803 -1.1373516238755719 -1.0678469873321634 -1.0467148528332519 -0.99834235078875488 -0.96359003251705055 -0.92883771424534634 -0.89408539597364212 -0.8593330777019379 -0.84501298293296134 -0.81742071204574529 -0.78982844115852935 -0.77245228202267713 -0.75507612288682502 -0.73769996375097291 -0.7203238046151208 -0.71894931424527975 -0.70226040029434822 -0.68557148634341658 -0.67688340677549053 -0.66819532720756447 -0.65950724763963842 -0.65081916807171236 -0.64196696476502457 -0.63311476145833667 -0.62426255815164877 -0.61541035484496098 -0.60858968256657264 -0.60314781539907902 -0.59770594823158529 -0.5932798465782414 -0.58885374492489739 -0.58492675978589659 -0.58099977464689578 -0.5800015416182096 -0.57767430202184067 -0.57534706242547184 -0.57301982282910302 -0.57069258323273409 -0.56894870195989578 -0.56720482068705746 -0.56603810403999633 -0.56487448424181186 -0.5637108644436275 -0.56254724464544303 -0.56138362484725857 -0.5602200050490741 -0.55905638525088963 -0.55672914565452081 -0.55506950619086992 -0.55340986672721904 -0.55207466646178305 -0.54974742686541411 -0.54742018726904529 -0.54509294767267646 -0.54276570807630753 -0.53811122888356977 -0.53345674969083201 -0.52963835424918715 -0.52581995880754229 -0.52414779130535649 -0.51949331211261873 -0.51483883291988097 -0.51018435372714321 -0.50552987453440545 -0.49823005088786543 -0.4921812033181524 -0.48613235574843933 -0.47643359635545623 -0.4667348369624732 -0.45703607756949016 -0.44733731817650707 -0.43763855878352398 -0.42793979939054094 -0.40854228060457481 -0.38914476181860869 -0.38787041920915827 -0.36911007172791732 -0.35034972424667643 -0.32845286648125915 -0.30655600871584188 -0.27751078753045111 -0.26276229318500732 -0.21896857765417277 -0.17517486212333822 -0.13138114659250366 -0.087587431061669108 -0.043793715530834554 0 0.066948576698190765 0.13389715339638153 0.20084573009457229 0.26779430679276306 0.33474288349095382 0.40169146018914459 0.53558861358552612 0.66518212070952387 0.79477562783352163 0.9157855988504896 1.0539626420815171 1.1835561492055149 1.3131496563295126 1.5723366705775079 1.8315236848255032 1.8315711977009792 2.0907106990734987 2.3498977133214942 2.6090847275694897 2.8682717418174848 3.1274587560654803 3.3866457703134758 3.6458327845614713 3.6631423954019584 4.1642068130574623 4.6825808415534533 5.1686593821158198 5.6547379226781871 6.1408164632405535 6.62689500380292 7.3262847908039168 7.5990520849276537 8.5712091660523875 9.5433662471771221 10.515523328301855 11.487680409426588 12.459837490551323 13.431994571676057 14.430560951583463 15.38951338331686 16.348465815050258 18.292779977299723 18.870733552070678 20.237094139549193 21.678005934249267 23.118917728949341 24.420949302679698 26.00074131834949 28.882564907749639 31.764388497149785 34.64621208654993 37.528035675950079 40.409859265350228 43.291682854750377 
	
	-1 
	none F F 1 F 0 } I I 
	intcurve forward { ref 1 } I I 
	intcurve forward { offintcur full nubs 3 open 17 
	-46.649739116135279 3 -15.119676121671972 2 -4.972163321055163 3 -4.0705437099231894 3 -3.3932798711499217 3 
	-2.0028465655760468 3 -1.2068562604189803 2 -0.65081916807171236 2 -0.5800015416182096 2 -0.50552987453440545 2 
	-0.35034972424667643 2 0 3 0.53558861358552612 2 4.6825808415534533 2 20.237094139549193 2 
	43.291682854750377 3 51.969238059805775 3 
	432.69798556272599 -83.02847963769625 103.99999999999999 
	431.00594356710559 -93.401402816178859 103.99999999999999 
	428.19695499885546 -103.76175109236721 103.99999999999999 
	422.15130416721934 -116.26984304363373 103.99999999999999 
	420.4927606433468 -119.29246338127462 103.99999999999999 
	418.28167727036208 -121.85223786999808 103.99999999999999 
	418.08521965852151 -122.07967713757584 103.99999999999999 
	417.88345371522496 -122.30269668766032 103.99999999999999 
	417.67542707643628 -122.51960480470689 103.99999999999999 
	417.5191650361993 -122.68253828818294 103.99999999999999 
	417.35928095615651 -122.84211191994984 103.99999999999999 
	417.19522092400507 -122.99719077443079 103.99999999999999 
	416.85840309946263 -123.31557010005835 103.99999999999999 
	416.50332707481596 -123.61780163071306 103.99999999999999 
	416.1218874970229 -123.881079982291 103.99999999999999 
	415.90352232646109 -124.03180063503549 103.99999999999999 
	415.67534608119661 -124.17114270746086 103.99999999999999 
	415.26619659132206 -124.36010135608845 103.99999999999999 
	415.08880848796974 -124.4324022901602 103.99999999999999 
	414.8808055575974 -124.45229049741796 103.99999999999999 
	414.85700504634929 -124.45366173781363 103.99999999999999 
	414.8087842467188 -124.44916767798709 103.99999999999999 
	414.78518406744951 -124.43836267729236 103.99999999999999 
	414.71760277117278 -124.40240765482747 103.99999999999999 
	414.67536499651749 -124.37170798007432 103.99999999999999 
	414.54392100780314 -124.26626565538422 103.99999999999999 
	414.46174315089212 -124.18195327422481 103.99999999999999 
	414.3848839959262 -124.09402719292098 103.99999999999999 
	414.26738743348972 -123.95961233620946 103.99999999999999 
	414.1618136673012 -123.81454898690299 103.99999999999999 
	413.30714340553925 -122.5084771822315 103.99999999999999 
	412.91678657735361 -121.12967719605955 103.99999999999999 
	411.4471130228481 -114.72907082913999 103.99999999999999 
	411.57707695558776 -109.41206868113272 103.99999999999999 
	412.52718648743564 -96.577486987897871 103.99999999999999 
	413.94645765434194 -88.951530360801087 103.99999999999999 
	415.97380909386578 -81.53890842181508 103.99999999999999 
	416.73688729291064 -78.748859252673171 103.99999999999999 
	417.59513353449972 -75.982436488313624 103.99999999999999 
	418.56257983464883 -73.256503554359654 103.99999999999999 
	1000 
	cone 422.90350764750121 -88.856007358517928 107.49999999999999 -1.1942135354408529e-016 2.713186584658648e-017 -1 8.8619399047878105 39.005974172220455 0 0.29999999999999999 I I 0 1 40 forward I I I I 
	plane 414.46042947307808 -107.18861162545655 107.49999999999999 1.1942135354408529e-016 -2.713186584658648e-017 1 -0.97514935430551142 0.22154849761969525 1.2246467991473532e-016 reverse_v I I I I 
	nubs 3 open 17 
	-46.649739116135279 3 -15.119676121671972 3 -4.972163321055163 3 -4.0705437099231894 3 -3.3932798711499217 3 
	-2.0028465655760468 3 -1.2068562604189803 3 -0.65081916807171236 3 -0.5800015416182096 3 -0.50552987453440545 3 
	-0.35034972424667643 3 0 3 0.53558861358552612 3 4.6825808415534533 3 20.237094139549193 3 
	43.291682854750377 3 51.969238059805775 3 
	0.087499999999999994 -4.9154948501080309 
	0.087499999999999994 -4.6400903439816226 
	0.087499999999999994 -4.3962104876807624 
	0.087499999999999994 -4.0566286449411972 
	0.087499999999999994 -3.947338945879642 
	0.087499999999999994 -3.8342897501017084 
	0.087499999999999994 -3.6549292764962216 
	0.087499999999999994 -3.638992866891023 
	0.087499999999999994 -3.6223274752217005 
	0.087499999999999994 -3.6046253626034059 
	0.087499999999999994 -3.5913281798466876 
	0.087499999999999994 -3.5774394373301832 
	0.087499999999999994 -3.5627254123234509 
	0.087499999999999994 -3.5325172877239375 
	0.087499999999999994 -3.4994408243334543 
	0.087499999999999994 -3.4571005366222858 
	0.087499999999999994 -3.4328617195567372 
	0.087499999999999994 -3.4062471386106923 
	0.087499999999999994 -3.3685533500135585 
	0.087499999999999994 -3.3422224456353109 
	0.087499999999999994 -3.335275072425262 
	0.087499999999999994 -3.2402644637142028 
	0.087499999999999994 -3.228163785738897 
	0.087499999999999994 -3.2198566596809521 
	0.087499999999999994 -3.1809378800156138 
	0.087499999999999994 -3.1400109731466297 
	0.087499999999999994 -3.077197725603285 
	0.087499999999999994 -3.0601852118857273 
	0.087499999999999994 -3.0247354289166983 
	0.087499999999999994 -3.0112054611757459 
	0.087499999999999994 -2.996709522146404 
	0.087499999999999994 -2.9639820874054923 
	0.087499999999999994 -2.9446084157779522 
	0.087499999999999994 -2.9266639544317177 
	0.087499999999999994 -2.8992317959088756 
	0.087499999999999967 -2.8784393238929944 
	0.087499999999999967 -2.8596060976910831 
	0.087499999999999967 -2.7137829029744616 
	0.087499999999999967 -2.6525303753931375 
	0.087499999999999967 -2.5848149805601746 
	0.087499999999999967 -2.3308284883008255 
	0.087499999999999967 -2.1848459846688097 
	0.087499999999999967 -2.0361322986115034 
	0.087499999999999967 -1.8157118455450276 
	0.087499999999999994 -1.6258241936605387 
	0.087499999999999994 -1.426484874224091 
	0.087499999999999994 -1.3514552143886325 
	0.087499999999999994 -1.2752573586569831 
	0.087499999999999994 -1.1955278091053969 
	
	nullbs 
	-1 
	-1 
	I I 
	0 
	0 
	0 
	
	-1 
	none F -3.5 -3.5 } I I 
	-3.5 -3.5 
	no_radius 
	F 0 F 1 
	I I 
	1 0.050000000000000003 0.042670441816972556 
	T 
	1 
	summary 4 0 0.33333333333333331 0.66666666666666663 1 36 -37.641404535533539 -23.281246557048696 -14.55164081446847 -8.599967804713307 -4.3291682854750375 -4.0338388653085957 -2.7119654907300514 -1.8857946316184611 -1.369437844673717 -1.0467148528332519 -0.84501298293296134 -0.71894931424527975 -0.60858968256657264 -0.58099977464689578 -0.56720482068705746 -0.55340986672721904 -0.52581995880754229 -0.49823005088786543 -0.38787041920915827 -0.27751078753045111 0 0.9157855988504896 1.8315711977009792 3.6631423954019584 7.3262847908039168 14.430560951583463 18.870733552070678 21.645841427375188 24.420949302679698 28.861121903166914 35.965398063946459 43.291682854750377 43.846704429811275 44.73473894990871 46.155594182064604 47.620851140225412 0.042670441816972556 OPEN OPEN NON_SINGULAR NON_SINGULAR 
	0 
	0 
	0 
	0 
	1 1.8315236848255032 
	111 -34.826188483800841 -32.010972432068144 -29.19575638033545 -26.380540328602756 -23.565324276870058 -22.157716251003713 -20.750108225137364 -19.342500199271015 -17.93489217340467 -16.527284147538321 -15.119676121671972 -13.851237021594871 -12.58279792151777 -11.314358821440669 -10.045919721363568 -9.4117001713250161 -8.7774806212864664 -8.1432610712479168 -7.5090415212093653 -6.8748219711708147 -6.2406024211322642 -5.6063828710937136 -4.972163321055163 -4.5213535154891762 -4.0705437099231894 -3.7319117905365555 -3.3932798711499217 -3.0456715447564529 -2.698063218362984 -2.3504548919695152 -2.1766507287727812 -2.0028465655760468 -1.8038489892867802 -1.6048514129975135 -1.4058538367082469 -1.3063550485636135 -1.2068562604189803 -1.1373516238755719 -1.0678469873321634 -0.99834235078875488 -0.92883771424534634 -0.8593330777019379 -0.78982844115852935 -0.75507612288682502 -0.7203238046151208 -0.68557148634341658 -0.65081916807171236 -0.63311476145833667 -0.61541035484496098 -0.59770594823158529 -0.58885374492489739 -0.5800015416182096 -0.57534706242547184 -0.57069258323273409 -0.56603810403999633 -0.56138362484725857 -0.55672914565452081 -0.55207466646178305 -0.54276570807630753 -0.53345674969083201 -0.52414779130535649 -0.50552987453440545 -0.48613235574843933 -0.4667348369624732 -0.42793979939054094 -0.38914476181860869 -0.35034972424667643 -0.30655600871584188 -0.26276229318500732 -0.17517486212333822 -0.087587431061669108 0 0.13389715339638153 0.26779430679276306 0.40169146018914459 0.53558861358552612 0.79477562783352163 1.0539626420815171 1.3131496563295126 1.5723366705775079 2.0907106990734987 2.3498977133214942 2.6090847275694897 3.1274587560654803 3.6458327845614713 4.1642068130574623 4.6825808415534533 5.1686593821158198 5.6547379226781871 6.62689500380292 7.5990520849276537 8.5712091660523875 9.5433662471771221 10.515523328301855 11.487680409426588 12.459837490551323 13.431994571676057 14.40415165280079 16.348465815050258 18.292779977299723 20.237094139549193 21.678005934249267 23.118917728949341 26.00074131834949 28.882564907749639 31.764388497149785 34.64621208654993 37.528035675950079 40.409859265350228 43.291682854750377 45.456266997487894 
	} F 0 F 1 F -0.48927645882869281 F 36.315465149882584 #
-171 cface $-1 -1 $282 $92 $283 0 #
-172 face $284 -1 -1 $-1 $283 $285 $66 $-1 $286 forward single T 39.281440690396884 0.50082698102887024 92.458759324346659 42.503286742084839 14.802668900137874 92.541240675653356 F #
-173 cell3d-cell $-1 -1 $287 $63 $-1 1 $288 #
-174 cface $-1 -1 $289 $70 $261 0 #
-175 face $290 -1 -1 $-1 $291 $292 $66 $-1 $83 forward single T 438.147334750401 -99.497710399830538 92.650890056883355 449.61381348431513 -93.646813649672467 100.00000000000001 F #
-176 cface_ptr-ct-attrib $-1 -1 $-1 $-1 $119 1 1 1 1 1 1 1 1 1 1 1 1 0 1 0 1 1 1 $93 $293 #
-177 face $294 -1 -1 $-1 $295 $296 $66 $-1 $124 reversed single T 495.24146225448101 -96.182812161715631 0 822.92770108720151 -43.435151508821924 0 F #
-178 loop $-1 -1 -1 $-1 $-1 $297 $119 T 449.61317286884253 -95.949780622840919 0 451.91283148627571 -93.395798427934665 200 periphery $179 F #
-179 plane-surface $-1 -1 -1 $-1 450.76300217755909 -94.67278952538777 200 -0.74313864430910925 0.66913747117794808 0 0.66913747117794808 0.74313864430910925 -0 forward_v I I I I #
-180 cface $-1 -1 $298 $92 $299 0 #
-181 cface $-1 -1 $120 $92 $95 0 #
-182 cface_ptr-ct-attrib $-1 -1 $-1 $-1 $122 1 1 1 1 1 1 1 1 1 1 1 1 0 1 0 1 1 1 $-1 $300 #
-183 loop $-1 -1 -1 $-1 $-1 $301 $122 T 17.662250293180097 -93.646813649672524 -2.8421709430404007e-014 439.47662587796458 2.1870612050906644 92.651530672357808 periphery $184 F #
-184 plane-surface $-1 -1 -1 $-1 226.15766733959074 -45.181935352498762 0 -0.22154849761969528 -0.97514935430551153 0 0.97514935430551153 -0.22154849761969528 0 forward_v I I I I #
-185 coedge $-1 -1 -1 $-1 $302 $303 $304 $305 forward $123 $-1 #
-186 coedge $-1 -1 -1 $-1 $306 $125 $303 $307 reversed $96 $-1 #
-187 coedge $-1 -1 -1 $-1 $125 $306 $308 $309 forward $96 $-1 #
-188 coedge $-1 -1 -1 $-1 $194 $310 $196 $189 reversed $311 $-1 #
-189 edge $-1 -1 -1 $-1 $199 -38.901530870943475 $312 53.75 $125 $313 forward @7 unknown T 440.14127137082141 -90.721365586755979 0 440.14127137082363 -90.72136558674633 92.651530870943475 #
-190 coedge $-1 -1 -1 $-1 $193 $126 $268 $314 reversed $82 $-1 #
-191 coedge $-1 -1 -1 $-1 $315 $206 $130 $192 reversed $316 $-1 #
-192 edge $-1 -1 -1 $-1 $198 -1.3563645046896844 $208 1.2246467997378065e-016 $126 $317 forward @7 unknown T 440.1625271202484 -90.627808056227721 92.671769031162029 441.47056274253134 -84.870469935268432 100.00000000000001 #
-193 coedge $-1 -1 -1 $-1 $127 $190 $318 $319 reversed $82 $-1 #
-194 coedge $-1 -1 -1 $-1 $320 $188 $127 $195 forward $311 $-1 #
-195 edge $-1 -1 -1 $-1 $199 218.21144968896951 $321 230.28299551267119 $194 $322 forward @7 unknown T 440.14127137082141 -93.395798427944925 92.651530870943475 451.91283148627571 -90.721365586755979 92.651530870945592 #
-196 coedge $-1 -1 -1 $-1 $323 $128 $125 $189 forward $84 $-1 #
-197 coedge $-1 -1 -1 $-1 $308 $324 $98 $129 forward $325 $-1 #
-198 vertex $-1 -1 -1 $-1 $326 $327 #
-199 vertex $-1 -1 -1 $-1 $195 $328 #
-200 ellipse-curve $-1 -1 -1 $-1 439.8089485166231 -92.184090092559629 100.00000000000001 -0.9751493543055112 0.22154849761969647 0 1.661613732148016 7.3136201572911181 -9.1848509980333713e-016 1 I I #
-201 coedge $-1 -1 -1 $-1 $131 $329 $330 $331 forward $84 $-1 #
-202 coedge $-1 -1 -1 $-1 $332 $333 $204 $203 forward $334 $-1 #
-203 edge $-1 -1 -1 $-1 $335 -1.3694383398093324 $209 -1.3563645046896862 $202 $336 forward @7 unknown T 440.14127137082136 -90.721365586755979 107.32823091847186 440.16252712267902 -90.62780804553168 107.34846912905654 #
-204 coedge $-1 -1 -1 $-1 $337 $132 $131 $203 reversed $207 $-1 #
-205 coedge $-1 -1 -1 $-1 $132 $338 $269 $339 reversed $207 $-1 #
-206 coedge $-1 -1 -1 $-1 $191 $340 $99 $133 reversed $316 $-1 #
-207 loop $-1 -1 -1 $-1 $-1 $204 $159 T 440.14127137082136 -93.396287866625229 100.00000000000001 453.26539487234521 -84.870469935268432 107.34895856760465 periphery $83 F #
-208 vertex $341 -1 -1 $-1 $339 $342 #
-209 vertex $-1 -1 -1 $-1 $343 $344 #
-210 ellipse-curve $-1 -1 -1 $-1 439.80894851662265 -92.184090092559543 100.00000000000001 0.97514935430551142 -0.22154849761969547 0 1.661613732148016 7.3136201572911181 -9.1848509980333713e-016 1 I I #
-211 coedge $-1 -1 -1 $-1 $345 $346 $347 $212 forward $348 $-1 #
-212 edge $-1 -1 -1 $-1 $217 1.9823130313281716 $349 4.3008722758514164 $211 $146 forward @7 unknown T 438.97814214430923 -95.840900283384684 96.563068016481964 439.47662637172448 -93.646813761842353 103.43693198351805 #
-213 coedge $-1 -1 -1 $-1 $350 $135 $346 $351 reversed $216 $-1 #
-214 coedge $-1 -1 -1 $-1 $135 $352 $140 $227 reversed $216 $-1 #
-215 coedge $-1 -1 -1 $-1 $142 $347 $100 $136 reversed $230 $-1 #
-216 loop $-1 -1 -1 $-1 $-1 $135 $353 T 227.3051057938317 -93.646813761842367 103.43693155891532 440.14127189784409 -42.517178631031022 103.75 periphery $354 T #
-217 vertex $-1 -1 -1 $-1 $136 $355 #
-218 ellipse-curve $-1 -1 -1 $-1 439.80894921826081 -92.184089289762937 100 0.97514935430549787 -0.22154849761975426 7.3999463784320646e-030 0.83080686607385956 3.6568100786456692 0 1 I I #
-219 coedge $-1 -1 -1 $-1 $356 $357 $358 $220 forward $359 $-1 #
-220 edge $-1 -1 -1 $-1 $349 -1.9823132606508738 $225 -1.1592795685158768 $219 $360 forward @7 unknown T 439.47662637172436 -93.646813761842353 96.250000000000014 440.14127189784409 -90.721365552529647 96.563068441084653 #
-221 coedge $-1 -1 -1 $-1 $361 $138 $141 $229 forward $224 $-1 #
-222 coedge $-1 -1 -1 $-1 $138 $362 $356 $363 forward $224 $-1 #
-223 coedge $-1 -1 -1 $-1 $358 $142 $101 $139 reversed $230 $-1 #
-224 loop $-1 -1 -1 $-1 $-1 $364 $365 T 18.326896061956621 -90.721365698925879 96.563068031579633 440.63975587645729 7.3065947738751049 100.00000000000001 periphery $233 F #
-225 vertex $-1 -1 -1 $-1 $220 $366 #
-226 coedge $-1 -1 -1 $-1 $231 $140 $352 $367 forward $143 $-1 #
-227 edge $-1 -1 -1 $-1 $145 -102.8865976980408 $368 113.69188875750179 $214 $369 forward @7 unknown T 228.94490064099634 -90.721365698925865 103.43693155891532 440.14127186458364 -42.73872673200124 103.43693196842038 #
-228 coedge $-1 -1 -1 $-1 $141 $231 $370 $371 reversed $143 $-1 #
-229 edge $372 -1 -1 $-1 $144 -434.14096679687503 $373 -1.5770996093747236 $141 $374 forward @7 unknown T 18.825380092674266 -88.527280126093714 100.00000000000001 440.63975587645729 7.306594773881498 100.00000000000001 #
-230 loop $-1 -1 -1 $-1 $-1 $142 $259 T 438.97814214430923 -95.840900283384684 96.250000000000156 440.63975587645729 -88.5272801260937 103.74999999999987 periphery $375 T #
-231 coedge $-1 -1 -1 $-1 $228 $226 $376 $377 forward $143 $-1 #
-232 face $378 -1 -1 $-1 $379 $143 $66 $-1 $233 forward single T 18.326896061956624 -90.721365698925865 100.00000000000001 440.63975587645729 7.3065947738751049 103.43693196842038 F #
-233 cone-surface $-1 -1 -1 $-1 227.02019425035715 -43.839671250543084 100.00000000000001 -0.9751493543055012 0.22154849761973947 -5.5435967519242197e-030 0.83080686607399201 3.6568100786454889 -4.5924254990165979e-016 1 I I 0 -1 3.7499999999998552 forward I I I I #
-234 point $-1 -1 -1 $-1 440.63975587645729 -88.527280126093714 100.00000000000001 #
-235 point $-1 -1 -1 $-1 440.14127186458364 -90.721365698925865 103.43693155891532 #
-236 cell3d-cell $-1 -1 $380 $63 $-1 1 $381 #
-237 cshell $-1 -1 $-1 $382 $147 #
-238 cface $-1 -1 $383 $148 $384 0 #
-239 cface $-1 -1 $385 $105 $386 0 #
-240 face $387 -1 -1 $-1 $388 $389 $66 $-1 $390 reversed single T -992.29032406077442 18.499325538730659 94.007764698794759 -982.02779717907015 19.20207333479479 105.99223530120513 F #
-241 cface $-1 -1 $391 $87 $392 0 #
-242 face $393 -1 -1 $-1 $394 $395 $66 $-1 $396 forward single T -513.49782479937039 -88.657219001047395 92.651031689057064 -499.09569369514765 -79.757116935268456 100.00000000000001 F #
-243 cface_ptr-ct-attrib $-1 -1 $-1 $-1 $151 1 1 1 1 1 1 1 1 1 1 1 1 0 1 0 1 1 1 $-1 $106 #
-244 face $397 -1 -1 $-1 $398 $399 $66 $-1 $400 reversed single T -950.37723075633107 1.449517537938398 93.18282074393008 -937.30613650554778 8.9039766823441244 106.81717925606985 F #
-245 loop $-1 -1 -1 $-1 $-1 $401 $151 T -512.16853325746933 -87.212286950393462 93.182629511964734 -499.09619272017869 -79.757117047447736 106.81737048803521 periphery $246 T #
-246 plane-surface $-1 -1 -1 $-1 -504.90570127224066 -83.899117959368553 92.500000000000014 -0.49540043179159587 -0.86866472944439288 1.1717825587846318e-016 0.86866472944439266 -0.49540043179159599 3.5592895223090898e-017 forward_v I I I I #
-247 cface $-1 -1 $402 $76 $403 0 #
-248 face $404 -1 -1 $-1 $405 $406 $66 $-1 $407 reversed single T -40.009255386930263 6.9350708057286417 96.250083126074927 -39.655241830784341 8.3786577214694979 96.563068093440478 F #
-249 cface_ptr-ct-attrib $-1 -1 $-1 $-1 $153 1 1 1 1 1 1 1 1 1 1 1 1 0 1 0 1 1 1 $-1 $107 #
-250 face $408 -1 -1 $-1 $409 $410 $66 $-1 $411 forward single T -473.42400858439362 -91.449121384653125 92.49999710126761 -459.33383324580836 -81.068866705363632 100 F #
-251 loop $-1 -1 -1 $-1 $-1 $412 $153 T -41.322387348956653 13.441686364375194 93.717393455699622 -29.640829380750812 14.278243672210602 106.28260654430038 periphery $252 T #
-252 plane-surface $-1 -1 -1 $-1 -32.982829665605493 13.681018717882324 107.5 -0.07143057342151618 -0.99744557404435541 2.3435651162010426e-016 0.99744557404435441 -0.071430573421516652 7.1185790490309468e-017 reverse_v I I I I #
-253 cface_ptr-ct-attrib $-1 -1 $-1 $-1 $155 1 1 1 1 1 1 1 1 1 1 1 1 0 1 0 1 1 1 $-1 $413 #
-254 face $414 -1 -1 $-1 $415 $416 $66 $-1 $256 forward single T -459.15338386492601 -92.03151778188834 96.25008336868288 -38.841380667313274 6.9350708057286461 103.74991663131708 F #
-255 loop $-1 -1 -1 $-1 $-1 $417 $155 T -462.30595631824264 -88.771753112155992 96.251333108715883 -459.33383324580842 -84.723083730871963 100 periphery $256 F #
-256 cone-surface $-1 -1 -1 $-1 -248.68639466897568 -40.524832323351667 100 0.97514935442035655 0.22154849711420269 8.1992174869626585e-026 -0.83080686417822935 3.6568100790761959 -9.1848509936047949e-016 1 I I 0 -1 3.7499999999998552 forward I I I I #
-257 coedge $-1 -1 -1 $-1 $418 $419 $420 $421 reversed $156 $-1 #
-258 cface $-1 -1 $422 $70 $423 0 #
-259 face $424 -1 -1 $-1 $232 $230 $66 $-1 $375 reversed single T 438.97814214430923 -95.840900283384684 96.250000000000156 440.63975587645729 -88.5272801260937 103.74999999999987 F #
-260 cface_ptr-ct-attrib $-1 -1 $-1 $-1 $159 1 1 1 1 1 1 1 1 1 1 1 1 0 1 0 1 1 1 $-1 $109 #
-261 face $425 -1 -1 $-1 $426 $427 $66 $-1 $83 forward single T 438.147334750401 -99.497710399830538 100.00000000000001 449.61381348431513 -93.646813649672467 107.34910994311663 F #
-262 cface $-1 -1 $-1 $428 $111 0 #
-263 cface_ptr-ct-attrib $-1 -1 $-1 $-1 $161 1 1 1 1 1 1 1 1 1 1 1 1 0 1 0 1 1 1 $-1 $429 #
-264 face $430 -1 -1 $-1 $431 $432 $66 $-1 $184 forward single T 439.47662587796231 -95.949780622850028 107.34846932764221 449.61317286884287 -93.64681364966286 200 F #
-265 loop $-1 -1 -1 $-1 $-1 $433 $161 T -11.192503351562102 -43.126990088867203 0 10.47803337966581 5.5860330755657452 200 periphery $266 F #
-266 spline-surface $-1 -1 -1 $-1 forward { sumsur 
	intcurve forward { exactcur full nubs 3 open 7 
	0 3 1.9696992271422733 1 5.0992665269651818 1 7.6294054844047547 1 10.424490456279493 1 
	13.219575428154229 1 15.619457156755619 3 
	-11.192503351562102 -43.126990088867203 0 
	-8.6032534398887677 -42.68760860686028 0 
	-2.0236177422365875 -40.701033548294376 0 
	6.4153518066757949 -34.347292971978206 0 
	10.47803337966581 -22.425521445933455 0 
	3.9555911822303012 -13.190191584693721 0 
	-3.3089134147002786 -3.7416683382450104 0 
	0.52006148694721022 2.9105280653055043 0 
	2.7021618104867828 5.5859099180240781 0 
	0 
	null_surface 
	null_surface 
	nullbs 
	nullbs 
	-1 
	-1 
	I I 
	0 
	0 
	5 1.9696992271422733 5.0992665269651818 7.6294054844047547 10.424490456279493 13.219575428154229 
	
	-1 
	none F F 1 F 0 } I I 
	straight -477.06359710156238 -66.077307600593116 0 0 0 1 I I 
	-477.06359710156238 -66.077307600593116 0 
	none F 0 F 15.619457156755619 F 0 F 200 OPEN OPEN NON_SINGULAR NON_SINGULAR 
	0 
	0 
	5 1.9696992271422733 5.0992665269651818 7.6294054844047547 10.424490456279493 13.219575428154229 
	0 
	0 
	0 
	} I I I I #
-267 coedge $-1 -1 -1 $-1 $434 $435 $436 $437 reversed $162 $-1 #
-268 coedge $-1 -1 -1 $-1 $269 $164 $190 $314 forward $112 $-1 #
-269 coedge $-1 -1 -1 $-1 $164 $268 $205 $339 forward $112 $-1 #
-270 coedge $-1 -1 -1 $-1 $318 $438 $439 $271 reversed $440 $441 #
-271 edge $-1 -1 -1 $-1 $442 -13.674557356427982 $443 -0.4654426435722705 $439 $444 forward @7 unknown T 453.26490543382829 -91.596796400904879 93.395442643562106 453.2649054338483 -91.59679640088487 106.60455735643782 #
-272 cface $-1 -1 $445 $92 $168 0 #
-273 face $446 -1 -1 $-1 $447 $448 $66 $-1 $449 reversed single T 413.0582183678315 -88.980544269024989 107.2553419247523 417.13250073087266 -88.054888755701072 107.50000164505768 F #
-274 cface_ptr-ct-attrib $-1 -1 $-1 $-1 $166 1 1 1 1 1 1 1 1 1 1 1 1 0 1 0 1 1 1 $-1 $114 #
-275 loop $-1 -1 -1 $-1 $-1 $450 $166 T 412.0564438297946 -102.60175666037897 107.45732955818302 415.27971959354232 -88.297055246055436 107.54267044181695 periphery $276 T #
-276 plane-surface $-1 -1 -1 $-1 414.46042947307808 -107.18861162545655 107.49999999999999 -1.1942135354408529e-016 2.713186584658648e-017 -1 -0.97514935430551142 0.22154849761969525 1.2246467991473532e-016 forward_v I I I I #
-277 cface_ptr-ct-attrib $-1 -1 $-1 $-1 $168 1 1 1 1 1 1 1 1 1 1 1 1 0 1 0 1 1 1 $-1 $272 #
-278 face $451 -1 -1 $-1 $166 $452 $66 $-1 $453 forward single T 412.05787354185435 -102.60032690013787 92.458759324346644 415.27971959354232 -88.298484981028864 92.541240675653327 F #
-279 loop $-1 -1 -1 $-1 $-1 $454 $168 T 408.17477860015373 -127.86240095475284 95.95875932434663 414.04198716672784 -91.882341908217768 104.04267044181695 periphery $280 F #
-280 cone-surface $-1 -1 -1 $-1 422.90350764750121 -88.856007358517928 107.49999999999999 -1.1942135354408529e-016 2.713186584658648e-017 -1 8.8619399047878105 39.005974172220455 0 0.29999999999999999 I I 0 1 40 forward I I I I #
-281 coedge $-1 -1 -1 $-1 $455 $456 $457 $458 reversed $169 $459 #
-282 cface $-1 -1 $460 $92 $461 0 #
-283 face $462 -1 -1 $-1 $461 $463 $66 $-1 $464 reversed single T 39.281440690396884 0.49939724605543301 107.45732955818303 42.504716454144543 14.804098660378973 107.54267044181697 F #
-284 cface_ptr-ct-attrib $-1 -1 $-1 $-1 $172 1 1 1 1 1 1 1 1 1 1 1 1 0 1 0 1 1 1 $-1 $116 #
-285 loop $-1 -1 -1 $-1 $-1 $465 $172 T 39.281440690396884 0.50082698102887024 92.458759324346659 42.503286742084839 14.802668900137874 92.541240675653356 periphery $286 F #
-286 plane-surface $-1 -1 -1 $-1 40.10073081086108 19.39095362545654 92.5 1.1942135354408527e-016 -2.7131865846586501e-017 -0.99999999999999956 0.97514935430551142 -0.22154849761969547 1.2246467991473525e-016 forward_v I I I I #
-287 cell3d-cell $-1 -1 $466 $63 $-1 1 $467 #
-288 cshell $-1 -1 $-1 $468 $173 #
-289 cface $-1 -1 $469 $70 $470 1 #
-290 cface_ptr-ct-attrib $-1 -1 $-1 $-1 $175 1 1 1 1 1 1 1 1 1 1 1 1 0 1 0 1 1 1 $-1 $118 #
-291 face $471 -1 -1 $-1 $472 $473 $66 $-1 $184 forward single T 439.47662587796231 -95.949780622850028 0 449.61317286884287 -93.64681364966286 92.651530672357794 F #
-292 loop $-1 -1 -1 $-1 $-1 $474 $175 T 438.147334750401 -99.497710399830538 92.650890056883355 449.61381348431513 -93.646813649672467 100.00000000000001 periphery $83 F #
-293 cface $-1 -1 $475 $476 $119 0 #
-294 cface_ptr-ct-attrib $-1 -1 $-1 $-1 $177 1 1 1 1 1 1 1 1 1 1 1 1 0 1 0 1 1 1 $-1 $477 #
-295 face $478 -1 -1 $-1 $479 $480 $66 $-1 $124 reversed single T -52.951025586134911 -44.26576946198081 -1.4210854715202004e-014 42.811366815125659 84.710896165393137 0 F #
-296 loop $-1 -1 -1 $-1 $-1 $481 $177 T 495.24146225448101 -96.182812161715631 0 822.92770108720151 -43.435151508821924 0 periphery $124 T #
-297 coedge $-1 -1 -1 $-1 $482 $483 $484 $485 forward $178 $-1 #
-298 cface $-1 -1 $486 $92 $487 0 #
-299 face $488 -1 -1 $-1 $489 $325 $66 $-1 $83 forward single T 18.326895786041348 -90.721365586755979 92.651530870943475 440.16252712267902 10.9634049194946 100.00024393373953 F #
-300 cface $-1 -1 $490 $92 $122 0 #
-301 coedge $-1 -1 -1 $-1 $491 $492 $493 $494 forward $183 $-1 #
-302 coedge $-1 -1 -1 $-1 $495 $185 $492 $496 reversed $123 $-1 #
-303 coedge $-1 -1 -1 $-1 $185 $495 $186 $307 forward $123 $-1 #
-304 coedge $-1 -1 -1 $-1 $497 $498 $323 $305 reversed $499 $-1 #
-305 edge $-1 -1 -1 $-1 $312 -81.99599080214216 $500 -78.995990802142146 $185 $501 forward @7 unknown T 439.47662587796452 -93.64681364966286 -7.1054273576010019e-015 440.14127137082363 -90.721365586746316 0 #
-306 coedge $-1 -1 -1 $-1 $187 $186 $502 $503 forward $96 $-1 #
-307 edge $-1 -1 -1 $-1 $504 13.664650752707008 $312 446.22851773613473 $186 $505 forward @7 unknown T 18.326895786039216 -90.72136558674633 0 440.14127137082363 5.1125092679977193 0 #
-308 coedge $-1 -1 -1 $-1 $506 $197 $187 $309 reversed $325 $-1 #
-309 edge $-1 -1 -1 $-1 $507 -214.35241729445795 $199 218.21144968896951 $187 $322 forward @7 unknown T 18.326895786041348 -90.721365586755979 92.651530870943475 440.14127137082141 5.1125092680072015 92.651530870943475 #
-310 coedge $-1 -1 -1 $-1 $188 $320 $497 $508 reversed $311 $-1 #
-311 loop $-1 -1 -1 $-1 $-1 $188 $423 T 440.14127137082141 -93.395798427944925 0 451.91283148627571 -90.721365586746316 92.651530870945592 periphery $97 F #
-312 vertex $-1 -1 -1 $-1 $508 $509 #
-313 straight-curve $-1 -1 -1 $-1 440.14127137082363 -90.721365586746344 53.75 0 0 -1 I I #
-314 edge $-1 -1 -1 $-1 $442 2.0644496041883715 $208 3.1415926535897931 $268 $510 forward @7 unknown T 441.47056274253066 -91.59679640089486 93.39544264357211 453.26490543383835 -84.870470047447697 100.00000000000001 #
-315 coedge $-1 -1 -1 $-1 $511 $191 $512 $513 forward $316 $-1 #
-316 loop $-1 -1 -1 $-1 $-1 $315 $487 T 440.1625271202484 -90.627808056227721 92.5 444.23991852268477 -72.681102770230495 107.5 periphery $514 F #
-317 ellipse-curve $-1 -1 -1 $-1 439.80894851662265 -92.184090092559543 100.00000000000001 0.97514935430551142 -0.22154849761969547 0 1.661613732148016 7.3136201572911181 -9.1848509980333713e-016 1 I I #
-318 coedge $-1 -1 -1 $-1 $515 $270 $516 $319 reversed $440 $517 #
-319 edge $-1 -1 -1 $-1 $321 -21.269771376821151 $442 -18.877373523638635 $516 $518 forward @7 unknown T 451.91234204761901 -93.396287866625187 92.65104143239536 453.26539487234515 -91.596306962387914 93.395932082079142 #
-320 coedge $-1 -1 -1 $-1 $310 $194 $483 $519 reversed $311 $-1 #
-321 vertex $-1 -1 -1 $-1 $319 $520 #
-322 straight-curve $-1 -1 -1 $-1 227.3525171045554 -42.376946744739421 92.651530870943475 0.97514935430550054 -0.2215484976197393 5.5435967519242155e-030 I I #
-323 coedge $-1 -1 -1 $-1 $521 $196 $185 $305 forward $84 $-1 #
-324 coedge $-1 -1 -1 $-1 $197 $522 $523 $326 forward $325 $-1 #
-325 loop $-1 -1 -1 $-1 $-1 $197 $299 T 18.326895786041348 -90.721365586755979 92.651530870943475 440.16252712267902 10.9634049194946 100.00024393373953 periphery $83 F #
-326 edge $-1 -1 -1 $-1 $524 -5.980866761760832 $198 5.980866761761134 $324 $525 forward @7 unknown T 428.49805040084198 -90.62780804553195 92.671769031162 440.16252712267902 -87.977703954467984 92.671769083916871 #
-327 point $-1 -1 -1 $-1 440.16252712267902 -90.62780804553168 92.671769031162029 #
-328 point $-1 -1 -1 $-1 440.14127137082141 -90.721365586755979 92.651530870943475 #
-329 coedge $-1 -1 -1 $-1 $201 $526 $527 $528 forward $84 $-1 #
-330 coedge $-1 -1 -1 $-1 $529 $530 $531 $331 forward $532 $-1 #
-331 edge $-1 -1 -1 $-1 $533 -146.25 $335 -53.598469129056525 $330 $534 forward @7 unknown T 440.14127137082141 -90.721365586755979 107.34846912905653 440.14127137082363 -90.72136558674633 200 #
-332 coedge $-1 -1 -1 $-1 $535 $202 $536 $343 forward $334 $-1 #
-333 coedge $-1 -1 -1 $-1 $202 $537 $529 $538 reversed $334 $-1 #
-334 loop $-1 -1 -1 $-1 $-1 $202 $539 T 18.326895786041348 -90.721365586755979 99.999756066260503 440.16252712267902 10.9634049194946 107.34846912905654 periphery $83 F #
-335 vertex $-1 -1 -1 $-1 $538 $540 #
-336 ellipse-curve $-1 -1 -1 $-1 439.8089485166231 -92.184090092559629 100.00000000000001 -0.9751493543055112 0.22154849761969647 0 1.661613732148016 7.3136201572911181 -9.1848509980333713e-016 1 I I #
-337 coedge $-1 -1 -1 $-1 $338 $204 $541 $542 reversed $207 $-1 #
-338 coedge $-1 -1 -1 $-1 $205 $337 $438 $543 reversed $207 $-1 #
-339 edge $-1 -1 -1 $-1 $208 -3.1415926535897931 $443 -2.064449604188372 $269 $544 forward @7 unknown T 441.47056274253066 -91.59679640089486 100.00000000000001 453.26490543383829 -84.870470047447697 106.60455735642792 #
-340 coedge $-1 -1 -1 $-1 $206 $545 $546 $547 forward $316 $-1 #
-341 integer_attrib-name_attrib-gen-attrib $-1 -1 $548 $-1 $208 2 4 2 1 1 1 1 1 1 1 1 1 1 1 0 1 1 1 @16 SKETCH_ENTITY_ID 300002 #
-342 point $-1 -1 -1 $-1 441.47056274253134 -84.870470047448094 100.00000000000001 #
-343 edge $-1 -1 -1 $-1 $209 -5.980866761761134 $549 5.980866761760832 $332 $550 forward @7 unknown T 428.49805040084198 -90.62780804553195 107.32823091608316 440.16252712267902 -87.977703954467984 107.328230968838 #
-344 point $-1 -1 -1 $-1 440.16252712267902 -90.62780804553168 107.32823096883797 #
-345 coedge $-1 -1 -1 $-1 $551 $211 $357 $552 forward $348 $-1 #
-346 coedge $-1 -1 -1 $-1 $211 $553 $213 $351 forward $348 $-1 #
-347 coedge $-1 -1 -1 $-1 $215 $358 $134 $212 reversed $230 $-1 #
-348 loop $-1 -1 -1 $-1 $-1 $554 $555 T 17.163766360526559 -95.840900283384684 96.563068016481964 439.47662637172448 2.1870611381136453 103.43693198351805 periphery $233 F #
-349 vertex $-1 -1 -1 $-1 $552 $556 #
-350 coedge $-1 -1 -1 $-1 $557 $213 $553 $558 reversed $216 $-1 #
-351 edge $-1 -1 -1 $-1 $559 -113.16261172600689 $217 103.41587472953549 $213 $560 forward @7 unknown T 228.28025514813726 -93.646813761842367 103.4369315740133 439.47662637172436 -45.664174794917798 103.43693198351804 #
-352 coedge $-1 -1 -1 $-1 $214 $557 $226 $367 reversed $216 $-1 #
-353 face $561 -1 -1 $-1 $259 $216 $66 $-1 $354 reversed single T 227.3051057938317 -93.646813761842367 103.43693155891532 440.14127189784409 -42.517178631031022 103.75 F #
-354 cone-surface $-1 -1 -1 $-1 228.6125779946735 -44.201450998789845 100 -0.97514935430551142 0.22154849761969578 0 0.83080686607385956 3.6568100786456692 0 1 I I 0 1 3.7500000000000018 forward I I I I #
-355 point $-1 -1 -1 $-1 439.47662637172436 -93.646813761842353 103.43693198351804 #
-356 coedge $-1 -1 -1 $-1 $562 $219 $222 $363 reversed $359 $-1 #
-357 coedge $-1 -1 -1 $-1 $219 $563 $345 $552 reversed $359 $-1 #
-358 coedge $-1 -1 -1 $-1 $347 $223 $137 $220 reversed $230 $-1 #
-359 loop $-1 -1 -1 $-1 $-1 $219 $564 T 227.3051057938317 -93.646813761842367 96.25 440.14127189784409 -42.517178631031015 96.563068441084653 periphery $565 T #
-360 ellipse-curve $-1 -1 -1 $-1 439.80894921826081 -92.184089289762937 100 0.97514935430549787 -0.22154849761975426 7.3999463784320646e-030 0.83080686607385656 3.6568100786456563 0 1 I I #
-361 coedge $-1 -1 -1 $-1 $364 $221 $566 $567 reversed $224 $-1 #
-362 coedge $-1 -1 -1 $-1 $222 $364 $562 $568 forward $224 $-1 #
-363 edge $-1 -1 -1 $-1 $569 -113.6918887575018 $225 102.8865976980408 $356 $570 forward @7 unknown T 228.94490064099631 -90.721365698925865 96.563068031579633 440.14127186458364 -42.73872673200124 96.563068441084653 #
-364 coedge $-1 -1 -1 $-1 $362 $361 $571 $572 forward $224 $-1 #
-365 face $573 -1 -1 $-1 $555 $224 $66 $-1 $233 forward single T 18.326896061956621 -90.721365698925879 96.563068031579633 440.63975587645729 7.3065947738751049 100.00000000000001 F #
-366 point $-1 -1 -1 $-1 440.14127186458364 -90.721365698925865 96.563068441084653 #
-367 edge $-1 -1 -1 $-1 $368 -0.49999999999997807 $574 0.50000000000006006 $352 $575 forward @7 unknown T 227.96975128669078 -42.738727407952879 103.43693166589291 228.94490079456878 -42.517178631031022 103.43693196842038 #
-368 vertex $576 -1 -1 $-1 $367 $577 #
-369 straight-curve $-1 -1 -1 $-1 339.81147255264824 -67.926994553722921 103.43693196842038 -0.97514935430551142 0.22154849761969531 0 I I #
-370 coedge $-1 -1 -1 $-1 $566 $578 $579 $371 reversed $580 $-1 #
-371 edge $-1 -1 -1 $-1 $373 0 $581 1.159279363941041 $228 $582 forward @7 unknown T 18.326896061956624 5.1125091180998368 100.00000000000001 18.825380092674315 7.3065947738751049 103.43693179089681 #
-372 integer_attrib-name_attrib-gen-attrib $-1 -1 $-1 $-1 $229 2 3 2 1 1 1 1 1 1 1 1 1 1 1 0 1 1 1 @12 make_tangent 1 #
-373 vertex $-1 -1 -1 $-1 $229 $583 #
-374 straight-curve $-1 -1 -1 $-1 17.287472426918498 7.6559988229351461 100.00000000000001 -0.97514935430550054 0.2215484976197393 -5.5435967519242155e-030 I I #
-375 plane-surface $-1 -1 -1 $-1 439.80894901038323 -92.184090204739292 100.00000000000001 0.97514935430549787 -0.22154849761975426 7.3999463784320646e-030 0.2215484976197542 0.9751493543054981 -1.2246467997378067e-016 forward_v I I I I #
-376 coedge $-1 -1 -1 $-1 $584 $585 $231 $377 reversed $586 $-1 #
-377 edge $-1 -1 -1 $-1 $574 -114.00095158186568 $581 100.98442915009183 $376 $587 forward @7 unknown T 18.326896080797894 -42.517178910333186 103.43693166589291 227.96975135014668 5.1125092010301927 103.43693179089681 #
-378 cface_ptr-ct-attrib $-1 -1 $-1 $-1 $232 1 1 1 1 1 1 1 1 1 1 1 1 0 1 0 1 1 1 $-1 $588 #
-379 face $589 -1 -1 $-1 $365 $590 $66 $-1 $591 reversed single T 17.163766360526559 -0.0070253834159301753 96.250000000000156 18.825380092674315 7.3065947738751049 103.74999999999987 F #
-380 cell3d-cell $-1 -1 $592 $63 $-1 1 $428 #
-381 cshell $-1 -1 $-1 $593 $236 #
-382 cface $-1 -1 $594 $237 $595 0 #
-383 cface $-1 -1 $596 $148 $597 0 #
-384 face $598 -1 -1 $-1 $599 $600 $66 $-1 $601 reversed single T -1462.4525724245307 -82.037790962431671 93.42559256404887 -1450.8240212758105 -75.406015704478662 106.57440743595123 F #
-385 cface $-1 -1 $602 $105 $603 0 #
-386 face $604 -1 -1 $-1 $605 $606 $66 $-1 $607 forward single T -992.29032406077442 13.355355411284586 100 -979.34631769216946 19.202073401106343 107.34911925005854 F #
-387 cface_ptr-ct-attrib $-1 -1 $-1 $-1 $240 1 1 1 1 1 1 1 1 1 1 1 1 0 1 0 1 1 1 $-1 $149 #
-388 face $608 -1 -1 $-1 $609 $610 $66 $-1 $607 forward single T -1425.3939346655861 -86.710192807797256 100 -1412.0261794233923 -77.848801653424076 107.34888459458735 F #
-389 loop $-1 -1 -1 $-1 $-1 $611 $240 T -992.29032406077442 18.499325538730659 94.007764698794759 -982.02779717907015 19.20207333479479 105.99223530120513 periphery $390 T #
-390 plane-surface $-1 -1 -1 $-1 -983.94894299101509 18.630879979552432 107.5 -0.068317086558130485 -0.9976636585965275 2.3435651161370995e-016 0.9976636585965275 -0.068317086558130652 7.1185790402664334e-017 reverse_v I I I I #
-391 cface $-1 -1 $612 $87 $613 0 #
-392 face $614 -1 -1 $-1 $615 $616 $66 $-1 $396 forward single T -513.49782479937039 -88.657219001047437 100.00000000000001 -499.09569369514713 -79.757116935268456 107.34896831094291 F #
-393 cface_ptr-ct-attrib $-1 -1 $-1 $-1 $242 1 1 1 1 1 1 1 1 1 1 1 1 0 1 0 1 1 1 $-1 $150 #
-394 face $617 -1 -1 $-1 $618 $619 $66 $-1 $620 forward single T -935.31220038415245 -85.60801333585681 0 -513.49782479936812 10.22586151890637 92.651530714137166 F #
-395 loop $-1 -1 -1 $-1 $-1 $621 $242 T -513.49782479937039 -88.657219001047395 92.651031689057064 -499.09569369514765 -79.757116935268456 100.00000000000001 periphery $396 F #
-396 cone-surface $-1 -1 -1 $-1 -726.61890174964287 -38.726318250543137 100.00000000000001 -0.9751493543055012 0.22154849761973947 -5.5435967519242197e-030 1.661613732148016 7.3136201572911181 -9.1848509980333713e-016 1 I I 0 1 7.4999999999998543 forward I I I I #
-397 cface_ptr-ct-attrib $-1 -1 $-1 $-1 $244 1 1 1 1 1 1 1 1 1 1 1 1 0 1 0 1 1 1 $-1 $622 #
-398 face $623 -1 -1 $-1 $624 $625 $66 $-1 $626 forward single T -963.18422724366712 -38.387911636765082 0 -941.51369051243921 10.32547780863505 200 T 0 15.619457156755619 0 200 #
-399 loop $-1 -1 -1 $-1 $-1 $627 $244 T -950.37723075633107 1.449517537938398 93.18282074393008 -937.30613650554778 8.9039766823441244 106.81717925606985 periphery $400 T #
-400 plane-surface $-1 -1 -1 $-1 -944.56896849077543 5.5915184498581141 92.500000000000014 0.49540043179154469 0.86866472944442208 -1.1717825587846528e-016 0.86866472944442186 -0.4954004317915448 3.5592895223084002e-017 reverse_v I I I I #
-401 coedge $-1 -1 -1 $-1 $628 $629 $630 $631 reversed $245 $-1 #
-402 cface $-1 -1 $632 $76 $633 0 #
-403 face $634 -1 -1 $-1 $635 $636 $66 $-1 $256 forward single T -39.677984938337019 3.305220258063486 96.250083126074927 -38.82996675642157 6.9402752502095426 103.74991687392506 F #
-404 cface_ptr-ct-attrib $-1 -1 $-1 $-1 $248 1 1 1 1 1 1 1 1 1 1 1 1 0 1 0 1 1 1 $-1 $152 #
-405 face $637 -1 -1 $-1 $403 $638 $66 $-1 $639 forward single T -459.33383324580848 -88.273119381900798 96.251524337175397 -40.009255386930249 8.3723838351972102 96.563068334107072 F #
-406 loop $-1 -1 -1 $-1 $-1 $640 $248 T -40.009255386930263 6.9350708057286417 96.250083126074927 -39.655241830784341 8.3786577214694979 96.563068093440478 periphery $407 T #
-407 cone-surface $-1 -1 -1 $-1 -249.56160218837695 -41.464353043416935 100 0.97445312719576938 0.22459096798042832 0 0 0 3.7500000000000031 1 I I 0 1 3.7500000000000031 forward I I I I #
-408 cface_ptr-ct-attrib $-1 -1 $-1 $-1 $250 1 1 1 1 1 1 1 1 1 1 1 1 0 1 0 1 1 1 $-1 $641 #
-409 face $642 -1 -1 $-1 $643 $644 $66 $-1 $645 reversed single T -473.33652504014657 -87.372566186865228 93.711639531552635 -463.13676318242022 -81.555631009080898 106.28836046844734 F #
-410 loop $-1 -1 -1 $-1 $-1 $646 $250 T -473.42400858439362 -91.449121384653125 92.49999710126761 -459.33383324580836 -81.068866705363632 100 periphery $411 F #
-411 cone-surface $-1 -1 -1 $-1 -248.68639466897568 -40.524832323351667 100 0.97514935442035655 0.22154849711420269 8.1992174869626585e-026 -1.6616137283564905 7.3136201581525322 -1.8369701987209941e-015 1 I I 0 1 7.4999999999998543 forward I I I I #
-412 coedge $-1 -1 -1 $-1 $647 $648 $649 $650 reversed $251 $-1 #
-413 cface $-1 -1 $651 $652 $155 0 #
-414 cface_ptr-ct-attrib $-1 -1 $-1 $-1 $254 1 1 1 1 1 1 1 1 1 1 1 1 0 1 0 1 1 1 $-1 $653 #
-415 face $654 -1 -1 $-1 $655 $656 $66 $-1 $256 forward single T -462.30595631824264 -88.771753112155977 100 -459.33383324580842 -84.723083730871963 103.74866689128412 F #
-416 loop $-1 -1 -1 $-1 $-1 $657 $254 T -459.15338386492601 -92.03151778188834 96.25008336868288 -38.841380667313274 6.9350708057286461 103.74991663131708 periphery $256 F #
-417 coedge $-1 -1 -1 $-1 $658 $659 $660 $661 forward $255 $-1 #
-418 coedge $-1 -1 -1 $-1 $662 $257 $663 $664 reversed $156 $-1 #
-419 coedge $-1 -1 -1 $-1 $257 $665 $666 $667 forward $156 $-1 #
-420 coedge $-1 -1 -1 $-1 $668 $669 $257 $421 forward $670 $-1 #
-421 edge $-1 -1 -1 $-1 $671 -46.563068093440478 $672 -46.541705791875842 $420 $673 forward @7 unknown T -39.982034309641975 8.3786577214694287 96.541705791875842 -39.982034309641747 8.3786577214694837 96.563068093440478 #
-422 cface $-1 -1 $674 $70 $675 1 #
-423 face $676 -1 -1 $-1 $677 $311 $66 $-1 $97 forward single T 440.14127137082141 -93.395798427944925 0 451.91283148627571 -90.721365586746316 92.651530870945592 F #
-424 cface_ptr-ct-attrib $-1 -1 $-1 $-1 $259 1 1 1 1 1 1 1 1 1 1 1 1 0 1 0 1 1 1 $-1 $158 #
-425 cface_ptr-ct-attrib $-1 -1 $-1 $-1 $261 1 1 1 1 1 1 1 1 1 1 1 1 0 1 0 1 1 1 $-1 $174 #
-426 face $678 -1 -1 $-1 $679 $680 $66 $-1 $83 forward single T 17.640994399874124 -99.497710399830538 92.651530672357794 439.47662587796231 2.1870612050906644 107.34846932764222 F #
-427 loop $-1 -1 -1 $-1 $-1 $681 $261 T 438.147334750401 -99.497710399830538 100.00000000000001 449.61381348431513 -93.646813649672467 107.34910994311663 periphery $83 F #
-428 cshell $-1 -1 $-1 $682 $380 #
-429 cface $-1 -1 $683 $684 $161 0 #
-430 cface_ptr-ct-attrib $-1 -1 $-1 $-1 $264 1 1 1 1 1 1 1 1 1 1 1 1 0 1 0 1 1 1 $-1 $685 #
-431 face $686 -1 -1 $-1 $687 $688 $66 $-1 $184 forward single T 2.7021618103385947 2.1870612050811777 -2.8421709430404007e-014 17.662250293182268 5.5859099178525753 92.651530672359911 F #
-432 loop $-1 -1 -1 $-1 $-1 $689 $264 T 439.47662587796231 -95.949780622850028 107.34846932764221 449.61317286884287 -93.64681364966286 200 periphery $184 F #
-433 coedge $-1 -1 -1 $-1 $690 $691 $692 $693 forward $265 $694 #
-434 coedge $-1 -1 -1 $-1 $435 $267 $695 $696 reversed $162 $-1 #
-435 coedge $-1 -1 -1 $-1 $267 $434 $697 $698 reversed $162 $-1 #
-436 coedge $-1 -1 -1 $-1 $699 $700 $690 $437 reversed $701 $702 #
-437 edge $-1 -1 -1 $-1 $703 -14.077565615581335 $704 -0.062434384418535771 $690 $705 forward @7 unknown T 1.9054206760598587 4.5642054817425839 92.992434384408597 1.9054206760798591 4.5642054817625857 107.00756561559139 #
-438 coedge $-1 -1 -1 $-1 $270 $515 $706 $543 reversed $440 $707 #
-439 coedge $-1 -1 -1 $-1 $706 $516 $164 $271 forward $708 $709 #
-440 loop $-1 -1 -1 $-1 $-1 $438 $675 T 451.91273612778457 -93.395893786459624 92.651470465303674 453.26500079217965 -91.596701042553534 107.34856448743911 periphery $710 F #
-441 pcurve $-1 -1 -1 $-1 0 reversed { exppc nubs 3 open 2 
	-13.724557356437984 3 -0.41544264356228311 3 
	-15.096892165626606 106.65455735643789 
	-15.096892165626606 102.21818578547932 
	-15.096892165626606 97.781814214520764 
	-15.096892165626606 93.345442643562194 
	9.9999999999999994e-012 
	-1 
	spline forward { sumsur 
	intcurve reversed { exactcur full nubs 3 open 7 
	0 3 1.9696992271422733 1 5.0992665269651818 1 7.6294054844047547 1 10.424490456279493 1 
	13.219575428154229 1 15.619457156851952 3 
	465.80749664843762 -44.682898420904813 200 
	463.21824673676429 -45.122279902911735 200 
	456.63861103911211 -47.10885496147764 200 
	448.19964149019972 -53.46259553779381 200 
	444.13695991720971 -65.384367063838539 200 
	450.65940211464522 -74.619696925078273 200 
	457.92390671166339 -84.068220171640903 200 
	454.09493180978632 -90.720416575324208 200 
	451.91283148612592 -93.395798428118255 200 
	0 
	null_surface 
	null_surface 
	nullbs 
	nullbs 
	-1 
	-1 
	I I 
	0 
	0 
	5 1.9696992271422733 5.0992665269651818 7.6294054844047547 10.424490456279493 13.219575428154229 
	
	-1 
	none F F 1 F 0 } I I 
	straight 481.36482042119724 -98.362484734530042 200 0 0 -1 I I 
	481.36482042119724 -98.362484734530042 200 
	none F -15.619457156851952 F -0 F 0 F 2648.6014222444492 OPEN OPEN NON_SINGULAR NON_SINGULAR 
	0 
	0 
	5 -13.219575428154229 -10.424490456279493 -7.6294054844047547 -5.0992665269651818 -1.9696992271422733 
	0 
	0 
	0 
	} I I I I 
	} 0 0 #
-442 vertex $-1 -1 -1 $-1 $319 $711 #
-443 vertex $-1 -1 -1 $-1 $543 $712 #
-444 intcurve-curve $-1 -1 -1 $-1 forward { surfintcur full nubs 3 open 2 
	-14.140000000000171 3 -0 3 
	453.26490543383829 -91.596796400894874 92.929999999999922 
	453.26490543383829 -91.596796400894874 97.643333333333317 
	453.26490543383829 -91.596796400894874 102.3566666666667 
	453.26490543383829 -91.596796400894874 107.07000000000009 
	9.9999999999999994e-012 
	plane 448.73339472775933 -89.0124709593685 92.500000000000014 0.49540043179159587 0.86866472944439288 -1.1717825587846318e-016 0.86866472944439266 -0.49540043179159599 3.5592895223090898e-017 reverse_v I I I I 
	spline forward { sumsur 
	intcurve forward { exactcur full nubs 3 open 7 
	0 3 1.9696992271422733 1 5.0992665269651818 1 7.6294054844047547 1 10.424490456279493 1 
	13.219575428154229 1 15.619457156851952 3 
	465.80749664843762 -44.682898420904813 0 
	463.21824673676429 -45.122279902911735 0 
	456.63861103911211 -47.10885496147764 0 
	448.19964149019972 -53.46259553779381 0 
	444.13695991720971 -65.384367063838539 0 
	450.65940211464522 -74.619696925078273 0 
	457.92390671166339 -84.068220171640903 0 
	454.09493180978632 -90.720416575324208 0 
	451.91283148612592 -93.395798428118255 0 
	0 
	null_surface 
	null_surface 
	nullbs 
	nullbs 
	-1 
	-1 
	I I 
	0 
	0 
	5 1.9696992271422733 5.0992665269651818 7.6294054844047547 10.424490456279493 13.219575428154229 
	
	-1 
	none F F 1 F 0 } I I 
	straight -477.06359710156238 -66.077307600593116 0 0 0 1 I I 
	-477.06359710156238 -66.077307600593116 0 
	none F 0 F 15.619457156851952 F 0 F 200 OPEN OPEN NON_SINGULAR NON_SINGULAR 
	0 
	0 
	5 1.9696992271422733 5.0992665269651818 7.6294054844047547 10.424490456279493 13.219575428154229 
	0 
	0 
	0 
	} I I I I 
	nullbs 
	nubs 3 open 2 
	-14.140000000000171 3 -0 3 
	15.096892165626606 92.929999999999922 
	15.096892165626606 97.643333333333317 
	15.096892165626606 102.3566666666667 
	15.096892165626606 107.07000000000009 
	
	-1 
	-1 
	I I 
	0 
	0 
	0 
	
	-1 
	none F } I I #
-445 cface $-1 -1 $713 $92 $426 0 #
-446 cface_ptr-ct-attrib $-1 -1 $-1 $-1 $273 1 1 1 1 1 1 1 1 1 1 1 1 0 1 0 1 1 1 $-1 $165 #
-447 face $714 -1 -1 $-1 $715 $716 $66 $-1 $717 forward single T 506.84064129322132 -133.57143064605719 92.457329558183005 514.67259537658822 -93.872912163964813 96.042670441816981 F #
-448 loop $-1 -1 -1 $-1 $-1 $718 $273 T 413.0582183678315 -88.980544269024989 107.2553419247523 417.13250073087266 -88.054888755701072 107.50000164505768 periphery $449 T #
-449 plane-surface $-1 -1 -1 $-1 422.59333975083359 -90.22121645454564 107.17928563989643 -0.22154849761969525 -0.97514935430551142 0 1.1942135354408529e-016 -2.713186584658648e-017 1 forward_v I I I I #
-450 coedge $-1 -1 -1 $-1 $719 $720 $721 $722 reversed $275 $-1 #
-451 cface_ptr-ct-attrib $-1 -1 $-1 $-1 $278 1 1 1 1 1 1 1 1 1 1 1 1 0 1 0 1 1 1 $-1 $723 #
-452 loop $-1 -1 -1 $-1 $-1 $724 $278 T 412.05787354185435 -102.60032690013787 92.458759324346644 415.27971959354232 -88.298484981028864 92.541240675653327 periphery $453 F #
-453 plane-surface $-1 -1 -1 $-1 414.46042947307808 -107.18861162545655 92.499999999999986 -1.1942135354408529e-016 2.713186584658648e-017 -1 -0.97514935430551142 0.22154849761969525 1.2246467991473532e-016 forward_v I I I I #
-454 coedge $-1 -1 -1 $-1 $725 $726 $727 $728 reversed $279 $-1 #
-455 coedge $-1 -1 -1 $-1 $729 $281 $726 $730 forward $169 $731 #
-456 coedge $-1 -1 -1 $-1 $281 $721 $732 $733 forward $169 $734 #
-457 coedge $-1 -1 -1 $-1 $735 $727 $281 $458 forward $680 $-1 #
-458 edge $-1 -1 -1 $-1 $736 0 $737 6.0612082463979231 $457 $738 forward @7 unknown T 410.03220576520874 -91.925302837303946 103.99970951272682 413.05851049595805 -88.054599908501544 107.25563405504454 #
-459 pcurve $-1 -1 -1 $-1 -1 $738 0 0 #
-460 cface $-1 -1 $739 $92 $740 0 #
-461 face $741 -1 -1 $-1 $742 $743 $66 $-1 $744 reversed single T 37.428658652217656 0.25723061997464497 107.25534168282989 41.502942513509815 1.1828864736928228 107.50000164505768 F #
-462 cface_ptr-ct-attrib $-1 -1 $-1 $-1 $283 1 1 1 1 1 1 1 1 1 1 1 1 0 1 0 1 1 1 $-1 $171 #
-463 loop $-1 -1 -1 $-1 $-1 $745 $283 T 39.281440690396884 0.49939724605543301 107.45732955818303 42.504716454144543 14.804098660378973 107.54267044181697 periphery $464 T #
-464 plane-surface $-1 -1 -1 $-1 40.100730810861073 19.39095362545654 107.5 1.1942135354408527e-016 -2.7131865846586501e-017 -0.99999999999999956 0.97514935430551142 -0.22154849761969547 1.2246467991473525e-016 forward_v I I I I #
-465 coedge $-1 -1 -1 $-1 $746 $747 $748 $749 reversed $285 $-1 #
-466 cell3d-cell $-1 -1 $750 $63 $-1 1 $684 #
-467 cshell $-1 -1 $-1 $751 $287 #
-468 cface $-1 -1 $752 $288 $753 0 #
-469 cface $-1 -1 $-1 $70 $754 0 #
-470 face $755 -1 -1 $-1 $756 $757 $66 $-1 $758 forward double in T 446.35638653291812 -98.921154356661063 92.64668122619743 449.61365781345842 -95.94929567822507 107.35331877380261 F #
-471 cface_ptr-ct-attrib $-1 -1 $-1 $-1 $291 1 1 1 1 1 1 1 1 1 1 1 1 0 1 0 1 1 1 $-1 $759 #
-472 face $760 -1 -1 $-1 $761 $762 $66 $-1 $184 forward single T 2.7021618103385947 2.1870612050811777 107.34846932764006 17.662250293182268 5.5859099178525753 200.00000000000006 F #
-473 loop $-1 -1 -1 $-1 $-1 $493 $291 T 439.47662587796231 -95.949780622850028 0 449.61317286884287 -93.64681364966286 92.651530672357794 periphery $184 F #
-474 coedge $-1 -1 -1 $-1 $763 $764 $765 $766 reversed $292 $-1 #
-475 cface $-1 -1 $767 $476 $768 0 #
-476 cshell $-1 -1 $-1 $769 $770 #
-477 cface $-1 -1 $771 $288 $177 0 #
-478 cface_ptr-ct-attrib $-1 -1 $-1 $-1 $295 1 1 1 1 1 1 1 1 1 1 1 1 0 1 0 1 1 1 $-1 $683 #
-479 face $772 -1 -1 $-1 $773 $774 $66 $-1 $775 forward single T 479.895606311054 -98.362484734530042 200 495.69265667211027 -93.216935628697996 200 F #
-480 loop $-1 -1 -1 $-1 $776 $777 $295 T -52.951025586134911 -44.26576946198081 -1.4210854715202004e-014 42.811366815125659 84.710896165393137 0 periphery $124 T #
-481 coedge $-1 -1 -1 $-1 $778 $779 $780 $781 reversed $296 $-1 #
-482 coedge $-1 -1 -1 $-1 $782 $297 $783 $784 forward $178 $-1 #
-483 coedge $-1 -1 -1 $-1 $297 $785 $786 $519 reversed $178 $-1 #
-484 coedge $-1 -1 -1 $-1 $498 $497 $787 $485 forward $499 $-1 #
-485 edge $-1 -1 -1 $-1 $788 -299.3586658472895 $789 -295.92191522953556 $484 $790 forward @7 unknown T 449.61317286884253 -95.949780622840919 0 451.91283148627571 -93.395798427934693 1.4210854715202004e-014 #
-486 cface $-1 -1 $791 $92 $365 0 #
-487 face $792 -1 -1 $-1 $539 $316 $66 $-1 $514 forward single T 440.1625271202484 -90.627808056227721 92.5 444.23991852268477 -72.681102770230495 107.5 F #
-488 cface_ptr-ct-attrib $-1 -1 $-1 $-1 $299 1 1 1 1 1 1 1 1 1 1 1 1 0 1 0 1 1 1 $-1 $180 #
-489 face $793 -1 -1 $-1 $794 $795 $66 $-1 $83 forward single T 5.0011722058423489 5.1125092680071482 100.00000000000001 19.656186958748936 10.9634049194946 107.34911735094305 F #
-490 cface $-1 -1 $796 $92 $797 0 #
-491 coedge $-1 -1 -1 $-1 $798 $301 $799 $800 forward $183 $-1 #
-492 coedge $-1 -1 -1 $-1 $301 $798 $302 $496 forward $183 $-1 #
-493 coedge $-1 -1 -1 $-1 $801 $802 $521 $494 reversed $473 $-1 #
-494 edge $-1 -1 -1 $-1 $500 -53.75 $803 38.901530672357794 $301 $804 forward @7 unknown T 439.47662587796231 -93.646813649672509 0 439.47662587796452 -93.64681364966286 92.651530672357794 #
-495 coedge $-1 -1 -1 $-1 $303 $302 $805 $806 forward $123 $-1 #
-496 edge $-1 -1 -1 $-1 $807 15.341330450345101 $500 447.90519743377257 $492 $808 forward @7 unknown T 17.662250293180129 -93.646813649662874 0 439.47662587796458 2.1870612050811862 0 #
-497 coedge $-1 -1 -1 $-1 $484 $304 $310 $508 forward $499 $-1 #
-498 coedge $-1 -1 -1 $-1 $304 $484 $801 $809 reversed $499 $-1 #
-499 loop $-1 -1 -1 $-1 $-1 $304 $761 T 439.47662587796452 -95.949780622840919 -7.1054273576010019e-015 451.91283148627571 -90.721365586746316 1.4210854715202004e-014 periphery $124 T #
-500 vertex $-1 -1 -1 $-1 $809 $810 #
-501 straight-curve $-1 -1 -1 $-1 421.97518279777057 -170.67970307309588 -7.1054273576010019e-015 -0.22154849761969647 -0.9751493543055112 0 I I #
-502 coedge $-1 -1 -1 $-1 $811 $812 $813 $503 reversed $814 $-1 #
-503 edge $-1 -1 -1 $-1 $504 -53.75 $507 38.901530870943475 $306 $815 forward @7 unknown T 18.326895786039199 5.1125092679977193 0 18.326895786041348 5.1125092680072015 92.651530870943475 #
-504 vertex $-1 -1 -1 $-1 $307 $816 #
-505 straight-curve $-1 -1 -1 $-1 5.001820427726666 8.1398921127577921 0 0.97514935430551064 -0.22154849761969508 0 I I #
-506 coedge $-1 -1 -1 $-1 $817 $308 $818 $819 forward $325 $-1 #
-507 vertex $-1 -1 -1 $-1 $309 $820 #
-508 edge $-1 -1 -1 $-1 $312 446.22851773613473 $788 458.30006355983613 $310 $505 forward @7 unknown T 440.14127137082357 -93.395798427934764 0 451.91283148627571 -90.721365586746316 0 #
-509 point $-1 -1 -1 $-1 440.14127137082363 -90.72136558674633 0 #
-510 ellipse-curve $-1 -1 -1 $-1 463.88671084508616 -97.65442347930076 100.00000000000001 0.49540043179159587 0.86866472944439288 -1.1717825587846318e-016 22.41614810255551 -12.783953431853071 9.184850998035377e-016 0.29063804544056421 I I #
-511 coedge $-1 -1 -1 $-1 $821 $315 $822 $823 reversed $316 $-1 #
-512 coedge $-1 -1 -1 $-1 $523 $824 $315 $513 reversed $825 $-1 #
-513 edge $-1 -1 -1 $-1 $198 1.5469809688379774 $826 1.71875 $315 $827 forward @7 unknown T 440.16252712267902 -90.62780804553168 92.5 440.16252712267902 -90.62780804553168 92.671769031162029 #
-514 plane-surface $-1 -1 -1 $-1 442.02443354648778 -82.432596313285615 92.5 0.97514935430551142 -0.22154849761969547 0 0.22154849761969547 0.97514935430551142 -0 forward_v I I I I #
-515 coedge $-1 -1 -1 $-1 $438 $318 $785 $828 reversed $440 $829 #
-516 coedge $-1 -1 -1 $-1 $439 $786 $193 $319 forward $708 $830 #
-517 pcurve $-1 -1 -1 $-1 0 reversed { exppc nubs 3 open 4 
	-21.269771376821151 3 -19.6308960336561 3 -17.864748322827122 3 -17.50265675360626 3 
	-15.619457156851952 107.34846912909767 
	-15.495491789086827 107.25065237158466 
	-15.374087668523623 107.1046383843088 
	-15.256306665971193 106.90765391307104 
	-15.129378984189501 106.6953719512999 
	-15.007761446561712 106.42579584129358 
	-14.89318033862042 106.0978083220357 
	-14.869689181610651 106.03056507006715 
	-14.846534366940936 105.96097145581385 
	-14.823733025382612 105.88903789781224 
	6.0405598645921438e-005 
	-1 
	spline forward { ref 8 } I I I I 
	} 0 0 #
-518 intcurve-curve $-1 -1 -1 $-1 forward { surfintcur full nubs 3 open 11 
	-21.269771376821151 3 -18.184980329448702 2 -15.693793703169806 2 -13.00376812344888 2 -11.639883083815571 2 
	-10.662666907443747 2 -9.7052166392230461 2 -8.4102500289215953 2 -5.9126842696756654 2 -3.0979734458517063 2 
	-0 3 
	451.91283148612592 -93.395798428118255 92.651530870902292 
	452.55193928824366 -92.612215108311659 92.83640701709146 
	453.12435452255249 -91.829586070865304 93.191731862116299 
	453.98149449457691 -90.502863685349766 94.165911627820449 
	454.28983058180501 -89.95900722693024 94.708880427393524 
	454.78548171639125 -88.990269070022578 96.043597488040859 
	454.95475281815072 -88.593875329636617 96.832283199194777 
	455.11250119283153 -88.203278263370336 98.111237236263108 
	455.14858358845788 -88.108102094759573 98.553770256884278 
	455.18530434384724 -88.010417258125173 99.32445636423958 
	455.19302608131983 -87.989367780332643 99.64873045624951 
	455.19382405847887 -87.987208842228952 100.29144301855041 
	455.18719091749102 -88.005301324260785 100.6093184593265 
	455.15449340796766 -88.092487935094894 101.35176350067282 
	455.12250348713974 -88.177186569988095 101.77320992048671 
	454.98470172752241 -88.521713440179425 102.97707123855636 
	454.83913868274652 -88.868438365844398 103.72156327277293 
	454.3722023978699 -89.811002832815205 105.13902621698263 
	454.03692019877531 -90.416250173235383 105.76865035186798 
	453.12954795218201 -91.822440453775883 106.80501780234124 
	452.55487855749857 -92.608611393331131 107.16274273390408 
	451.91283148612575 -93.395798428118212 107.34846912909768 
	0.00048943850693754795 
	cone 227.02019425035715 -43.839671250543084 100.00000000000001 -0.9751493543055012 0.22154849761973947 -5.5435967519242197e-030 1.661613732148016 7.3136201572911181 -9.1848509980333713e-016 1 I I 0 1 7.4999999999998543 forward I I I I 
	spline forward { ref 11 } I I I I 
	nullbs 
	nubs 3 open 11 
	-21.269771376821151 3 -18.184980329448702 3 -15.693793703169806 3 -13.00376812344888 3 -11.639883083815571 3 
	-10.662666907443747 3 -9.7052166392230461 3 -8.4102500289215953 3 -5.9126842696756654 3 -3.0979734458517063 3 
	-0 3 
	15.619457156851952 92.651530870902292 
	15.385159475799776 92.83640701709146 
	15.161304519336316 93.191731862116299 
	14.955762476323944 93.730676096770608 
	14.789772760707189 94.165911627820449 
	14.640479689256347 94.708880427393524 
	14.513500860184665 95.350627794448002 
	14.376386966475286 96.043597488040859 
	14.269497150213812 96.832283199194777 
	14.199656248805821 97.680949930665335 
	14.16424581951364 98.111237236263108 
	14.13864569895618 98.553770256884278 
	14.123340257407639 99.002758641021202 
	14.112373992192376 99.32445636423958 
	14.106716001321946 99.64873045624951 
	14.106422830545027 99.973369938364527 
	14.106135589660378 100.29144301855041 
	14.110998701918994 100.6093184593265 
	14.120965479006705 100.92491465768325 
	14.134445702438974 101.35176350067282 
	14.157225928381949 101.77320992048671 
	14.188916055203347 102.18427040947596 
	14.250035913449622 102.97707123855636 
	14.343499434289992 103.72156327277293 
	14.464038419430088 104.38798318881055 
	14.599883645891321 105.13902621698263 
	14.765557218426901 105.76865035186798 
	14.952978235984302 106.26200912890715 
	15.159260647190765 106.80501780234124 
	15.384081936191976 107.16274273390408 
	15.619457156851952 107.34846912909768 
	
	-1 
	-1 
	I I 
	0 
	0 
	0 
	
	-1 
	none F } I I #
-519 edge $-1 -1 -1 $-1 $788 0 $321 92.651530870945592 $786 $831 forward @7 unknown T 451.91283148627571 -93.395798427934778 0 451.91283148627571 -93.395798427934764 92.651530870945592 #
-520 point $-1 -1 -1 $-1 451.91283148627571 -93.395798427934778 92.651530870945592 #
-521 coedge $-1 -1 -1 $-1 $765 $323 $301 $494 forward $84 $-1 #
-522 coedge $-1 -1 -1 $-1 $324 $832 $833 $834 forward $325 $-1 #
-523 coedge $-1 -1 -1 $-1 $835 $512 $324 $326 reversed $825 $-1 #
-524 vertex $-1 -1 -1 $-1 $326 $836 #
-525 straight-curve $-1 -1 -1 $-1 434.33028876176036 -89.302755999999931 92.671769083916871 0.97514935430550054 -0.2215484976197393 5.5435967519242155e-030 I I #
-526 coedge $-1 -1 -1 $-1 $329 $837 $838 $839 forward $84 $-1 #
-527 coedge $-1 -1 -1 $-1 $840 $841 $842 $528 forward $843 $-1 #
-528 edge $-1 -1 -1 $-1 $844 78.995990802142146 $533 81.99599080214216 $527 $845 forward @7 unknown T 439.47662587796452 -93.64681364966286 200 440.14127137082363 -90.721365586746316 200 #
-529 coedge $-1 -1 -1 $-1 $846 $330 $333 $538 forward $532 $-1 #
-530 coedge $-1 -1 -1 $-1 $330 $846 $840 $847 forward $532 $-1 #
-531 coedge $-1 -1 -1 $-1 $848 $541 $201 $331 reversed $849 $-1 #
-532 loop $-1 -1 -1 $-1 $-1 $330 $850 T 18.326895786039199 -90.721365586755979 107.34846912905653 440.14127137082363 5.1125092680072015 200 periphery $97 F #
-533 vertex $-1 -1 -1 $-1 $851 $852 #
-534 straight-curve $-1 -1 -1 $-1 440.14127137082363 -90.721365586746344 53.75 0 0 -1 I I #
-535 coedge $-1 -1 -1 $-1 $853 $332 $854 $855 forward $334 $-1 #
-536 coedge $-1 -1 -1 $-1 $546 $856 $332 $343 reversed $857 $-1 #
-537 coedge $-1 -1 -1 $-1 $333 $858 $859 $860 forward $334 $-1 #
-538 edge $-1 -1 -1 $-1 $335 -218.21144968896951 $861 214.35241729445795 $529 $862 forward @7 unknown T 18.326895786041348 -90.721365586755979 107.34846912905653 440.14127137082141 5.1125092680072015 107.34846912905653 #
-539 face $863 -1 -1 $-1 $864 $334 $66 $-1 $83 forward single T 18.326895786041348 -90.721365586755979 99.999756066260503 440.16252712267902 10.9634049194946 107.34846912905654 F #
-540 point $-1 -1 -1 $-1 440.14127137082141 -90.721365586755979 107.34846912905653 #
-541 coedge $-1 -1 -1 $-1 $531 $865 $337 $542 forward $849 $-1 #
-542 edge $-1 -1 -1 $-1 $866 -230.28299551267119 $335 -218.21144968896951 $541 $862 forward @7 unknown T 440.14127137082141 -93.395798427944925 107.34846912905438 451.91283148627571 -90.721365586755979 107.34846912905653 #
-543 edge $-1 -1 -1 $-1 $443 -2.3917731221455201 $866 -0 $706 $867 forward @7 unknown T 451.91234204761901 -93.396287866625229 106.60406791792093 453.26539487234521 -91.596306962387999 107.34895856760465 #
-544 ellipse-curve $-1 -1 -1 $-1 463.88671084508616 -97.65442347930076 100.00000000000001 0.49540043179159587 0.86866472944439288 -1.1717825587846318e-016 22.41614810255551 -12.783953431853071 9.184850998035377e-016 0.29063804544056421 I I #
-545 coedge $-1 -1 -1 $-1 $340 $821 $868 $869 forward $316 $-1 #
-546 coedge $-1 -1 -1 $-1 $870 $536 $340 $547 reversed $857 $-1 #
-547 edge $-1 -1 -1 $-1 $871 -13.28125 $209 -13.109480968837978 $340 $872 forward @7 unknown T 440.16252712267902 -90.62780804553168 107.32823096883797 440.16252712267902 -90.62780804553168 107.5 #
-548 integer_attrib-name_attrib-gen-attrib $-1 -1 $-1 $341 $208 2 4 2 1 1 1 1 1 1 1 1 1 1 1 0 1 1 1 @16 SKETCH_ENTITY_ID 300002 #
-549 vertex $-1 -1 -1 $-1 $343 $873 #
-550 straight-curve $-1 -1 -1 $-1 434.33028876176036 -89.302755999999931 107.32823091608316 -0.97514935430550054 0.2215484976197393 -5.5435967519242155e-030 I I #
-551 coedge $-1 -1 -1 $-1 $874 $345 $563 $875 forward $348 $-1 #
-552 edge $-1 -1 -1 $-1 $349 -103.4158747295355 $876 113.16261172600689 $357 $877 forward @7 unknown T 228.28025514813726 -93.646813761842367 96.563068016481964 439.47662637172436 -45.664174794917791 96.563068425986714 #
-553 coedge $-1 -1 -1 $-1 $346 $554 $350 $558 forward $348 $-1 #
-554 coedge $-1 -1 -1 $-1 $553 $878 $879 $880 forward $348 $-1 #
-555 face $881 -1 -1 $-1 $882 $348 $66 $-1 $233 forward single T 17.163766360526559 -95.840900283384684 96.563068016481964 439.47662637172448 2.1870611381136453 103.43693198351805 F #
-556 point $-1 -1 -1 $-1 439.47662637172436 -93.646813761842353 96.563068016481964 #
-557 coedge $-1 -1 -1 $-1 $352 $350 $584 $883 reversed $216 $-1 #
-558 edge $-1 -1 -1 $-1 $884 -0.5000000000000292 $559 0.50000000000001055 $350 $885 forward @7 unknown T 227.3051057938317 -45.664175470869424 103.43693157401333 228.2802553017097 -45.442626693947574 103.43693187654081 #
-559 vertex $886 -1 -1 $-1 $558 $887 #
-560 straight-curve $-1 -1 -1 $-1 338.63070290427817 -70.735182085487168 103.4369315740133 0.97514935430551142 -0.22154849761969531 0 I I #
-561 cface_ptr-ct-attrib $-1 -1 $-1 $-1 $353 1 1 1 1 1 1 1 1 1 1 1 1 0 1 0 1 1 1 $-1 $888 #
-562 coedge $-1 -1 -1 $-1 $889 $356 $362 $568 reversed $359 $-1 #
-563 coedge $-1 -1 -1 $-1 $357 $889 $551 $875 reversed $359 $-1 #
-564 face $890 -1 -1 $-1 $353 $359 $66 $-1 $565 reversed single T 227.3051057938317 -93.646813761842367 96.25 440.14127189784409 -42.517178631031015 96.563068441084653 F #
-565 cone-surface $-1 -1 -1 $-1 228.6125779946735 -44.201450998789845 100 -0.97514935430551142 0.22154849761969578 0 0.83080686607385656 3.6568100786456563 0 1 I I 0 1 3.7499999999999885 forward I I I I #
-566 coedge $-1 -1 -1 $-1 $891 $370 $892 $567 reversed $580 $-1 #
-567 edge $-1 -1 -1 $-1 $893 5.1239059432385421 $373 6.2831853071795862 $361 $582 forward @7 unknown T 18.326896061956621 5.1125091180998252 96.563068209103179 18.825380092674315 7.3065947738751049 100.00000000000001 #
-568 edge $-1 -1 -1 $-1 $894 -0.50000000000006006 $569 0.49999999999997807 $562 $895 forward @7 unknown T 227.96975128669078 -42.738727407952879 96.563068031579633 228.94490079456878 -42.517178631031022 96.563068334107086 #
-569 vertex $896 -1 -1 $-1 $568 $897 #
-570 straight-curve $-1 -1 -1 $-1 339.81147255264824 -67.926994553722921 96.563068031579633 0.97514935430551153 -0.22154849761969531 0 I I #
-571 coedge $-1 -1 -1 $-1 $898 $899 $364 $572 reversed $900 $-1 #
-572 edge $-1 -1 -1 $-1 $893 -100.98442915009181 $894 114.00095158186566 $571 $901 forward @7 unknown T 18.326896080797923 -42.517178910333186 96.563068209103179 227.96975135014668 5.1125092010301891 96.563068334107072 #
-573 cface_ptr-ct-attrib $-1 -1 $-1 $-1 $365 1 1 1 1 1 1 1 1 1 1 1 1 0 1 0 1 1 1 $-1 $486 #
-574 vertex $-1 -1 -1 $-1 $377 $902 #
-575 straight-curve $-1 -1 -1 $-1 228.4573259638436 -42.62795315914304 103.43693196842038 -0.97514935430551053 0.22154849761969556 0 I I #
-576 integer_attrib-name_attrib-gen-attrib $-1 -1 $-1 $-1 $368 2 4 2 1 1 1 1 1 1 1 1 1 1 1 0 1 1 1 @16 SKETCH_ENTITY_ID 300012 #
-577 point $-1 -1 -1 $-1 228.94490079456878 -42.73872673200124 103.43693166589293 #
-578 coedge $-1 -1 -1 $-1 $370 $903 $585 $904 forward $580 $-1 #
-579 coedge $-1 -1 -1 $-1 $905 $892 $228 $371 forward $590 $-1 #
-580 loop $-1 -1 -1 $-1 $906 $903 $907 T 17.163766065769359 -0.0070253164420077674 96.25 18.825380092674266 7.3065948408489696 103.74999999999999 hole $908 F #
-581 vertex $-1 -1 -1 $-1 $904 $909 #
-582 ellipse-curve $-1 -1 -1 $-1 17.994573226600437 3.6497846952295845 100.00000000000001 0.97514935430551131 -0.22154849761969511 -2.545212759931639e-032 0.83080686607387855 3.6568100786455147 -4.5924254990165979e-016 1 I I #
-583 point $-1 -1 -1 $-1 18.825380092674266 7.3065947738751049 100.00000000000001 #
-584 coedge $-1 -1 -1 $-1 $879 $376 $557 $883 forward $586 $-1 #
-585 coedge $-1 -1 -1 $-1 $376 $879 $905 $904 forward $586 $-1 #
-586 loop $-1 -1 -1 $-1 $-1 $585 $910 T 17.662250587938829 -45.44262697324973 103.43693166589291 227.96975135014668 5.1125092010301927 103.74999999999999 periphery $911 T #
-587 straight-curve $-1 -1 -1 $-1 116.80179696142062 -17.260439360155218 103.43693179089681 -0.97514935430551153 0.22154849761969531 0 I I #
-588 cface $-1 -1 $300 $92 $232 0 #
-589 cface_ptr-ct-attrib $-1 -1 $-1 $-1 $379 1 1 1 1 1 1 1 1 1 1 1 1 0 1 0 1 1 1 $-1 $912 #
-590 loop $-1 -1 -1 $-1 $-1 $579 $379 T 17.163766360526559 -0.0070253834159301753 96.250000000000156 18.825380092674315 7.3065947738751049 103.74999999999987 periphery $591 T #
-591 plane-surface $-1 -1 -1 $-1 17.994573226600437 3.649784695229485 100.00000000000001 -0.97514935430551131 0.22154849761969511 2.545212759931639e-032 0.22154849761969506 0.97514935430551153 -1.2246467997378067e-016 reverse_v I I I I #
-592 cell3d-cell $-1 -1 $913 $63 $-1 1 $914 #
-593 cface $-1 -1 $915 $381 $916 0 #
-594 cface $-1 -1 $917 $237 $918 1 #
-595 face $919 -1 -1 $-1 $240 $920 $66 $-1 $921 reversed single T -1421.8944620557427 -92.564661218152438 93.76048830033001 -1410.4346726338188 -91.779928388467667 106.23951169967012 F #
-596 cface $-1 -1 $922 $148 $923 0 #
-597 face $924 -1 -1 $-1 $925 $926 $66 $-1 $927 forward single T -1463.7818635911772 -83.918140548955066 92.651031820138101 -1450.8235222507692 -75.40601556600744 100 F #
-598 cface_ptr-ct-attrib $-1 -1 $-1 $-1 $384 1 1 1 1 1 1 1 1 1 1 1 1 0 1 0 1 1 1 $-1 $238 #
-599 face $928 -1 -1 $-1 $929 $930 $66 $-1 $931 forward single T -1460.7258577248951 -83.918140548955066 0 -1439.0553209936672 -36.338229148491003 200 T 0 15.286979571798829 0 200 #
-600 loop $-1 -1 -1 $-1 $-1 $932 $384 T -1462.4525724245307 -82.037790962431671 93.42559256404887 -1450.8240212758105 -75.406015704478662 106.57440743595123 periphery $601 T #
-601 plane-surface $-1 -1 -1 $-1 -1455.1897404393014 -79.548016616396566 107.5 -0.49540043179130322 -0.86866472944455975 0 -0.86866472944455975 0.49540043179130322 0 forward_v I I I I #
-602 cface $-1 -1 $933 $105 $934 0 #
-603 face $935 -1 -1 $-1 $936 $937 $66 $-1 $607 forward single T -992.29032406077442 13.355355411284574 92.650880749941464 -979.34631769216946 19.202073401106343 100 F #
-604 cface_ptr-ct-attrib $-1 -1 $-1 $-1 $386 1 1 1 1 1 1 1 1 1 1 1 1 0 1 0 1 1 1 $-1 $239 #
-605 face $938 -1 -1 $-1 $939 $940 $66 $-1 $607 forward single T -1425.3939346655854 -86.710192807797256 92.651115405412654 -1412.0261794233923 -77.848801653424076 100 F #
-606 loop $-1 -1 -1 $-1 $-1 $941 $386 T -992.29032406077442 13.355355411284586 100 -979.34631769216946 19.202073401106343 107.34911925005854 periphery $607 F #
-607 cone-surface $-1 -1 -1 $-1 -1199.4822748609283 -36.247941940396309 100 0.97445312719575883 0.22459096798047257 -1.1148823262068831e-029 -1.6844322598535155 7.3083984539680493 -1.8369701984840589e-015 1 I I 0 1 7.4999999999998543 forward I I I I #
-608 cface_ptr-ct-attrib $-1 -1 $-1 $-1 $388 1 1 1 1 1 1 1 1 1 1 1 1 0 1 0 1 1 1 $-1 $942 #
-609 face $943 -1 -1 $-1 $944 $945 $66 $-1 $946 reversed single T -1425.3935191373009 -84.605668097963502 93.428874075101888 -1413.8035371535252 -77.947864310215806 106.57112592489823 F #
-610 loop $-1 -1 -1 $-1 $-1 $947 $388 T -1425.3939346655861 -86.710192807797256 100 -1412.0261794233923 -77.848801653424076 107.34888459458735 periphery $607 F #
-611 coedge $-1 -1 -1 $-1 $948 $949 $950 $951 reversed $389 $-1 #
-612 cface $-1 -1 $952 $87 $953 0 #
-613 face $954 -1 -1 $-1 $955 $956 $66 $-1 $957 reversed single T -514.66095385569076 -90.727547283384737 96.250000000000156 -512.99934012354277 -83.413927126093753 103.74999999999987 F #
-614 cface_ptr-ct-attrib $-1 -1 $-1 $-1 $392 1 1 1 1 1 1 1 1 1 1 1 1 0 1 0 1 1 1 $-1 $241 #
-615 face $958 -1 -1 $-1 $959 $960 $66 $-1 $396 forward single T -515.49176124959922 -94.384357399830606 100.00000000000001 -502.20107313356857 -88.533461398773284 107.35322985533915 F #
-616 loop $-1 -1 -1 $-1 $-1 $961 $392 T -513.49782479937039 -88.657219001047437 100.00000000000001 -499.09569369514713 -79.757116935268456 107.34896831094291 periphery $396 F #
-617 cface_ptr-ct-attrib $-1 -1 $-1 $-1 $394 1 1 1 1 1 1 1 1 1 1 1 1 0 1 0 1 1 1 $-1 $962 #
-618 face $963 -1 -1 $-1 $964 $965 $66 $-1 $124 reversed single T -935.97684587701156 -88.53346139876372 0 -513.49782479936812 10.225861518896904 0 F #
-619 loop $-1 -1 -1 $-1 $-1 $966 $394 T -935.31220038415245 -85.60801333585681 0 -513.49782479936812 10.22586151890637 92.651530714137166 periphery $620 F #
-620 plane-surface $-1 -1 -1 $-1 -723.53439793510381 -37.888874705486366 0 0.22154849761969531 0.97514935430551142 0 -0.97514935430551142 0.22154849761969531 0 forward_v I I I I #
-621 coedge $-1 -1 -1 $-1 $967 $968 $969 $970 reversed $395 $-1 #
-622 cface $-1 -1 $-1 $381 $244 0 #
-623 cface_ptr-ct-attrib $-1 -1 $-1 $-1 $398 1 1 1 1 1 1 1 1 1 1 1 1 0 1 0 1 1 1 $-1 $971 #
-624 face $972 -1 -1 $-1 $973 $974 $66 $-1 $975 forward single T -502.37855102326216 -91.229714848749865 107.34846917083804 -502.20164839474171 -91.210702170737818 200 F #
-625 loop $-1 -1 -1 $-1 $-1 $976 $398 T -963.18422724366712 -38.387911636765082 0 -941.51369051243921 10.32547780863505 200 periphery $626 F #
-626 spline-surface $-1 -1 -1 $-1 forward { sumsur 
	intcurve forward { exactcur full nubs 3 open 7 
	0 3 1.9696992271422733 1 5.0992665269651818 1 7.6294054844047547 1 10.424490456279493 1 
	13.219575428154229 1 15.619457156755619 3 
	-963.18422724366712 -38.387911636765082 0 
	-960.59497733199385 -37.94853015475816 0 
	-954.01534163434167 -35.961955096192256 0 
	-945.57637208542928 -29.608214519876086 0 
	-941.51369051243921 -17.686442993831335 0 
	-948.03613270987478 -8.4511131325916011 0 
	-955.30063730680536 0.99741011385710965 0 
	-951.47166240515787 7.6496065174076238 0 
	-949.28956208161833 10.324988370126198 0 
	0 
	null_surface 
	null_surface 
	nullbs 
	nullbs 
	-1 
	-1 
	I I 
	0 
	0 
	5 1.9696992271422733 5.0992665269651818 7.6294054844047547 10.424490456279493 13.219575428154229 
	
	-1 
	none F F 1 F 0 } I I 
	straight -477.06359710156238 -66.077307600593116 0 0 0 1 I I 
	-477.06359710156238 -66.077307600593116 0 
	none F 0 F 15.619457156755619 F 0 F 200 OPEN OPEN NON_SINGULAR NON_SINGULAR 
	0 
	0 
	5 1.9696992271422733 5.0992665269651818 7.6294054844047547 10.424490456279493 13.219575428154229 
	0 
	0 
	0 
	} I I I I #
-627 coedge $-1 -1 -1 $-1 $977 $978 $979 $980 reversed $399 $-1 #
-628 coedge $-1 -1 -1 $-1 $629 $401 $981 $982 forward $245 $-1 #
-629 coedge $-1 -1 -1 $-1 $401 $628 $983 $984 forward $245 $-1 #
-630 coedge $-1 -1 -1 $-1 $985 $986 $987 $631 reversed $988 $989 #
-631 edge $-1 -1 -1 $-1 $990 -13.887370488025368 $991 -0.25262951197488803 $987 $992 forward @7 unknown T -499.09619272019881 -87.212286950393462 93.182629511964734 -499.09619272017869 -87.212286950373382 106.81737048803521 #
-632 cface $-1 -1 $993 $76 $994 0 #
-633 face $995 -1 -1 $-1 $996 $997 $66 $-1 $998 reversed single T -40.009255386930263 6.9350708057286434 103.43693190655954 -39.655241830784277 8.3786577214694837 103.74991687392506 F #
-634 cface_ptr-ct-attrib $-1 -1 $-1 $-1 $403 1 1 1 1 1 1 1 1 1 1 1 1 0 1 0 1 1 1 $-1 $247 #
-635 face $999 -1 -1 $-1 $633 $1000 $66 $-1 $256 forward single T -460.15204186044343 -88.273119381900813 96.251524337175397 -40.009255386930235 10.613654309079871 100 F #
-636 loop $-1 -1 -1 $-1 $-1 $1001 $403 T -39.677984938337019 3.305220258063486 96.250083126074927 -38.82996675642157 6.9402752502095426 103.74991687392506 periphery $256 F #
-637 cface_ptr-ct-attrib $-1 -1 $-1 $-1 $405 1 1 1 1 1 1 1 1 1 1 1 1 0 1 0 1 1 1 $-1 $1002 #
-638 loop $-1 -1 -1 $-1 $-1 $1003 $405 T -459.33383324580848 -88.273119381900798 96.251524337175397 -40.009255386930249 8.3723838351972102 96.563068334107072 periphery $639 F #
-639 plane-surface $-1 -1 -1 $-1 -250.23396574803493 -40.079994094234173 0 -0.22459096798042832 0.97445312719576938 0 -0.97445312719576938 -0.22459096798042832 -0 forward_v I I I I #
-640 coedge $-1 -1 -1 $-1 $1004 $1005 $1006 $1007 reversed $406 $-1 #
-641 cface $-1 -1 $1008 $652 $250 0 #
-642 cface_ptr-ct-attrib $-1 -1 $-1 $-1 $409 1 1 1 1 1 1 1 1 1 1 1 1 0 1 0 1 1 1 $-1 $1009 #
-643 face $1010 -1 -1 $-1 $1011 $1012 $66 $-1 $1013 reversed single T -470.99839586366227 -96.182871325386472 93.814167740251506 -459.81353572570771 -95.381884290011058 106.18583225974854 F #
-644 loop $-1 -1 -1 $-1 $-1 $1014 $409 T -473.33652504014657 -87.372566186865228 93.711639531552635 -463.13676318242022 -81.555631009080898 106.28836046844734 periphery $645 T #
-645 plane-surface $-1 -1 -1 $-1 -470.39959516979621 -85.697631917236507 107.5 0.49540043134126266 -0.86866472970121844 2.3435651166776655e-016 -0.86866472970121744 -0.49540043134126277 7.1185790333396714e-017 forward_v I I I I #
-646 coedge $-1 -1 -1 $-1 $1015 $1016 $1017 $1018 forward $410 $-1 #
-647 coedge $-1 -1 -1 $-1 $648 $412 $1019 $1020 reversed $251 $-1 #
-648 coedge $-1 -1 -1 $-1 $412 $647 $1021 $1022 reversed $251 $-1 #
-649 coedge $-1 -1 -1 $-1 $1023 $1024 $1025 $650 reversed $1026 $1027 #
-650 edge $-1 -1 -1 $-1 $1028 -13.352606544290467 $1029 -0.78739345570971864 $1025 $1030 forward @7 unknown T -29.640829380770814 13.441686364375194 93.717393455699622 -29.640829380750812 13.441686364395196 106.28260654430038 #
-651 cface $-1 -1 $1031 $652 $1032 0 #
-652 cshell $-1 -1 $-1 $1033 $1034 #
-653 cface $-1 -1 $1035 $467 $254 0 #
-654 cface_ptr-ct-attrib $-1 -1 $-1 $-1 $415 1 1 1 1 1 1 1 1 1 1 1 1 0 1 0 1 1 1 $-1 $1036 #
-655 face $1037 -1 -1 $-1 $1038 $1039 $66 $-1 $639 forward single T -473.11268751238788 -91.448855731885175 -2.8421709430404007e-014 -459.33383324580836 -88.273119381900798 92.500762052396638 F #
-656 loop $-1 -1 -1 $-1 $-1 $1040 $415 T -462.30595631824264 -88.771753112155977 100 -459.33383324580842 -84.723083730871963 103.74866689128412 periphery $256 F #
-657 coedge $-1 -1 -1 $-1 $1041 $1042 $1001 $1043 forward $416 $-1 #
-658 coedge $-1 -1 -1 $-1 $1044 $417 $1045 $1046 reversed $255 $-1 #
-659 coedge $-1 -1 -1 $-1 $417 $1044 $1047 $1048 reversed $255 $-1 #
-660 coedge $-1 -1 -1 $-1 $1049 $1050 $1051 $661 reversed $1000 $-1 #
-661 edge $-1 -1 -1 $-1 $1052 -1.5422825597488758 $1053 2.4492935982972677e-016 $417 $1054 forward @7 unknown T -460.15204186044343 -88.273119381900813 96.251524337175397 -459.33383324580842 -84.723083730871963 100 #
-662 coedge $-1 -1 -1 $-1 $1055 $418 $1056 $1057 forward $156 $-1 #
-663 coedge $-1 -1 -1 $-1 $1005 $1004 $418 $664 forward $406 $-1 #
-664 edge $-1 -1 -1 $-1 $1058 1.5774547102640031 $671 1.9823130826339299 $663 $1059 forward @7 unknown T -39.982034309641747 6.9402752502095426 96.250083126074927 -39.65524183078869 8.3786577214694979 96.563068093440478 #
-665 coedge $-1 -1 -1 $-1 $419 $1060 $1061 $1062 forward $156 $-1 #
-666 coedge $-1 -1 -1 $-1 $1063 $1064 $419 $667 reversed $1065 $-1 #
-667 edge $-1 -1 -1 $-1 $1066 0 $672 1.1737618951155877 $666 $1067 forward @7 unknown T -40.491580484777799 8.3786577214694287 96.541705791875842 -39.982034309641797 10.621433593134171 100 #
-668 coedge $-1 -1 -1 $-1 $1068 $420 $1064 $1069 forward $670 $-1 #
-669 coedge $-1 -1 -1 $-1 $420 $1068 $1005 $1070 forward $670 $-1 #
-670 loop $-1 -1 -1 $-1 $-1 $1068 $1071 T -40.009255386930263 8.372383835197196 96.541669235328229 -39.982034309641747 8.3786577214694837 96.563068093440492 periphery $639 F #
-671 vertex $-1 -1 -1 $-1 $664 $1072 #
-672 vertex $-1 -1 -1 $-1 $421 $1073 #
-673 straight-curve $-1 -1 -1 $-1 -39.982034309641932 8.3786577214694411 50 7.9908773971597049e-026 1.8417293141699462e-026 -1 I I #
-674 cface $-1 -1 $1074 $70 $679 0 #
-675 face $1075 -1 -1 $-1 $1076 $440 $66 $-1 $710 forward double in T 451.91273612778457 -93.395893786459624 92.650926814915877 453.26724561386573 -91.593380065132521 107.34942271251137 F #
-676 cface_ptr-ct-attrib $-1 -1 $-1 $-1 $423 1 1 1 1 1 1 1 1 1 1 1 1 0 1 0 1 1 1 $-1 $258 #
-677 face $1077 -1 -1 $-1 $299 $1078 $66 $-1 $97 forward single T 5.0018204277267335 5.1125092679977193 107.34846912905653 18.326895786041348 8.1398921127678534 200 F #
-678 cface_ptr-ct-attrib $-1 -1 $-1 $-1 $426 1 1 1 1 1 1 1 1 1 1 1 1 0 1 0 1 1 1 $-1 $445 #
-679 face $1079 -1 -1 $-1 $1080 $849 $66 $-1 $97 forward single T 440.14127137082141 -93.395798427944925 107.34846912905438 451.91283148627571 -90.721365586746316 200 F #
-680 loop $-1 -1 -1 $-1 $1081 $1082 $426 T 409.83122139222985 -95.682055474507223 92.744469391181113 421.3526675653128 -88.054599908501544 107.25563405504454 hole $83 F #
-681 coedge $-1 -1 -1 $-1 $1083 $1084 $837 $1085 reversed $427 $-1 #
-682 cface $-1 -1 $1086 $428 $1087 0 #
-683 cface $-1 -1 $1088 $684 $295 0 #
-684 cshell $-1 -1 $-1 $1089 $466 #
-685 cface $-1 -1 $79 $70 $264 0 #
-686 cface_ptr-ct-attrib $-1 -1 $-1 $-1 $431 1 1 1 1 1 1 1 1 1 1 1 1 0 1 0 1 1 1 $-1 $1090 #
-687 face $1091 -1 -1 $-1 $850 $708 $66 $-1 $1092 forward single T 444.13695991720971 -93.396287866625229 0 465.80749664843762 -44.682898420904813 200 T 0 15.619457156851952 0 200 #
-688 loop $-1 -1 -1 $-1 $-1 $1093 $431 T 2.7021618103385947 2.1870612050811777 -2.8421709430404007e-014 17.662250293182268 5.5859099178525753 92.651530672359911 periphery $184 F #
-689 coedge $-1 -1 -1 $-1 $1094 $1095 $526 $839 reversed $432 $-1 #
-690 coedge $-1 -1 -1 $-1 $1096 $433 $267 $437 forward $265 $1097 #
-691 coedge $-1 -1 -1 $-1 $433 $1098 $1099 $1100 forward $265 $1101 #
-692 coedge $-1 -1 -1 $-1 $1102 $695 $699 $693 reversed $1103 $-1 #
-693 edge $-1 -1 -1 $-1 $1104 -2.2407365135591699 $703 -0.89730036749162934 $433 $1105 forward @7 unknown T 1.905297518529266 4.5640823242123654 92.651407514775386 2.7022849680284526 5.5860330755657452 92.992557541962555 #
-694 pcurve $-1 -1 -1 $-1 2 $1105 0 0 #
-695 coedge $-1 -1 -1 $-1 $692 $1106 $434 $696 forward $1103 $-1 #
-696 edge $-1 -1 -1 $-1 $1107 2.0172453318631469e-015 $703 1.2064084471545835 $434 $1108 forward @7 unknown T 1.9054206760698384 -3.6638354620615488 92.992434384418615 16.332959494452226 4.564205481752559 100 #
-697 coedge $-1 -1 -1 $-1 $1109 $1110 $435 $698 forward $1111 $-1 #
-698 edge $-1 -1 -1 $-1 $704 -1.2064084471545835 $1107 2.0172453318631469e-015 $435 $1108 forward @7 unknown T 1.9054206760698387 -3.6638354620615488 100 16.332959494452226 4.5642054817525608 107.00756561558141 #
-699 coedge $-1 -1 -1 $-1 $1112 $436 $433 $693 reversed $701 $1113 #
-700 coedge $-1 -1 -1 $-1 $436 $1112 $1096 $1114 reversed $701 $1115 #
-701 loop $-1 -1 -1 $-1 $-1 $700 $1116 T 1.9053507896974964 4.5641355953807556 92.651502048059655 2.702231696860693 5.5859798043979891 107.34853921405687 periphery $1117 F #
-702 pcurve $-1 -1 -1 $-1 0 reversed { exppc nubs 3 open 2 
	-14.127565615591351 3 -0.012434384408678056 3 
	-15.319245393018667 107.0575656155914 
	-15.319245393018667 102.35252187186381 
	-15.319245393018667 97.647478128136214 
	-15.319245393018667 92.942434384408628 
	9.9999999999999994e-012 
	-1 
	spline forward { sumsur 
	intcurve reversed { exactcur full nubs 3 open 7 
	0 3 1.9696992271422733 1 5.0992665269651818 1 7.6294054844047547 1 10.424490456279493 1 
	13.219575428154229 1 15.619457156755619 3 
	-11.192503351562102 -43.126990088867203 200 
	-8.6032534398887677 -42.68760860686028 200 
	-2.0236177422365875 -40.701033548294376 200 
	6.4153518066757949 -34.347292971978206 200 
	10.47803337966581 -22.425521445933455 200 
	3.9555911822303012 -13.190191584693721 200 
	-3.3089134147002786 -3.7416683382450104 200 
	0.52006148694721022 2.9105280653055043 200 
	2.7021618104867828 5.5859099180240781 200 
	0 
	null_surface 
	null_surface 
	nullbs 
	nullbs 
	-1 
	-1 
	I I 
	0 
	0 
	5 1.9696992271422733 5.0992665269651818 7.6294054844047547 10.424490456279493 13.219575428154229 
	
	-1 
	none F F 1 F 0 } I I 
	straight 2.7021618103386249 5.5859099178424252 200 0 0 -1 I I 
	2.7021618103386249 5.5859099178424252 200 
	none F -15.619457156755619 F -0 F 0 F 2648.6014222444492 OPEN OPEN NON_SINGULAR NON_SINGULAR 
	0 
	0 
	5 -13.219575428154229 -10.424490456279493 -7.6294054844047547 -5.0992665269651818 -1.9696992271422733 
	0 
	0 
	0 
	} I I I I 
	} 0 0 #
-703 vertex $-1 -1 -1 $-1 $693 $1118 #
-704 vertex $-1 -1 -1 $-1 $1114 $1119 #
-705 intcurve-curve $-1 -1 -1 $-1 forward { surfintcur full nubs 3 open 2 
	-14.139999999999887 3 -0 3 
	1.9054206760698589 4.5642054817525848 92.930000000000064 
	1.9054206760698591 4.5642054817525857 97.643333333333359 
	1.9054206760698587 4.5642054817525839 102.35666666666665 
	1.9054206760698589 4.5642054817525848 107.06999999999995 
	9.9999999999999994e-012 
	plane 9.0701275092245055 0.47816544985816734 92.500000000000014 -0.49540043179154469 -0.86866472944442208 1.1717825587846528e-016 0.86866472944442186 -0.4954004317915448 3.5592895223084002e-017 forward_v I I I I 
	spline forward { ref 5 } I I I I 
	nullbs 
	nubs 3 open 2 
	-14.139999999999887 3 -0 3 
	15.319245393018667 92.930000000000064 
	15.319245393018667 97.643333333333359 
	15.319245393018667 102.35666666666665 
	15.319245393018667 107.06999999999995 
	
	-1 
	-1 
	I I 
	0 
	0 
	0 
	
	-1 
	none F } I I #
-706 coedge $-1 -1 -1 $-1 $1120 $439 $338 $543 forward $708 $1121 #
-707 pcurve $-1 -1 -1 $-1 0 reversed { exppc nubs 3 open 3 
	-3.7679743279932594 3 -1.8003320924798059 3 0 3 
	-14.823733025382541 94.110962102187941 
	-14.947663662617073 93.719986349340928 
	-15.081097953156789 93.4006281519883 
	-15.22158302450449 93.152090734759142 
	-15.350122541443444 92.924686646585087 
	-15.483222840508594 92.759028628759566 
	-15.619457156851952 92.651530870902263 
	9.5358341362697553e-005 
	-1 
	spline forward { ref 8 } I I I I 
	} 0 0 #
-708 loop $-1 -1 -1 $-1 $-1 $516 $687 T 444.13695991720971 -93.396287866625229 0 465.80749664843762 -44.682898420904813 200 periphery $1092 F #
-709 pcurve $-1 -1 -1 $-1 2 $444 0 0 #
-710 spline-surface $-1 -1 -1 $-1 forward { ref 8 } F -15.619457156851952 F -15.095924646236959 F 92.65057728748863 F 107.34907318508412 #
-711 point $-1 -1 -1 $-1 453.26490543383835 -91.59679640089486 93.39544264357211 #
-712 point $-1 -1 -1 $-1 453.26490543383829 -91.59679640089486 106.60455735642792 #
-713 cface $-1 -1 $1122 $92 $1123 0 #
-714 cface_ptr-ct-attrib $-1 -1 $-1 $-1 $447 1 1 1 1 1 1 1 1 1 1 1 1 0 1 0 1 1 1 $-1 $1124 #
-715 face $1125 -1 -1 $-1 $1126 $1127 $66 $-1 $1128 forward single T 507.3393402968191 -133.86008428113243 95.957329558183005 514.67259537658822 -98.264375961547657 104.04124067565336 F #
-716 loop $-1 -1 -1 $-1 $-1 $1129 $447 T 508.41168959970133 -133.54469178657646 92.457329558183019 514.67259537658822 -94.227819441612183 96.042670441816952 periphery $717 F #
-717 spline-surface $-1 -1 -1 $-1 reversed { rbblnsur @11 blendsupsur plane 508.41808353854583 -113.21018820191114 92.499999999999986 0 -0 -1 0.98862551036763635 0.15039813911857608 0 reverse_v I I I I null_curve nullbs 527.5434533064672 -100.44094606812446 92.499999999999986 
	@11 blendsupsur cone 501.32383415609053 -94.314644442412501 92.499999999999986 0 0 1 -6.0159255647430427 39.545020414705455 0 0.29999999999999999 I I 0 1 40 forward I I I I null_curve nubs 3 open 17 
	-46.649739116135279 3 -15.119676121671972 3 -4.972163321055163 3 -4.0705437099231894 3 -3.3932798711499217 3 
	-2.0028465655760468 3 -1.2068562604189803 3 -0.65081916807171236 3 -0.5800015416182096 3 -0.50552987453440545 3 
	-0.35034972424667643 3 0 3 0.53558861358552612 3 4.6825808415534533 3 20.237094139549193 3 
	43.291682854750377 3 51.969238059805775 3 
	0.087499999999999994 -4.9154948501080309 
	0.087499999999999994 -4.6400903439816226 
	0.087499999999999994 -4.3962104876807624 
	0.087499999999999994 -4.0566286449411972 
	0.087499999999999994 -3.947338945879642 
	0.087499999999999994 -3.8342897501017084 
	0.087499999999999994 -3.6549292764962216 
	0.087499999999999994 -3.638992866891023 
	0.087499999999999994 -3.6223274752217005 
	0.087499999999999994 -3.6046253626034059 
	0.087499999999999994 -3.5913281798466876 
	0.087499999999999994 -3.5774394373301832 
	0.087499999999999994 -3.5627254123234509 
	0.087499999999999994 -3.5325172877239375 
	0.087499999999999994 -3.4994408243334543 
	0.087499999999999994 -3.4571005366222858 
	0.087499999999999994 -3.4328617195567372 
	0.087499999999999994 -3.4062471386106923 
	0.087499999999999994 -3.3685533500135585 
	0.087499999999999994 -3.3422224456353109 
	0.087499999999999994 -3.335275072425262 
	0.087499999999999994 -3.2402644637142028 
	0.087499999999999994 -3.228163785738897 
	0.087499999999999994 -3.2198566596809521 
	0.087499999999999994 -3.1809378800156138 
	0.087499999999999994 -3.1400109731466297 
	0.087499999999999994 -3.077197725603285 
	0.087499999999999994 -3.0601852118857273 
	0.087499999999999994 -3.0247354289166983 
	0.087499999999999994 -3.0112054611757459 
	0.087499999999999994 -2.996709522146404 
	0.087499999999999994 -2.9639820874054923 
	0.087499999999999994 -2.9446084157779522 
	0.087499999999999994 -2.9266639544317177 
	0.087499999999999994 -2.8992317959088756 
	0.087499999999999967 -2.8784393238929944 
	0.087499999999999967 -2.8596060976910831 
	0.087499999999999967 -2.7137829029744616 
	0.087499999999999967 -2.6525303753931375 
	0.087499999999999967 -2.5848149805601746 
	0.087499999999999967 -2.3308284883008255 
	0.087499999999999967 -2.1848459846688097 
	0.087499999999999967 -2.0361322986115034 
	0.087499999999999967 -1.8157118455450276 
	0.087499999999999994 -1.6258241936605387 
	0.087499999999999994 -1.426484874224091 
	0.087499999999999994 -1.3514552143886325 
	0.087499999999999994 -1.2752573586569831 
	0.087499999999999994 -1.1955278091053969 
	527.5434533064672 -100.44094606812446 92.499999999999986 
	43 1e-008 
	intcurve forward { exactcur full nubs 5 open 114 
	-37.641404535533539 5 -34.826188483800841 3 -32.010972432068144 3 -29.19575638033545 3 -26.380540328602756 3 
	-23.565324276870058 3 -22.157716251003713 3 -20.750108225137364 3 -19.342500199271015 3 -17.93489217340467 3 
	-16.527284147538321 3 -15.119676121671972 4 -13.851237021594871 3 -12.58279792151777 3 -11.314358821440669 3 
	-10.045919721363568 3 -9.4117001713250161 3 -8.7774806212864664 3 -8.1432610712479168 3 -7.5090415212093653 3 
	-6.8748219711708147 3 -6.2406024211322642 3 -5.6063828710937136 3 -4.972163321055163 4 -4.5213535154891762 3 
	-4.0705437099231894 4 -3.7319117905365555 3 -3.3932798711499217 4 -3.0456715447564529 3 -2.698063218362984 3 
	-2.3504548919695152 3 -2.1766507287727812 3 -2.0028465655760468 4 -1.8038489892867802 3 -1.6048514129975135 3 
	-1.4058538367082469 3 -1.3063550485636135 3 -1.2068562604189803 4 -1.1373516238755719 3 -1.0678469873321634 3 
	-0.99834235078875488 3 -0.92883771424534634 3 -0.8593330777019379 3 -0.78982844115852935 3 -0.75507612288682502 3 
	-0.7203238046151208 3 -0.68557148634341658 3 -0.65081916807171236 4 -0.63311476145833667 3 -0.61541035484496098 3 
	-0.59770594823158529 3 -0.58885374492489739 3 -0.5800015416182096 4 -0.57534706242547184 3 -0.57069258323273409 3 
	-0.56603810403999633 3 -0.56138362484725857 3 -0.55672914565452081 3 -0.55207466646178305 3 -0.54276570807630753 3 
	-0.53345674969083201 3 -0.52414779130535649 3 -0.50552987453440545 4 -0.48613235574843933 3 -0.4667348369624732 3 
	-0.42793979939054094 3 -0.38914476181860869 3 -0.35034972424667643 4 -0.30655600871584188 3 -0.26276229318500732 3 
	-0.17517486212333822 3 -0.087587431061669108 3 0 4 0.13389715339638153 3 0.26779430679276306 3 
	0.40169146018914459 3 0.53558861358552612 4 0.79477562783352163 3 1.0539626420815171 3 1.3131496563295126 3 
	1.5723366705775079 3 1.8315236848255032 3 2.0907106990734987 3 2.3498977133214942 3 2.6090847275694897 3 
	3.1274587560654803 3 3.6458327845614713 3 4.1642068130574623 3 4.6825808415534533 4 5.1686593821158198 3 
	5.6547379226781871 3 6.62689500380292 3 7.5990520849276537 3 8.5712091660523875 3 9.5433662471771221 3 
	10.515523328301855 3 11.487680409426588 3 12.459837490551323 3 13.431994571676057 3 14.40415165280079 3 
	16.348465815050258 3 18.292779977299723 3 20.237094139549193 4 21.678005934249267 3 23.118917728949341 3 
	26.00074131834949 3 28.882564907749639 3 31.764388497149785 3 34.64621208654993 3 37.528035675950079 3 
	40.409859265350228 3 43.291682854750377 4 45.456266997487894 3 47.620851140225412 5 
	493.10316233944968 -96.75801156871087 95.999999999999986 
	493.19334988252052 -97.31666152657678 95.999999999999986 
	493.2865953986888 -97.87488416242843 95.999999999999986 
	493.38289863374052 -98.432629035354267 95.999999999999986 
	493.58163299080348 -99.547065226842761 95.999999999999986 
	493.79267674080523 -100.65920163178922 95.999999999999986 
	493.90128938692635 -101.21464670614657 95.999999999999986 
	494.12473740921905 -102.32419595021545 95.999999999999986 
	494.36074691414717 -103.4308737609031 95.999999999999986 
	494.48192106702305 -103.98344738274028 95.999999999999986 
	494.73068301977275 -105.08696908584919 95.999999999999986 
	494.99246335994235 -106.18704348674424 95.999999999999986 
	495.1266559358703 -106.73616977534999 95.999999999999986 
	495.40176214875845 -107.83249928814314 95.999999999999986 
	495.69059629424265 -108.92476435267648 95.999999999999986 
	495.83851686031801 -109.46982614102485 95.999999999999986 
	496.06578010703083 -110.28572491390634 95.999999999999986 
	496.30134812441486 -111.09893345003464 95.999999999999986 
	496.38080639778741 -111.36969574333207 95.999999999999986 
	496.54162210916894 -111.91058828566871 95.999999999999986 
	496.70629744875521 -112.45017880142264 95.999999999999986 
	496.78961535241893 -112.71963906625908 95.999999999999986 
	496.9582449647238 -113.25786927745933 95.999999999999986 
	497.13093531965086 -113.79467451838111 95.999999999999986 
	497.21831396885909 -114.0627098103418 95.999999999999986 
	497.39517800742811 -114.5980217350573 95.999999999999986 
	497.57634300781808 -115.13176341721737 95.999999999999986 
	497.66802262305407 -115.39822846294521 95.999999999999986 
	497.85362376969567 -115.93031804038299 95.999999999999986 
	498.04381393461898 -116.46066213830878 95.999999999999986 
	498.14008257438491 -116.72538169916977 95.999999999999986 
	498.33502446930544 -117.25388031523846 95.999999999999986 
	498.5349030697526 -117.78041794101156 95.999999999999986 
	498.6361084246671 -118.04317650351236 95.999999999999986 
	498.73861482115956 -118.30540259053168 95.999999999999986 
	498.93604059225538 -118.80286836193515 95.999999999999986 
	499.03082017352722 -119.03849533378884 95.999999999999986 
	499.12681760088878 -119.27389021801325 95.999999999999986 
	499.32128713094784 -119.74409113443625 95.999999999999986 
	499.52079713450166 -120.21286513539599 95.999999999999986 
	499.62183505039883 -120.44683308542737 95.999999999999986 
	499.82652885446436 -120.91380634836973 95.999999999999986 
	500.03658316372491 -121.37860624303106 95.999999999999986 
	500.14298160703953 -121.61040079430114 95.999999999999986 
	500.35859349183585 -122.07265555824594 95.999999999999986 
	500.58001021610579 -122.53199284243041 95.999999999999986 
	500.69221353304363 -122.76086986027315 95.999999999999986 
	500.86283775648531 -123.10290403407788 95.999999999999986 
	501.03708066699136 -123.44286935201549 95.999999999999986 
	501.09557148420322 -123.5559530893415 95.999999999999986 
	501.21338973142326 -123.78162781967414 95.999999999999986 
	501.33291837208139 -124.00628248251695 95.999999999999986 
	501.3931195838652 -124.11834615026439 95.999999999999986 
	501.51441604021494 -124.34192825224183 95.999999999999986 
	501.63754510034306 -124.56438206667902 95.999999999999986 
	501.69957891746168 -124.67531744393357 95.999999999999986 
	501.82460941491297 -124.89658522301782 95.999999999999986 
	501.95161914732751 -125.11660408669115 95.999999999999986 
	502.01563220163268 -125.22629054426812 95.999999999999986 
	502.14470390653815 -125.44499446062078 95.999999999999986 
	502.27593132800104 -125.66230951711042 95.999999999999986 
	502.34210010219346 -125.77060710848127 95.999999999999986 
	502.47558308163133 -125.98645460456919 95.999999999999986 
	502.61143515856367 -126.20074396672584 95.999999999999986 
	502.67997303552255 -126.30748341437783 95.999999999999986 
	502.81831539674289 -126.52011689545077 95.999999999999986 
	502.95928661733456 -126.73097900098698 95.999999999999986 
	503.03045336257622 -126.83594705724042 95.999999999999986 
	503.17420183315329 -127.0449115813184 95.999999999999986 
	503.32089865469595 -127.25182572495868 95.999999999999986 
	503.39501376718567 -127.35474337333559 95.999999999999986 
	503.46992841495108 -127.45709080213899 95.999999999999986 
	503.59952489949114 -127.63114912367463 95.999999999999986 
	503.65379444395325 -127.70316275244284 95.999999999999986 
	503.70849864162841 -127.77485409005425 95.999999999999986 
	503.81879929503032 -127.91755481602655 95.999999999999986 
	503.93093768292613 -128.05881136124404 95.999999999999986 
	503.98747961965779 -128.12905850405414 95.999999999999986 
	504.04450943246428 -128.19890306139689 95.999999999999986 
	504.14526299197854 -128.32046559562949 95.999999999999986 
	504.18877253258125 -128.37237664608918 95.999999999999986 
	504.23257927457604 -128.42404222610816 95.999999999999986 
	504.32080083761269 -128.52685709500963 95.999999999999986 
	504.41027008787347 -128.62858515187469 95.999999999999986 
	504.45532451906217 -128.6791639125058 95.999999999999986 
	504.50070768287736 -128.72944296606551 95.999999999999986 
	504.59336396620142 -128.83069433720539 95.999999999999986 
	504.64068566156362 -128.88168288561064 95.999999999999986 
	504.68839954177338 -128.93234597130851 95.999999999999986 
	504.78462414504668 -129.03296754558036 95.999999999999986 
	504.88247687767551 -129.13206690321658 95.999999999999986 
	504.93181889376325 -129.1812077419697 95.999999999999986 
	505.03135619871466 -129.27861241301056 95.999999999999986 
	505.13265731503787 -129.374132563964 95.999999999999986 
	505.18376315276623 -129.42138882248517 95.999999999999986 
	505.26113129509525 -129.49146415242313 95.999999999999986 
	505.3396135159436 -129.56023193139754 95.999999999999986 
	505.36590082155885 -129.58300401410096 95.999999999999986 
	505.41873469657429 -129.62823590893268 95.999999999999986 
	505.47210072402345 -129.67281843826052 95.999999999999986 
	505.49892018260124 -129.6949411523716 95.999999999999986 
	505.52587983176403 -129.71688852897154 95.999999999999986 
	505.58401661718801 -129.76357214129021 95.999999999999986 
	505.61526424435084 -129.78827205300422 95.999999999999986 
	505.64672615593207 -129.81273444557831 95.999999999999986 
	505.71007948193039 -129.86114657498274 95.999999999999986 
	505.77430000621985 -129.90845337006539 95.999999999999986 
	505.80662911861293 -129.93181039930172 95.999999999999986 
	505.87173230773408 -129.97788934885443 95.999999999999986 
	505.93774884222927 -130.02260291979209 95.999999999999986 
	505.97099130277689 -130.04459450619495 95.999999999999986 
	506.0212184001486 -130.07699457665109 95.999999999999986 
	506.07201540053291 -130.10844139258552 95.999999999999986 
	506.08901243423531 -130.11881372359483 95.999999999999986 
	506.1231390257704 -130.139329710835 95.999999999999986 
	506.15753775435678 -130.15936848289294 95.999999999999986 
	506.17480692537094 -130.16926359445426 95.999999999999986 
	506.19214788537494 -130.17902889663696 95.999999999999986 
	506.22172804835952 -130.19538433182095 95.999999999999986 
	506.23395450416433 -130.20205812572601 95.999999999999986 
	506.24623943698839 -130.20867448104019 95.999999999999986 
	506.27092055279752 -130.22178232830578 95.999999999999986 
	506.29581328086863 -130.23462014909805 95.999999999999986 
	506.30830982621791 -130.2409664754704 95.999999999999986 
	506.33339809473563 -130.25350364633286 95.999999999999986 
	506.35866766534929 -130.2657087883816 95.999999999999986 
	506.371345513108 -130.27172308179627 95.999999999999986 
	506.3967834661525 -130.28356436470708 95.999999999999986 
	506.42238035646739 -130.2950085208864 95.999999999999986 
	506.43521714125887 -130.30062567956418 95.999999999999986 
	506.46096568362611 -130.31163839682819 95.999999999999986 
	506.48686374174486 -130.3221818805319 95.999999999999986 
	506.49985004024524 -130.32732978797532 95.999999999999986 
	506.5258984610345 -130.33736369154397 95.999999999999986 
	506.5521046937244 -130.34683933058318 95.999999999999986 
	506.56524879739203 -130.35142892612646 95.999999999999986 
	506.58503010669864 -130.35807592281083 95.999999999999986 
	506.60491660864983 -130.36433611116738 95.999999999999986 
	506.61155754439255 -130.36637814911663 95.999999999999986 
	506.62486455278582 -130.3703689502924 95.999999999999986 
	506.638223865187 -130.3741638663285 95.999999999999986 
	506.6449171044851 -130.37601001404178 95.999999999999986 
	506.65833184620288 -130.37959425363692 95.999999999999986 
	506.67180537121743 -130.38294879004204 95.999999999999986 
	506.67855739307396 -130.38456522083385 95.999999999999986 
	506.69209311572217 -130.38766828573463 95.999999999999986 
	506.70569439279785 -130.39049016166857 95.999999999999986 
	506.71251196812682 -130.39182535374675 95.999999999999986 
	506.71934699757293 -130.39307815268003 95.999999999999986 
	506.72969106360415 -130.39482989962778 95.999999999999986 
	506.73319032280745 -130.39539775846441 95.999999999999986 
	506.73669644769882 -130.39594062341047 95.999999999999986 
	506.74372005793839 -130.39697279234102 95.999999999999986 
	506.75076243351151 -130.39788937660637 95.999999999999986 
	506.75428732025779 -130.39831664413515 95.999999999999986 
	506.7613429176597 -130.39910427348028 95.999999999999986 
	506.76840810114288 -130.39974506120407 95.999999999999986 
	506.771942559764 -130.40002543805397 95.999999999999986 
	506.77724672376559 -130.40037998819429 95.999999999999986 
	506.78255410790206 -130.40062083114333 95.999999999999986 
	506.78432356386855 -130.40068765378811 95.999999999999986 
	506.78786306784679 -130.400792404806 95.999999999999986 
	506.79140344192899 -130.40083404052123 95.999999999999986 
	506.79317376535056 -130.40083774020238 95.999999999999986 
	506.79494410317409 -130.40082265193192 95.999999999999986 
	506.79764487218955 -130.40076728397352 95.999999999999986 
	506.79857507403329 -130.4007423516241 95.999999999999986 
	506.79950491959431 -130.40071122290209 95.999999999999986 
	506.80136407059786 -130.40063575142679 95.999999999999986 
	506.80322222402583 -130.40053188249371 95.999999999999986 
	506.80415107239799 -130.4004723589199 95.999999999999986 
	506.80600821927675 -130.40033697057547 95.999999999999986 
	506.80786380769894 -130.40016642332031 95.999999999999986 
	506.80879109969214 -130.40007174807104 95.999999999999986 
	506.81064430671131 -130.39986227612607 95.999999999999986 
	506.81249397436255 -130.399610932276 95.999999999999986 
	506.81341772692571 -130.39947437687087 95.999999999999986 
	506.81526269074266 -130.399179337904 95.999999999999986 
	506.81710215405241 -130.39884171088002 95.999999999999986 
	506.81802040293752 -130.39866255615632 95.999999999999986 
	506.81985387626003 -130.39828481799617 95.999999999999986 
	506.8216813282566 -130.39787068178225 95.999999999999986 
	506.82259355582477 -130.39765513577237 95.999999999999986 
	506.82532585663847 -130.39698488934789 95.999999999999986 
	506.82804535582414 -130.39624845818858 95.999999999999986 
	506.82985298433084 -130.39573224903137 95.999999999999986 
	506.83345812291429 -130.39465499736886 95.999999999999986 
	506.83704359606799 -130.39349684871956 95.999999999999986 
	506.83883156634471 -130.39289973812612 95.999999999999986 
	506.84239799253436 -130.39167260605609 95.999999999999986 
	506.8459449129802 -130.39038507155044 95.999999999999986 
	506.84771337831819 -130.38972755043596 95.999999999999986 
	506.85300305803929 -130.38771703744953 95.999999999999986 
	506.85824256500638 -130.38560174977709 95.999999999999986 
	506.86171058242945 -130.38415299489313 95.999999999999986 
	506.86514946371 -130.38267224634996 95.999999999999986 
	506.87210254223481 -130.37959626965122 95.999999999999986 
	506.87563399946208 -130.37798993619111 95.999999999999986 
	506.87915013772511 -130.37635014313864 95.999999999999986 
	506.88615344483401 -130.37300841834465 95.999999999999986 
	506.89310164805897 -130.36955036114156 95.999999999999986 
	506.89656268026033 -130.36779422373365 95.999999999999986 
	506.90690829389774 -130.36244910870786 95.999999999999986 
	506.91714580017128 -130.35688582014464 95.999999999999986 
	506.92392660469153 -130.35309052302699 95.999999999999986 
	506.9374045638624 -130.34534147724392 95.999999999999986 
	506.95072114336443 -130.33730077049654 95.999999999999986 
	506.95734056052777 -130.33321375019892 95.999999999999986 
	506.97050276295079 -130.32491673346578 95.999999999999986 
	506.98351176227078 -130.3163930678619 95.999999999999986 
	506.98997797382839 -130.31207938030525 95.999999999999986 
	506.99640536470804 -130.30771825322489 95.999999999999986 
	507.01000401018518 -130.29834206387366 95.999999999999986 
	507.01717315597682 -130.2933091113357 95.999999999999986 
	507.02430237786433 -130.28821866941581 95.999999999999986 
	507.03848399373157 -130.27792871841359 95.999999999999986 
	507.05251724284506 -130.2674309685884 95.999999999999986 
	507.05949809668539 -130.26213272307078 95.999999999999986 
	507.08033673828862 -130.24609647141713 95.999999999999986 
	507.10087250616186 -130.22965344671599 95.999999999999986 
	507.11443629398008 -130.21852638677714 95.999999999999986 
	507.14132165804602 -130.19596675151027 95.999999999999986 
	507.16773939028462 -130.1728403827104 95.999999999999986 
	507.18083553503476 -130.1611465394497 95.999999999999986 
	507.20680786715548 -130.13751694459637 95.999999999999986 
	507.23234760760789 -130.11344042514352 95.999999999999986 
	507.24501115581381 -130.10129963809277 95.999999999999986 
	507.25756928945094 -130.08906501117764 95.999999999999986 
	507.28905975753514 -130.05791108259811 95.999999999999986 
	507.30787821789158 -130.03885134675158 95.999999999999986 
	507.3264895256695 -130.01958317619659 95.999999999999986 
	507.36331673760861 -129.98065770650754 95.999999999999986 
	507.39938495473484 -129.94100306538431 95.999999999999986 
	507.41723725582369 -129.92100568791432 95.999999999999986 
	507.45259108308215 -129.88069196072161 95.999999999999986 
	507.487264837797 -129.83977948652094 95.999999999999986 
	507.50443706114493 -129.81918334618555 95.999999999999986 
	507.53846081136146 -129.77772923305426 95.999999999999986 
	507.57185743568988 -129.73578594360725 95.999999999999986 
	507.58840253028205 -129.71470061893348 95.999999999999986 
	507.60479722904353 -129.69350985242244 95.999999999999986 
	507.65249270195744 -129.63101386553029 95.999999999999986 
	507.68340437754205 -129.58941796454619 95.999999999999986 
	507.71381183647981 -129.54746866716906 95.999999999999986 
	507.77367274207501 -129.46291591307582 95.999999999999986 
	507.83172101391335 -129.377142252157 95.999999999999986 
	507.86031579595488 -129.33397198114878 95.999999999999986 
	507.91668735567839 -129.24709894883193 95.999999999999986 
	507.97149514846382 -129.15921923497376 95.999999999999986 
	507.99852614623637 -129.11504225286782 95.999999999999986 
	508.05187378752208 -129.02623779452293 95.999999999999986 
	508.10384896119587 -128.93657362996515 95.999999999999986 
	508.12950748316678 -128.89153692649555 95.999999999999986 
	508.18019115477694 -128.80107173215328 95.999999999999986 
	508.22965258741976 -128.70985421948615 95.999999999999986 
	508.25408886601895 -128.66406518911464 95.999999999999986 
	508.30239227637475 -128.57214034449694 95.999999999999986 
	508.34959298511728 -128.47954741171321 95.999999999999986 
	508.37292655946845 -128.43309028798257 95.999999999999986 
	508.41907600088251 -128.33986641981511 95.999999999999986 
	508.46421871112045 -128.24604565682219 95.999999999999986 
	508.48654555257679 -128.19899163497607 95.999999999999986 
	508.53072303238355 -128.10460695014265 95.999999999999986 
	508.57397137608535 -128.00968984660702 95.999999999999986 
	508.59536908023745 -127.96210340390991 95.999999999999986 
	508.65889845215213 -127.81897572660881 95.999999999999986 
	508.72047937136023 -127.67478888167632 95.999999999999986 
	508.76070532926644 -127.57823432019947 95.999999999999986 
	508.83956242897335 -127.3843466120418 95.999999999999986 
	508.91533411072436 -127.18906926270661 95.999999999999986 
	508.95247461657181 -127.09112501537976 95.999999999999986 
	509.02530786970539 -126.89471125869335 95.999999999999986 
	509.09532067357634 -126.69742280556571 95.999999999999986 
	509.1296407088164 -126.5986038395713 95.999999999999986 
	509.19694011630338 -126.40070626663716 95.999999999999986 
	509.26161646100104 -126.20247007277443 95.999999999999986 
	509.29331341987319 -126.10331247254084 95.999999999999986 
	509.32438223406183 -126.00416075699759 95.999999999999986 
	509.38339114420518 -125.81213225113657 95.999999999999986 
	509.41146198679218 -125.71906578918352 95.999999999999986 
	509.43906299178747 -125.6258671941809 95.999999999999986 
	509.49335296175525 -125.4392182731516 95.999999999999986 
	509.54586999173614 -125.25208828689979 95.999999999999986 
	509.57169805406971 -125.15840862468949 95.999999999999986 
	509.64792612481517 -124.87704041225403 95.999999999999986 
	509.72048413173729 -124.59472430109733 95.999999999999986 
	509.76731231175245 -124.40612759213397 95.999999999999986 
	509.85802951480588 -124.02821689792418 95.999999999999986 
	509.94313052496409 -123.64896269160447 95.999999999999986 
	509.98434245357697 -123.45902242340708 95.999999999999986 
	510.06420249961315 -123.0785517159326 95.999999999999986 
	510.13913696563685 -122.69696259485279 95.999999999999986 
	510.17542328274112 -122.50590388653363 95.999999999999986 
	510.24572264312593 -122.12328382770937 95.999999999999986 
	510.31163462431516 -121.73970428907333 95.999999999999986 
	510.3435335438071 -121.54768608501013 95.999999999999986 
	510.40528777321799 -121.16321289236714 95.999999999999986 
	510.4630824938684 -120.77790385587656 95.999999999999986 
	510.49102189310838 -120.58504979794246 95.999999999999986 
	510.54504190142086 -120.19896020286262 95.999999999999986 
	510.59544850438601 -119.81214230102681 95.999999999999986 
	510.61977449072657 -119.61855992982413 95.999999999999986 
	510.66671884754828 -119.23106537306998 95.999999999999986 
	510.71033429907817 -118.84294582862609 95.999999999999986 
	510.73133137495142 -118.64873846540567 95.999999999999986 
	510.7717435201921 -118.26004615529868 95.999999999999986 
	510.80906431696422 -117.87083509411931 95.999999999999986 
	510.82697004069848 -117.67610897690486 95.999999999999986 
	510.86130549734719 -117.28643437621011 95.999999999999986 
	510.89275111593253 -116.89635416501045 95.999999999999986 
	510.90776699892552 -116.70122243529615 95.999999999999986 
	510.95073703311385 -116.11558283529254 95.999999999999986 
	510.98759574838709 -115.52930490218499 95.999999999999986 
	511.00956004665483 -115.13825355984427 95.999999999999986 
	511.04846029546377 -114.35593348094113 95.999999999999986 
	511.07764663472972 -113.57356165091296 95.999999999999986 
	511.08989694562626 -113.18245851189002 95.999999999999986 
	511.10986630092953 -112.40061922013022 95.999999999999986 
	511.12106184782272 -111.6199262420343 95.999999999999986 
	511.12453830091209 -111.22996939076739 95.999999999999986 
	511.12596047509101 -110.84050758016225 95.999999999999986 
	511.12497106688204 -110.16346311171458 95.999999999999986 
	511.12345622615322 -109.87525328916658 95.999999999999986 
	511.12086818410205 -109.58702168842919 95.999999999999986 
	511.11358314296587 -109.01052605749415 95.999999999999986 
	511.10214923627785 -108.43398660482896 95.999999999999986 
	511.09541232619711 -108.14571118142673 95.999999999999986 
	511.07218911724584 -107.28088268066169 95.999999999999986 
	511.04005967353339 -106.41609020546559 95.999999999999986 
	511.01479828804759 -105.83961585054877 95.999999999999986 
	510.95678649108851 -104.68684447451209 95.999999999999986 
	510.88412981286228 -103.53456241905354 95.999999999999986 
	510.84422347782328 -102.95857735882628 95.999999999999986 
	510.75739320478294 -101.8069843010779 95.999999999999986 
	510.65676182714219 -100.65627708481642 95.999999999999986 
	510.60305434539583 -100.08117785108711 95.999999999999986 
	510.48895134159397 -98.931554653986979 95.999999999999986 
	510.36162896223908 -97.783220406604784 95.999999999999986 
	510.29470207656675 -97.209410114174503 95.999999999999986 
	510.15437797229356 -96.062575038894593 95.999999999999986 
	510.00120593352057 -94.917462975789604 95.999999999999986 
	509.92143109202584 -94.345375691541165 95.999999999999986 
	509.75553537335895 -93.202218738526653 95.999999999999986 
	509.57698392193629 -92.061268028992899 95.999999999999986 
	509.48455332923987 -91.491386987708978 95.999999999999986 
	509.2933870977273 -90.352904407897881 95.999999999999986 
	509.08959361551103 -89.217175771121703 95.999999999999986 
	508.98453575323725 -88.650048675709456 95.999999999999986 
	508.87630583240247 -88.083710828995166 95.999999999999986 
	508.68119644263925 -87.093467643719251 95.999999999999986 
	508.59567574650276 -86.669033793854624 95.999999999999986 
	508.50831297155133 -86.244939171666928 95.999999999999986 
	508.32987650181349 -85.397473510060962 95.999999999999986 
	508.14395254922391 -84.551546767990772 95.999999999999986 
	508.04910228592587 -84.128991069669354 95.999999999999986 
	507.95234429325012 -83.706866358202973 95.999999999999986 
	507.85365553626468 -83.285196739826347 95.999999999999986 
	0 
	null_surface 
	null_surface 
	nullbs 
	nullbs 
	-1 
	-1 
	I I 
	0 
	0 
	112 -34.826188483800841 -32.010972432068144 -29.19575638033545 -26.380540328602756 -23.565324276870058 -22.157716251003713 -20.750108225137364 -19.342500199271015 -17.93489217340467 -16.527284147538321 -15.119676121671972 -13.851237021594871 -12.58279792151777 -11.314358821440669 -10.045919721363568 -9.4117001713250161 -8.7774806212864664 -8.1432610712479168 -7.5090415212093653 -6.8748219711708147 -6.2406024211322642 -5.6063828710937136 -4.972163321055163 -4.5213535154891762 -4.0705437099231894 -3.7319117905365555 -3.3932798711499217 -3.0456715447564529 -2.698063218362984 -2.3504548919695152 -2.1766507287727812 -2.0028465655760468 -1.8038489892867802 -1.6048514129975135 -1.4058538367082469 -1.3063550485636135 -1.2068562604189803 -1.1373516238755719 -1.0678469873321634 -0.99834235078875488 -0.92883771424534634 -0.8593330777019379 -0.78982844115852935 -0.75507612288682502 -0.7203238046151208 -0.68557148634341658 -0.65081916807171236 -0.63311476145833667 -0.61541035484496098 -0.59770594823158529 -0.58885374492489739 -0.5800015416182096 -0.57534706242547184 -0.57069258323273409 -0.56603810403999633 -0.56138362484725857 -0.55672914565452081 -0.55207466646178305 -0.54276570807630753 -0.53345674969083201 -0.52414779130535649 -0.50552987453440545 -0.48613235574843933 -0.4667348369624732 -0.42793979939054094 -0.38914476181860869 -0.35034972424667643 -0.30655600871584188 -0.26276229318500732 -0.17517486212333822 -0.087587431061669108 0 0.13389715339638153 0.26779430679276306 0.40169146018914459 0.53558861358552612 0.79477562783352163 1.0539626420815171 1.3131496563295126 1.5723366705775079 1.8315236848255032 2.0907106990734987 2.3498977133214942 2.6090847275694897 3.1274587560654803 3.6458327845614713 4.1642068130574623 4.6825808415534533 5.1686593821158198 5.6547379226781871 6.62689500380292 7.5990520849276537 8.5712091660523875 9.5433662471771221 10.515523328301855 11.487680409426588 12.459837490551323 13.431994571676057 14.40415165280079 16.348465815050258 18.292779977299723 20.237094139549193 21.678005934249267 23.118917728949341 26.00074131834949 28.882564907749639 31.764388497149785 34.64621208654993 37.528035675950079 40.409859265350228 43.291682854750377 45.456266997487894 
	
	-1 
	none F F 1 F 0 } I I 
	intcurve forward { exactcur full nubs 5 open 146 
	-37.641404535533539 5 -34.826188483800841 3 -32.010972432068144 3 -29.19575638033545 3 -26.380540328602756 3 
	-23.565324276870058 3 -23.281246557048696 3 -22.157716251003713 3 -20.750108225137364 3 -19.342500199271015 3 
	-17.93489217340467 3 -16.527284147538321 3 -15.119676121671972 4 -14.55164081446847 3 -13.851237021594871 3 
	-12.58279792151777 3 -11.314358821440669 3 -10.045919721363568 3 -9.4117001713250161 3 -8.7774806212864664 3 
	-8.599967804713307 3 -8.1432610712479168 3 -7.5090415212093653 3 -6.8748219711708147 3 -6.2406024211322642 3 
	-5.6063828710937136 3 -4.972163321055163 4 -4.5213535154891762 3 -4.3291682854750375 3 -4.0705437099231894 4 
	-4.0338388653085957 3 -3.7319117905365555 3 -3.3932798711499217 4 -3.0456715447564529 3 -2.7119654907300514 3 
	-2.698063218362984 3 -2.3504548919695152 3 -2.1766507287727812 3 -2.0028465655760468 4 -1.8857946316184611 3 
	-1.8038489892867802 3 -1.6048514129975135 3 -1.4058538367082469 3 -1.369437844673717 3 -1.3063550485636135 3 
	-1.2068562604189803 4 -1.1373516238755719 3 -1.0678469873321634 3 -1.0467148528332519 3 -0.99834235078875488 3 
	-0.92883771424534634 3 -0.8593330777019379 3 -0.84501298293296134 3 -0.78982844115852935 3 -0.75507612288682502 3 
	-0.7203238046151208 3 -0.71894931424527975 3 -0.68557148634341658 3 -0.65081916807171236 4 -0.63311476145833667 3 
	-0.61541035484496098 3 -0.60858968256657264 3 -0.59770594823158529 3 -0.58885374492489739 3 -0.58099977464689578 3 
	-0.5800015416182096 4 -0.57534706242547184 3 -0.57069258323273409 3 -0.56720482068705746 3 -0.56603810403999633 3 
	-0.56138362484725857 3 -0.55672914565452081 3 -0.55340986672721904 3 -0.55207466646178305 3 -0.54276570807630753 3 
	-0.53345674969083201 3 -0.52581995880754229 3 -0.52414779130535649 3 -0.50552987453440545 4 -0.49823005088786543 3 
	-0.48613235574843933 3 -0.4667348369624732 3 -0.42793979939054094 3 -0.38914476181860869 3 -0.38787041920915827 3 
	-0.35034972424667643 4 -0.30655600871584188 3 -0.27751078753045111 3 -0.26276229318500732 3 -0.17517486212333822 3 
	-0.087587431061669108 3 0 4 0.13389715339638153 3 0.26779430679276306 3 0.40169146018914459 3 
	0.53558861358552612 4 0.79477562783352163 3 0.9157855988504896 3 1.0539626420815171 3 1.3131496563295126 3 
	1.5723366705775079 3 1.8315236848255032 3 1.8315711977009792 4 2.0907106990734987 3 2.3498977133214942 3 
	2.6090847275694897 3 3.1274587560654803 3 3.6458327845614713 3 3.6631423954019584 3 4.1642068130574623 3 
	4.6825808415534533 4 5.1686593821158198 3 5.6547379226781871 3 6.62689500380292 3 7.3262847908039168 3 
	7.5990520849276537 3 8.5712091660523875 3 9.5433662471771221 3 10.515523328301855 3 11.487680409426588 3 
	12.459837490551323 3 13.431994571676057 3 14.40415165280079 3 14.430560951583463 3 16.348465815050258 3 
	18.292779977299723 3 18.870733552070678 3 20.237094139549193 4 21.645841427375188 3 21.678005934249267 3 
	23.118917728949341 3 24.420949302679698 3 26.00074131834949 3 28.861121903166914 3 28.882564907749639 3 
	31.764388497149785 3 34.64621208654993 3 35.965398063946459 3 37.528035675950079 3 40.409859265350228 3 
	43.291682854750377 4 43.846704429811275 3 44.73473894990871 3 45.456266997487894 3 46.155594182064604 3 
	47.620851140225412 5 
	493.10316233944968 -96.75801156871087 92.499999999999986 
	493.19334988252052 -97.31666152657678 92.499999999999986 
	493.2865953986888 -97.87488416242843 92.499999999999986 
	493.38289863374052 -98.432629035354267 92.499999999999986 
	493.58163299080348 -99.547065226842761 92.499999999999986 
	493.79267674080523 -100.65920163178922 92.499999999999986 
	493.90128938692635 -101.21464670614657 92.499999999999986 
	494.12473740921905 -102.32419595021545 92.499999999999986 
	494.36074691414717 -103.4308737609031 92.499999999999986 
	494.48192106702305 -103.98344738274028 92.499999999999986 
	494.73068301977275 -105.08696908584919 92.499999999999986 
	494.99246335994235 -106.18704348674424 92.499999999999986 
	495.1266559358703 -106.73616977534999 92.499999999999986 
	495.40176214875845 -107.83249928814314 92.499999999999986 
	495.69059629424265 -108.92476435267648 92.499999999999986 
	495.83851686031801 -109.46982614102485 92.499999999999986 
	496.00531413912881 -110.06864577891227 92.499999999999986 
	496.17658491496604 -110.66601627791408 92.499999999999986 
	496.19232108725498 -110.72075833117069 92.499999999999986 
	496.27048126495913 -110.99194476221297 92.499999999999986 
	496.3495721141872 -111.26282718820532 92.499999999999986 
	496.41330087014092 -111.47884321586534 92.499999999999986 
	496.55823916239711 -111.96503726597282 92.499999999999986 
	496.70629744875521 -112.45017880142264 92.499999999999986 
	496.78961535241893 -112.71963906625908 92.499999999999986 
	496.9582449647238 -113.25786927745933 92.499999999999986 
	497.13093531965086 -113.79467451838111 92.499999999999986 
	497.21831396885909 -114.0627098103418 92.499999999999986 
	497.39517800742811 -114.5980217350573 92.499999999999986 
	497.57634300781808 -115.13176341721737 92.499999999999986 
	497.66802262305407 -115.39822846294521 92.499999999999986 
	497.85362376969567 -115.93031804038299 92.499999999999986 
	498.04381393461898 -116.46066213830876 92.499999999999986 
	498.14008257438491 -116.72538169916977 92.499999999999986 
	498.33502446930544 -117.25388031523846 92.499999999999986 
	498.5349030697526 -117.78041794101156 92.499999999999986 
	498.6361084246671 -118.04317650351236 92.499999999999986 
	498.73861482115956 -118.30540259053168 92.499999999999986 
	498.88436819921492 -118.67266627777232 92.499999999999986 
	498.92651580159458 -118.77822743927535 92.499999999999986 
	498.96890569316918 -118.88374888201433 92.499999999999986 
	499.06410826811396 -119.11928016597042 92.499999999999986 
	499.16053600781464 -119.3545578336326 92.499999999999986 
	499.2141581020885 -119.48438513077983 92.499999999999986 
	499.36595964465073 -119.84905485860241 92.499999999999986 
	499.52079713450166 -120.21286513539599 92.499999999999986 
	499.62183505039883 -120.44683308542737 92.499999999999986 
	499.82652885446436 -120.91380634836973 92.499999999999986 
	500.03658316372491 -121.37860624303106 92.499999999999986 
	500.14298160703953 -121.61040079430114 92.499999999999986 
	500.35859349183585 -122.07265555824594 92.499999999999986 
	500.58001021610579 -122.53199284243041 92.499999999999986 
	500.69221353304363 -122.76086986027313 92.499999999999986 
	500.86283775648531 -123.10290403407788 92.499999999999986 
	501.03708066699136 -123.44286935201549 92.499999999999986 
	501.09557148420322 -123.5559530893415 92.499999999999986 
	501.21338973142326 -123.78162781967414 92.499999999999986 
	501.33291837208139 -124.00628248251695 92.499999999999986 
	501.3931195838652 -124.11834615026439 92.499999999999986 
	501.47074275045503 -124.26142659358968 92.499999999999986 
	501.54911642458927 -124.40404496850655 92.499999999999986 
	501.56629162235907 -124.43521100922628 92.499999999999986 
	501.62778533868254 -124.54648090596444 92.499999999999986 
	501.68974679858502 -124.65746066544713 92.499999999999986 
	501.73461268458584 -124.73722400891612 92.499999999999986 
	501.84238390273168 -124.92737595486101 92.499999999999986 
	501.95161914732751 -125.11660408669115 92.499999999999986 
	502.01563220163268 -125.22629054426812 92.499999999999986 
	502.14470390653815 -125.44499446062076 92.499999999999986 
	502.27593132800104 -125.66230951711042 92.499999999999986 
	502.34210010219346 -125.77060710848127 92.499999999999986 
	502.47558308163133 -125.98645460456919 92.499999999999986 
	502.61143515856367 -126.20074396672584 92.499999999999986 
	502.67997303552255 -126.30748341437781 92.499999999999986 
	502.81831539674289 -126.52011689545077 92.499999999999986 
	502.95928661733456 -126.73097900098696 92.499999999999986 
	503.03045336257622 -126.83594705724042 92.499999999999986 
	503.17420183315329 -127.0449115813184 92.499999999999986 
	503.32089865469595 -127.25182572495868 92.499999999999986 
	503.39501376718567 -127.35474337333561 92.499999999999986 
	503.46992841495108 -127.45709080213899 92.499999999999986 
	503.59952489949114 -127.63114912367465 92.499999999999986 
	503.65379444395325 -127.70316275244284 92.499999999999986 
	503.70849864162841 -127.77485409005423 92.499999999999986 
	503.78716016549396 -127.8766219057062 92.499999999999986 
	503.86675634430384 -127.97765522424365 92.499999999999986 
	503.89063143010645 -128.00778597028165 92.499999999999986 
	503.94683617285966 -128.07830247961289 92.499999999999986 
	504.00351840917074 -128.14843143065846 92.499999999999986 
	504.03619635643236 -128.18853202987694 92.499999999999986 
	504.06903733034193 -128.22849678929873 92.499999999999986 
	504.10672914389897 -128.27397322107845 92.499999999999986 
	504.11141707003139 -128.27962249145898 92.499999999999986 
	504.11610842490501 -128.28526900498946 92.499999999999986 
	504.15942167782987 -128.33733708808947 92.499999999999986 
	504.20302810301638 -128.38916787039409 92.499999999999986 
	504.24214541278394 -128.43518329876511 92.499999999999986 
	504.32564969376091 -128.53237032679084 92.499999999999986 
	504.41027008787347 -128.62858515187469 92.499999999999986 
	504.45532451906217 -128.6791639125058 92.499999999999986 
	504.50070768287736 -128.72944296606551 92.499999999999986 
	504.59336396620142 -128.83069433720539 92.499999999999986 
	504.64068566156362 -128.88168288561064 92.499999999999986 
	504.68839954177338 -128.93234597130851 92.499999999999986 
	504.7826999382001 -129.03095541234688 92.499999999999986 
	504.8785639995188 -129.12810290768491 92.499999999999986 
	504.92590072293274 -129.17530975735855 92.499999999999986 
	504.97561823958324 -129.22406456117798 92.499999999999986 
	505.02577500690626 -129.27235213743387 92.499999999999986 
	505.02778168375187 -129.27428260481182 92.499999999999986 
	505.079981034816 -129.32446236859909 92.499999999999986 
	505.13265731503787 -129.374132563964 92.499999999999986 
	505.18376315276623 -129.42138882248517 92.499999999999986 
	505.26113129509525 -129.49146415242313 92.499999999999986 
	505.3396135159436 -129.56023193139754 92.499999999999986 
	505.36590082155885 -129.58300401410096 92.499999999999986 
	505.41873469657423 -129.62823590893265 92.499999999999986 
	505.47210072402345 -129.67281843826049 92.499999999999986 
	505.49892018260124 -129.6949411523716 92.499999999999986 
	505.52587983176403 -129.71688852897154 92.499999999999986 
	505.57123755604084 -129.75331060494898 92.499999999999986 
	505.58956561835248 -129.76789240545642 92.499999999999986 
	505.60796789865151 -129.78239462432427 92.499999999999986 
	505.63937942936917 -129.80690782363786 92.499999999999986 
	505.67100599452823 -129.83116883586467 92.499999999999986 
	505.68406608894736 -129.84111523127979 92.499999999999986 
	505.72896698977848 -129.87505968879302 92.499999999999986 
	505.77430000621985 -129.90845337006539 92.499999999999986 
	505.80662911861293 -129.93181039930172 92.499999999999986 
	505.87173230773408 -129.97788934885443 92.499999999999986 
	505.93774884222927 -130.02260291979206 92.499999999999986 
	505.97099130277689 -130.04459450619498 92.499999999999986 
	506.01060364526302 -130.0701473004961 92.499999999999986 
	506.050570462937 -130.09510717798827 92.499999999999986 
	506.0567614571209 -130.09895382235135 92.499999999999986 
	506.07370055776374 -130.10942408118896 92.499999999999986 
	506.09070456892846 -130.11978384521487 92.499999999999986 
	506.10151168646257 -130.12630647757993 92.499999999999986 
	506.12943389553493 -130.14299674928466 92.499999999999986 
	506.15753775435678 -130.15936848289294 92.499999999999986 
	506.17480692537094 -130.16926359445426 92.499999999999986 
	506.19214788537494 -130.17902889663696 92.499999999999986 
	506.22172804835952 -130.19538433182095 92.499999999999986 
	506.23395450416433 -130.20205812572601 92.499999999999986 
	506.24623943698839 -130.20867448104019 92.499999999999986 
	506.27092055279752 -130.22178232830578 92.499999999999986 
	506.29581328086863 -130.23462014909802 92.499999999999986 
	506.30830982621791 -130.2409664754704 92.499999999999986 
	506.32466786909515 -130.24914095663809 92.499999999999986 
	506.34110298885315 -130.2571742825414 92.499999999999986 
	506.34493899436842 -130.25903944643289 92.499999999999986 
	506.35756917801046 -130.26514784812954 92.499999999999986 
	506.37024272023712 -130.27116840222604 92.499999999999986 
	506.37908332118451 -130.27531411846618 92.499999999999986 
	506.40067469525451 -130.28530410078537 92.499999999999986 
	506.42238035646739 -130.2950085208864 92.499999999999986 
	506.43521714125887 -130.30062567956418 92.499999999999986 
	506.46096568362611 -130.31163839682819 92.499999999999986 
	506.48686374174486 -130.3221818805319 92.499999999999986 
	506.49985004024518 -130.32732978797532 92.499999999999986 
	506.51555763892037 -130.33338038626979 92.499999999999986 
	506.53132262235238 -130.33922798419388 92.499999999999986 
	506.53401750207507 -130.34022095156155 92.499999999999986 
	506.54710575479282 -130.34501096046623 92.499999999999986 
	506.56023452534697 -130.34965585973433 92.499999999999986 
	506.57068486018898 -130.35324760982104 92.499999999999986 
	506.58776159442596 -130.35893578382152 92.499999999999986 
	506.60491660864983 -130.36433611116738 92.499999999999986 
	506.61155754439255 -130.36637814911663 92.499999999999986 
	506.62486455278582 -130.3703689502924 92.499999999999986 
	506.638223865187 -130.3741638663285 92.499999999999986 
	506.6449171044851 -130.37601001404175 92.499999999999986 
	506.65188975884485 -130.37787301404319 92.499999999999986 
	506.65887829448747 -130.37967395591642 92.499999999999986 
	506.65914420523524 -130.37974238499933 92.499999999999986 
	506.66586801827134 -130.3814702492412 92.499999999999986 
	506.67260659411153 -130.38314028071326 92.499999999999986 
	506.67909277063376 -130.3846878403165 92.499999999999986 
	506.69236208805683 -130.38772408980023 92.499999999999986 
	506.70569439279785 -130.39049016166857 92.499999999999986 
	506.71251196812682 -130.39182535374675 92.499999999999986 
	506.71934699757293 -130.39307815268003 92.499999999999986 
	506.72969106360415 -130.39482989962778 92.499999999999986 
	506.73319032280745 -130.39539775846438 92.499999999999986 
	506.73669644769882 -130.39594062341047 92.499999999999986 
	506.74372005793839 -130.39697279234102 92.499999999999986 
	506.75076243351157 -130.39788937660637 92.499999999999986 
	506.75428732025779 -130.39831664413515 92.499999999999986 
	506.75917421329774 -130.39886217701431 92.499999999999986 
	506.76406570508118 -130.39933726536682 92.499999999999986 
	506.76542640439459 -130.39946375672272 92.499999999999986 
	506.76895915307807 -130.39977692647983 92.499999999999986 
	506.77249380614165 -130.40004914790023 92.499999999999986 
	506.7746673642456 -130.40020005935023 92.499999999999986 
	506.77860984684338 -130.40044184514178 92.499999999999986 
	506.78255410790206 -130.40062083114333 92.499999999999986 
	506.78432356386855 -130.40068765378811 92.499999999999986 
	506.78766349890026 -130.400786498597 92.499999999999986 
	506.79100420868343 -130.400829144754 92.499999999999986 
	506.79257487094969 -130.40083583853541 92.499999999999986 
	506.79434519893636 -130.40082704209982 92.499999999999986 
	506.79611534805701 -130.40079783497805 92.499999999999986 
	506.79631495915777 -130.40079427862031 92.499999999999986 
	506.79651456724446 -130.40079045614294 92.499999999999986 
	506.79764487218955 -130.40076728397352 92.499999999999986 
	506.79857507403329 -130.4007423516241 92.499999999999986 
	506.79950491959431 -130.40071122290209 92.499999999999986 
	506.80136407059786 -130.40063575142682 92.499999999999986 
	506.80322222402583 -130.40053188249374 92.499999999999986 
	506.80415107239799 -130.4004723589199 92.499999999999986 
	506.80577545809234 -130.40035393915872 92.499999999999986 
	506.80739865150053 -130.40020862132141 92.499999999999986 
	506.80809368650353 -130.40014117993775 92.499999999999986 
	506.80902077400714 -130.40004388665542 92.499999999999986 
	506.80994712136976 -130.39993647421724 92.499999999999986 
	506.81017927508788 -130.39990890569004 92.499999999999986 
	506.81133731674413 -130.39976810579785 92.499999999999986 
	506.81249397436255 -130.399610932276 92.499999999999986 
	506.81341772692571 -130.39947437687087 92.499999999999986 
	506.81526269074266 -130.39917933790403 92.499999999999986 
	506.81710215405241 -130.39884171088002 92.499999999999986 
	506.81802040293752 -130.39866255615635 92.499999999999986 
	506.81959089795834 -130.39833899764454 92.499999999999986 
	506.8211569750772 -130.39798873354749 92.499999999999986 
	506.82180813119976 -130.39783852424205 92.499999999999986 
	506.82272016379591 -130.39762203201067 92.499999999999986 
	506.82363074192102 -130.3973977211682 92.499999999999986 
	506.82389183470627 -130.39733274441437 92.499999999999986 
	506.82597231466787 -130.39680983070528 92.499999999999986 
	506.82804535582414 -130.39624845818858 92.499999999999986 
	506.82985298433084 -130.39573224903137 92.499999999999986 
	506.83345812291429 -130.39465499736886 92.499999999999986 
	506.83704359606799 -130.39349684871956 92.499999999999986 
	506.83883156634471 -130.39289973812612 92.499999999999986 
	506.84207767409885 -130.3917828208773 92.499999999999986 
	506.84530762257691 -130.39061586402789 92.499999999999986 
	506.8467598875809 -130.390080543209 92.499999999999986 
	506.84852591440824 -130.38941729697211 92.499999999999986 
	506.85028653842375 -130.38874185591155 92.499999999999986 
	506.8506026231027 -130.38862013907675 92.499999999999986 
	506.85443583627944 -130.38713859788112 92.499999999999986 
	506.85824256500638 -130.38560174977709 92.499999999999986 
	506.86171058242945 -130.38415299489313 92.499999999999986 
	506.86514946371005 -130.38267224634996 92.499999999999986 
	506.86988985617609 -130.380575141202 92.499999999999986 
	506.87122268517004 -130.37997927169974 92.499999999999986 
	506.87255325128325 -130.37937836861539 92.499999999999986 
	506.87608303403778 -130.37776865955718 92.499999999999986 
	506.87959754416227 -130.37612554475072 92.499999999999986 
	506.88178372519963 -130.37508844070734 92.499999999999986 
	506.88746084550627 -130.37235773698637 92.499999999999986 
	506.89310164805897 -130.36955036114156 92.499999999999986 
	506.89656268026033 -130.36779422373365 92.499999999999986 
	506.90690829389774 -130.36244910870786 92.499999999999986 
	506.91714580017128 -130.35688582014464 92.499999999999986 
	506.92392660469153 -130.35309052302699 92.499999999999986 
	506.9374045638624 -130.34534147724395 92.499999999999986 
	506.95072114336443 -130.33730077049654 92.499999999999986 
	506.95734056052783 -130.33321375019892 92.499999999999986 
	506.96413783829729 -130.32892897128571 92.499999999999986 
	506.9708942577505 -130.32458374652555 92.499999999999986 
	506.97110909354922 -130.32444549262803 92.499999999999986 
	506.97764811968824 -130.32023475387254 92.499999999999986 
	506.9841488446171 -130.31596782582011 92.499999999999986 
	506.9904001860404 -130.31179282434235 92.499999999999986 
	506.996615191503 -130.30757357883331 92.499999999999986 
	507.01000401018518 -130.29834206387369 92.499999999999986 
	507.01717315597688 -130.29330911133573 92.499999999999986 
	507.02430237786433 -130.28821866941578 92.499999999999986 
	507.03609600861898 -130.27966140177159 92.499999999999986 
	507.0477870316123 -130.27096042422286 92.499999999999986 
	507.05243300848758 -130.26746872792253 92.499999999999986 
	507.05941461164446 -130.26217173163215 92.499999999999986 
	507.0663615140341 -130.25682746091672 92.499999999999986 
	507.06869714180795 -130.25502238076794 92.499999999999986 
	507.08487670414797 -130.24246131293521 92.499999999999986 
	507.10087250616186 -130.22965344671599 92.499999999999986 
	507.11443629398008 -130.21852638677717 92.499999999999986 
	507.14132165804602 -130.19596675151027 92.499999999999986 
	507.16773939028462 -130.1728403827104 92.499999999999986 
	507.18083553503476 -130.1611465394497 92.499999999999986 
	507.20680786715548 -130.13751694459637 92.499999999999986 
	507.23234760760789 -130.11344042514352 92.499999999999986 
	507.24501115581381 -130.10129963809274 92.499999999999986 
	507.25756928945094 -130.08906501117764 92.499999999999986 
	507.28905975753514 -130.05791108259811 92.499999999999986 
	507.30787821789158 -130.03885134675158 92.499999999999986 
	507.3264895256695 -130.01958317619659 92.499999999999986 
	507.36331673760861 -129.98065770650754 92.499999999999986 
	507.39938495473484 -129.94100306538431 92.499999999999986 
	507.41723725582369 -129.92100568791432 92.499999999999986 
	507.45259108308215 -129.88069196072161 92.499999999999986 
	507.487264837797 -129.83977948652094 92.499999999999986 
	507.50443706114493 -129.81918334618555 92.499999999999986 
	507.53846081136146 -129.77772923305426 92.499999999999986 
	507.57185743568988 -129.73578594360725 92.499999999999986 
	507.58840253028205 -129.71470061893348 92.499999999999986 
	507.60479722904353 -129.69350985242244 92.499999999999986 
	507.65249270195744 -129.63101386553029 92.499999999999986 
	507.68340437754205 -129.58941796454619 92.499999999999986 
	507.71381183647986 -129.54746866716903 92.499999999999986 
	507.75771630427994 -129.48545417486247 92.499999999999986 
	507.8006456905448 -129.42278291242934 92.499999999999986 
	507.81421299883891 -129.40277144478242 92.499999999999986 
	507.8430707941265 -129.35977610746642 92.499999999999986 
	507.87150663079518 -129.31650325289158 92.499999999999986 
	507.88654949290657 -129.29335759351886 92.499999999999986 
	507.92948176483446 -129.22658418334916 92.499999999999986 
	507.97149514846382 -129.15921923497376 92.499999999999986 
	507.99852614623637 -129.11504225286782 92.499999999999986 
	508.05187378752208 -129.02623779452293 92.499999999999986 
	508.10384896119587 -128.93657362996515 92.499999999999986 
	508.12950748316678 -128.89153692649558 92.499999999999986 
	508.18019115477694 -128.80107173215328 92.499999999999986 
	508.22965258741976 -128.70985421948615 92.499999999999986 
	508.25408886601895 -128.66406518911464 92.499999999999986 
	508.2782449985674 -128.61809434120292 92.499999999999986 
	508.30212535463244 -128.5719564100088 92.499999999999986 
	508.30212973144904 -128.57194795377706 92.499999999999986 
	508.30213410825638 -128.57193949753972 92.499999999999986 
	508.32600993589097 -128.52580993072004 92.499999999999986 
	508.34960581727648 -128.47952186283155 92.499999999999986 
	508.37293501934624 -128.4330731986413 92.499999999999986 
	508.41908013855118 -128.33985782043709 92.499999999999986 
	508.46421871112045 -128.24604565682219 92.499999999999986 
	508.48654555257679 -128.19899163497607 92.499999999999986 
	508.53072303238355 -128.10460695014265 92.499999999999986 
	508.57397137608535 -128.00968984660702 92.499999999999986 
	508.59536908023745 -127.96210340390991 92.499999999999986 
	508.65889845215213 -127.81897572660881 92.499999999999986 
	508.72047937136017 -127.67478888167631 92.499999999999986 
	508.76070532926644 -127.57823432019948 92.499999999999986 
	508.83956242897335 -127.3843466120418 92.499999999999986 
	508.91533411072436 -127.18906926270662 92.499999999999986 
	508.95247461657181 -127.09112501537976 92.499999999999986 
	508.99010727171901 -126.98963880058733 92.499999999999986 
	509.02698693792735 -126.88791906386814 92.499999999999986 
	509.02817784955874 -126.88463193940396 92.499999999999986 
	509.06381879084415 -126.7861846279983 92.499999999999986 
	509.09875648936037 -126.68752304762668 92.499999999999986 
	509.13188724790541 -126.59199552450036 92.499999999999986 
	509.19801995662692 -126.39739650266208 92.499999999999986 
	509.26161646100104 -126.20247007277445 92.499999999999986 
	509.29331341987319 -126.10331247254084 92.499999999999986 
	509.32438223406183 -126.00416075699759 92.499999999999986 
	509.38339114420518 -125.81213225113657 92.499999999999986 
	509.41146198679218 -125.71906578918352 92.499999999999986 
	509.43906299178747 -125.6258671941809 92.499999999999986 
	509.49335296175525 -125.4392182731516 92.499999999999986 
	509.54586999173614 -125.25208828689979 92.499999999999986 
	509.57169805406971 -125.15840862468949 92.499999999999986 
	509.64792612481517 -124.87704041225403 92.499999999999986 
	509.72048413173729 -124.59472430109733 92.499999999999986 
	509.76731231175239 -124.40612759213397 92.499999999999986 
	509.84530282357059 -124.0812338843153 92.499999999999986 
	509.91914239732768 -123.75534718432975 92.499999999999986 
	509.94933521440299 -123.61882796907821 92.499999999999986 
	509.9903578429599 -123.42884537063014 92.499999999999986 
	510.03010504656413 -123.23856947844395 92.499999999999986 
	510.04115808412467 -123.18515926261952 92.499999999999986 
	510.0911571971867 -122.94129018726835 92.499999999999986 
	510.13913696563685 -122.69696259485278 92.499999999999986 
	510.17542328274112 -122.50590388653362 92.499999999999986 
	510.24572264312593 -122.12328382770937 92.499999999999986 
	510.31163462431516 -121.73970428907333 92.499999999999986 
	510.3435335438071 -121.54768608501013 92.499999999999986 
	510.40528777321799 -121.16321289236713 92.499999999999986 
	510.4630824938684 -120.77790385587656 92.499999999999986 
	510.49102189310838 -120.58504979794246 92.499999999999986 
	510.54504190142086 -120.19896020286262 92.499999999999986 
	510.59544850438601 -119.81214230102681 92.499999999999986 
	510.61977449072657 -119.61855992982413 92.499999999999986 
	510.66671884754828 -119.23106537306998 92.499999999999986 
	510.71033429907817 -118.84294582862609 92.499999999999986 
	510.73133137495142 -118.64873846540567 92.499999999999986 
	510.7717435201921 -118.26004615529868 92.499999999999986 
	510.80906431696422 -117.87083509411931 92.499999999999986 
	510.82697004069848 -117.67610897690483 92.499999999999986 
	510.86130549734719 -117.28643437621008 92.499999999999986 
	510.89275111593253 -116.89635416501044 92.499999999999986 
	510.90776699892552 -116.70122243529615 92.499999999999986 
	510.92247944691604 -116.50070613785806 92.499999999999986 
	510.93647546545571 -116.30011500867883 92.499999999999986 
	510.93684512031416 -116.29480988002082 92.499999999999986 
	510.96402311993421 -115.90423011442067 92.499999999999986 
	510.98848937132993 -115.51337008572 92.499999999999986 
	511.01008797428437 -115.12762743277615 92.499999999999986 
	511.04865851208149 -114.35062006713703 92.499999999999986 
	511.07764663472977 -113.57356165091295 92.499999999999986 
	511.08989694562626 -113.18245851189002 92.499999999999986 
	511.10284960049768 -112.67533675671565 92.499999999999986 
	511.11211096979247 -112.168697274563 92.499999999999986 
	511.11404120699524 -112.05263370257944 92.499999999999986 
	511.11989538984244 -111.66228357571852 92.499999999999986 
	511.12361914430414 -111.27231246321412 92.499999999999986 
	511.12520791800489 -110.99848482660424 92.499999999999986 
	511.1257915551966 -110.72491698863467 92.499999999999986 
	511.12498046768053 -110.16989600622038 92.499999999999986 
	511.12352331072213 -109.8881203041815 92.499999999999986 
	511.12103989305263 -109.60632365753884 92.499999999999986 
	511.11746801565641 -109.31807693621265 92.499999999999986 
	511.11285776377485 -109.02981890682942 92.499999999999986 
	511.11275433500134 -109.02338431073809 92.499999999999986 
	511.1079938053341 -108.72869118278001 92.499999999999986 
	511.10214923627785 -108.43398660482896 92.499999999999986 
	511.09541232619711 -108.14571118142673 92.499999999999986 
	511.08067629881481 -107.59694393332536 92.499999999999986 
	511.06235426950411 -107.04819119054113 92.499999999999986 
	511.05285983263104 -106.78771376473611 92.499999999999986 
	511.03010292579336 -106.21121408192887 92.499999999999986 
	511.00353434701157 -105.63478006231163 92.499999999999986 
	510.98784071424382 -105.31880924342867 92.499999999999986 
	510.94060118372215 -104.43082757051458 92.499999999999986 
	510.88467023224558 -103.54313629880274 92.499999999999986 
	510.8451136863734 -102.97143471282466 92.499999999999986 
	510.80177688543563 -102.39563398070221 92.499999999999986 
	510.75498850068522 -101.82005397415621 92.499999999999986 
	510.75464016770889 -101.81577122433521 92.499999999999986 
	510.70745190374578 -101.23591177042232 92.499999999999986 
	510.65676182714219 -100.65627708481642 92.499999999999986 
	510.60305434539583 -100.08117785108711 92.499999999999986 
	510.48895134159397 -98.931554653986979 92.499999999999986 
	510.36162896223908 -97.783220406604784 92.499999999999986 
	510.29470207656675 -97.209410114174503 92.499999999999986 
	510.19242258474213 -96.373504484747727 92.499999999999986 
	510.08331741361371 -95.538514234251551 92.499999999999986 
	510.04838576602458 -95.276407493183228 92.499999999999986 
	509.97061462483003 -94.70403633703593 92.499999999999986 
	509.88965874173471 -94.132149469554648 92.499999999999986 
	509.8448275427221 -93.822198785106579 92.499999999999986 
	509.71466844246373 -92.941077462833434 92.499999999999986 
	509.57698392193629 -92.061268028992899 92.499999999999986 
	509.48455332923987 -91.491386987708978 92.499999999999986 
	509.2933870977273 -90.352904407897881 92.499999999999986 
	509.08959361551103 -89.217175771121703 92.499999999999986 
	508.98453575323725 -88.650048675709456 92.499999999999986 
	508.87630583240247 -88.083710828995152 92.499999999999986 
	508.74342700089659 -87.409307831139415 92.499999999999986 
	508.72184778502941 -87.300418246602703 92.499999999999986 
	508.70014798523255 -87.191549865934661 92.499999999999986 
	508.64341448661281 -86.908548192569015 92.499999999999986 
	508.58586315601264 -86.625694990792823 92.499999999999986 
	508.55013640353746 -86.451689264560827 92.499999999999986 
	508.48481713647288 -86.136411446071932 92.499999999999986 
	508.41847138767099 -85.821333734519229 92.499999999999986 
	508.38852338252036 -85.68013305498917 92.499999999999986 
	508.32914047467051 -85.402158839300171 92.499999999999986 
	508.26895102560076 -85.124350393881187 92.499999999999986 
	508.23913059421835 -84.987657480856754 92.499999999999986 
	508.14622097174629 -84.564689468420696 92.499999999999986 
	508.05142260052378 -84.142128553374576 92.499999999999986 
	507.98638020614709 -83.856281065823055 92.499999999999986 
	507.92046023330096 -83.570634635342842 92.499999999999986 
	507.85365553626468 -83.285196739826347 92.499999999999986 
	0 
	null_surface 
	null_surface 
	nullbs 
	nullbs 
	-1 
	-1 
	I I 
	0 
	2 -0.5800015416182096 1.8315711977009792 
	135 -34.826188483800841 -32.010972432068144 -29.19575638033545 -26.380540328602756 -23.565324276870058 -23.281246557048696 -22.157716251003713 -20.750108225137364 -19.342500199271015 -17.93489217340467 -16.527284147538321 -15.119676121671972 -14.55164081446847 -13.851237021594871 -12.58279792151777 -11.314358821440669 -10.045919721363568 -9.4117001713250161 -8.7774806212864664 -8.599967804713307 -8.1432610712479168 -7.5090415212093653 -6.8748219711708147 -6.2406024211322642 -5.6063828710937136 -4.972163321055163 -4.5213535154891762 -4.3291682854750375 -4.0705437099231894 -4.0338388653085957 -3.7319117905365555 -3.3932798711499217 -3.0456715447564529 -2.7119654907300514 -2.698063218362984 -2.3504548919695152 -2.1766507287727812 -2.0028465655760468 -1.8857946316184611 -1.8038489892867802 -1.6048514129975135 -1.4058538367082469 -1.369437844673717 -1.3063550485636135 -1.2068562604189803 -1.1373516238755719 -1.0678469873321634 -1.0467148528332519 -0.99834235078875488 -0.92883771424534634 -0.8593330777019379 -0.84501298293296134 -0.78982844115852935 -0.75507612288682502 -0.7203238046151208 -0.71894931424527975 -0.68557148634341658 -0.65081916807171236 -0.63311476145833667 -0.61541035484496098 -0.60858968256657264 -0.59770594823158529 -0.58885374492489739 -0.58099977464689578 -0.57534706242547184 -0.57069258323273409 -0.56720482068705746 -0.56603810403999633 -0.56138362484725857 -0.55672914565452081 -0.55340986672721904 -0.55207466646178305 -0.54276570807630753 -0.53345674969083201 -0.52581995880754229 -0.52414779130535649 -0.50552987453440545 -0.49823005088786543 -0.48613235574843933 -0.4667348369624732 -0.42793979939054094 -0.38914476181860869 -0.38787041920915827 -0.35034972424667643 -0.30655600871584188 -0.27751078753045111 -0.26276229318500732 -0.17517486212333822 -0.087587431061669108 0 0.13389715339638153 0.26779430679276306 0.40169146018914459 0.53558861358552612 0.79477562783352163 0.9157855988504896 1.0539626420815171 1.3131496563295126 1.5723366705775079 1.8315236848255032 2.0907106990734987 2.3498977133214942 2.6090847275694897 3.1274587560654803 3.6458327845614713 3.6631423954019584 4.1642068130574623 4.6825808415534533 5.1686593821158198 5.6547379226781871 6.62689500380292 7.3262847908039168 7.5990520849276537 8.5712091660523875 9.5433662471771221 10.515523328301855 11.487680409426588 12.459837490551323 13.431994571676057 14.430560951583463 16.348465815050258 18.292779977299723 18.870733552070678 20.237094139549193 21.678005934249267 23.118917728949341 24.420949302679698 26.00074131834949 28.861121903166914 28.882564907749639 31.764388497149785 34.64621208654993 37.528035675950079 40.409859265350228 43.291682854750377 
	
	-1 
	none F F 1 F 0 } I I 
	intcurve forward { exactcur full nubs 5 open 204 
	-37.641404535533539 5 -34.826188483800841 3 -32.010972432068144 3 -29.19575638033545 3 -26.380540328602756 3 
	-23.565324276870058 3 -23.281246557048696 3 -22.157716251003713 3 -20.750108225137364 3 -19.342500199271015 3 
	-17.93489217340467 3 -16.527284147538321 3 -15.119676121671972 4 -14.55164081446847 3 -13.851237021594871 3 
	-12.58279792151777 3 -11.314358821440669 3 -10.680139271402119 3 -10.045919721363568 3 -9.4117001713250161 3 
	-8.7774806212864664 3 -8.599967804713307 3 -8.1432610712479168 3 -7.5090415212093653 3 -6.8748219711708147 3 
	-6.2406024211322642 3 -5.6063828710937136 3 -5.2892730960744387 3 -4.972163321055163 4 -4.5213535154891762 3 
	-4.3291682854750375 3 -4.0705437099231894 4 -4.0338388653085957 3 -3.7319117905365555 3 -3.3932798711499217 4 
	-3.0456715447564529 3 -2.8788185177432521 3 -2.7119654907300514 3 -2.698063218362984 3 -2.5242590551662496 3 
	-2.3504548919695152 3 -2.1766507287727812 3 -2.0028465655760468 4 -1.8857946316184611 3 -1.8038489892867802 3 
	-1.7043502011421467 3 -1.6048514129975135 3 -1.5053526248528803 3 -1.4058538367082469 3 -1.369437844673717 3 
	-1.3063550485636135 3 -1.2566056544912969 3 -1.2068562604189803 4 -1.1373516238755719 3 -1.0678469873321634 3 
	-1.0467148528332519 3 -0.99834235078875488 3 -0.96359003251705055 3 -0.92883771424534634 3 -0.89408539597364212 3 
	-0.8593330777019379 3 -0.84501298293296134 3 -0.81742071204574529 3 -0.78982844115852935 3 -0.77245228202267713 3 
	-0.75507612288682502 3 -0.73769996375097291 3 -0.7203238046151208 3 -0.71894931424527975 3 -0.70226040029434822 3 
	-0.68557148634341658 3 -0.67688340677549053 3 -0.66819532720756447 3 -0.65950724763963842 3 -0.65081916807171236 4 
	-0.64196696476502457 3 -0.63311476145833667 3 -0.62426255815164877 3 -0.61541035484496098 3 -0.60858968256657264 3 
	-0.60314781539907902 3 -0.59770594823158529 3 -0.5932798465782414 3 -0.58885374492489739 3 -0.58492675978589659 3 
	-0.58099977464689578 3 -0.5800015416182096 4 -0.57767430202184067 3 -0.57534706242547184 3 -0.57301982282910302 3 
	-0.57069258323273409 3 -0.56894870195989578 3 -0.56720482068705746 3 -0.56603810403999633 3 -0.56487448424181186 3 
	-0.5637108644436275 3 -0.56254724464544303 3 -0.56138362484725857 3 -0.5602200050490741 3 -0.55905638525088963 3 
	-0.55672914565452081 3 -0.55506950619086992 3 -0.55340986672721904 3 -0.55207466646178305 3 -0.54974742686541411 3 
	-0.54742018726904529 3 -0.54509294767267646 3 -0.54276570807630753 3 -0.53811122888356977 3 -0.53345674969083201 3 
	-0.52963835424918715 3 -0.52581995880754229 3 -0.52414779130535649 3 -0.51949331211261873 3 -0.51483883291988097 3 
	-0.51018435372714321 3 -0.50552987453440545 4 -0.49823005088786543 3 -0.4921812033181524 3 -0.48613235574843933 3 
	-0.47643359635545623 3 -0.4667348369624732 3 -0.45703607756949016 3 -0.44733731817650707 3 -0.43763855878352398 3 
	-0.42793979939054094 3 -0.40854228060457481 3 -0.38914476181860869 3 -0.38787041920915827 3 -0.36911007172791732 3 
	-0.35034972424667643 4 -0.32845286648125915 3 -0.30655600871584188 3 -0.27751078753045111 3 -0.26276229318500732 3 
	-0.21896857765417277 3 -0.17517486212333822 3 -0.13138114659250366 3 -0.087587431061669108 3 -0.043793715530834554 3 
	0 4 0.066948576698190765 3 0.13389715339638153 3 0.20084573009457229 3 0.26779430679276306 3 
	0.33474288349095382 3 0.40169146018914459 3 0.53558861358552612 4 0.66518212070952387 3 0.79477562783352163 3 
	0.9157855988504896 3 1.0539626420815171 3 1.1835561492055149 3 1.3131496563295126 3 1.5723366705775079 3 
	1.8315236848255032 3 1.8315711977009792 3 2.0907106990734987 3 2.3498977133214942 3 2.6090847275694897 3 
	2.8682717418174848 3 3.1274587560654803 3 3.3866457703134758 3 3.6458327845614713 3 3.6631423954019584 3 
	4.1642068130574623 3 4.6825808415534533 4 5.1686593821158198 3 5.6547379226781871 3 6.1408164632405535 3 
	6.62689500380292 3 7.3262847908039168 3 7.5990520849276537 3 8.5712091660523875 3 9.5433662471771221 3 
	10.515523328301855 3 11.487680409426588 3 12.459837490551323 3 13.431994571676057 3 14.40415165280079 3 
	14.430560951583463 3 15.38951338331686 3 16.348465815050258 3 18.292779977299723 3 18.870733552070678 3 
	20.237094139549193 4 21.645841427375188 3 21.678005934249267 3 23.118917728949341 3 24.420949302679698 3 
	26.00074131834949 3 28.861121903166914 3 28.882564907749639 3 31.764388497149785 3 34.64621208654993 3 
	35.965398063946459 3 37.528035675950079 3 40.409859265350228 3 43.291682854750377 4 43.846704429811275 3 
	44.73473894990871 3 45.456266997487894 3 46.155594182064604 3 47.620851140225412 5 
	489.64789887222679 -97.315823698441477 95.999999999999986 
	489.74052078560925 -97.889552910334714 95.999999999999986 
	489.83628696954747 -98.462866529751722 95.999999999999986 
	489.93520052192986 -99.035731398279395 95.999999999999986 
	490.13934316571869 -100.18050062959547 95.999999999999986 
	490.35619138507883 -101.32322968839405 95.999999999999986 
	490.46781053714864 -101.89405437762993 95.999999999999986 
	490.69749263988513 -103.03456791043241 95.999999999999986 
	490.94020914680249 -104.17270369191367 95.999999999999986 
	491.06486273695094 -104.74115062147385 95.999999999999986 
	491.32085369137542 -105.87675265603684 95.999999999999986 
	491.59044821801245 -107.00967594141501 95.999999999999986 
	491.72870543353002 -107.57544411109185 95.999999999999986 
	492.01228268127232 -108.70554829737858 95.999999999999986 
	492.3103378187098 -109.83269962633113 95.999999999999986 
	492.46307301545414 -110.39551492535659 95.999999999999986 
	492.63541737174046 -111.01426181059007 95.999999999999986 
	492.8125373777176 -111.63203379964528 95.999999999999986 
	492.82881224824882 -111.68864985970775 95.999999999999986 
	492.90965452018253 -111.96914220862109 95.999999999999986 
	492.99149174832519 -112.249431769007 95.999999999999986 
	493.05745525874863 -112.473023806198 95.999999999999986 
	493.20752828734595 -112.97644420455774 95.999999999999986 
	493.36095724387911 -113.47918673714618 95.999999999999986 
	493.44733879993225 -113.75855763883338 95.999999999999986 
	493.62225842779145 -114.31686829671416 95.999999999999986 
	493.80158435831612 -114.874304066175 95.999999999999986 
	493.89237222238415 -115.15280007932378 95.999999999999986 
	494.07624883972534 -115.70934178418486 95.999999999999986 
	494.26484067023324 -116.26496891003697 95.999999999999986 
	494.36034375551316 -116.54255034426936 95.999999999999986 
	494.55382661004563 -117.097241596309 95.999999999999986 
	494.75240205798752 -117.65097390393089 95.999999999999986 
	494.85299774921066 -117.92759639430409 95.999999999999986 
	495.0568819468424 -118.48034569382177 95.999999999999986 
	495.26632482506676 -119.03208577588128 95.999999999999986 
	495.37247921722565 -119.30769905035163 95.999999999999986 
	495.48011464458017 -119.58305080636484 95.999999999999986 
	495.6333414262831 -119.96914568514613 95.999999999999986 
	495.67767078569472 -120.08017150029143 95.999999999999986 
	495.72227646596053 -120.19120916552322 95.999999999999986 
	495.82250538392054 -120.43917642333138 95.999999999999986 
	495.92414041155098 -120.68716074228684 95.999999999999986 
	495.98069521377386 -120.82408952170235 95.999999999999986 
	496.14090854064273 -121.20896887958054 95.999999999999986 
	496.30465038373319 -121.59370804956458 95.999999999999986 
	496.41164491004258 -121.84147626879083 95.999999999999986 
	496.62872759711223 -122.33672484167977 95.999999999999986 
	496.85220889363063 -122.83124736340118 95.999999999999986 
	496.96560208608702 -123.07828952739293 95.999999999999986 
	497.13826321117023 -123.44847376019115 95.999999999999986 
	497.31495075381287 -123.81802586896012 95.999999999999986 
	497.37430339854916 -123.94113613532556 95.999999999999986 
	497.49394283807226 -124.18720272300368 95.999999999999986 
	497.61549599012523 -124.4329500849887 95.999999999999986 
	497.67676234954592 -124.55574112559137 95.999999999999986 
	497.80029949292822 -124.80115299551024 95.999999999999986 
	497.92590061175792 -125.0462161981616 95.999999999999986 
	497.98923094969763 -125.16865857145378 95.999999999999986 
	498.11698145227984 -125.41336154750022 95.999999999999986 
	498.24697903036969 -125.65769610549873 95.999999999999986 
	498.31255644832987 -125.77977006077633 95.999999999999986 
	498.39725280273603 -125.93589106395532 95.999999999999986 
	498.48296152295677 -126.09185740531549 95.999999999999986 
	498.50175351205638 -126.12595733324724 95.999999999999986 
	498.56906999912644 -126.24776342993256 95.999999999999986 
	498.63702249511903 -126.36947496523946 95.999999999999986 
	498.6862937084295 -126.4570713958534 95.999999999999986 
	498.80481564911696 -126.66619435324907 95.999999999999986 
	498.92537254569754 -126.87503953255452 95.999999999999986 
	498.99617307706222 -126.99636030090126 95.999999999999986 
	499.13925931624942 -127.23881780351643 95.999999999999986 
	499.28544713143583 -127.48091427469913 95.999999999999986 
	499.3593492567627 -127.6018740130485 95.999999999999986 
	499.50884343044657 -127.84362115201972 95.999999999999986 
	499.66188634753212 -128.08503560173949 95.999999999999986 
	499.73933724762423 -128.20566265403454 95.999999999999986 
	499.89619332208827 -128.446763738264 95.999999999999986 
	500.05718042307313 -128.68757685657067 95.999999999999986 
	500.13876240807622 -128.80791594997598 95.999999999999986 
	500.26286331381874 -128.98833144624595 95.999999999999986 
	500.38972610624552 -129.16862210486937 95.999999999999986 
	500.43233003027501 -129.22870594757958 95.999999999999986 
	500.51819095622238 -129.34884935850471 95.999999999999986 
	500.60540274538886 -129.46894824837747 95.999999999999986 
	500.64935753519313 -129.52898757038946 95.999999999999986 
	500.69367336184769 -129.5890178772116 95.999999999999986 
	500.80189618385583 -129.73436968067631 95.999999999999986 
	500.86618752749018 -129.81968601203371 95.999999999999986 
	500.93127219937276 -129.90498758246849 95.999999999999986 
	501.02529138362303 -130.02663231906558 95.999999999999986 
	501.12110167486867 -130.14824804136975 95.999999999999986 
	501.14990216080503 -130.18459533811298 95.999999999999986 
	501.21785276027862 -130.26984979182242 95.999999999999986 
	501.28674889824066 -130.35509224025458 95.999999999999986 
	501.32659536045009 -130.40399140697878 95.999999999999986 
	501.36677465209311 -130.45288776086539 95.999999999999986 
	501.41305077653681 -130.50872145040404 95.999999999999986 
	501.41880922225948 -130.51566077399366 95.999999999999986 
	501.42457474658079 -130.52260016323652 95.999999999999986 
	501.47783200235159 -130.58662225225726 95.999999999999986 
	501.53169768116794 -130.6506498887797 95.999999999999986 
	501.58022797959558 -130.70774178133462 95.999999999999986 
	501.68430263607007 -130.82887627222283 95.999999999999986 
	501.79085607358741 -130.95003739727287 95.999999999999986 
	501.84791435447943 -131.01409836397886 95.999999999999986 
	501.90574278505966 -131.07817108546408 95.999999999999986 
	502.0245937470699 -131.20804703594598 95.999999999999986 
	502.0856992644039 -131.27389367970599 95.999999999999986 
	502.14775397519128 -131.33979367358657 95.999999999999986 
	502.24108192723639 -131.43739943314822 95.999999999999986 
	502.33676400566981 -131.5351131778981 95.999999999999986 
	502.36805155063951 -131.56681556792745 95.999999999999986 
	502.43115454507495 -131.63024322912722 95.999999999999986 
	502.49535171116946 -131.69371797081845 95.999999999999986 
	502.52773343080332 -131.72546744154371 95.999999999999986 
	502.56313144233047 -131.75987597753203 95.999999999999986 
	502.59888824501883 -131.79430024299862 95.999999999999986 
	502.60164050567346 -131.79694797955474 95.999999999999986 
	502.63882996852061 -131.83269859739735 95.999999999999986 
	502.67641017088073 -131.86846642804548 95.999999999999986 
	502.71155583044805 -131.9016008281055 95.999999999999986 
	502.78257555105961 -131.9679033816173 95.999999999999986 
	502.85512250558583 -132.03427961915455 95.999999999999986 
	502.89179540903541 -132.06748770391613 95.999999999999986 
	502.96597968283061 -132.1339475786385 95.999999999999986 
	503.04193239457283 -132.20050408745351 95.999999999999986 
	503.08037375302683 -132.23380880745123 95.999999999999986 
	503.15823835621148 -132.30047662861512 95.999999999999986 
	503.23818821271379 -132.36727422965873 95.999999999999986 
	503.27871485544193 -132.40070873155614 95.999999999999986 
	503.31982800061763 -132.43418271797847 95.999999999999986 
	503.38968051284496 -132.49027401330082 95.999999999999986 
	503.41809038122324 -132.51287825642288 95.999999999999986 
	503.44680962689762 -132.53551294279754 95.999999999999986 
	503.4961814831376 -132.57404507862606 95.999999999999986 
	503.54652410374774 -132.61266475274613 95.999999999999986 
	503.56742429175347 -132.62858289986181 95.999999999999986 
	503.61408869573927 -132.66386206735467 95.999999999999986 
	503.66163928944627 -132.69921546499705 95.999999999999986 
	503.68799173430892 -132.71862486872368 95.999999999999986 
	503.74127458100742 -132.7574899554175 95.999999999999986 
	503.79576779271275 -132.79645047101044 95.999999999999986 
	503.82333061030715 -132.8159553039209 95.999999999999986 
	503.8791193574088 -132.85501599211889 95.999999999999986 
	503.93630536888685 -132.8941835277177 95.999999999999986 
	503.96526546392414 -132.91379520845163 95.999999999999986 
	504.02396017888566 -132.95307732635365 95.999999999999986 
	504.08429854698329 -132.99248411092321 95.999999999999986 
	504.11490231854168 -133.01222045896719 95.999999999999986 
	504.1573375871468 -133.03922810030545 95.999999999999986 
	504.20069470389859 -133.06630586304539 95.999999999999986 
	504.2123792496522 -133.07356603379577 95.999999999999986 
	504.24449447430283 -133.0934173201951 95.999999999999986 
	504.27714150821646 -133.11330911168389 95.999999999999986 
	504.29806300121231 -133.12593762069179 95.999999999999986 
	504.33590142327597 -133.14855725197944 95.999999999999986 
	504.37452387085938 -133.17123658533495 95.999999999999986 
	504.39171122519252 -133.18124827539589 95.999999999999986 
	504.42641470488627 -133.20129664241725 95.999999999999986 
	504.46180339749941 -133.22139696562985 95.999999999999986 
	504.47967596682616 -133.23146061190778 95.999999999999986 
	504.497734350869 -133.24153827464124 95.999999999999986 
	504.54148775269033 -133.26573036337109 95.999999999999986 
	504.56742043343826 -133.27988782716622 95.999999999999986 
	504.59380327684084 -133.29410025636545 95.999999999999986 
	504.64751138372651 -133.32262986168362 95.999999999999986 
	504.70320791530651 -133.35135981526668 95.999999999999986 
	504.73157923259356 -133.36577259254472 95.999999999999986 
	504.76929867859235 -133.38462716988712 95.999999999999986 
	504.80802602813492 -133.40355720963277 95.999999999999986 
	504.81711126764947 -133.40797484572644 95.999999999999986 
	504.84718071684534 -133.42251790976911 95.999999999999986 
	504.87788089236858 -133.43710418795018 95.999999999999986 
	504.89956754019596 -133.44727622690277 95.999999999999986 
	504.93741512653168 -133.46479111830465 95.999999999999986 
	504.97632176223027 -133.48236589401523 95.999999999999986 
	504.99278043100941 -133.48972389581235 95.999999999999986 
	505.02610068600711 -133.50446084474058 95.999999999999986 
	505.06026642688971 -133.51923998700084 95.999999999999986 
	505.07757058742578 -133.5266401819631 95.999999999999986 
	505.11264386015614 -133.54146207045349 95.999999999999986 
	505.14869893245645 -133.55632765191382 95.999999999999986 
	505.16698490250235 -133.56377153949342 95.999999999999986 
	505.20410323071098 -133.57868195374829 95.999999999999986 
	505.24238373850721 -133.59363868639269 95.999999999999986 
	505.26183190593332 -133.60112889160075 95.999999999999986 
	505.28975685839799 -133.61172266046756 95.999999999999986 
	505.31838304833832 -133.622341232764 95.999999999999986 
	505.32679800032054 -133.62544203092276 95.999999999999986 
	505.35161194329817 -133.63452382043982 95.999999999999986 
	505.37698344338287 -133.64362424166808 95.999999999999986 
	505.39394171822369 -133.64962356564214 95.999999999999986 
	505.42840027059634 -133.66163893307942 95.999999999999986 
	505.46401625403223 -133.67368812404627 95.999999999999986 
	505.48213198041157 -133.67972127031123 95.999999999999986 
	505.51219194810608 -133.6895677989711 95.999999999999986 
	505.54319251854002 -133.69943703442925 95.999999999999986 
	505.55531815205541 -133.70325396150105 95.999999999999986 
	505.57987693381813 -133.71089450324698 95.999999999999986 
	505.60508231383562 -133.71854816923027 95.999999999999986 
	505.61785454946903 -133.72237822025721 95.999999999999986 
	505.6437556982973 -133.73004457189413 95.999999999999986 
	505.67041035850315 -133.73772284429197 95.999999999999986 
	505.68393611193494 -133.74156481557225 95.999999999999986 
	505.7114070330818 -133.74925403673433 95.999999999999986 
	505.7397690254254 -133.75695268500013 95.999999999999986 
	505.75418586126591 -133.760804082422 95.999999999999986 
	505.77001360154867 -133.76496197269677 95.999999999999986 
	505.786153579526 -133.76912124407554 95.999999999999986 
	505.78733838467082 -133.76942614086269 95.999999999999986 
	505.80293124415175 -133.77343315227981 95.999999999999986 
	505.81881840845716 -133.77744130912589 95.999999999999986 
	505.83376377114291 -133.78114496986589 95.999999999999986 
	505.864225014689 -133.78855205315142 95.999999999999986 
	505.89591412532388 -133.79595527025879 95.999999999999986 
	505.91208738848064 -133.79965506139325 95.999999999999986 
	505.93721848491037 -133.8052765226964 95.999999999999986 
	505.96323950950983 -133.81088779978109 95.999999999999986 
	505.97225675915644 -133.81280747228283 95.999999999999986 
	505.99051820947949 -133.8166435122609 95.999999999999986 
	506.00925500231466 -133.82047177696066 95.999999999999986 
	506.01874759652355 -133.82238367394359 95.999999999999986 
	506.03799302855646 -133.8262023230472 95.999999999999986 
	506.0577856861384 -133.83000906941697 95.999999999999986 
	506.06782550914636 -133.83190906326342 95.999999999999986 
	506.08820703342525 -133.835701353552 95.999999999999986 
	506.10922630225912 -133.8394759784704 95.999999999999986 
	506.11990387517739 -133.84135830624359 95.999999999999986 
	506.13075893484472 -133.84323498361556 95.999999999999986 
	506.15305474362617 -133.84701073435639 95.999999999999986 
	506.16450824170607 -133.84891050243283 95.999999999999986 
	506.17617406496868 -133.8508034440606 95.999999999999986 
	506.19995554010973 -133.85457325175213 95.999999999999986 
	506.22469646033608 -133.85830506284964 95.999999999999986 
	506.23732174747602 -133.86016000502886 95.999999999999986 
	506.26311657040259 -133.86384454303024 95.999999999999986 
	506.29008385614225 -133.86746986082255 95.999999999999986 
	506.30388164285921 -133.86926557672254 95.999999999999986 
	506.33215483490301 -133.87281802341414 95.999999999999986 
	506.36190622295317 -133.87627924420514 95.999999999999986 
	506.37718228352753 -133.87798372003334 95.999999999999986 
	506.40500256627803 -133.88094803505828 95.999999999999986 
	506.43434167364569 -133.88380024371344 95.999999999999986 
	506.44741912859774 -133.8850177086247 95.999999999999986 
	506.47153243406513 -133.88715822665174 95.999999999999986 
	506.49683040443512 -133.88919883607659 95.999999999999986 
	506.50830654520149 -133.89008268169732 95.999999999999986 
	506.53179486924097 -133.89180200421418 95.999999999999986 
	506.55644530098164 -133.89341212884227 95.999999999999986 
	506.56908358400904 -133.89418676776535 95.999999999999986 
	506.59261667080625 -133.89552943880426 95.999999999999986 
	506.61737332173072 -133.89674334266306 95.999999999999986 
	506.62874122548936 -133.89725923574809 95.999999999999986 
	506.65204518974423 -133.89822747343942 95.999999999999986 
	506.67658353202398 -133.89905232768405 95.999999999999986 
	506.68918584301838 -133.89942482640859 95.999999999999986 
	506.71365222803217 -133.90004313201916 95.999999999999986 
	506.73953268916415 -133.90047849846056 95.999999999999986 
	506.7520368401303 -133.9006381970575 95.999999999999986 
	506.77777664973257 -133.90085665144835 95.999999999999986 
	506.80511757208347 -133.90084464695215 95.999999999999986 
	506.81922283580866 -133.90077386861333 95.999999999999986 
	506.83750977422221 -133.90059283053864 95.999999999999986 
	506.85662066581313 -133.90027772198147 95.999999999999986 
	506.86052866461529 -133.90020815725705 95.999999999999986 
	506.86447213539628 -133.90013268931432 95.999999999999986 
	506.87773029722018 -133.89986088622851 95.999999999999986 
	506.88720402864249 -133.89963744498158 95.999999999999986 
	506.89688434212235 -133.89937803345731 95.999999999999986 
	506.91668259456878 -133.89878094767954 95.999999999999986 
	506.93740860731197 -133.89801246292944 95.999999999999986 
	506.9480166589247 -133.89758165334899 95.999999999999986 
	506.96975094880338 -133.89661833716195 95.999999999999986 
	506.99257849647756 -133.89543177881194 95.999999999999986 
	507.00427975452368 -133.89477773374736 95.999999999999986 
	507.02828609965525 -133.89333679931366 95.999999999999986 
	507.05354972373738 -133.89160503301017 95.999999999999986 
	507.06650817139047 -133.89066017639198 95.999999999999986 
	507.08976637329545 -133.88885701924875 95.999999999999986 
	507.11406630793692 -133.88676972120601 95.999999999999986 
	507.12466783689001 -133.8858205723823 95.999999999999986 
	507.1462542812647 -133.88380637698953 95.999999999999986 
	507.16858814520361 -133.88155036156095 95.999999999999986 
	507.17993710848668 -133.88035939805704 95.999999999999986 
	507.19916787504934 -133.87826306949654 95.999999999999986 
	507.21884107783717 -133.87598240977829 95.999999999999986 
	507.22679392319424 -133.87503824991433 95.999999999999986 
	507.24280127890012 -133.87309232997518 95.999999999999986 
	507.25902835369004 -133.87102685814568 95.999999999999986 
	507.26717955899193 -133.86996580935292 95.999999999999986 
	507.28356413280585 -133.86778511480665 95.999999999999986 
	507.30008059206898 -133.865489925529 95.999999999999986 
	507.3083636903084 -133.86431437994031 95.999999999999986 
	507.32496195031064 -133.86190930997338 95.999999999999986 
	507.34158815329351 -133.85940112814842 95.999999999999986 
	507.34989919682766 -133.85812246881949 95.999999999999986 
	507.36649869392681 -133.85551892878601 95.999999999999986 
	507.38301767726136 -133.85282938182303 95.999999999999986 
	507.39124820269308 -133.85146471479135 95.999999999999986 
	507.40763448093156 -133.8486991058397 95.999999999999986 
	507.42384105354841 -133.84586808129268 95.999999999999986 
	507.43189186499581 -133.84443799922713 95.999999999999986 
	507.44787520941378 -133.84155231316265 95.999999999999986 
	507.46359969289614 -133.83862250666604 95.999999999999986 
	507.47139163535911 -133.83714830551384 95.999999999999986 
	507.49454306190472 -133.83270276850391 95.999999999999986 
	507.51699015253786 -133.82820205192724 95.999999999999986 
	507.53161407803452 -133.82518919673137 95.999999999999986 
	507.5560642353218 -133.82002330072683 95.999999999999986 
	507.57947852876293 -133.8148711253759 95.999999999999986 
	507.58904538364612 -133.81273143117011 95.999999999999986 
	507.60782324101945 -133.80846618720568 95.999999999999986 
	507.62590236347575 -133.80423555659749 95.999999999999986 
	507.63477049688902 -133.80213047605909 95.999999999999986 
	507.65047189845359 -133.7983523316226 95.999999999999986 
	507.66564566717318 -133.79461385412628 95.999999999999986 
	507.67230832811885 -133.79295542713757 95.999999999999986 
	507.6903108206879 -133.7884300033059 95.999999999999986 
	507.70758504707692 -133.78397098858707 95.999999999999986 
	507.71828235254861 -133.78116552037309 95.999999999999986 
	507.73914813725372 -133.77561116610522 95.999999999999986 
	507.75901217207928 -133.77016997319384 95.999999999999986 
	507.76870775801194 -133.76747765939911 95.999999999999986 
	507.787652320419 -133.7621488664648 95.999999999999986 
	507.80575167313663 -133.75692973902838 95.999999999999986 
	507.8146020606091 -133.75434708682656 95.999999999999986 
	507.83192609017624 -133.74923431315841 95.999999999999986 
	507.84853621082254 -133.74422387822861 95.999999999999986 
	507.85667269249979 -133.74174356277376 95.999999999999986 
	507.8806030663967 -133.73437516146694 95.999999999999986 
	507.90316860232701 -133.72721800813494 95.999999999999986 
	507.91767001126919 -133.72253476195075 95.999999999999986 
	507.94569013423518 -133.71333368103183 95.999999999999986 
	507.97191479514481 -133.70444392910377 95.999999999999986 
	507.98462068775387 -133.70007199583625 95.999999999999986 
	508.00707209022494 -133.69223835829837 95.999999999999986 
	508.0283844457752 -133.68461944688067 95.999999999999986 
	508.03777360454842 -133.68122740258926 95.999999999999986 
	508.05614780638876 -133.67452256468718 95.999999999999986 
	508.07376088121634 -133.66796947084219 95.999999999999986 
	508.08238890437758 -133.66472917064704 95.999999999999986 
	508.09455318149043 -133.66011982567753 95.999999999999986 
	508.10638770637229 -133.65557952389116 95.999999999999986 
	508.10996211092595 -133.65420305162959 95.999999999999986 
	508.12337566037564 -133.64901855856888 95.999999999999986 
	508.13638178815194 -133.64392108702049 95.999999999999986 
	508.14574421535707 -133.64021578119531 95.999999999999986 
	508.16408119360727 -133.63289106337132 95.999999999999986 
	508.18168506343073 -133.62573129403489 95.999999999999986 
	508.19031437337981 -133.62219093735843 95.999999999999986 
	508.20724600622952 -133.61518630102302 95.999999999999986 
	508.22355595959044 -133.60832851579562 95.999999999999986 
	508.23156358472608 -133.60493501072349 95.999999999999986 
	508.2472981412792 -133.59821645342879 95.999999999999986 
	508.26249629531253 -133.59163064961695 95.999999999999986 
	508.26996751462354 -133.58836989838215 95.999999999999986 
	508.27731635726872 -133.58514038346198 95.999999999999986 
	508.29588905890438 -133.57692399452577 95.999999999999986 
	508.30696569895423 -133.5719708007976 95.999999999999986 
	508.31779735001334 -133.56707777614355 95.999999999999986 
	508.33718636688235 -133.55823412422689 95.999999999999986 
	508.3558585353743 -133.54957046518908 95.999999999999986 
	508.3641805838601 -133.54567986083046 95.999999999999986 
	508.38056063117108 -133.53796616477985 95.999999999999986 
	508.39643795361343 -133.53038200651329 95.999999999999986 
	508.40425727407899 -133.52662094039053 95.999999999999986 
	508.42431803987921 -133.51690688661208 95.999999999999986 
	508.44364224487481 -133.50738703062433 95.999999999999986 
	508.45528524736943 -133.50159288508286 95.999999999999986 
	508.47808876583264 -133.49013472801985 95.999999999999986 
	508.49998742193139 -133.47892290489699 95.999999999999986 
	508.51072554415657 -133.47337509619507 95.999999999999986 
	508.53180480786517 -133.46238966527821 95.999999999999986 
	508.55213483053279 -133.45161388809743 95.999999999999986 
	508.56212370196891 -133.44627573480435 95.999999999999986 
	508.58176841014631 -133.43569420606957 95.999999999999986 
	508.6007812347483 -133.42529380756289 95.999999999999986 
	508.61013821699538 -133.42013678550794 95.999999999999986 
	508.62856823770971 -133.40990536726571 95.999999999999986 
	508.64645709605747 -133.39983246070128 95.999999999999986 
	508.65527291254961 -133.39483395095854 95.999999999999986 
	508.67265911493695 -133.38490980956271 95.999999999999986 
	508.6895757453168 -133.37512595384538 95.999999999999986 
	508.69792198767283 -133.37026773019375 95.999999999999986 
	508.72263872508881 -133.35579048198375 95.999999999999986 
	508.7464282655954 -133.34159539087617 95.999999999999986 
	508.76191029819626 -133.33224841994291 95.999999999999986 
	508.79217421054432 -133.31377272343241 95.999999999999986 
	508.8211318742002 -133.2957085320011 95.999999999999986 
	508.83530761530409 -133.28677307510637 95.999999999999986 
	508.85011224824746 -133.27734807099469 95.999999999999986 
	508.86461360054324 -133.2680218769452 95.999999999999986 
	508.86550640663478 -133.26744732635061 95.999999999999986 
	508.87952476489323 -133.25842034227946 95.999999999999986 
	508.89326172553666 -133.24948524242777 95.999999999999986 
	508.90589297259413 -133.24119509136756 95.999999999999986 
	508.93071663811594 -133.22476133057489 95.999999999999986 
	508.954706731084 -133.20860895076123 95.999999999999986 
	508.96650439636835 -133.20060018278087 95.999999999999986 
	508.97811416689353 -133.19265633544961 95.999999999999986 
	509.00288578957628 -133.17557644133808 95.999999999999986 
	509.01599071301149 -133.16645753587196 95.999999999999986 
	509.0288734958333 -133.15741419062942 95.999999999999986 
	509.05421926930603 -133.13947112712921 95.999999999999986 
	509.07876890797303 -133.12180189360842 95.999999999999986 
	509.09085554831267 -133.11303238021188 95.999999999999986 
	509.11855881240888 -133.09277506296041 95.999999999999986 
	509.14534065104999 -133.07283961404238 95.999999999999986 
	509.16033084583773 -133.06157158387464 95.999999999999986 
	509.18253604087022 -133.04472220962759 95.999999999999986 
	509.2041764745091 -133.02807361612201 95.999999999999986 
	509.21140223127907 -133.02248898911313 95.999999999999986 
	509.23984435925706 -133.00040718074197 95.999999999999986 
	509.26736183238381 -132.97865672540323 95.999999999999986 
	509.28747300044557 -132.96255705803469 95.999999999999986 
	509.32681752367768 -132.93067701434779 95.999999999999986 
	509.36452565666025 -132.89939589469674 95.999999999999986 
	509.38300037939899 -132.88389516616959 95.999999999999986 
	509.41924019815815 -132.85315692311457 95.999999999999986 
	509.45414565970515 -132.82291665289858 95.999999999999986 
	509.47128599806285 -132.80791390474747 95.999999999999986 
	509.50497759215318 -132.77813121185144 95.999999999999986 
	509.53755352600399 -132.74877329418197 95.999999999999986 
	509.5535781896063 -132.73419532539754 95.999999999999986 
	509.58512764596765 -132.70523252550336 95.999999999999986 
	509.61572463139083 -132.67664055993384 95.999999999999986 
	509.63079681578927 -132.66243342789159 95.999999999999986 
	509.6605090667174 -132.6341902770302 95.999999999999986 
	509.68939363717323 -132.60627783055043 95.999999999999986 
	509.70363813614227 -132.59240140437299 95.999999999999986 
	509.71769286674567 -132.57860231138829 95.999999999999986 
	509.75277177104147 -132.54389829631441 95.999999999999986 
	509.77356664934297 -132.52307925321327 95.999999999999986 
	509.79397747970546 -132.50241081763613 95.999999999999986 
	509.83407770837761 -132.46135743698045 95.999999999999986 
	509.8728166844578 -132.42083989868846 95.999999999999986 
	509.89186624128507 -132.40070731208664 95.999999999999986 
	509.92936034082953 -132.36068112067892 95.999999999999986 
	509.96570601745185 -132.3211092101489 95.999999999999986 
	509.98360713976689 -132.30143090815639 95.999999999999986 
	510.01889265739464 -132.26227932774862 95.999999999999986 
	510.05319235451424 -132.22351950935055 95.999999999999986 
	510.07010764953128 -132.20423297159152 95.999999999999986 
	510.1034900319965 -132.16583864611849 95.999999999999986 
	510.13601356020746 -132.12778756789845 95.999999999999986 
	510.15206999680055 -132.10884427877909 95.999999999999986 
	510.18378885929036 -132.07111594609839 95.999999999999986 
	510.21474980822614 -132.03369294092275 95.999999999999986 
	510.23004832860096 -132.01505498020708 95.999999999999986 
	510.27541820700958 -131.95935436511087 95.999999999999986 
	510.31926610206256 -131.9042738653983 95.999999999999986 
	510.34787049316003 -131.86781165730392 95.999999999999986 
	510.37588666501614 -131.83159428797407 95.999999999999986 
	510.42992697997755 -131.76078457356849 95.999999999999986 
	510.45599367862377 -131.72616762289471 95.999999999999986 
	510.48158170096724 -131.69174612106409 95.999999999999986 
	510.5318567976247 -131.62326983900377 95.999999999999986 
	510.58042905141338 -131.55548422451182 95.999999999999986 
	510.60431420631545 -131.52175339955593 95.999999999999986 
	510.64976823704558 -131.45682118173144 95.999999999999986 
	510.69387300293266 -131.39242896194563 95.999999999999986 
	510.71487082144023 -131.36145477357144 95.999999999999986 
	510.75923339115019 -131.29535460987242 95.999999999999986 
	510.80234135168166 -131.22974856692809 95.999999999999986 
	510.82498454620179 -131.19490518931846 95.999999999999986 
	510.86823942038239 -131.12762545623249 95.999999999999986 
	510.91033697742233 -131.06079146285256 95.999999999999986 
	510.93045174131038 -131.0285447345664 95.999999999999986 
	510.9701837663639 -130.96423981305858 95.999999999999986 
	511.00895912549601 -130.90029441247128 95.999999999999986 
	511.0281172203492 -130.86840720633285 95.999999999999986 
	511.08492864327513 -130.7729901543411 95.999999999999986 
	511.13982258077436 -130.67827398821257 95.999999999999986 
	511.17562946656989 -130.61541223708446 95.999999999999986 
	511.24576834647644 -130.49020545752487 95.999999999999986 
	511.31313543489921 -130.36594965234423 95.999999999999986 
	511.34617046413433 -130.30403890128935 95.999999999999986 
	511.37860012568075 -130.24231681770291 95.999999999999986 
	511.41045072504579 -130.18078001490142 95.999999999999986 
	511.41045656264981 -130.18076873635428 95.999999999999986 
	511.44230111217121 -130.1192432800091 95.999999999999986 
	511.47356682959378 -130.05790302842215 95.999999999999986 
	511.50428060417494 -129.99674441327986 95.999999999999986 
	511.56467651551355 -129.87473213399164 95.999999999999986 
	511.62309510068735 -129.75331009567833 95.999999999999986 
	511.65183698967564 -129.69273056556833 95.999999999999986 
	511.70842268069646 -129.571828147508 95.999999999999986 
	511.76328698901403 -129.45140959949919 95.999999999999986 
	511.79030748446513 -129.39131394361567 95.999999999999986 
	511.84355782790914 -129.27133793787829 95.999999999999986 
	511.89528538107237 -129.1517730327034 95.999999999999986 
	511.9207830795466 -129.09208847994969 95.999999999999986 
	511.97107212783669 -128.97290760324873 95.999999999999986 
	512.0199950096885 -128.85409151811007 95.999999999999986 
	512.04412653740633 -128.79477175857409 95.999999999999986 
	512.09175047298027 -128.67630471678649 95.999999999999986 
	512.13813374685276 -128.55817724671141 95.999999999999986 
	512.16102460998343 -128.49919705999864 95.999999999999986 
	512.20622164930489 -128.38140249327708 95.999999999999986 
	512.25028011295274 -128.26393920363915 95.999999999999986 
	512.27203239842208 -128.20529029477842 95.999999999999986 
	512.29494938232597 -128.14281333396752 95.999999999999986 
	512.31756640793697 -128.08043212462763 95.999999999999986 
	512.31898113548721 -128.07652722842448 95.999999999999986 
	512.36131314407169 -127.95959785460875 95.999999999999986 
	512.40259594579516 -127.84300579731571 95.999999999999986 
	512.4415656163618 -127.73062927771987 95.999999999999986 
	512.51902719399845 -127.5026766735989 95.999999999999986 
	512.59291660629992 -127.27618218194718 95.999999999999986 
	512.62960208466029 -127.16140764487085 95.999999999999986 
	512.66543285143746 -127.04705140064303 95.999999999999986 
	512.733261602737 -126.82632111203358 95.999999999999986 
	512.76542414697121 -126.71968260582975 95.999999999999986 
	512.79695377977055 -126.61321102953585 95.999999999999986 
	512.85879755361248 -126.40058210415432 95.999999999999986 
	512.9183013583538 -126.188546303948 95.999999999999986 
	512.94749101187517 -126.08266785775166 95.999999999999986 
	513.00478646170723 -125.87117419765573 95.999999999999986 
	513.05998824575011 -125.66017854562371 95.999999999999986 
	513.08708422714551 -125.55479811049148 95.999999999999986 
	513.14029975128472 -125.34425925340143 95.999999999999986 
	513.19162361376243 -125.13414108450408 95.999999999999986 
	513.21682792939794 -125.02918133945249 95.999999999999986 
	513.27721511957634 -124.77343059179989 95.999999999999986 
	513.3350394330173 -124.51821044871832 95.999999999999986 
	513.36830013382803 -124.36780867029606 95.999999999999986 
	513.41339251279692 -124.15896818230442 95.999999999999986 
	513.45695830384443 -123.95041053155541 95.999999999999986 
	513.46906358032777 -123.89191514075922 95.999999999999986 
	513.52378018820127 -123.62503475823551 95.999999999999986 
	513.57610060491243 -123.35857841618351 95.999999999999986 
	513.61557061276926 -123.1507347081812 95.999999999999986 
	513.69186364368807 -122.73546368166679 95.999999999999986 
	513.76308635517262 -122.32094695965449 95.999999999999986 
	513.7974859969994 -122.11385757348452 95.999999999999986 
	513.86395862641268 -121.69998420716522 95.999999999999986 
	513.92595060338169 -121.28666694558677 95.999999999999986 
	513.9558695663934 -121.08013367283003 95.999999999999986 
	514.01362920843246 -120.66729572254164 95.999999999999986 
	514.06736871097769 -120.25487923151039 95.999999999999986 
	514.09326751863216 -120.04876742257194 95.999999999999986 
	514.14318384245905 -119.63672308908971 95.999999999999986 
	514.1894476335317 -119.22501729844086 95.999999999999986 
	514.21169389839315 -119.01924403485577 95.999999999999986 
	514.2544645815982 -118.60785034535368 95.999999999999986 
	514.2938820614778 -118.19675555715419 95.999999999999986 
	514.31277511638473 -117.99128119633991 95.999999999999986 
	514.34897090596712 -117.58047819933846 95.999999999999986 
	514.38206184325634 -117.1699711389064 95.999999999999986 
	514.39785004133091 -116.96479271556804 95.999999999999986 
	514.41330712660226 -116.75412011212239 95.999999999999986 
	514.42800060288232 -116.54353300314939 95.999999999999986 
	514.42838867060811 -116.53796362067419 95.999999999999986 
	514.44284802580933 -116.33016570315219 95.999999999999986 
	514.45656518369117 -116.12245133025056 95.999999999999986 
	514.46922719474605 -115.92038659232909 95.999999999999986 
	514.49320482304108 -115.51643112963973 95.999999999999986 
	514.51454340769862 -115.11284494696699 95.999999999999986 
	514.52456637298258 -114.91114948943469 95.999999999999986 
	514.55299254571275 -114.30082275455716 95.999999999999986 
	514.57571856334982 -113.6915104876222 95.999999999999986 
	514.58848066886549 -113.28396705507564 95.999999999999986 
	514.60196226574567 -112.75603415735878 95.999999999999986 
	514.61159243612622 -112.22920695173947 95.999999999999986 
	514.61359900564594 -112.10854957003025 95.999999999999986 
	514.61968321854158 -111.70285064406708 95.999999999999986 
	514.62354932582832 -111.29787791102989 95.999999999999986 
	514.6251975860489 -111.01367075083047 95.999999999999986 
	514.62580254305021 -110.72987850768364 95.999999999999986 
	514.6249615484985 -110.15439236960452 95.999999999999986 
	514.62345087527854 -109.86237266809383 95.999999999999986 
	514.62087774368968 -109.57046867209107 95.999999999999986 
	514.61717895470861 -109.27201601711414 95.999999999999986 
	514.61240752271294 -108.97368014453212 95.999999999999986 
	514.61230047896754 -108.96702065125596 95.999999999999986 
	514.60737360984069 -108.66203055426422 95.999999999999986 
	514.60132700589554 -108.35716237194751 95.999999999999986 
	514.59436002851191 -108.05906562531568 95.999999999999986 
	514.57912707049434 -107.49181894681618 95.999999999999986 
	514.56020050024358 -106.92497713616943 95.999999999999986 
	514.55039579594245 -106.65599660487727 95.999999999999986 
	514.5269024135963 -106.06085240568542 95.999999999999986 
	514.49949080256476 -105.46614375868307 95.999999999999986 
	514.48330430222347 -105.14025921304392 95.999999999999986 
	514.43459622163732 -104.22468935252191 95.999999999999986 
	514.37696995028614 -103.31013777310348 95.999999999999986 
	514.33623266535767 -102.72140007197683 95.999999999999986 
	514.2916208375234 -102.12867486925443 95.999999999999986 
	514.243474060263 -101.53638422963007 95.999999999999986 
	514.24311561517754 -101.5319771515548 95.999999999999986 
	514.19455760182495 -100.93528592579302 95.999999999999929 
	514.14241322653368 -100.33903587733411 95.999999999999986 
	514.08718158588465 -99.747629773675769 95.999999999999986 
	513.96987211199701 -98.565715587123734 95.999999999999986 
	513.83902948671198 -97.385645477734954 95.999999999999986 
	513.77026466022085 -96.796083454964048 95.999999999999986 
	513.66519205285067 -95.937354704055963 95.999999999999986 
	513.55312555465059 -95.079702042383275 95.999999999999986 
	513.51724731259026 -94.810492878633553 95.999999999999986 
	513.43737153228471 -94.222632554264322 95.999999999999986 
	513.35422988305322 -93.635305466524485 95.999999999999986 
	513.3081893353899 -93.316993838107436 95.999999999999986 
	513.17452092513565 -92.412116051596129 95.999999999999986 
	513.03312546219956 -91.508593745625433 95.999999999999986 
	512.9382012050088 -90.923336795370844 95.999999999999986 
	512.74186571300163 -89.754065047885518 95.999999999999986 
	512.53252121279138 -88.587397314517304 95.999999999999986 
	512.42458792323509 -88.00474437859755 95.999999999999986 
	512.31337721371506 -87.422805169860666 95.999999999999986 
	512.1768098516776 -86.729681687937116 95.999999999999986 
	512.15463075444825 -86.617765052555086 95.999999999999986 
	512.13232680879696 -86.505865622801025 95.999999999999986 
	512.07401130899711 -86.214972436343828 95.999999999999986 
	512.01484843749722 -85.924198650228107 95.999999999999986 
	511.97811856117806 -85.745307085505132 95.999999999999986 
	511.91096003614678 -85.421151444098484 95.999999999999986 
	511.84273598008792 -85.097153446135223 95.999999999999986 
	511.81193799541813 -84.951945133014632 95.999999999999986 
	511.75086529396623 -84.66606075950618 95.999999999999986 
	511.68895400117657 -84.380304886370283 95.999999999999986 
	511.65827820273529 -84.239690985584716 95.999999999999986 
	511.56269614130463 -83.804556542061775 95.999999999999986 
	511.46514694074369 -83.369732853380953 95.999999999999986 
	511.39820518308949 -83.075537038367287 95.999999999999986 
	511.33034711019616 -82.781491516453855 95.999999999999986 
	511.26156394166173 -82.487600162336179 95.999999999999986 
	0 
	null_surface 
	null_surface 
	nullbs 
	nullbs 
	-1 
	-1 
	I I 
	0 
	0 
	194 -34.826188483800841 -32.010972432068144 -29.19575638033545 -26.380540328602756 -23.565324276870058 -23.281246557048696 -22.157716251003713 -20.750108225137364 -19.342500199271015 -17.93489217340467 -16.527284147538321 -15.119676121671972 -14.55164081446847 -13.851237021594871 -12.58279792151777 -11.314358821440669 -10.680139271402119 -10.045919721363568 -9.4117001713250161 -8.7774806212864664 -8.599967804713307 -8.1432610712479168 -7.5090415212093653 -6.8748219711708147 -6.2406024211322642 -5.6063828710937136 -5.2892730960744387 -4.972163321055163 -4.5213535154891762 -4.3291682854750375 -4.0705437099231894 -4.0338388653085957 -3.7319117905365555 -3.3932798711499217 -3.0456715447564529 -2.8788185177432521 -2.7119654907300514 -2.698063218362984 -2.5242590551662496 -2.3504548919695152 -2.1766507287727812 -2.0028465655760468 -1.8857946316184611 -1.8038489892867802 -1.7043502011421467 -1.6048514129975135 -1.5053526248528803 -1.4058538367082469 -1.369437844673717 -1.3063550485636135 -1.2566056544912969 -1.2068562604189803 -1.1373516238755719 -1.0678469873321634 -1.0467148528332519 -0.99834235078875488 -0.96359003251705055 -0.92883771424534634 -0.89408539597364212 -0.8593330777019379 -0.84501298293296134 -0.81742071204574529 -0.78982844115852935 -0.77245228202267713 -0.75507612288682502 -0.73769996375097291 -0.7203238046151208 -0.71894931424527975 -0.70226040029434822 -0.68557148634341658 -0.67688340677549053 -0.66819532720756447 -0.65950724763963842 -0.65081916807171236 -0.64196696476502457 -0.63311476145833667 -0.62426255815164877 -0.61541035484496098 -0.60858968256657264 -0.60314781539907902 -0.59770594823158529 -0.5932798465782414 -0.58885374492489739 -0.58492675978589659 -0.58099977464689578 -0.5800015416182096 -0.57767430202184067 -0.57534706242547184 -0.57301982282910302 -0.57069258323273409 -0.56894870195989578 -0.56720482068705746 -0.56603810403999633 -0.56487448424181186 -0.5637108644436275 -0.56254724464544303 -0.56138362484725857 -0.5602200050490741 -0.55905638525088963 -0.55672914565452081 -0.55506950619086992 -0.55340986672721904 -0.55207466646178305 -0.54974742686541411 -0.54742018726904529 -0.54509294767267646 -0.54276570807630753 -0.53811122888356977 -0.53345674969083201 -0.52963835424918715 -0.52581995880754229 -0.52414779130535649 -0.51949331211261873 -0.51483883291988097 -0.51018435372714321 -0.50552987453440545 -0.49823005088786543 -0.4921812033181524 -0.48613235574843933 -0.47643359635545623 -0.4667348369624732 -0.45703607756949016 -0.44733731817650707 -0.43763855878352398 -0.42793979939054094 -0.40854228060457481 -0.38914476181860869 -0.38787041920915827 -0.36911007172791732 -0.35034972424667643 -0.32845286648125915 -0.30655600871584188 -0.27751078753045111 -0.26276229318500732 -0.21896857765417277 -0.17517486212333822 -0.13138114659250366 -0.087587431061669108 -0.043793715530834554 0 0.066948576698190765 0.13389715339638153 0.20084573009457229 0.26779430679276306 0.33474288349095382 0.40169146018914459 0.53558861358552612 0.66518212070952387 0.79477562783352163 0.9157855988504896 1.0539626420815171 1.1835561492055149 1.3131496563295126 1.5723366705775079 1.8315236848255032 1.8315711977009792 2.0907106990734987 2.3498977133214942 2.6090847275694897 2.8682717418174848 3.1274587560654803 3.3866457703134758 3.6458327845614713 3.6631423954019584 4.1642068130574623 4.6825808415534533 5.1686593821158198 5.6547379226781871 6.1408164632405535 6.62689500380292 7.3262847908039168 7.5990520849276537 8.5712091660523875 9.5433662471771221 10.515523328301855 11.487680409426588 12.459837490551323 13.431994571676057 14.430560951583463 15.38951338331686 16.348465815050258 18.292779977299723 18.870733552070678 20.237094139549193 21.678005934249267 23.118917728949341 24.420949302679698 26.00074131834949 28.882564907749639 31.764388497149785 34.64621208654993 37.528035675950079 40.409859265350228 43.291682854750377 
	
	-1 
	none F F 1 F 0 } I I 
	intcurve forward { ref 23 } I I 
	intcurve forward { offintcur full nubs 3 open 17 
	-46.649739116135279 3 -15.119676121671972 2 -4.972163321055163 3 -4.0705437099231894 3 -3.3932798711499217 3 
	-2.0028465655760468 3 -1.2068562604189803 2 -0.65081916807171236 2 -0.5800015416182096 2 -0.50552987453440545 2 
	-0.35034972424667643 2 0 3 0.53558861358552612 2 4.6825808415534533 2 20.237094139549193 2 
	43.291682854750377 3 51.969238059805775 3 
	491.97676290741862 -87.793591150112078 95.999999999999986 
	492.91370225479272 -98.261766064632127 95.999999999999986 
	494.96556957050814 -108.79823006823304 95.999999999999986 
	500.09018506461797 -121.71103666776557 95.999999999999986 
	501.52563937370689 -124.84575695076018 95.999999999999986 
	503.54567993603854 -127.55883108206285 95.999999999999986 
	503.72516314754722 -127.79989122076881 95.999999999999986 
	503.91026061756406 -128.03692738296263 95.999999999999986 
	504.10204463885009 -128.26832120929728 95.999999999999986 
	504.24610581594499 -128.44213583040462 95.999999999999986 
	504.39402268113179 -128.61286152852801 95.999999999999986 
	504.54642982648261 -128.77940643929588 95.999999999999986 
	504.85932409127463 -129.12132575869271 95.999999999999986 
	505.19159726452676 -129.44846092913104 95.999999999999986 
	505.55298382370216 -129.73865292895863 95.999999999999986 
	505.75986911360752 -129.90478101116935 95.999999999999986 
	505.97736319704842 -130.06027035395198 95.999999999999986 
	506.37176537017615 -130.27834282307157 95.999999999999986 
	506.54345610064161 -130.36329138015657 95.999999999999986 
	506.74947438261427 -130.39818016523787 95.999999999999986 
	506.7731132554394 -130.4012702020417 95.999999999999986 
	506.821532846048 -130.40027756110737 95.999999999999986 
	506.84585308053073 -130.39120878521078 95.999999999999986 
	506.91585916692503 -130.3602387494561 95.999999999999986 
	506.96020786395604 -130.33267622581567 95.999999999999986 
	507.09893784198238 -130.23702268849476 95.999999999999986 
	507.18700173497007 -130.15887840824911 95.999999999999986 
	507.27002238730051 -130.07674499992976 95.999999999999986 
	507.39693818886485 -129.95118555105219 95.999999999999986 
	507.51273306413214 -129.81414270271242 95.999999999999986 
	508.45967999509105 -128.57334605327887 95.999999999999986 
	508.94879409972691 -127.22641055080473 95.999999999999986 
	510.87781229511359 -120.94894362353773 95.999999999999986 
	511.13296913127783 -115.6364773926158 95.999999999999986 
	511.11416183797866 -102.76679046369068 95.999999999999986 
	510.25048605827135 -95.058119419268053 95.999999999999986 
	508.76488581408876 -87.518218240594649 95.999999999999986 
	508.20571825353119 -84.68026222555369 95.999999999999986 
	507.54992238802271 -81.858983560630577 95.999999999999986 
	506.78228262352826 -79.070185988906502 95.999999999999986 
	1000 
	cone 501.32383415609053 -94.314644442412501 92.499999999999986 0 0 1 -6.0159255647430427 39.545020414705455 0 0.29999999999999999 I I 0 1 40 forward I I I I 
	plane 508.41808353854583 -113.21018820191114 92.499999999999986 0 -0 -1 0.98862551036763635 0.15039813911857608 0 reverse_v I I I I 
	nubs 3 open 17 
	-46.649739116135279 3 -15.119676121671972 3 -4.972163321055163 3 -4.0705437099231894 3 -3.3932798711499217 3 
	-2.0028465655760468 3 -1.2068562604189803 3 -0.65081916807171236 3 -0.5800015416182096 3 -0.50552987453440545 3 
	-0.35034972424667643 3 0 3 0.53558861358552612 3 4.6825808415534533 3 20.237094139549193 3 
	43.291682854750377 3 51.969238059805775 3 
	0.087499999999999994 -4.9154948501080309 
	0.087499999999999994 -4.6400903439816226 
	0.087499999999999994 -4.3962104876807624 
	0.087499999999999994 -4.0566286449411972 
	0.087499999999999994 -3.947338945879642 
	0.087499999999999994 -3.8342897501017084 
	0.087499999999999994 -3.6549292764962216 
	0.087499999999999994 -3.638992866891023 
	0.087499999999999994 -3.6223274752217005 
	0.087499999999999994 -3.6046253626034059 
	0.087499999999999994 -3.5913281798466876 
	0.087499999999999994 -3.5774394373301832 
	0.087499999999999994 -3.5627254123234509 
	0.087499999999999994 -3.5325172877239375 
	0.087499999999999994 -3.4994408243334543 
	0.087499999999999994 -3.4571005366222858 
	0.087499999999999994 -3.4328617195567372 
	0.087499999999999994 -3.4062471386106923 
	0.087499999999999994 -3.3685533500135585 
	0.087499999999999994 -3.3422224456353109 
	0.087499999999999994 -3.335275072425262 
	0.087499999999999994 -3.2402644637142028 
	0.087499999999999994 -3.228163785738897 
	0.087499999999999994 -3.2198566596809521 
	0.087499999999999994 -3.1809378800156138 
	0.087499999999999994 -3.1400109731466297 
	0.087499999999999994 -3.077197725603285 
	0.087499999999999994 -3.0601852118857273 
	0.087499999999999994 -3.0247354289166983 
	0.087499999999999994 -3.0112054611757459 
	0.087499999999999994 -2.996709522146404 
	0.087499999999999994 -2.9639820874054923 
	0.087499999999999994 -2.9446084157779522 
	0.087499999999999994 -2.9266639544317177 
	0.087499999999999994 -2.8992317959088756 
	0.087499999999999967 -2.8784393238929944 
	0.087499999999999967 -2.8596060976910831 
	0.087499999999999967 -2.7137829029744616 
	0.087499999999999967 -2.6525303753931375 
	0.087499999999999967 -2.5848149805601746 
	0.087499999999999967 -2.3308284883008255 
	0.087499999999999967 -2.1848459846688097 
	0.087499999999999967 -2.0361322986115034 
	0.087499999999999967 -1.8157118455450276 
	0.087499999999999994 -1.6258241936605387 
	0.087499999999999994 -1.426484874224091 
	0.087499999999999994 -1.3514552143886325 
	0.087499999999999994 -1.2752573586569831 
	0.087499999999999994 -1.1955278091053969 
	
	nullbs 
	-1 
	-1 
	I I 
	0 
	0 
	0 
	
	-1 
	none F -3.5 -3.5 } I I 
	-3.5 -3.5 
	no_radius 
	F 0 F 1 
	I I 
	1 0.050000000000000003 0.042670441816972556 
	T 
	1 
	summary 4 0 0.33333333333333331 0.66666666666666663 1 36 -37.641404535533539 -23.281246557048696 -14.55164081446847 -8.599967804713307 -4.3291682854750375 -4.0338388653085957 -2.7119654907300514 -1.8857946316184611 -1.369437844673717 -1.0467148528332519 -0.84501298293296134 -0.71894931424527975 -0.60858968256657264 -0.58099977464689578 -0.56720482068705746 -0.55340986672721904 -0.52581995880754229 -0.49823005088786543 -0.38787041920915827 -0.27751078753045111 0 0.9157855988504896 1.8315711977009792 3.6631423954019584 7.3262847908039168 14.430560951583463 18.870733552070678 21.645841427375188 24.420949302679698 28.861121903166914 35.965398063946459 43.291682854750377 43.846704429811275 44.73473894990871 46.155594182064604 47.620851140225412 0.042670441816972556 OPEN OPEN NON_SINGULAR NON_SINGULAR 
	0 
	0 
	0 
	0 
	1 1.8315236848255032 
	111 -34.826188483800841 -32.010972432068144 -29.19575638033545 -26.380540328602756 -23.565324276870058 -22.157716251003713 -20.750108225137364 -19.342500199271015 -17.93489217340467 -16.527284147538321 -15.119676121671972 -13.851237021594871 -12.58279792151777 -11.314358821440669 -10.045919721363568 -9.4117001713250161 -8.7774806212864664 -8.1432610712479168 -7.5090415212093653 -6.8748219711708147 -6.2406024211322642 -5.6063828710937136 -4.972163321055163 -4.5213535154891762 -4.0705437099231894 -3.7319117905365555 -3.3932798711499217 -3.0456715447564529 -2.698063218362984 -2.3504548919695152 -2.1766507287727812 -2.0028465655760468 -1.8038489892867802 -1.6048514129975135 -1.4058538367082469 -1.3063550485636135 -1.2068562604189803 -1.1373516238755719 -1.0678469873321634 -0.99834235078875488 -0.92883771424534634 -0.8593330777019379 -0.78982844115852935 -0.75507612288682502 -0.7203238046151208 -0.68557148634341658 -0.65081916807171236 -0.63311476145833667 -0.61541035484496098 -0.59770594823158529 -0.58885374492489739 -0.5800015416182096 -0.57534706242547184 -0.57069258323273409 -0.56603810403999633 -0.56138362484725857 -0.55672914565452081 -0.55207466646178305 -0.54276570807630753 -0.53345674969083201 -0.52414779130535649 -0.50552987453440545 -0.48613235574843933 -0.4667348369624732 -0.42793979939054094 -0.38914476181860869 -0.35034972424667643 -0.30655600871584188 -0.26276229318500732 -0.17517486212333822 -0.087587431061669108 0 0.13389715339638153 0.26779430679276306 0.40169146018914459 0.53558861358552612 0.79477562783352163 1.0539626420815171 1.3131496563295126 1.5723366705775079 2.0907106990734987 2.3498977133214942 2.6090847275694897 3.1274587560654803 3.6458327845614713 4.1642068130574623 4.6825808415534533 5.1686593821158198 5.6547379226781871 6.62689500380292 7.5990520849276537 8.5712091660523875 9.5433662471771221 10.515523328301855 11.487680409426588 12.459837490551323 13.431994571676057 14.40415165280079 16.348465815050258 18.292779977299723 20.237094139549193 21.678005934249267 23.118917728949341 26.00074131834949 28.882564907749639 31.764388497149785 34.64621208654993 37.528035675950079 40.409859265350228 43.291682854750377 45.456266997487894 
	} F 0 F 1 F -0.48927645882869281 F 36.315465174633147 #
-718 coedge $-1 -1 -1 $-1 $732 $1130 $735 $1131 reversed $448 $-1 #
-719 coedge $-1 -1 -1 $-1 $720 $450 $1132 $1133 reversed $275 $-1 #
-720 coedge $-1 -1 -1 $-1 $450 $719 $1134 $1135 forward $275 $-1 #
-721 coedge $-1 -1 -1 $-1 $456 $729 $450 $722 forward $169 $1136 #
-722 edge $-1 -1 -1 $-1 $1137 21.924768120785654 $1138 36.298921982914365 $450 $1139 forward @7 tangent T 412.0564438297946 -102.60175666037897 107.45732955818302 414.35460111838574 -88.297055246055436 107.54267044181695 #
-723 cface $-1 -1 $-1 $92 $278 0 #
-724 coedge $-1 -1 -1 $-1 $1140 $1141 $1142 $1143 reversed $452 $-1 #
-725 coedge $-1 -1 -1 $-1 $1144 $454 $1145 $1146 reversed $279 $-1 #
-726 coedge $-1 -1 -1 $-1 $454 $1147 $455 $730 reversed $279 $-1 #
-727 coedge $-1 -1 -1 $-1 $457 $1148 $454 $728 forward $680 $-1 #
-728 edge $-1 -1 -1 $-1 $1149 18.57790327728835 $736 26.63507256692311 $727 $1150 forward @7 unknown T 409.83122139222985 -93.064730668543632 95.999768951279165 410.03272730114548 -91.924781301296065 104.00023104872081 #
-729 coedge $-1 -1 -1 $-1 $721 $455 $1151 $1152 forward $169 $1153 #
-730 edge $-1 -1 -1 $-1 $736 -32.017348676264291 $1154 0.4804439179401675 $726 $1155 forward @7 tangent T 408.17477860015373 -127.4672849710626 103.95732955818298 412.9984422263467 -91.882341908217768 104.04267044181695 #
-731 pcurve $-1 -1 -1 $-1 1 $1156 0 0 #
-732 coedge $-1 -1 -1 $-1 $1134 $718 $456 $733 reversed $448 $-1 #
-733 edge $-1 -1 -1 $-1 $1138 0 $737 1.3207557034624273 $732 $1157 forward @7 unknown T 413.0582183678315 -88.339728702357618 107.2553419247523 414.3119348841384 -88.054888755701072 107.50000164505768 #
-734 pcurve $-1 -1 -1 $-1 0 forward { exppc nubs 3 open 3 
	0 3 1.3674092765859276 3 2.1597871530751189 3 
	0 36.298921982914365 
	0.082901894871129839 36.303829513371682 
	0.16502343202073719 36.308636613964779 
	0.24792607529633215 36.313085031273481 
	0.29596598665196416 36.315662772642632 
	0.34374399900645219 36.318091836396555 
	0.3915639650624142 36.320333512106295 
	1.6450576611838989e-006 
	-1 
	spline reversed { ref 0 } I I I I 
	} 0 0 #
-735 coedge $-1 -1 -1 $-1 $1082 $457 $718 $1131 forward $680 $-1 #
-736 vertex $-1 -1 -1 $-1 $458 $1158 #
-737 vertex $-1 -1 -1 $-1 $458 $1159 #
-738 intcurve-curve $-1 -1 -1 $-1 forward { surfintcur full nubs 3 open 4 
	0 3 1.7239421433909352 2 3.7820462589376858 2 6.0744082623011799 3 
	410.03249625248156 -91.925012350031551 103.99999999999997 
	410.08713897739176 -91.623225702230783 104.48596152570288 
	410.2500554245438 -91.290429792047462 104.93254551697163 
	410.75622268309343 -90.513887743778611 105.79466163770508 
	411.1262622353679 -90.064452240502675 106.184877809323 
	412.00288199742533 -89.096300847033589 106.84187733961923 
	412.52527673045364 -88.570690892679721 107.09371109532769 
	413.06758625958093 -88.045823311429331 107.258193648759 
	0.00029048727285671912 
	spline reversed { ref 0 } F 0 F 1 F -0.48927645882869281 F 36.323339928898911 
	cone 227.02019425035715 -43.839671250543084 100.00000000000001 -0.9751493543055012 0.22154849761973947 -5.5435967519242197e-030 1.661613732148016 7.3136201572911181 -9.1848509980333713e-016 1 I I 0 1 7.4999999999998543 forward I I I I 
	nubs 3 open 4 
	0 3 1.7239421433909352 3 3.7820462589376858 3 6.0744082623011799 3 
	1 32.017348676264781 
	0.91160779546503323 32.315082462208238 
	0.8299601952350576 32.661224858078889 
	0.7527291638749487 33.041382476664943 
	0.66052798177639405 33.495228310394289 
	0.57525775946248259 33.994114887858245 
	0.49462285624880953 34.513878783148797 
	0.40480991293091928 35.092803335742552 
	0.31994036923668989 35.703220136345401 
	0.23802775358183401 36.323339928898911 
	
	nullbs 
	-1 
	-1 
	I I 
	0 
	0 
	1 3.9560174882814616 
	
	-1 
	none F } I I #
-739 cface $-1 -1 $1160 $92 $1161 0 #
-740 face $1162 -1 -1 $-1 $1161 $1163 $66 $-1 $1164 forward single T 39.769446521580456 -0.255794799671199 103.95732955818303 46.386381683785409 39.700220885428045 107.54267044181699 F #
-741 cface_ptr-ct-attrib $-1 -1 $-1 $-1 $461 1 1 1 1 1 1 1 1 1 1 1 1 0 1 0 1 1 1 $-1 $282 #
-742 face $1165 -1 -1 $-1 $1166 $1167 $66 $-1 $1168 reversed single T -55.732817099694522 5.2101288939596797 92.499998354942335 -51.730260123090268 6.1326354304472579 92.734982243765103 F #
-743 loop $-1 -1 -1 $-1 $-1 $1169 $461 T 37.428658652217656 0.25723061997464497 107.25534168282989 41.502942513509815 1.1828864736928228 107.50000164505768 periphery $744 T #
-744 plane-surface $-1 -1 -1 $-1 31.967820533105552 2.4235584545456446 107.17928563989645 0.22154849761969536 0.97514935430551097 0 -1.1942135354408527e-016 2.7131865846586501e-017 0.99999999999999956 forward_v I I I I #
-745 coedge $-1 -1 -1 $-1 $1170 $1171 $1172 $1173 reversed $463 $-1 #
-746 coedge $-1 -1 -1 $-1 $747 $465 $1174 $1175 forward $285 $-1 #
-747 coedge $-1 -1 -1 $-1 $465 $746 $1176 $1177 reversed $285 $-1 #
-748 coedge $-1 -1 -1 $-1 $1178 $1179 $465 $749 forward $1180 $1181 #
-749 edge $-1 -1 -1 $-1 $1182 6.9927608718361203 $1183 21.366914733965061 $465 $1184 forward @7 tangent T 40.207988990367568 0.50082698102887024 92.458759324346659 42.503286742084839 14.802668900137874 92.541240675653356 #
-750 cell3d-cell $-1 -1 $1185 $63 $-1 1 $1186 #
-751 cface $-1 -1 $1187 $467 $1188 0 #
-752 cface $-1 -1 $1189 $288 $1190 0 #
-753 face $1191 -1 -1 $-1 $1190 $1192 $66 $-1 $1193 forward single T 508.94908287861381 -108.80492535074306 107.45875932434664 511.14947691625895 -94.380229693424241 107.54124067565333 F #
-754 face $1194 -1 -1 $-1 $1087 $1195 $66 $-1 $1196 reversed single T 438.14733527823506 -99.497710362030446 94.504300366971592 446.37139476786678 -98.908756642431058 105.49569963302844 F #
-755 cface_ptr-ct-attrib $-1 -1 $-1 $-1 $470 1 1 1 1 1 1 1 1 1 1 1 1 0 1 0 1 1 1 $289 $767 #
-756 face $1197 -1 -1 $-1 $1198 $1199 $66 $-1 $1200 forward double in T 481.36455278753039 -101.24269436378742 92.648854535766532 484.24498358878316 -98.362217100863177 107.3511454642334 F #
-757 loop $-1 -1 -1 $-1 $-1 $1201 $470 T 446.37090982324099 -98.909241587056869 92.651045727740041 449.61365781345842 -95.94929567822507 107.34895427225999 periphery $758 F #
-758 spline-surface $-1 -1 -1 $-1 forward { sumsur 
	intcurve reversed { exactcur full nubs 3 open 11 
	16.428216948328526 3 22.264660400028966 1 28.514660400028966 1 33.668542432051041 1 37.040863333989648 1 
	42.500569721082627 1 48.95571531384266 1 56.014896437397681 1 62.644758265809841 1 68.467094991240131 1 
	71.082087739021702 3 
	449.61317286884258 -95.949780622840919 200 
	443.92306376510254 -101.72160180140813 200 
	430.10387275909363 -108.38156460365761 200 
	411.80362648174986 -127.23585798713873 200 
	418.40979408601874 -148.78024529426628 200 
	431.85088085309525 -161.56325063617075 200 
	450.3105879503828 -172.52078467516515 200 
	476.71061910370571 -167.99948831120344 200 
	500.58868853159436 -153.12078979231893 200 
	507.56601888301043 -123.74134499795304 200 
	493.96223788587599 -107.47998009573899 200 
	483.33466767427859 -100.96041024016877 200 
	481.36482042119724 -98.362484734530042 200 
	0 
	null_surface 
	null_surface 
	nullbs 
	nullbs 
	-1 
	-1 
	I I 
	0 
	0 
	9 22.264660400028966 28.514660400028966 33.668542432051041 37.040863333989648 42.500569721082627 48.95571531384266 56.014896437397681 62.644758265809841 68.467094991240131 
	
	-1 
	none F F 1 F 0 } I I 
	straight 481.36482042119724 -98.362484734530042 200 0 0 -1 I I 
	481.36482042119724 -98.362484734530042 200 
	none F -71.082087739021702 F -16.428216948328526 F 0 F 2648.6014222444492 OPEN OPEN NON_SINGULAR NON_SINGULAR 
	0 
	0 
	9 -68.467094991240131 -62.644758265809841 -56.014896437397681 -48.95571531384266 -42.500569721082627 -37.040863333989648 -33.668542432051041 -28.514660400028966 -22.264660400028966 
	0 
	0 
	0 
	} F -17.509746815324778 F -16.428216948328526 F 92.646681226197387 F 107.35331877380254 #
-759 cface $-1 -1 $685 $70 $291 0 #
-760 cface_ptr-ct-attrib $-1 -1 $-1 $-1 $472 1 1 1 1 1 1 1 1 1 1 1 1 0 1 0 1 1 1 $-1 $1202 #
-761 face $1203 -1 -1 $-1 $1204 $499 $66 $-1 $124 reversed single T 439.47662587796452 -95.949780622840919 -7.1054273576010019e-015 451.91283148627571 -90.721365586746316 1.4210854715202004e-014 F #
-762 loop $-1 -1 -1 $-1 $-1 $1205 $472 T 2.7021618103385947 2.1870612050811777 107.34846932764006 17.662250293182268 5.5859099178525753 200.00000000000006 periphery $184 F #
-763 coedge $-1 -1 -1 $-1 $1206 $474 $802 $1207 reversed $292 $-1 #
-764 coedge $-1 -1 -1 $-1 $474 $1206 $1208 $1209 reversed $292 $-1 #
-765 coedge $-1 -1 -1 $-1 $837 $521 $1210 $766 forward $84 $-1 #
-766 edge $-1 -1 -1 $-1 $803 1.7721541813900026 $1211 3.1415926535897931 $1210 $1212 forward @7 unknown T 438.147334750401 -99.497710399830538 92.651530672357794 439.47662587796231 -93.646813649672467 100.00000000000001 #
-767 cface $-1 -1 $-1 $476 $470 0 #
-768 face $1213 -1 -1 $-1 $754 $1214 $66 $-1 $1215 forward single T 411.80362648174986 -172.52078467516515 0 507.56601888301043 -95.949140007368385 200 T 16.428216948328526 71.082087739021702 0 200 #
-769 cface $-1 -1 $1216 $476 $1217 0 #
-770 cell3d-cell $-1 -1 $117 $63 $-1 1 $476 #
-771 cface $-1 -1 $1218 $288 $1219 0 #
-772 cface_ptr-ct-attrib $-1 -1 $-1 $-1 $479 1 1 1 1 1 1 1 1 1 1 1 1 0 1 0 1 1 1 $-1 $1220 #
-773 face $1221 -1 -1 $-1 $1222 $1223 $66 $-1 $775 forward single T 411.80362648174986 -172.52078467516515 200 507.56601888301043 -43.544119047791206 200 F #
-774 loop $-1 -1 -1 $-1 $-1 $1224 $479 T 479.895606311054 -98.362484734530042 200 495.69265667211027 -93.216935628697996 200 periphery $775 F #
-775 plane-surface $-1 -1 -1 $-1 -491.42293029449144 -47.344701521488794 200 0 0 1 1 0 0 forward_v I I I I #
-776 loop $-1 -1 -1 $-1 $-1 $1225 $295 T -27.800454206645846 -27.964274642601922 0 4.4233863603347396 55.541904270223696 0 hole $124 T #
-777 coedge $-1 -1 -1 $-1 $1226 $1227 $1228 $1229 reversed $480 $-1 #
-778 coedge $-1 -1 -1 $-1 $1230 $481 $1231 $1232 forward $296 $-1 #
-779 coedge $-1 -1 -1 $-1 $481 $1230 $1233 $1234 reversed $296 $-1 #
-780 coedge $-1 -1 -1 $-1 $1235 $1236 $1237 $781 forward $1238 $-1 #
-781 edge $-1 -1 -1 $-1 $1239 96.904445435973244 $1240 99.904445437907299 $1237 $1241 forward @7 unknown T 495.24146225448101 -96.182812161715631 0 495.69265667211027 -93.216935628697996 0 #
-782 coedge $-1 -1 -1 $-1 $1242 $482 $1243 $1244 reversed $178 $-1 #
-783 coedge $-1 -1 -1 $-1 $802 $801 $1245 $784 forward $473 $-1 #
-784 edge $-1 -1 -1 $-1 $789 0 $1246 92.651530672355861 $783 $1247 forward @7 unknown T 449.61317286884258 -95.949780622840919 0 449.61317286884258 -95.949780622840919 92.651530672355861 #
-785 coedge $-1 -1 -1 $-1 $483 $1248 $515 $828 forward $178 $-1 #
-786 coedge $-1 -1 -1 $-1 $516 $1249 $320 $519 forward $708 $1250 #
-787 coedge $-1 -1 -1 $-1 $1251 $1252 $297 $485 reversed $1253 $-1 #
-788 vertex $-1 -1 -1 $-1 $508 $1254 #
-789 vertex $-1 -1 -1 $-1 $1255 $1256 #
-790 straight-curve $-1 -1 -1 $-1 251.60073084601598 -315.86079152787306 1.4210854715202004e-014 -0.66913747117794808 -0.74313864430910925 0 I I #
-791 cface $-1 -1 $1257 $92 $564 0 #
-792 cface_ptr-ct-attrib $-1 -1 $-1 $-1 $487 1 1 1 1 1 1 1 1 1 1 1 1 0 1 0 1 1 1 $-1 $298 #
-793 cface_ptr-ct-attrib $-1 -1 $-1 $-1 $489 1 1 1 1 1 1 1 1 1 1 1 1 0 1 0 1 1 1 $-1 $1086 #
-794 face $1258 -1 -1 $-1 $1219 $1259 $66 $-1 $1260 forward double in T 494.33907334585024 -102.11456473588524 0 496.59504543254195 -87.285182080357743 200 F #
-795 loop $-1 -1 -1 $-1 $-1 $859 $489 T 5.0011722058423489 5.1125092680071482 100.00000000000001 19.656186958748936 10.9634049194946 107.34911735094305 periphery $83 F #
-796 cface $-1 -1 $1261 $92 $1262 0 #
-797 face $1263 -1 -1 $-1 $1264 $1265 $66 $-1 $1266 reversed single T 17.640994400842466 -0.55660104553202783 92.5 29.305471122679506 2.0935030455319352 92.671769031162029 F #
-798 coedge $-1 -1 -1 $-1 $492 $491 $1093 $1267 forward $183 $-1 #
-799 coedge $-1 -1 -1 $-1 $1210 $1268 $491 $800 reversed $1081 $-1 #
-800 edge $-1 -1 -1 $-1 $803 -218.21144968896965 $1269 214.35241729445781 $491 $1270 forward @7 unknown T 17.662250293182268 -93.646813649672524 92.651530672357794 439.47662587796231 2.1870612050906644 92.651530672357794 #
-801 coedge $-1 -1 -1 $-1 $783 $493 $498 $809 forward $473 $-1 #
-802 coedge $-1 -1 -1 $-1 $493 $783 $763 $1207 forward $473 $-1 #
-803 vertex $-1 -1 -1 $-1 $800 $1271 #
-804 straight-curve $-1 -1 -1 $-1 439.47662587796452 -93.646813649662874 53.75 0 0 1 I I #
-805 coedge $-1 -1 -1 $-1 $1272 $1273 $1274 $806 reversed $1275 $-1 #
-806 edge $-1 -1 -1 $-1 $807 80.591932874983058 $504 83.591932874983058 $495 $1276 forward @7 unknown T 17.662250293180129 2.1870612050811862 0 18.326895786039277 5.1125092679977229 7.1054273576010019e-015 #
-807 vertex $-1 -1 -1 $-1 $496 $1277 #
-808 straight-curve $-1 -1 -1 $-1 2.7021618103386249 5.5859099178424252 0 0.97514935430551153 -0.22154849761969528 0 I I #
-809 edge $-1 -1 -1 $-1 $500 447.90519743377257 $789 458.30006355979015 $801 $808 forward @7 unknown T 439.47662587796452 -95.949780622840919 0 449.61317286884287 -93.64681364966286 0 #
-810 point $-1 -1 -1 $-1 439.47662587796452 -93.64681364966286 0 #
-811 coedge $-1 -1 -1 $-1 $1278 $502 $1273 $1279 reversed $814 $-1 #
-812 coedge $-1 -1 -1 $-1 $502 $1278 $1280 $1281 forward $814 $-1 #
-813 coedge $-1 -1 -1 $-1 $1282 $1274 $306 $503 forward $906 $-1 #
-814 loop $-1 -1 -1 $-1 $-1 $502 $1283 T 5.0018204277267335 5.1125092679977193 0 18.326895786041348 8.1398921127678534 92.651530870943475 periphery $97 F #
-815 straight-curve $-1 -1 -1 $-1 18.326895786039199 5.1125092679977282 53.75 -0 0 1 I I #
-816 point $-1 -1 -1 $-1 18.326895786039216 5.1125092679977193 0 #
-817 coedge $-1 -1 -1 $-1 $1284 $506 $858 $1285 forward $325 $-1 #
-818 coedge $-1 -1 -1 $-1 $1280 $1286 $1282 $819 reversed $1287 $-1 #
-819 edge $-1 -1 -1 $-1 $507 -1.3694383398093328 $1288 1.2246467997378065e-016 $506 $1289 forward @7 unknown T 18.326895786041348 5.1125092680071438 92.651530870943475 19.656186958748094 10.9634049194946 100.00000000000001 #
-820 point $-1 -1 -1 $-1 18.326895786041348 5.1125092680072015 92.651530870943475 #
-821 coedge $-1 -1 -1 $-1 $545 $511 $1290 $1291 forward $316 $-1 #
-822 coedge $-1 -1 -1 $-1 $1292 $1293 $511 $823 forward $1294 $-1 #
-823 edge $-1 -1 -1 $-1 $1295 0 $826 18.404057999999999 $511 $1296 forward @7 unknown T 440.16252712267902 -90.62780804553168 92.5 444.23991852268477 -72.681102770230495 92.5 #
-824 coedge $-1 -1 -1 $-1 $512 $835 $1292 $1297 reversed $825 $-1 #
-825 loop $-1 -1 -1 $-1 $-1 $824 $1298 T 428.49805040084198 -90.62780804553195 92.5 440.16252712267902 -87.977703954467984 92.671769083916871 periphery $1299 T #
-826 vertex $-1 -1 -1 $-1 $513 $1300 #
-827 straight-curve $-1 -1 -1 $-1 440.16252712267902 -90.62780804553168 94.21875 0 0 -0.99999999999999911 I I #
-828 edge $-1 -1 -1 $-1 $866 92.651530870945621 $321 107.34846912905441 $785 $1301 forward @7 unknown T 451.91283148627571 -93.395798427934778 92.651530870945592 451.91283148627571 -93.395798427934764 107.34846912905438 #
-829 pcurve $-1 -1 -1 $-1 0 forward { exppc nubs 1 open 2 
	-2648.6014222444492 1 -0 1 
	-15.619457156851952 2648.6014222444492 
	-15.619457156851952 0 
	0 
	-1 
	spline forward { ref 8 } I I I I 
	} 0 0 #
-830 pcurve $-1 -1 -1 $-1 2 $518 0 0 #
-831 straight-curve $-1 -1 -1 $-1 451.91283148627571 -93.395798427934764 0 0 0 1 I I #
-832 coedge $-1 -1 -1 $-1 $522 $1302 $853 $1303 forward $325 $-1 #
-833 coedge $-1 -1 -1 $-1 $854 $1304 $522 $834 reversed $1305 $-1 #
-834 edge $-1 -1 -1 $-1 $1306 22.689233201007191 $524 32.469768050951892 $522 $1307 forward @7 unknown T 428.49780646416247 -87.977947898773436 92.671525147791641 430.62295437603825 -82.405654539204448 100.00024393373953 #
-835 coedge $-1 -1 -1 $-1 $824 $523 $1304 $1308 reversed $825 $-1 #
-836 point $-1 -1 -1 $-1 428.49805040084198 -87.977703954468296 92.671769031162 #
-837 coedge $-1 -1 -1 $-1 $526 $765 $1309 $1085 forward $84 $-1 #
-838 coedge $-1 -1 -1 $-1 $1310 $1311 $689 $839 forward $1312 $-1 #
-839 edge $-1 -1 -1 $-1 $1313 53.598469327642206 $844 146.25 $838 $1314 forward @7 unknown T 439.47662587796231 -93.646813649672509 107.34846932764221 439.47662587796452 -93.64681364966286 200 #
-840 coedge $-1 -1 -1 $-1 $1315 $527 $530 $847 reversed $843 $-1 #
-841 coedge $-1 -1 -1 $-1 $527 $1315 $1310 $1316 reversed $843 $-1 #
-842 coedge $-1 -1 -1 $-1 $1317 $1318 $329 $528 reversed $1319 $-1 #
-843 loop $-1 -1 -1 $-1 $-1 $527 $1222 T 17.662250293180129 -93.646813649662874 200 440.14127137082363 5.1125092679977229 200 periphery $775 F #
-844 vertex $-1 -1 -1 $-1 $1316 $1320 #
-845 straight-curve $-1 -1 -1 $-1 421.97518279777057 -170.67970307309588 200 0.22154849761969647 0.9751493543055112 -0 I I #
-846 coedge $-1 -1 -1 $-1 $530 $529 $1321 $1322 forward $532 $-1 #
-847 edge $-1 -1 -1 $-1 $1323 13.664650752707008 $533 446.22851773613473 $530 $1324 forward @7 unknown T 18.326895786039216 -90.72136558674633 200 440.14127137082363 5.1125092679977193 200 #
-848 coedge $-1 -1 -1 $-1 $865 $531 $1318 $851 forward $849 $-1 #
-849 loop $-1 -1 -1 $-1 $-1 $531 $679 T 440.14127137082141 -93.395798427944925 107.34846912905438 451.91283148627571 -90.721365586746316 200 periphery $97 F #
-850 face $1325 -1 -1 $-1 $1283 $532 $66 $-1 $97 forward single T 18.326895786039199 -90.721365586755979 107.34846912905653 440.14127137082363 5.1125092680072015 200 F #
-851 edge $-1 -1 -1 $-1 $533 446.22851773613473 $1326 458.30006355983619 $848 $1324 forward @7 unknown T 440.14127137082357 -93.395798427934764 200 451.91283148627571 -90.721365586746316 200 #
-852 point $-1 -1 -1 $-1 440.14127137082363 -90.72136558674633 200 #
-853 coedge $-1 -1 -1 $-1 $1327 $535 $832 $1303 reversed $334 $-1 #
-854 coedge $-1 -1 -1 $-1 $1328 $833 $535 $855 reversed $1305 $-1 #
-855 edge $-1 -1 -1 $-1 $549 12.908698351062499 $1306 22.689233201007191 $535 $1329 forward @7 unknown T 428.49780646416247 -87.977947898773436 99.999756066260503 430.62295437603825 -82.405654539204448 107.32847485220839 #
-856 coedge $-1 -1 -1 $-1 $536 $870 $1328 $1330 reversed $857 $-1 #
-857 loop $-1 -1 -1 $-1 $-1 $870 $1331 T 428.49805040084198 -90.62780804553195 107.32823091608316 440.16252712267902 -87.977703954467984 107.5 periphery $1299 T #
-858 coedge $-1 -1 -1 $-1 $537 $1332 $817 $1285 reversed $334 $-1 #
-859 coedge $-1 -1 -1 $-1 $1333 $1334 $1335 $860 reversed $795 $-1 #
-860 edge $-1 -1 -1 $-1 $1288 1.2246467997378065e-016 $861 1.3694383398093324 $537 $1336 forward @7 unknown T 18.326895786041348 5.1125092680071482 100.00000000000001 19.656186958748094 10.9634049194946 107.34846912905654 #
-861 vertex $-1 -1 -1 $-1 $1337 $1338 #
-862 straight-curve $-1 -1 -1 $-1 227.3525171045554 -42.376946744739421 107.34846912905653 -0.97514935430550054 0.2215484976197393 -5.5435967519242155e-030 I I #
-863 cface_ptr-ct-attrib $-1 -1 $-1 $-1 $539 1 1 1 1 1 1 1 1 1 1 1 1 0 1 0 1 1 1 $-1 $1339 #
-864 face $1340 -1 -1 $-1 $1341 $1342 $66 $-1 $1343 forward single T -544.20527139984631 -122.67057588542772 103.95732955818303 -537.58833623764144 -82.714560194716128 107.54267044181699 F #
-865 coedge $-1 -1 -1 $-1 $541 $848 $1248 $1344 reversed $849 $-1 #
-866 vertex $-1 -1 -1 $-1 $1344 $1345 #
-867 intcurve-curve $-1 -1 -1 $-1 forward { ref 14 } I I #
-868 coedge $-1 -1 -1 $-1 $1346 $1347 $545 $869 reversed $1348 $-1 #
-869 edge $-1 -1 -1 $-1 $1349 0 $871 18.404057999999999 $545 $1350 forward @7 unknown T 440.16252712267902 -90.62780804553168 107.5 444.23991852268477 -72.681102770230495 107.5 #
-870 coedge $-1 -1 -1 $-1 $856 $546 $1347 $1351 reversed $857 $-1 #
-871 vertex $-1 -1 -1 $-1 $547 $1352 #
-872 straight-curve $-1 -1 -1 $-1 440.16252712267902 -90.62780804553168 94.21875 0 0 -0.99999999999999911 I I #
-873 point $-1 -1 -1 $-1 428.49805040084198 -87.977703954468296 107.328230968838 #
-874 coedge $-1 -1 -1 $-1 $878 $551 $1353 $1354 forward $348 $-1 #
-875 edge $-1 -1 -1 $-1 $876 -0.50000000000000888 $1355 0.50000000000002764 $563 $1356 forward @7 unknown T 227.3051057938317 -45.664175470869424 96.563068123459189 228.2802553017097 -45.442626693947581 96.563068425986742 #
-876 vertex $1357 -1 -1 $-1 $875 $1358 #
-877 straight-curve $-1 -1 -1 $-1 338.63070290427817 -70.735182085487168 96.563068425986714 -0.97514935430551153 0.22154849761969531 0 I I #
-878 coedge $-1 -1 -1 $-1 $554 $874 $903 $1359 reversed $348 $-1 #
-879 coedge $-1 -1 -1 $-1 $585 $584 $554 $880 reversed $586 $-1 #
-880 edge $-1 -1 -1 $-1 $1360 -100.77688509584122 $884 114.20849563611627 $879 $1361 forward @7 unknown T 17.662250587938829 -45.44262697324973 103.43693175153693 227.3051058572876 2.1870611381136449 103.43693198351232 #
-881 cface_ptr-ct-attrib $-1 -1 $-1 $-1 $555 1 1 1 1 1 1 1 1 1 1 1 1 0 1 0 1 1 1 $-1 $1257 #
-882 face $1362 -1 -1 $-1 $1363 $1364 $66 $-1 $1365 reversed single T -935.97684558225274 -88.533461510943241 103.43693152878951 -513.49782429590505 10.225861451929358 103.74999999999999 F #
-883 edge $-1 -1 -1 $-1 $574 1.1592794105114415 $884 1.9823131026464265 $584 $1366 forward @7 unknown T 227.3051058572876 -45.442626693947574 103.43693166589291 227.96975135014668 -42.517178631031022 103.74999999999999 #
-884 vertex $-1 -1 -1 $-1 $880 $1367 #
-885 straight-curve $-1 -1 -1 $-1 227.79268047098449 -45.553401222059577 103.43693157401333 0.97514935430551053 -0.22154849761969556 0 I I #
-886 integer_attrib-name_attrib-gen-attrib $-1 -1 $-1 $-1 $559 2 4 2 1 1 1 1 1 1 1 1 1 1 1 0 1 1 1 @16 SKETCH_ENTITY_ID 300014 #
-887 point $-1 -1 -1 $-1 228.2802553017097 -45.664174794917798 103.43693187654081 #
-888 cface $-1 -1 $588 $92 $353 0 #
-889 coedge $-1 -1 -1 $-1 $563 $562 $899 $1368 reversed $359 $-1 #
-890 cface_ptr-ct-attrib $-1 -1 $-1 $-1 $564 1 1 1 1 1 1 1 1 1 1 1 1 0 1 0 1 1 1 $-1 $791 #
-891 coedge $-1 -1 -1 $-1 $903 $566 $898 $1369 forward $580 $-1 #
-892 coedge $-1 -1 -1 $-1 $579 $1370 $361 $567 forward $590 $-1 #
-893 vertex $-1 -1 -1 $-1 $572 $1371 #
-894 vertex $-1 -1 -1 $-1 $572 $1372 #
-895 straight-curve $-1 -1 -1 $-1 228.4573259638436 -42.62795315914304 96.563068031579633 0.97514935430551053 -0.22154849761969556 0 I I #
-896 integer_attrib-name_attrib-gen-attrib $-1 -1 $-1 $-1 $569 2 4 2 1 1 1 1 1 1 1 1 1 1 1 0 1 1 1 @16 SKETCH_ENTITY_ID 300011 #
-897 point $-1 -1 -1 $-1 228.94490079456878 -42.73872673200124 96.563068334107086 #
-898 coedge $-1 -1 -1 $-1 $1353 $571 $1370 $1369 forward $900 $-1 #
-899 coedge $-1 -1 -1 $-1 $571 $1353 $889 $1368 forward $900 $-1 #
-900 loop $-1 -1 -1 $-1 $-1 $898 $1373 T 17.662250587938843 -45.44262697324973 96.25 227.96975135014668 5.1125092010301891 96.563068334107072 periphery $1374 T #
-901 straight-curve $-1 -1 -1 $-1 116.80179696142062 -17.260439360155218 96.563068209103179 0.97514935430551142 -0.22154849761969531 0 I I #
-902 point $-1 -1 -1 $-1 227.96975135014668 -42.517178631031022 103.43693166589291 #
-903 coedge $-1 -1 -1 $-1 $578 $891 $1375 $1359 reversed $580 $-1 #
-904 edge $-1 -1 -1 $-1 $1360 -1.9823131612383058 $581 -1.1592794938473645 $585 $1376 forward @7 unknown T 17.66225058793885 2.187061138113632 103.43693178865298 18.326896080797933 5.1125092010301856 103.74999999999999 #
-905 coedge $-1 -1 -1 $-1 $1375 $579 $578 $904 reversed $590 $-1 #
-906 loop $-1 -1 -1 $-1 $-1 $1377 $907 T 16.332959199695335 -3.663835395087637 -2.8421709430404007e-014 19.656186958748094 10.9634049194946 200.00000000000006 periphery $908 F #
-907 face $1378 -1 -1 $-1 $1379 $580 $66 $-1 $908 forward double in T 16.332959199695335 -3.663835395087637 -2.8421709430404007e-014 19.656186958748094 10.9634049194946 200.00000000000006 F #
-908 plane-surface $-1 -1 -1 $-1 17.640994400842466 2.093503045531671 107.5 0.97514935430551153 -0.22154849761969528 0 0 0 -1 forward_v I I I I #
-909 point $-1 -1 -1 $-1 18.326896080797923 5.1125092010301856 103.43693179089681 #
-910 face $1380 -1 -1 $-1 $1373 $586 $66 $-1 $911 reversed single T 17.662250587938829 -45.44262697324973 103.43693166589291 227.96975135014668 5.1125092010301927 103.74999999999999 F #
-911 cone-surface $-1 -1 -1 $-1 227.6374285502514 -43.979902897819628 100 -0.97514935430551142 0.22154849761969531 0 0.8308068660738549 3.6568100786456568 0 1 I I 0 1 3.7499999999999885 forward I I I I #
-912 cface $-1 -1 $1381 $428 $379 0 #
-913 cell3d-cell $-1 -1 $1382 $63 $-1 1 $1383 #
-914 cshell $-1 -1 $-1 $1384 $592 #
-915 cface $-1 -1 $1385 $381 $1386 0 #
-916 face $1387 -1 -1 $-1 $1388 $1389 $66 $-1 $1390 reversed single T -944.34724789799145 15.334531227269908 93.985062740878107 -933.98290904125111 16.076757852520792 106.01493725912195 F #
-917 cface $-1 -1 $1391 $237 $1392 1 #
-918 face $1393 -1 -1 $-1 $1394 $1395 $66 $-1 $1396 forward double in T -1423.8657418789464 -91.788321353533661 92.648443438552434 -1421.8855797830427 -89.502559991256462 107.35155656144765 F #
-919 cface_ptr-ct-attrib $-1 -1 $-1 $-1 $595 1 1 1 1 1 1 1 1 1 1 1 1 0 1 0 1 1 1 $-1 $382 #
-920 loop $-1 -1 -1 $-1 $-1 $1397 $595 T -1421.8944620557427 -92.564661218152438 93.76048830033001 -1410.4346726338188 -91.779928388467667 106.23951169967012 periphery $921 T #
-921 plane-surface $-1 -1 -1 $-1 -1418.7760537035772 -91.993467862910663 107.5 0.068317086558071782 0.9976636585965315 -2.343565116137141e-016 0.99766365859653139 -0.068317086558071949 7.1185790402650529e-017 forward_v I I I I #
-922 cface $-1 -1 $1398 $148 $1399 0 #
-923 face $1400 -1 -1 $-1 $1401 $1402 $66 $-1 $927 forward single T -1463.7818635911772 -83.918140548955066 100 -1450.8235222507694 -75.40601556600744 107.3489681798619 F #
-924 cface_ptr-ct-attrib $-1 -1 $-1 $-1 $597 1 1 1 1 1 1 1 1 1 1 1 1 0 1 0 1 1 1 $-1 $383 #
-925 face $1403 -1 -1 $-1 $1331 $1404 $66 $-1 $927 forward single T -1804.1845248737948 -90.033256019062122 99.999768951277701 -1464.4465090840383 -7.2977835833947147 107.34846930194814 F #
-926 loop $-1 -1 -1 $-1 $-1 $1405 $597 T -1463.7818635911772 -83.918140548955066 92.651031820138101 -1450.8235222507692 -75.40601556600744 100 periphery $927 F #
-927 cone-surface $-1 -1 -1 $-1 -1676.9029409167174 -34.375216907639988 100 -0.9751493543055697 0.22154849761943871 0 -1.6616137321457554 -7.3136201572916315 0 1 I I 0 1 7.4999999999998543 forward I I I I #
-928 cface_ptr-ct-attrib $-1 -1 $-1 $-1 $599 1 1 1 1 1 1 1 1 1 1 1 1 0 1 0 1 1 1 $-1 $1406 #
-929 face $1407 -1 -1 $-1 $1408 $1409 $66 $-1 $1410 forward single T -1802.1905883153474 -81.25691141954934 107.34846915475083 -1463.7818635911772 -4.3723355204791154 200 F #
-930 loop $-1 -1 -1 $-1 $-1 $1411 $599 T -1460.7258577248951 -83.918140548955066 0 -1439.0553209936672 -36.338229148491003 200 periphery $931 F #
-931 spline-surface $-1 -1 -1 $-1 forward { sumsur 
	intcurve forward { exactcur full nubs 3 open 7 
	0 3 1.9696992271422733 1 5.0992665269651818 1 7.6294054844047547 1 10.424490456279493 1 
	13.219575428154229 1 15.286979571798829 3 
	-1439.0553209936672 -36.338229148491003 0 
	-1441.6445709053407 -36.777610630497925 0 
	-1448.2242066029928 -38.764185689063829 0 
	-1456.6631761519052 -45.11792626538 0 
	-1460.7258577248951 -57.039697791424736 0 
	-1454.2034155274598 -66.275027652664477 0 
	-1447.2411974542388 -75.330384206429812 0 
	-1450.3128072386417 -81.526351593107364 0 
	-1452.07061629807 -83.917641523903683 0 
	0 
	null_surface 
	null_surface 
	nullbs 
	nullbs 
	-1 
	-1 
	I I 
	0 
	0 
	5 1.9696992271422733 5.0992665269651818 7.6294054844047547 10.424490456279493 13.219575428154229 
	
	-1 
	none F F 1 F 0 } I I 
	straight -477.06359710156238 -66.077307600593116 0 0 0 1 I I 
	-477.06359710156238 -66.077307600593116 0 
	none F 0 F 15.286979571798829 F 0 F 200 OPEN OPEN NON_SINGULAR NON_SINGULAR 
	0 
	0 
	5 1.9696992271422733 5.0992665269651818 7.6294054844047547 10.424490456279493 13.219575428154229 
	0 
	0 
	0 
	} I I I I #
-932 coedge $-1 -1 -1 $-1 $1412 $1413 $1414 $1415 reversed $600 $-1 #
-933 cface $-1 -1 $1416 $105 $1417 0 #
-934 face $1418 -1 -1 $-1 $1419 $1420 $66 $-1 $1421 reversed single T -991.44810793084719 8.2394756538426286 96.250000000000142 -989.76367567099385 15.5478741078106 103.74999999999986 F #
-935 cface_ptr-ct-attrib $-1 -1 $-1 $-1 $603 1 1 1 1 1 1 1 1 1 1 1 1 0 1 0 1 1 1 $-1 $385 #
-936 face $1422 -1 -1 $-1 $1423 $1424 $66 $-1 $1425 reversed single T -1412.0477270697752 -83.602028922802788 92.499999999999986 -1400.3915784310968 -80.915531612030534 92.671769145558926 F #
-937 loop $-1 -1 -1 $-1 $-1 $1426 $603 T -992.29032406077442 13.355355411284574 92.650880749941464 -979.34631769216946 19.202073401106343 100 periphery $607 F #
-938 cface_ptr-ct-attrib $-1 -1 $-1 $-1 $605 1 1 1 1 1 1 1 1 1 1 1 1 0 1 0 1 1 1 $-1 $1427 #
-939 face $1428 -1 -1 $-1 $1429 $1430 $66 $-1 $1431 forward single T -990.94277814344912 13.355355411275127 107.3484690663508 -979.34696787584858 16.027945995515559 200 F #
-940 loop $-1 -1 -1 $-1 $-1 $1432 $605 T -1425.3939346655854 -86.710192807797256 92.651115405412654 -1412.0261794233923 -77.848801653424076 100 periphery $607 F #
-941 coedge $-1 -1 -1 $-1 $1433 $1434 $1435 $1436 forward $606 $-1 #
-942 cface $-1 -1 $1437 $237 $388 0 #
-943 cface_ptr-ct-attrib $-1 -1 $-1 $-1 $609 1 1 1 1 1 1 1 1 1 1 1 1 0 1 0 1 1 1 $-1 $1438 #
-944 face $1439 -1 -1 $-1 $1440 $1441 $66 $-1 $1442 reversed single T -988.92145954106672 4.5852764268585418 93.371663418817619 -977.01525152931754 11.424734582124671 106.62833658118231 F #
-945 loop $-1 -1 -1 $-1 $-1 $1443 $609 T -1425.3935191373009 -84.605668097963502 93.428874075101888 -1413.8035371535252 -77.947864310215806 106.57112592489823 periphery $946 T #
-946 plane-surface $-1 -1 -1 $-1 -1421.0534061188994 -82.112513153145798 107.5 0.49810921796516971 -0.86711429868162526 2.3435651161370557e-016 -0.86711429868162515 -0.4981092179651696 7.1185790402678546e-017 forward_v I I I I #
-947 coedge $-1 -1 -1 $-1 $1444 $1445 $1446 $1447 forward $610 $-1 #
-948 coedge $-1 -1 -1 $-1 $949 $611 $1448 $1449 reversed $389 $-1 #
-949 coedge $-1 -1 -1 $-1 $611 $948 $1434 $1450 reversed $389 $-1 #
-950 coedge $-1 -1 -1 $-1 $1451 $1452 $1453 $951 reversed $1454 $1455 #
-951 edge $-1 -1 -1 $-1 $1456 -13.062235301195303 $1457 -1.0777646988049838 $1453 $1458 forward @7 unknown T -982.02779717909038 18.499325538730659 94.007764698794759 -982.02779717907015 18.499325538750835 105.99223530120513 #
-952 cface $-1 -1 $1459 $87 $1460 1 #
-953 face $1461 -1 -1 $-1 $1462 $1463 $66 $-1 $620 forward single T -513.49782479937028 -88.65671997584289 0 -500.07889240582932 -85.608013335847133 92.651530714139298 F #
-954 cface_ptr-ct-attrib $-1 -1 $-1 $-1 $613 1 1 1 1 1 1 1 1 1 1 1 1 0 1 0 1 1 1 $-1 $391 #
-955 face $1464 -1 -1 $-1 $1386 $1465 $66 $-1 $1466 forward single T -935.312200099096 -85.608013448026725 100.00000000000001 -512.99934012354277 12.419947773875052 103.43693201364411 F #
-956 loop $-1 -1 -1 $-1 $-1 $1467 $613 T -514.66095385569076 -90.727547283384737 96.250000000000156 -512.99934012354277 -83.413927126093753 103.74999999999987 periphery $957 T #
-957 plane-surface $-1 -1 -1 $-1 -513.83014698961676 -87.070737204739345 100.00000000000001 0.97514935430549787 -0.22154849761975426 7.3999463784320646e-030 0.2215484976197542 0.9751493543054981 -1.2246467997378067e-016 forward_v I I I I #
-958 cface_ptr-ct-attrib $-1 -1 $-1 $-1 $615 1 1 1 1 1 1 1 1 1 1 1 1 0 1 0 1 1 1 $-1 $1468 #
-959 face $1469 -1 -1 $-1 $1470 $1471 $66 $-1 $396 forward single T -935.99810160012601 -94.384357399830606 92.651530829164074 -514.16247029222939 7.3004134559898333 107.34846917083594 F #
-960 loop $-1 -1 -1 $-1 $-1 $1472 $615 T -515.49176124959922 -94.384357399830606 100.00000000000001 -502.20107313356857 -88.533461398773284 107.35322985533915 periphery $396 F #
-961 coedge $-1 -1 -1 $-1 $1473 $1474 $1475 $1476 reversed $616 $-1 #
-962 cface $-1 -1 $1477 $1478 $394 0 #
-963 cface_ptr-ct-attrib $-1 -1 $-1 $-1 $618 1 1 1 1 1 1 1 1 1 1 1 1 0 1 0 1 1 1 $-1 $1479 #
-964 face $1480 -1 -1 $-1 $392 $1481 $66 $-1 $1482 forward single T -935.97684587701156 -88.533461398773341 -2.8421709430404007e-014 -514.162470292227 7.3004134559898333 92.651530829164088 F #
-965 loop $-1 -1 -1 $-1 $-1 $1483 $618 T -935.97684587701156 -88.53346139876372 0 -513.49782479936812 10.225861518896904 0 periphery $124 T #
-966 coedge $-1 -1 -1 $-1 $1484 $1485 $1486 $1487 forward $619 $-1 #
-967 coedge $-1 -1 -1 $-1 $981 $621 $1488 $1489 forward $395 $-1 #
-968 coedge $-1 -1 -1 $-1 $621 $1490 $1491 $1492 reversed $395 $-1 #
-969 coedge $-1 -1 -1 $-1 $1493 $1494 $1495 $970 forward $1496 $-1 #
-970 edge $-1 -1 -1 $-1 $1497 1.3563645046896844 $1498 1.3694384443468652 $1495 $1499 forward @7 unknown T -513.49782479937039 -85.60801333585681 92.651530714137166 -513.47656887732114 -85.514455045531705 92.671769081528168 #
-971 cface $-1 -1 $1500 $1501 $398 0 #
-972 cface_ptr-ct-attrib $-1 -1 $-1 $-1 $624 1 1 1 1 1 1 1 1 1 1 1 1 0 1 0 1 1 1 $-1 $1502 #
-973 face $1503 -1 -1 $-1 $1504 $1505 $66 $-1 $975 forward single T -502.37855102326216 -91.229714848749865 0 -502.20164839474171 -91.210702170737818 92.651530829161956 F #
-974 loop $-1 -1 -1 $-1 $-1 $1506 $624 T -502.37855102326216 -91.229714848749865 107.34846917083804 -502.20164839474171 -91.210702170737818 200 periphery $975 F #
-975 plane-surface $-1 -1 -1 $-1 -502.29009970900194 -91.220208509743642 0 -0.10685998882124589 -0.99427407830493264 0 0.99427407830493264 -0.10685998882124589 0 forward_v I I I I #
-976 coedge $-1 -1 -1 $-1 $1507 $1508 $1509 $1510 forward $625 $1511 #
-977 coedge $-1 -1 -1 $-1 $978 $627 $1512 $1513 reversed $399 $-1 #
-978 coedge $-1 -1 -1 $-1 $627 $977 $1514 $1515 reversed $399 $-1 #
-979 coedge $-1 -1 -1 $-1 $1516 $1517 $1507 $980 reversed $1518 $1519 #
-980 edge $-1 -1 -1 $-1 $1520 -13.887179256059866 $1521 -0.25282074394010579 $1507 $1522 forward @7 unknown T -950.37723075633107 8.9039766823241191 93.18282074393008 -950.37723075631084 8.9039766823441244 106.81717925606985 #
-981 coedge $-1 -1 -1 $-1 $1490 $967 $628 $982 reversed $395 $-1 #
-982 edge $-1 -1 -1 $-1 $990 2.0007555879952297 $1523 3.1415926535897931 $628 $1524 forward @7 unknown T -512.16853325746933 -87.212286950383401 93.182629511974724 -499.09619272018875 -79.757117047447736 100.00000000000001 #
-983 coedge $-1 -1 -1 $-1 $1474 $1525 $629 $984 reversed $616 $-1 #
-984 edge $-1 -1 -1 $-1 $1523 -3.1415926535897931 $991 -2.0007555879952301 $629 $1526 forward @7 unknown T -512.16853325746933 -87.212286950383401 100.00000000000001 -499.09619272018875 -79.757117047447736 106.8173704880253 #
-985 coedge $-1 -1 -1 $-1 $1527 $630 $1528 $1529 reversed $988 $1530 #
-986 coedge $-1 -1 -1 $-1 $630 $1527 $1531 $1532 reversed $988 $1533 #
-987 coedge $-1 -1 -1 $-1 $1531 $1528 $401 $631 forward $1534 $1535 #
-988 loop $-1 -1 -1 $-1 $-1 $986 $1460 T -500.07921920444744 -88.657046774488151 92.651203915616335 -499.09586592170643 -87.211960151901096 107.34851385378529 periphery $1536 F #
-989 pcurve $-1 -1 -1 $-1 0 reversed { exppc nubs 3 open 2 
	-13.937370488035356 3 -0.20262951196510315 3 
	-14.878209723429283 106.86737048803525 
	-14.878209723429283 102.28912349601177 
	-14.878209723429283 97.710876503988302 
	-14.878209723429283 93.132629511964822 
	9.9999999999999994e-012 
	-1 
	spline forward { sumsur 
	intcurve reversed { exactcur full nubs 3 open 7 
	0 3 1.9696992271422733 1 5.0992665269651818 1 7.6294054844047547 1 10.424490456279493 1 
	13.219575428154229 1 15.286979571798829 3 
	-487.06359710156238 -41.077307600593123 200 
	-489.65284701323571 -41.516689082600045 200 
	-496.23248271088789 -43.50326414116595 200 
	-504.67145225980028 -49.85700471748212 200 
	-508.73413383279029 -61.778776243526856 200 
	-502.21169163535478 -71.014106104766597 200 
	-495.2494735621338 -80.069462658531933 200 
	-498.32108334653668 -86.265430045209484 200 
	-500.07889240596506 -88.656719976005803 200 
	0 
	null_surface 
	null_surface 
	nullbs 
	nullbs 
	-1 
	-1 
	I I 
	0 
	0 
	5 1.9696992271422733 5.0992665269651818 7.6294054844047547 10.424490456279493 13.219575428154229 
	
	-1 
	none F F 1 F 0 } I I 
	straight -471.87370926970181 -94.241947160512112 200 0 0 -1 I I 
	-471.87370926970181 -94.241947160512112 200 
	none F -15.286979571798829 F -0 F 0 F 2648.6014222444492 OPEN OPEN NON_SINGULAR NON_SINGULAR 
	0 
	0 
	5 -13.219575428154229 -10.424490456279493 -7.6294054844047547 -5.0992665269651818 -1.9696992271422733 
	0 
	0 
	0 
	} I I I I 
	} 0 0 #
-990 vertex $-1 -1 -1 $-1 $1529 $1537 #
-991 vertex $-1 -1 -1 $-1 $1532 $1538 #
-992 intcurve-curve $-1 -1 -1 $-1 forward { surfintcur full nubs 3 open 2 
	-14.140000000000171 3 -0 3 
	-499.09619272018875 -87.212286950383458 92.929999999999922 
	-499.09619272018875 -87.212286950383458 97.643333333333317 
	-499.09619272018875 -87.212286950383458 102.3566666666667 
	-499.09619272018875 -87.212286950383458 107.07000000000009 
	9.9999999999999994e-012 
	plane -504.90570127224066 -83.899117959368553 92.500000000000014 0.49540043179159587 0.86866472944439288 -1.1717825587846318e-016 0.86866472944439266 -0.49540043179159599 3.5592895223090898e-017 reverse_v I I I I 
	spline forward { sumsur 
	intcurve forward { exactcur full nubs 3 open 7 
	0 3 1.9696992271422733 1 5.0992665269651818 1 7.6294054844047547 1 10.424490456279493 1 
	13.219575428154229 1 15.286979571798829 3 
	-487.06359710156238 -41.077307600593123 0 
	-489.65284701323571 -41.516689082600045 0 
	-496.23248271088789 -43.50326414116595 0 
	-504.67145225980028 -49.85700471748212 0 
	-508.73413383279029 -61.778776243526856 0 
	-502.21169163535478 -71.014106104766597 0 
	-495.2494735621338 -80.069462658531933 0 
	-498.32108334653668 -86.265430045209484 0 
	-500.07889240596506 -88.656719976005803 0 
	0 
	null_surface 
	null_surface 
	nullbs 
	nullbs 
	-1 
	-1 
	I I 
	0 
	0 
	5 1.9696992271422733 5.0992665269651818 7.6294054844047547 10.424490456279493 13.219575428154229 
	
	-1 
	none F F 1 F 0 } I I 
	straight -477.06359710156238 -66.077307600593116 0 0 0 1 I I 
	-477.06359710156238 -66.077307600593116 0 
	none F 0 F 15.286979571798829 F 0 F 200 OPEN OPEN NON_SINGULAR NON_SINGULAR 
	0 
	0 
	5 1.9696992271422733 5.0992665269651818 7.6294054844047547 10.424490456279493 13.219575428154229 
	0 
	0 
	0 
	} I I I I 
	nullbs 
	nubs 3 open 2 
	-14.140000000000171 3 -0 3 
	14.878209723429286 92.929999999999922 
	14.878209723429286 97.643333333333317 
	14.878209723429286 102.3566666666667 
	14.878209723429286 107.07000000000009 
	
	-1 
	-1 
	I I 
	0 
	0 
	0 
	
	-1 
	none F } I I #
-993 cface $-1 -1 $1539 $76 $1540 0 #
-994 face $1541 -1 -1 $-1 $1542 $1543 $66 $-1 $639 forward single T -40.009255386930285 8.372383835197196 103.43693190655956 -39.982034309641747 8.3786577214694837 103.45833076467179 F #
-995 cface_ptr-ct-attrib $-1 -1 $-1 $-1 $633 1 1 1 1 1 1 1 1 1 1 1 1 0 1 0 1 1 1 $-1 $402 #
-996 face $1544 -1 -1 $-1 $994 $1545 $66 $-1 $256 forward single T -460.15204186044343 -88.273119381900827 100 -40.009255386930235 10.613654309079871 103.7484756628246 F #
-997 loop $-1 -1 -1 $-1 $-1 $1546 $633 T -40.009255386930263 6.9350708057286434 103.43693190655954 -39.655241830784277 8.3786577214694837 103.74991687392506 periphery $998 T #
-998 cone-surface $-1 -1 -1 $-1 -249.56160218837695 -41.464353043416935 100 0.97445312719576938 0.22459096798042832 0 0 0 3.7499999999999893 1 I I 0 1 3.7499999999999893 forward I I I I #
-999 cface_ptr-ct-attrib $-1 -1 $-1 $-1 $635 1 1 1 1 1 1 1 1 1 1 1 1 0 1 0 1 1 1 $-1 $1547 #
-1000 loop $-1 -1 -1 $-1 $-1 $1548 $635 T -460.15204186044343 -88.273119381900813 96.251524337175397 -40.009255386930235 10.613654309079871 100 periphery $256 F #
-1001 coedge $-1 -1 -1 $-1 $1549 $1550 $1551 $1043 reversed $636 $-1 #
-1002 cface $-1 -1 $1552 $467 $405 0 #
-1003 coedge $-1 -1 -1 $-1 $1553 $1554 $1068 $1555 forward $638 $-1 #
-1004 coedge $-1 -1 -1 $-1 $663 $640 $1550 $1556 forward $406 $-1 #
-1005 coedge $-1 -1 -1 $-1 $640 $663 $669 $1070 reversed $406 $-1 #
-1006 coedge $-1 -1 -1 $-1 $1557 $1551 $1558 $1007 forward $1559 $-1 #
-1007 edge $-1 -1 -1 $-1 $1560 -3.1349245607479634 $1561 -2.7300758977507593 $1558 $1562 forward @7 unknown T -40.009255386930263 6.9350708057286417 96.250083368682624 -39.677984938337012 8.372383835197212 96.563068093440478 #
-1008 cface $-1 -1 $1563 $652 $1564 0 #
-1009 cface $-1 -1 $1565 $652 $409 0 #
-1010 cface_ptr-ct-attrib $-1 -1 $-1 $-1 $643 1 1 1 1 1 1 1 1 1 1 1 1 0 1 0 1 1 1 $-1 $1033 #
-1011 face $1566 -1 -1 $-1 $1567 $1568 $66 $-1 $1569 forward single T -541.0674672682502 -168.91519385485347 0 -445.30507486698957 -91.229139587576682 200 T 16.063021745069232 71.25232513080671 0 200 #
-1012 loop $-1 -1 -1 $-1 $-1 $1570 $643 T -470.99839586366227 -96.182871325386472 93.814167740251506 -459.81353572570771 -95.381884290011058 106.18583225974854 periphery $1013 T #
-1013 plane-surface $-1 -1 -1 $-1 -468.1530934090581 -95.585646371058786 107.5 0.071430573421457477 0.99744557404435941 -2.3435651162010845e-016 0.99744557404435863 -0.071430573421457977 7.1185790490295675e-017 forward_v I I I I #
-1014 coedge $-1 -1 -1 $-1 $1571 $1572 $1573 $1574 reversed $644 $-1 #
-1015 coedge $-1 -1 -1 $-1 $1575 $646 $1576 $1577 reversed $410 $-1 #
-1016 coedge $-1 -1 -1 $-1 $646 $1578 $1579 $1580 forward $410 $-1 #
-1017 coedge $-1 -1 -1 $-1 $1581 $1582 $1583 $1018 reversed $1584 $-1 #
-1018 edge $-1 -1 -1 $-1 $1585 1.4813237665906183 $1586 1.5565408922635076 $646 $1587 forward @7 unknown T -459.46033182727183 -88.273119381900813 92.500762052396126 -459.33383324580836 -87.724268555880087 92.530000000000001 #
-1019 coedge $-1 -1 -1 $-1 $1588 $1589 $647 $1020 forward $1590 $-1 #
-1020 edge $-1 -1 -1 $-1 $1591 -3.1415926535897931 $1028 -2.1485696040251319 $647 $1592 forward @7 unknown T -41.322387348956653 13.441686364385189 93.717393455709626 -29.640829380760813 14.278243672210602 100 #
-1021 coedge $-1 -1 -1 $-1 $1593 $1594 $648 $1022 forward $1595 $-1 #
-1022 edge $-1 -1 -1 $-1 $1029 2.1485696040251319 $1591 3.1415926535897931 $648 $1596 forward @7 unknown T -41.322387348956653 13.441686364385193 100 -29.640829380760813 14.278243672210602 106.28260654429037 #
-1023 coedge $-1 -1 -1 $-1 $1597 $649 $1598 $1599 reversed $1026 $1600 #
-1024 coedge $-1 -1 -1 $-1 $649 $1597 $1601 $1602 reversed $1026 $1603 #
-1025 coedge $-1 -1 -1 $-1 $1601 $1598 $412 $650 forward $1604 $1605 #
-1026 loop $-1 -1 -1 $-1 $-1 $1024 $1606 T -29.641212118597593 11.288484805610304 92.649217718462225 -27.354861245945649 13.442069102221499 107.35078228153778 periphery $1607 F #
-1027 pcurve $-1 -1 -1 $-1 0 reversed { exppc nubs 3 open 2 
	-13.402606544300468 3 -0.73739345569971704 3 
	-70.037689880508154 106.33260654430038 
	-70.037689880508154 102.11086884810013 
	-70.037689880508154 97.889131151899875 
	-70.037689880508154 93.667393455699624 
	9.9999999999999994e-012 
	-1 
	spline forward { sumsur 
	intcurve reversed { exactcur full nubs 3 open 11 
	16.428216948223909 3 22.264660400028966 1 28.514660400028966 1 33.668542432051041 1 37.040863333989648 1 
	42.500569721082627 1 48.95571531384266 1 56.014896437397681 1 62.644758265809841 1 68.467094991240131 1 
	70.829895440150452 3 
	5.0018204277269085 8.1398921127585488 200 
	10.691929531533798 13.911713291520833 200 
	24.511120537670802 20.571676093771213 200 
	42.811366815125659 39.425969477366728 200 
	36.205199210856783 60.970356784494278 200 
	22.76411244378027 73.753362126398756 200 
	4.3044053464927226 84.710896165393137 200 
	-22.095625806830192 80.189599801431427 200 
	-45.973695234718839 65.310901282546951 200 
	-52.951025586134911 35.931456488181048 200 
	-39.574942554356397 19.942271776380565 200 
	-29.352302904132852 13.542573217431013 200 
	-27.355243983779808 11.288867543444464 200 
	0 
	null_surface 
	null_surface 
	nullbs 
	nullbs 
	-1 
	-1 
	I I 
	0 
	0 
	9 22.264660400028966 28.514660400028966 33.668542432051041 37.040863333989648 42.500569721082627 48.95571531384266 56.014896437397681 62.644758265809841 68.467094991240131 
	
	-1 
	none F F 1 F 0 } I I 
	straight 2.7021618103386249 5.5859099178424252 200 0 0 -1 I I 
	2.7021618103386249 5.5859099178424252 200 
	none F -70.829895440150452 F -16.428216948223909 F 0 F 2648.6014222444492 OPEN OPEN NON_SINGULAR NON_SINGULAR 
	0 
	0 
	9 -68.467094991240131 -62.644758265809841 -56.014896437397681 -48.95571531384266 -42.500569721082627 -37.040863333989648 -33.668542432051041 -28.514660400028966 -22.264660400028966 
	0 
	0 
	0 
	} I I I I 
	} 0 0 #
-1028 vertex $-1 -1 -1 $-1 $1599 $1608 #
-1029 vertex $-1 -1 -1 $-1 $1602 $1609 #
-1030 intcurve-curve $-1 -1 -1 $-1 forward { surfintcur full nubs 3 open 2 
	-14.140000000000185 3 -0 3 
	-29.640829380760813 13.441686364385195 92.929999999999907 
	-29.640829380760813 13.441686364385196 97.643333333333302 
	-29.640829380760813 13.441686364385193 102.3566666666667 
	-29.640829380760813 13.441686364385195 107.07000000000009 
	9.9999999999999994e-012 
	plane -32.982829665605493 13.681018717882324 107.5 0.07143057342151618 0.99744557404435541 -2.3435651162010426e-016 0.99744557404435441 -0.071430573421516652 7.1185790490309468e-017 forward_v I I I I 
	spline forward { sumsur 
	intcurve forward { exactcur full nubs 3 open 11 
	16.428216948223909 3 22.264660400028966 1 28.514660400028966 1 33.668542432051041 1 37.040863333989648 1 
	42.500569721082627 1 48.95571531384266 1 56.014896437397681 1 62.644758265809841 1 68.467094991240131 1 
	70.829895440150452 3 
	5.0018204277269085 8.1398921127585488 0 
	10.691929531533798 13.911713291520833 0 
	24.511120537670802 20.571676093771213 0 
	42.811366815125659 39.425969477366728 0 
	36.205199210856783 60.970356784494278 0 
	22.76411244378027 73.753362126398756 0 
	4.3044053464927226 84.710896165393137 0 
	-22.095625806830192 80.189599801431427 0 
	-45.973695234718839 65.310901282546951 0 
	-52.951025586134911 35.931456488181048 0 
	-39.574942554356397 19.942271776380565 0 
	-29.352302904132852 13.542573217431013 0 
	-27.355243983779808 11.288867543444464 0 
	0 
	null_surface 
	null_surface 
	nullbs 
	nullbs 
	-1 
	-1 
	I I 
	0 
	0 
	9 22.264660400028966 28.514660400028966 33.668542432051041 37.040863333989648 42.500569721082627 48.95571531384266 56.014896437397681 62.644758265809841 68.467094991240131 
	
	-1 
	none F F 1 F 0 } I I 
	straight -477.06359710156238 -66.077307600593116 0 0 0 1 I I 
	-477.06359710156238 -66.077307600593116 0 
	none F 16.428216948223909 F 70.829895440150452 F 0 F 200 OPEN OPEN NON_SINGULAR NON_SINGULAR 
	0 
	0 
	9 22.264660400028966 28.514660400028966 33.668542432051041 37.040863333989648 42.500569721082627 48.95571531384266 56.014896437397681 62.644758265809841 68.467094991240131 
	0 
	0 
	0 
	} I I I I 
	nullbs 
	nubs 3 open 2 
	-14.140000000000185 3 -0 3 
	70.037689880508154 92.929999999999907 
	70.037689880508154 97.643333333333302 
	70.037689880508154 102.3566666666667 
	70.037689880508154 107.07000000000009 
	
	-1 
	-1 
	I I 
	0 
	0 
	0 
	
	-1 
	none F } I I #
-1031 cface $-1 -1 $-1 $652 $1610 0 #
-1032 face $1611 -1 -1 $-1 $1612 $1613 $66 $-1 $639 forward single T -461.49730046865238 -88.771753112155992 96.251333108715883 -459.33383324580842 -88.273119381900784 96.563068093440492 F #
-1033 cface $-1 -1 $1614 $652 $643 0 #
-1034 cell3d-cell $-1 -1 $-1 $63 $-1 1 $652 #
-1035 cface $-1 -1 $1615 $467 $1616 0 #
-1036 cface $-1 -1 $413 $652 $415 0 #
-1037 cface_ptr-ct-attrib $-1 -1 $-1 $-1 $655 1 1 1 1 1 1 1 1 1 1 1 1 0 1 0 1 1 1 $-1 $1617 #
-1038 face $1618 -1 -1 $-1 $1619 $1590 $66 $-1 $411 forward single T -41.368041363650434 8.3723838351969011 92.641498000414856 -27.354590941975957 14.278243672216945 100 F #
-1039 loop $-1 -1 -1 $-1 $-1 $1620 $655 T -473.11268751238788 -91.448855731885175 -2.8421709430404007e-014 -459.33383324580836 -88.273119381900798 92.500762052396638 periphery $639 F #
-1040 coedge $-1 -1 -1 $-1 $1621 $1045 $1622 $1623 forward $656 $-1 #
-1041 coedge $-1 -1 -1 $-1 $1624 $657 $1625 $1626 reversed $416 $-1 #
-1042 coedge $-1 -1 -1 $-1 $657 $1624 $1627 $1628 reversed $416 $-1 #
-1043 edge $-1 -1 -1 $-1 $1629 1.5774644196431145 $1560 4.7057208875364722 $657 $1630 forward @7 unknown T -39.677984938337019 3.305220258063486 96.25008336868288 -38.841380667313274 6.9350708057286461 103.74991663131708 #
-1044 coedge $-1 -1 -1 $-1 $659 $658 $1631 $1632 forward $255 $-1 #
-1045 coedge $-1 -1 -1 $-1 $1040 $1633 $658 $1046 forward $656 $-1 #
-1046 edge $1634 -1 -1 $-1 $1635 -434.14096679687515 $1053 -431.93216211681715 $658 $1636 forward @7 unknown T -462.30595631824264 -85.212441088157632 100 -460.15204186044343 -84.723083730871963 100 #
-1047 coedge $-1 -1 -1 $-1 $1637 $1638 $659 $1048 forward $1613 $-1 #
-1048 edge $-1 -1 -1 $-1 $1052 432.0460827177867 $1639 434.21696900983903 $1047 $1640 forward @7 unknown T -461.49730046865238 -88.771753112155992 96.251333108715883 -459.33383324580842 -88.273119381900798 96.251524337175397 #
-1049 coedge $-1 -1 -1 $-1 $1548 $660 $1553 $1641 reversed $1000 $-1 #
-1050 coedge $-1 -1 -1 $-1 $660 $1548 $1642 $1643 reversed $1000 $-1 #
-1051 coedge $-1 -1 -1 $-1 $1644 $1645 $417 $661 forward $1646 $-1 #
-1052 vertex $-1 -1 -1 $-1 $1048 $1647 #
-1053 vertex $-1 -1 -1 $-1 $1643 $1648 #
-1054 ellipse-curve $-1 -1 -1 $-1 -459.30982162833106 -88.377300756380151 100 0.97445312719576926 0.22459096798042924 -0 -0.84222023211237318 3.6542170255081872 -9.1848509936143914e-016 0.99999512931933909 I I #
-1055 coedge $-1 -1 -1 $-1 $1060 $662 $1649 $1650 reversed $156 $-1 #
-1056 coedge $-1 -1 -1 $-1 $1550 $1549 $662 $1057 reversed $636 $-1 #
-1057 edge $-1 -1 -1 $-1 $1058 1.5774547102581908 $1651 4.7057305969211161 $1056 $1067 forward @7 unknown T -39.655241830788718 3.3078134349817119 96.250083126074927 -38.82996675642157 6.9402752502095426 103.74991687392506 #
-1058 vertex $-1 -1 -1 $-1 $664 $1652 #
-1059 ellipse-curve $-1 -1 -1 $-1 -39.649710014029182 6.9159268677467054 100 0.97514935442036665 0.22154849711415833 8.200331296738026e-026 0.83081091079272995 -3.6568278903172611 0 0.99999512931933976 I I #
-1060 coedge $-1 -1 -1 $-1 $665 $1055 $1653 $1654 reversed $156 $-1 #
-1061 coedge $-1 -1 -1 $-1 $1655 $1656 $665 $1062 reversed $1657 $-1 #
-1062 edge $-1 -1 -1 $-1 $1658 5.1094234120639985 $1066 6.2831853071795862 $1061 $1067 forward @7 unknown T -40.491580484777799 8.3786577214694287 100 -39.982034309641797 10.621433593134171 103.45829420812416 #
-1063 coedge $-1 -1 -1 $-1 $1659 $666 $1656 $1660 reversed $1065 $-1 #
-1064 coedge $-1 -1 -1 $-1 $666 $1659 $668 $1069 reversed $1065 $-1 #
-1065 loop $-1 -1 -1 $-1 $-1 $1659 $1661 T -40.525821131538031 8.3723838351971995 96.541669235328229 -39.982034309641797 10.621433593140569 100 periphery $256 F #
-1066 vertex $-1 -1 -1 $-1 $1660 $1662 #
-1067 ellipse-curve $-1 -1 -1 $-1 -39.660773620599684 6.9646235140579336 100 -0.97514935442036665 -0.22154849711415833 -8.200331296738026e-026 -0.83080686417811589 3.6568100790762217 -9.1848509936047949e-016 1 I I #
-1068 coedge $-1 -1 -1 $-1 $669 $668 $1557 $1555 reversed $670 $-1 #
-1069 edge $-1 -1 -1 $-1 $672 1.7180764570137861 $1663 1.7476850521386795 $668 $1640 forward @7 unknown T -40.009255386930256 8.3723838351972102 96.541669235328229 -39.982034309641975 8.3786577214694375 96.541705791875842 #
-1070 edge $-1 -1 -1 $-1 $1561 101.54083458228446 $671 101.56876930436479 $669 $1664 forward @7 unknown T -40.009255386930263 8.3723838351971978 96.563068093440478 -39.982034309641747 8.3786577214694837 96.563068093440478 #
-1071 face $1665 -1 -1 $-1 $1616 $670 $66 $-1 $639 forward single T -40.009255386930263 8.372383835197196 96.541669235328229 -39.982034309641747 8.3786577214694837 96.563068093440492 F #
-1072 point $-1 -1 -1 $-1 -39.982034309641747 8.3786577214694837 96.563068093440478 #
-1073 point $-1 -1 -1 $-1 -39.982034309641975 8.3786577214694287 96.541705791875842 #
-1074 cface $-1 -1 $1666 $70 $1667 0 #
-1075 cface_ptr-ct-attrib $-1 -1 $-1 $-1 $675 1 1 1 1 1 1 1 1 1 1 1 1 0 1 0 1 1 1 $422 $1668 #
-1076 face $1669 -1 -1 $-1 $119 $1670 $66 $-1 $1671 forward double in T 479.49289716426364 -95.552055748892812 92.645753512425216 479.89618402696112 -93.357653016856688 107.35424648757468 F #
-1077 cface_ptr-ct-attrib $-1 -1 $-1 $-1 $677 1 1 1 1 1 1 1 1 1 1 1 1 0 1 0 1 1 1 $-1 $1672 #
-1078 loop $-1 -1 -1 $-1 $-1 $1321 $677 T 5.0018204277267335 5.1125092679977193 107.34846912905653 18.326895786041348 8.1398921127678534 200 periphery $97 F #
-1079 cface_ptr-ct-attrib $-1 -1 $-1 $-1 $679 1 1 1 1 1 1 1 1 1 1 1 1 0 1 0 1 1 1 $-1 $674 #
-1080 face $1673 -1 -1 $-1 $1667 $1312 $66 $-1 $184 forward single T 17.662250293180097 -93.646813649672524 107.34846932764221 439.47662587796458 2.1870612050906644 200.00000000000006 F #
-1081 loop $-1 -1 -1 $-1 $-1 $1210 $426 T 17.640994399874124 -99.497710399830538 92.651530672357794 439.47662587796231 2.1870612050906644 107.34846932764222 periphery $83 F #
-1082 coedge $-1 -1 -1 $-1 $1674 $735 $1675 $1676 forward $680 $-1 #
-1083 coedge $-1 -1 -1 $-1 $1677 $681 $1678 $1679 reversed $427 $-1 #
-1084 coedge $-1 -1 -1 $-1 $681 $1677 $1094 $1680 reversed $427 $-1 #
-1085 edge $-1 -1 -1 $-1 $1211 -3.1415926535897931 $1313 -1.772154181390003 $1309 $1681 forward @7 unknown T 438.147334750401 -99.497710399830538 100.00000000000001 439.47662587796231 -93.646813649672467 107.34846932764222 #
-1086 cface $-1 -1 $1682 $428 $489 0 #
-1087 face $1683 -1 -1 $-1 $1684 $1685 $66 $-1 $1686 reversed single T 7.028082643723863 10.059062049898216 93.545962806576071 19.656186958748936 10.963404852520846 106.45403719342391 F #
-1088 cface $-1 -1 $1687 $684 $1688 0 #
-1089 cface $-1 -1 $1689 $684 $1690 0 #
-1090 cface $-1 -1 $1691 $428 $431 0 #
-1091 cface_ptr-ct-attrib $-1 -1 $-1 $-1 $687 1 1 1 1 1 1 1 1 1 1 1 1 0 1 0 1 1 1 $-1 $1692 #
-1092 spline-surface $-1 -1 -1 $-1 forward { ref 11 } I I I I #
-1093 coedge $-1 -1 -1 $-1 $1693 $1694 $1695 $1267 reversed $688 $-1 #
-1094 coedge $-1 -1 -1 $-1 $1696 $689 $1084 $1680 forward $432 $-1 #
-1095 coedge $-1 -1 -1 $-1 $689 $1696 $1317 $1697 forward $432 $-1 #
-1096 coedge $-1 -1 -1 $-1 $1698 $690 $1110 $1114 forward $265 $1699 #
-1097 pcurve $-1 -1 -1 $-1 2 $705 0 0 #
-1098 coedge $-1 -1 -1 $-1 $691 $1700 $1701 $1702 forward $265 $1703 #
-1099 coedge $-1 -1 -1 $-1 $1694 $1693 $1704 $1100 reversed $688 $-1 #
-1100 edge $-1 -1 -1 $-1 $1705 0 $1104 92.651530672359911 $691 $1706 forward @7 unknown T 2.7021618103385947 5.5859099178424216 0 2.7021618103386249 5.5859099178424252 92.651530672359911 #
-1101 pcurve $-1 -1 -1 $-1 0 forward { exppc nubs 1 open 2 
	0 1 200 1 
	15.619457156755619 0 
	15.619457156755619 200 
	0 
	-1 
	spline forward { ref 5 } I I I I 
	} 0 0 #
-1102 coedge $-1 -1 -1 $-1 $1707 $692 $1693 $1708 reversed $1103 $-1 #
-1103 loop $-1 -1 -1 $-1 $-1 $1707 $1709 T 1.905297518529266 -3.6638354620615488 92.651407514775386 17.662250293182375 5.5860330755657452 100 periphery $83 F #
-1104 vertex $-1 -1 -1 $-1 $693 $1710 #
-1105 intcurve-curve $-1 -1 -1 $-1 forward { surfintcur full nubs 3 open 2 
	-2.2407365135591699 3 -0 3 
	2.7021618104867775 5.5859099180240701 92.651530672317051 
	2.2375738972349413 5.0162981276320631 92.785922968354228 
	1.8063101813438809 4.4457027916314136 93.010972645413446 
	1.4224177927538264 3.8918642569608184 93.333101971869326 
	0.00012315754167523867 
	cone 227.02019425035715 -43.839671250543084 100.00000000000001 -0.9751493543055012 0.22154849761973947 -5.5435967519242197e-030 1.661613732148016 7.3136201572911181 -9.1848509980333713e-016 1 I I 0 1 7.4999999999998543 forward I I I I 
	spline forward { ref 5 } I I I I 
	nullbs 
	nubs 3 open 2 
	-2.2407365135591699 3 -0 3 
	15.619457156755617 92.651530672317051 
	15.449138674708076 92.785922968354228 
	15.28391217219597 93.010972645413446 
	15.126655266852174 93.333101971869326 
	
	-1 
	-1 
	I I 
	0 
	0 
	0 
	
	-1 
	none F } I I #
-1106 coedge $-1 -1 -1 $-1 $695 $1707 $1711 $1712 forward $1103 $-1 #
-1107 vertex $-1 -1 -1 $-1 $696 $1713 #
-1108 ellipse-curve $-1 -1 -1 $-1 -6.0831886081039102 9.1201179697901296 100.00000000000001 0.49540043179154469 0.86866472944442208 -1.1717825587846528e-016 22.416148102556136 -12.783953431851678 9.1848509980335449e-016 0.29063804544056587 I I #
-1109 coedge $-1 -1 -1 $-1 $1714 $697 $1715 $1716 forward $1111 $-1 #
-1110 coedge $-1 -1 -1 $-1 $697 $1717 $700 $1114 reversed $1111 $-1 #
-1111 loop $-1 -1 -1 $-1 $-1 $1714 $1379 T 1.90529751852927 -3.6638354620615488 100 17.662250293182375 5.5860330755657408 107.34859248522463 periphery $83 F #
-1112 coedge $-1 -1 -1 $-1 $700 $699 $1718 $1719 reversed $701 $1720 #
-1113 pcurve $-1 -1 -1 $-1 0 reversed { exppc nubs 3 open 3 
	-2.2407365135591699 3 -0.65063481684835289 3 -0.27867441593938391 3 
	-15.619457156755619 107.34846932768291 
	-15.498734380674772 107.25321125077637 
	-15.380432433554635 107.11223463481417 
	-15.26552878133087 106.92296149768794 
	-15.238650243539567 106.87868627169931 
	-15.21198208347144 106.83180380668504 
	-15.185539389679594 106.78229100796788 
	2.8624257415156569e-005 
	-1 
	spline forward { ref 18 } I I I I 
	} 0 0 #
-1114 edge $-1 -1 -1 $-1 $704 -1.344017603459098 $1721 -0 $1096 $1722 forward @7 unknown T 1.90529751852927 4.5640823242123698 107.00744245803747 2.7022849680284486 5.5860330755657408 107.34859248522463 #
-1115 pcurve $-1 -1 -1 $-1 0 reversed { exppc nubs 3 open 2 
	-1.9631688443016748 3 0 3 
	-15.185539389679594 93.217708992032144 
	-15.325110435835439 92.956368253851039 
	-15.470380589076193 92.769161724302222 
	-15.619457156755619 92.651530672316994 
	6.9886373905982918e-005 
	-1 
	spline forward { ref 18 } I I I I 
	} 0 0 #
-1116 face $1723 -1 -1 $-1 $1724 $701 $66 $-1 $1117 forward double in T 1.9035996808696753 4.5617552320867265 92.651244429742945 2.702231696860693 5.5859798043979891 107.34916819142207 F #
-1117 spline-surface $-1 -1 -1 $-1 forward { ref 18 } F -15.619457156755619 F -15.318537021214755 F 92.650831808577934 F 107.34875557025705 #
-1118 point $-1 -1 -1 $-1 1.9054206760698387 4.564205481752559 92.992434384418615 #
-1119 point $-1 -1 -1 $-1 1.9054206760698387 4.5642054817525608 107.00756561558141 #
-1120 coedge $-1 -1 -1 $-1 $1725 $706 $865 $1344 forward $708 $1726 #
-1121 pcurve $-1 -1 -1 $-1 2 $867 0 0 #
-1122 cface $-1 -1 $1727 $92 $1728 0 #
-1123 face $1729 -1 -1 $-1 $115 $1730 $66 $-1 $1731 forward single T 410.74384584057231 -127.86240095475284 92.499044198194667 421.3526675653128 -88.559602722397926 107.50091982109552 F #
-1124 cface $-1 -1 $1732 $288 $447 0 #
-1125 cface_ptr-ct-attrib $-1 -1 $-1 $-1 $715 1 1 1 1 1 1 1 1 1 1 1 1 0 1 0 1 1 1 $-1 $1732 #
-1126 face $1733 -1 -1 $-1 $1734 $1735 $66 $-1 $1736 forward single T 502.37662100308819 -133.86008428113243 92.49908017890445 511.5732662478697 -94.570734113537867 107.5009558018053 F #
-1127 loop $-1 -1 -1 $-1 $-1 $1737 $715 T 507.3393402968191 -133.86008428113243 95.957329558183005 514.67259537658822 -98.264375961547657 104.04124067565336 periphery $1128 F #
-1128 cone-surface $-1 -1 -1 $-1 501.32383415609053 -94.314644442412501 92.499999999999986 0 0 1 -6.0159255647430427 39.545020414705455 0 0.29999999999999999 I I 0 1 40 forward I I I I #
-1129 coedge $-1 -1 -1 $-1 $1738 $1739 $1740 $1741 reversed $716 $1742 #
-1130 coedge $-1 -1 -1 $-1 $718 $1134 $1743 $1744 reversed $448 $-1 #
-1131 edge $-1 -1 -1 $-1 $737 -2.2894541657939165 $1745 1.8886552694373349 $735 $1746 forward @7 unknown T 413.05822001288919 -88.980544269024989 107.25534356674278 417.13250073087266 -88.054890400392239 107.25534356837478 #
-1132 coedge $-1 -1 -1 $-1 $1151 $1743 $719 $1133 forward $1730 $-1 #
-1133 edge $-1 -1 -1 $-1 $1747 -18.473789249236368 $1137 -4.117543862482572 $719 $1748 forward @7 tangent T 412.0991149966473 -102.55908614154238 107.49999999999999 415.27971959354232 -88.559602722397926 107.49999999999999 #
-1134 coedge $-1 -1 -1 $-1 $1130 $732 $720 $1135 reversed $448 $-1 #
-1135 edge $-1 -1 -1 $-1 $1747 5.4141493513285148 $1138 6.4065987132529223 $720 $1749 forward @7 unknown T 414.31193323908076 -88.559602722397926 107.49999999999999 415.27971959354227 -88.339727057299939 107.49999999999999 #
-1136 pcurve $-1 -1 -1 $-1 1 $1750 0 0 #
-1137 vertex $-1 -1 -1 $-1 $722 $1751 #
-1138 vertex $-1 -1 -1 $-1 $733 $1752 #
-1139 intcurve-curve $-1 -1 -1 $-1 forward { bldcur summary 3 5 21.924768120785711 24.420949302679698 28.861121903166914 35.965398063946459 36.298921982914365 
	0.042670441816972556 OPEN 
	spline reversed { ref 0 } I I I I 
	null_surface 
	nubs 1 open 2 
	21.924768120785654 1 36.298921982914365 1 
	0 21.924768120785657 
	0 36.298921982914365 
	
	nullbs 
	-1 
	-1 
	I I 
	0 
	0 
	0 
	
	-1 
	none F surf1 } I I #
-1140 coedge $-1 -1 -1 $-1 $1141 $724 $1753 $1754 forward $452 $-1 #
-1141 coedge $-1 -1 -1 $-1 $724 $1140 $1755 $1756 reversed $452 $-1 #
-1142 coedge $-1 -1 -1 $-1 $1757 $1758 $724 $1143 forward $1759 $1760 #
-1143 edge $-1 -1 -1 $-1 $1761 6.9927608718361203 $1762 21.366914733965061 $724 $1763 forward @7 tangent T 412.05787354185435 -102.60032690013787 92.458759324346644 414.35317129357162 -88.298484981028864 92.541240675653327 #
-1144 coedge $-1 -1 -1 $-1 $1147 $725 $1764 $1765 reversed $279 $-1 #
-1145 coedge $-1 -1 -1 $-1 $1766 $1757 $725 $1146 forward $1759 $1767 #
-1146 edge $-1 -1 -1 $-1 $1768 -43.794534921039194 $1149 -11.274334178486134 $725 $1769 forward @7 tangent T 408.17623074021219 -127.46585520489968 95.95875932434663 412.99701246018429 -91.883771674381407 96.041240675653341 #
-1147 coedge $-1 -1 -1 $-1 $726 $1144 $1770 $1771 reversed $279 $-1 #
-1148 coedge $-1 -1 -1 $-1 $727 $1674 $1766 $1772 forward $680 $-1 #
-1149 vertex $-1 -1 -1 $-1 $728 $1773 #
-1150 intcurve-curve $-1 -1 -1 $-1 forward { surfintcur full nubs 3 open 7 
	18.367821148441124 3 19.780710072996012 2 21.1935989975509 2 22.606487922105785 2 24.01937684666067 2 
	25.432265771215558 2 26.845154695770447 3 
	410.05401760466987 -91.806466468904333 95.815169085684175 
	410.00465869762928 -92.077632320427341 96.224704149483031 
	409.96279825831891 -92.312512347882603 96.667618740464633 
	409.8962352191005 -92.68988741000345 97.591531711986107 
	409.87146074354251 -92.832678625990937 98.073267559124858 
	409.83906837180956 -93.020005490411805 99.0420161688142 
	409.83145244095243 -93.064499619821049 99.529037025148384 
	409.83145244095249 -93.064499619821049 100.47096297485163 
	409.83906837180956 -93.020005490411805 100.95798383118584 
	409.87146074354251 -92.832678625990937 101.92673244087518 
	409.89623521910056 -92.689887410003479 102.40846828801392 
	409.96279825831891 -92.312512347882603 103.3323812595354 
	410.00465869762928 -92.077632320427313 103.77529585051703 
	410.05401760466987 -91.806466468904304 104.1848309143159 
	0.00023104872258771834 
	cone 227.02019425035715 -43.839671250543084 100.00000000000001 -0.9751493543055012 0.22154849761973947 -5.5435967519242197e-030 1.661613732148016 7.3136201572911181 -9.1848509980333713e-016 1 I I 0 1 7.4999999999998543 forward I I I I 
	cone 422.90350764750121 -88.856007358517928 107.49999999999999 -1.1942135354408529e-016 2.713186584658648e-017 -1 8.8619399047878105 39.005974172220455 0 0.29999999999999999 I I -0 -1 40 forward I I I I 
	nullbs 
	nullbs 
	-1 
	-1 
	I I 
	0 
	0 
	0 
	
	-1 
	none F } I I #
-1151 coedge $-1 -1 -1 $-1 $1770 $1132 $729 $1152 reversed $1730 $-1 #
-1152 edge $-1 -1 -1 $-1 $1154 0 $1137 15.140488476704641 $1151 $1774 forward @7 unknown T 410.74384584057231 -127.42553435047017 103.99908017890445 412.9566916053584 -102.55816632044576 107.50091982109552 #
-1153 pcurve $-1 -1 -1 $-1 0 forward { exppc nubs 3 open 8 
	0 3 1.2144933121688168 3 2.5320136121957058 3 4.2523015892460254 3 6.9929047142624858 3 
	13.169503197782019 3 15.111268702301098 3 15.140488476704641 3 
	1 -0.48044391791540164 
	0.93861311923007695 -0.44689374332952525 
	0.88349521700437461 -0.39470632151974755 
	0.83335291407612666 -0.30201992688904511 
	0.77895697682712728 -0.20147082938583938 
	0.72043502848092678 -0.042237357066032155 
	0.66037058092814449 0.30576265331959007 
	0.58194435328587435 0.76014672153285012 
	0.52174512773772852 1.4414647269503065 
	0.47397176234556138 2.1525022233614166 
	0.39786367100679554 3.2852611629486388 
	0.33959589994348549 4.6934133621955372 
	0.29456473027855523 6.0263114963773674 
	0.19307632003606578 9.0303132502701562 
	0.11220789482404514 12.958051603130841 
	0.050816014245407166 17.51946658365565 
	0.031515968065745706 18.953459465759369 
	0.014880686869262423 20.409982578748686 
	0.00064126076173937215 21.859337192900028 
	0.00042698523901038338 21.881147146139838 
	0.00021323188776645253 21.902957474486655 
	0 21.924768120786737 
	0.00091982109553084346 
	-1 
	spline reversed { ref 0 } I I I I 
	} 0 0 #
-1154 vertex $-1 -1 -1 $-1 $1771 $1775 #
-1155 intcurve-curve $-1 -1 -1 $-1 reversed { bldcur summary 3 14 -0.48044391793995056 -0.38787041920915827 -0.27751078753045111 0 0.9157855988504896 
	1.8315711977009792 3.6631423954019584 7.3262847908039168 14.430560951583463 18.870733552070678 
	21.645841427375188 24.420949302679698 28.861121903166914 32.11425844344221 0.042670441816972556 OPEN 
	spline reversed { ref 0 } I I I I 
	null_surface 
	nubs 1 open 2 
	-0.4804439179401675 1 32.11425844344221 1 
	1 -0.4804439179401605 
	1 32.11425844344221 
	
	nullbs 
	-1 
	-1 
	I I 
	0 
	0 
	0 
	
	-1 
	none F surf1 } I I #
-1156 intcurve-curve $-1 -1 -1 $-1 reversed { ref 53 } I I #
-1157 intcurve-curve $-1 -1 -1 $-1 forward { surfintcur full nubs 3 open 6 
	0 3 1.3674092765859276 2 2.7347735376609399 2 4.1020564483204573 2 4.8070362908117357 2 
	5.5120131788918627 3 
	414.31193323908076 -88.339727057299953 107.49999999999999 
	413.86745714803607 -88.238744567013669 107.49999999982403 
	413.4272292172256 -88.138727235054262 107.41097188268544 
	412.60484757541099 -87.951886710154554 107.06488385128689 
	412.23055284047263 -87.866849032771569 106.81113757014668 
	411.59790455689978 -87.723114869252512 106.17081241334714 
	411.34559285623345 -87.665791057296929 105.7903634474247 
	411.08172101638218 -87.605840846157392 105.15481872397828 
	411.01341456984267 -87.590322002255334 104.92988501054288 
	410.92179640033135 -87.569506864840449 104.469387082202 
	410.89871704456544 -87.5642633638451 104.23499178918254 
	410.89871704456544 -87.5642633638451 103.99999999999999 
	1.6450576611838989e-006 
	spline reversed { ref 0 } I I I I 
	plane 422.59333975083359 -90.22121645454564 107.17928563989643 0.22154849761969525 0.97514935430551142 0 1.1942135354408529e-016 -2.713186584658648e-017 1 reverse_v I I I I 
	nubs 3 open 6 
	0 3 1.3674092765859276 3 2.7347735376609399 3 4.1020564483204573 3 4.8070362908117357 3 
	5.5120131788918627 3 
	0 36.298921982914365 
	0.082901820040386973 36.303829488819993 
	0.16502328310985412 36.308636565107669 
	0.2479258519453223 36.313084957992842 
	0.33082569160412317 36.317533204435627 
	0.41294563466082568 36.32153871061675 
	0.49584709641342789 36.3249025537813 
	0.57874362599941531 36.328266196816273 
	0.66086033449575377 36.330925127889508 
	0.7437584431746328 36.332755346698576 
	0.78650123996061139 36.333699019260912 
	0.82913615739675384 36.334415219296275 
	0.87187922021703257 36.334895265506432 
	0.91462210391079757 36.335375309704823 
	0.957257023036166 36.335616781161072 
	1 36.335616781139123 
	
	nullbs 
	-1 
	-1 
	I I 
	0 
	0 
	0 
	
	-1 
	none F } I I #
-1158 point $-1 -1 -1 $-1 410.03249625249623 -91.925012350034564 103.99999999999983 #
-1159 point $-1 -1 -1 $-1 413.05822001297241 -88.054890400392239 107.25534356837478 #
-1160 cface $-1 -1 $1776 $92 $1777 0 #
-1161 face $1778 -1 -1 $-1 $172 $1779 $66 $-1 $1780 forward single T 40.519173117211331 4.0846829983005151 95.958759324346659 46.386381683785409 40.06474295475283 104.04267044181697 F #
-1162 cface_ptr-ct-attrib $-1 -1 $-1 $-1 $740 1 1 1 1 1 1 1 1 1 1 1 1 0 1 0 1 1 1 $-1 $460 #
-1163 loop $-1 -1 -1 $-1 $-1 $1781 $740 T 40.206559165553429 0.25694177277673325 103.95732955818303 46.386381683785409 39.669626971062591 107.54267044181697 periphery $1164 F #
-1164 spline-surface $-1 -1 -1 $-1 reversed { rbblnsur @11 blendsupsur plane 40.100730810861073 19.39095362545654 107.5 -1.1942135354408527e-016 2.7131865846586501e-017 0.99999999999999956 0.97514935430551142 -0.22154849761969547 1.2246467991473525e-016 reverse_v I I I I null_curve nullbs 58.251871470272718 5.271130461080654 107.5 
	@11 blendsupsur cone 31.657652636437977 1.0583493585179307 107.5 1.1942135354408527e-016 -2.7131865846586501e-017 -0.99999999999999956 -8.861939904787814 -39.005974172220441 0 0.29999999999999999 I I 0 1 40 forward I I I I null_curve nubs 3 open 17 
	-46.649739116135279 3 -15.119676121671972 3 -4.972163321055163 3 -4.0705437099231894 3 -3.3932798711499217 3 
	-2.0028465655760468 3 -1.2068562604189803 3 -0.65081916807171236 3 -0.5800015416182096 3 -0.50552987453440545 3 
	-0.35034972424667643 3 0 3 0.53558861358552612 3 4.6825808415534533 3 20.237094139549193 3 
	43.291682854750377 3 51.969238059805775 3 
	0.087499999999999994 -4.9154948501080309 
	0.087499999999999994 -4.6400903439816226 
	0.087499999999999994 -4.3962104876807624 
	0.087499999999999994 -4.0566286449411972 
	0.087499999999999994 -3.947338945879642 
	0.087499999999999994 -3.8342897501017084 
	0.087499999999999994 -3.6549292764962216 
	0.087499999999999994 -3.638992866891023 
	0.087499999999999994 -3.6223274752217005 
	0.087499999999999994 -3.6046253626034059 
	0.087499999999999994 -3.5913281798466876 
	0.087499999999999994 -3.5774394373301832 
	0.087499999999999994 -3.5627254123234509 
	0.087499999999999994 -3.5325172877239375 
	0.087499999999999994 -3.4994408243334543 
	0.087499999999999994 -3.4571005366222858 
	0.087499999999999994 -3.4328617195567372 
	0.087499999999999994 -3.4062471386106923 
	0.087499999999999994 -3.3685533500135585 
	0.087499999999999994 -3.3422224456353109 
	0.087499999999999994 -3.335275072425262 
	0.087499999999999994 -3.2402644637142028 
	0.087499999999999994 -3.228163785738897 
	0.087499999999999994 -3.2198566596809521 
	0.087499999999999994 -3.1809378800156138 
	0.087499999999999994 -3.1400109731466297 
	0.087499999999999994 -3.077197725603285 
	0.087499999999999994 -3.0601852118857273 
	0.087499999999999994 -3.0247354289166983 
	0.087499999999999994 -3.0112054611757459 
	0.087499999999999994 -2.996709522146404 
	0.087499999999999994 -2.9639820874054923 
	0.087499999999999994 -2.9446084157779522 
	0.087499999999999994 -2.9266639544317177 
	0.087499999999999994 -2.8992317959088756 
	0.087499999999999967 -2.8784393238929944 
	0.087499999999999967 -2.8596060976910831 
	0.087499999999999967 -2.7137829029744616 
	0.087499999999999967 -2.6525303753931375 
	0.087499999999999967 -2.5848149805601746 
	0.087499999999999967 -2.3308284883008255 
	0.087499999999999967 -2.1848459846688097 
	0.087499999999999967 -2.0361322986115034 
	0.087499999999999967 -1.8157118455450276 
	0.087499999999999994 -1.6258241936605387 
	0.087499999999999994 -1.426484874224091 
	0.087499999999999994 -1.3514552143886325 
	0.087499999999999994 -1.2752573586569831 
	0.087499999999999994 -1.1955278091053969 
	58.251871470272718 5.271130461080654 107.5 
	43 1e-008 
	intcurve forward { exactcur full nubs 5 open 114 
	-37.641404535533539 5 -34.826188483800841 3 -32.010972432068144 3 -29.19575638033545 3 -26.380540328602756 3 
	-23.565324276870058 3 -22.157716251003713 3 -20.750108225137364 3 -19.342500199271015 3 -17.93489217340467 3 
	-16.527284147538321 3 -15.119676121671972 4 -13.851237021594871 3 -12.58279792151777 3 -11.314358821440669 3 
	-10.045919721363568 3 -9.4117001713250161 3 -8.7774806212864664 3 -8.1432610712479168 3 -7.5090415212093653 3 
	-6.8748219711708147 3 -6.2406024211322642 3 -5.6063828710937136 3 -4.972163321055163 4 -4.5213535154891762 3 
	-4.0705437099231894 4 -3.7319117905365555 3 -3.3932798711499217 4 -3.0456715447564529 3 -2.698063218362984 3 
	-2.3504548919695152 3 -2.1766507287727812 3 -2.0028465655760468 4 -1.8038489892867802 3 -1.6048514129975135 3 
	-1.4058538367082469 3 -1.3063550485636135 3 -1.2068562604189803 4 -1.1373516238755719 3 -1.0678469873321634 3 
	-0.99834235078875488 3 -0.92883771424534634 3 -0.8593330777019379 3 -0.78982844115852935 3 -0.75507612288682502 3 
	-0.7203238046151208 3 -0.68557148634341658 3 -0.65081916807171236 4 -0.63311476145833667 3 -0.61541035484496098 3 
	-0.59770594823158529 3 -0.58885374492489739 3 -0.5800015416182096 4 -0.57534706242547184 3 -0.57069258323273409 3 
	-0.56603810403999633 3 -0.56138362484725857 3 -0.55672914565452081 3 -0.55207466646178305 3 -0.54276570807630753 3 
	-0.53345674969083201 3 -0.52414779130535649 3 -0.50552987453440545 4 -0.48613235574843933 3 -0.4667348369624732 3 
	-0.42793979939054094 3 -0.38914476181860869 3 -0.35034972424667643 4 -0.30655600871584188 3 -0.26276229318500732 3 
	-0.17517486212333822 3 -0.087587431061669108 3 0 4 0.13389715339638153 3 0.26779430679276306 3 
	0.40169146018914459 3 0.53558861358552612 4 0.79477562783352163 3 1.0539626420815171 3 1.3131496563295126 3 
	1.5723366705775079 3 1.8315236848255032 3 2.0907106990734987 3 2.3498977133214942 3 2.6090847275694897 3 
	3.1274587560654803 3 3.6458327845614713 3 4.1642068130574623 3 4.6825808415534533 4 5.1686593821158198 3 
	5.6547379226781871 3 6.62689500380292 3 7.5990520849276537 3 8.5712091660523875 3 9.5433662471771221 3 
	10.515523328301855 3 11.487680409426588 3 12.459837490551323 3 13.431994571676057 3 14.40415165280079 3 
	16.348465815050258 3 18.292779977299723 3 20.237094139549193 4 21.678005934249267 3 23.118917728949341 3 
	26.00074131834949 3 28.882564907749639 3 31.764388497149785 3 34.64621208654993 3 37.528035675950079 3 
	40.409859265350228 3 43.291682854750377 4 45.456266997487894 3 47.620851140225412 5 
	23.635356561803491 4.0902223310701027 104 
	23.765735929417424 4.6408808358163025 104 
	23.899134327778846 5.1908918400491819 104 
	24.03554785303993 5.7402050535096958 104 
	24.314410479800152 6.8373372264829522 104 
	24.605383793788569 7.9312848386512069 104 
	24.753908023490617 8.477413477999745 104 
	25.057065858624391 9.5678830423055867 104 
	25.372544440854547 10.65457965463068 104 
	25.533389440324129 11.196935321164265 104 
	25.861358632868921 12.279561233984451 104 
	26.202062604906416 13.357806770697575 104 
	26.375642417162819 13.895782027609219 104 
	26.7293663121179 14.96932813054506 104 
	27.096488009790018 16.037826981221063 104 
	27.283465678400905 16.570754929846778 104 
	27.569177881727647 17.368067872025783 104 
	27.86297839405351 18.162096632841944 104 
	27.961822813177385 18.426398765801732 104 
	28.161360096787696 18.954235206218613 104 
	28.364652663833354 19.480493720965327 104 
	28.467252368337746 19.743217926230585 104 
	28.67439039772437 20.267833540920606 104 
	28.885475400473137 20.790734054384192 104
[truncated: 3,220,873 more chars]
