# Supplementary material for: Effects of multiple vein microjoints on the mechanical behaviour of dragonfly wings: numerical modelling
Source: R Soc Open Sci. 2016 Mar 23;3(3):150610. doi: 10.1098/rsos.150610 (PMC4821260; doi:10.1098/rsos.150610)
Supplement: Model S1: The FE model of vein joint combination Group 1. Model S2: The FE model of vein joint combination Group 2. Model S3: The FE model of vein joint combination Group3. Model S4: The FE model of vein joint combination Group 4. Model S5: The FE model of vein joint combination Group 5. [file rsos150610supp3.zip › rsos150610supp3.sat]

2000 0 8 0           
34 Abaqus, Inc. - Abaqus 6.14-2 - 230 12 ACIS 23.0 NT 24 Wed Jan 20 16:34:00 2016 
1 9.9999999999999995e-007 1e-010 
-0 body $8 -1 -1 $-1 $-1 $-1 $9 F #
-1 body $10 -1 -1 $-1 $-1 $-1 $-1 F #
-2 body $11 -1 -1 $-1 $-1 $-1 $-1 F #
-3 body $12 -1 -1 $-1 $-1 $-1 $-1 F #
-4 body $13 -1 -1 $-1 $-1 $-1 $-1 F #
-5 body $14 -1 -1 $-1 $-1 $-1 $-1 F #
-6 body $15 -1 -1 $-1 $-1 $-1 $-1 F #
-7 body $16 -1 -1 $-1 $17 $-1 $18 T -1790.7595895709374 -172.03153567516514 -5.6843418860808015e-014 825.50799369593767 89.939223617495259 200.00000000000006 #
-8 string_attrib-name_attrib-gen-attrib $-1 -1 $-1 $-1 $0 2 1 1 1 1 1 1 1 1 1 1 1 1 1 0 1 1 1 @18 HKS_ATTRIB_BODY_ID @1 1 #
-9 transform $-1 -1 1 0 0 0 1 0 0 0 1 0 0 0 1 no_rotate no_reflect no_shear #
-10 string_attrib-name_attrib-gen-attrib $-1 -1 $-1 $-1 $1 2 1 1 1 1 1 1 1 1 1 1 1 1 1 0 1 1 1 @18 HKS_ATTRIB_BODY_ID @1 1 #
-11 string_attrib-name_attrib-gen-attrib $-1 -1 $-1 $-1 $2 2 1 1 1 1 1 1 1 1 1 1 1 1 1 0 1 1 1 @18 HKS_ATTRIB_BODY_ID @1 1 #
-12 string_attrib-name_attrib-gen-attrib $-1 -1 $-1 $-1 $3 2 1 1 1 1 1 1 1 1 1 1 1 1 1 0 1 1 1 @18 HKS_ATTRIB_BODY_ID @1 1 #
-13 string_attrib-name_attrib-gen-attrib $-1 -1 $-1 $-1 $4 2 1 1 1 1 1 1 1 1 1 1 1 1 1 0 1 1 1 @18 HKS_ATTRIB_BODY_ID @1 1 #
-14 string_attrib-name_attrib-gen-attrib $-1 -1 $-1 $-1 $5 2 1 1 1 1 1 1 1 1 1 1 1 1 1 0 1 1 1 @18 HKS_ATTRIB_BODY_ID @1 1 #
-15 string_attrib-name_attrib-gen-attrib $-1 -1 $-1 $-1 $6 2 1 1 1 1 1 1 1 1 1 1 1 1 1 0 1 1 1 @18 HKS_ATTRIB_BODY_ID @1 1 #
-16 string_attrib-name_attrib-gen-attrib $-1 -1 $19 $-1 $7 2 1 1 1 1 1 1 1 1 1 1 1 1 1 0 1 1 1 @18 HKS_ATTRIB_BODY_ID @1 1 #
-17 lump $20 -1 -1 $-1 $-1 $21 $7 T -1790.7595895709374 -172.03153567516514 -5.6843418860808015e-014 825.50799369593767 89.939223617495259 200.00000000000006 #
-18 transform $-1 -1 1 0 0 0 1 0 0 0 1 0 0 0 1 no_rotate no_reflect no_shear #
-19 string_attrib-name_attrib-gen-attrib $-1 -1 $-1 $16 $7 2 1 1 1 1 1 1 1 1 1 1 1 1 1 0 1 1 1 @18 HKS_ATTRIB_BODY_ID @1 1 #
-20 cell_ptr-ct-attrib $-1 -1 $-1 $-1 $17 1 1 1 1 1 1 1 1 1 1 1 1 0 1 0 1 1 1 $22 $-1 auto #
-21 shell $-1 -1 -1 $-1 $-1 $-1 $23 $-1 $17 T -1790.7595895709374 -172.03153567516514 -5.6843418860808015e-014 825.50799369593767 89.939223617495259 200.00000000000006 #
-22 cell3d-cell $-1 -1 $24 $17 $-1 1 $25 #
-23 face $26 -1 -1 $-1 $27 $28 $21 $-1 $29 reversed single T -1790.7595895709374 -15.318012806932622 0 -1787.436362106642 -0.69077249235016325 200 F #
-24 cell3d-cell $-1 -1 $30 $17 $-1 1 $31 #
-25 cshell $-1 -1 $-1 $32 $22 #
-26 cface_ptr-ct-attrib $-1 -1 $-1 $-1 $23 1 1 1 1 1 1 1 1 1 1 1 1 0 1 0 1 1 1 $-1 $33 #
-27 face $34 -1 -1 $-1 $35 $36 $21 $-1 $37 forward single T -1789.9287827048636 -86.212272138838017 96.563068044081263 -1461.2925409916365 -9.4671165548310441 103.43693195591869 F #
-28 loop $-1 -1 -1 $-1 $38 $39 $23 T -1790.7595895709374 -15.318012806932622 0 -1787.436362106642 -0.69077249235016325 200 periphery $29 T #
-29 plane-surface $-1 -1 -1 $-1 -1786.2912874304027 4.3492925189829492 200 0.97514935430551031 -0.22154849761970097 0 -0.22154849761970097 -0.97514935430551031 -0 forward_v I I I I #
-30 cell3d-cell $-1 -1 $40 $17 $-1 1 $41 #
-31 cshell $-1 -1 $-1 $42 $24 #
-32 cface $-1 -1 $43 $25 $44 0 #
-33 cface $-1 -1 $45 $46 $23 0 #
-34 cface_ptr-ct-attrib $-1 -1 $-1 $-1 $27 1 1 1 1 1 1 1 1 1 1 1 1 0 1 0 1 1 1 $-1 $47 #
-35 face $48 -1 -1 $-1 $49 $50 $21 $-1 $51 reversed single T -1789.4302985669417 -84.018185965352302 103.43693158651519 -1460.627895509188 -6.5416684919505528 103.75 F #
-36 loop $-1 -1 -1 $-1 $-1 $52 $27 T -1789.9287827048636 -86.212272138838017 96.563068044081263 -1461.2925409916365 -9.4671165548310441 103.43693195591869 periphery $37 F #
-37 cone-surface $-1 -1 -1 $-1 -1673.6115093633898 -34.242274088071824 100 0.97514935430551553 -0.2215484976196774 0 0.83080686607375687 3.6568100786455426 0 1 I I 0 -1 3.7499999999998552 forward I I I I #
-38 loop $-1 -1 -1 $-1 $-1 $53 $23 T -1789.9287827048636 -11.661202728286938 96.250000000000014 -1788.2671689727158 -4.3475825709958258 103.75 hole $29 T #
-39 coedge $-1 -1 -1 $-1 $54 $55 $56 $57 reversed $28 $-1 #
-40 cell3d-cell $-1 -1 $58 $17 $-1 1 $59 #
-41 cshell $-1 -1 $-1 $60 $30 #
-42 cface $-1 -1 $61 $31 $62 1 #
-43 cface $-1 -1 $63 $25 $64 0 #
-44 face $65 -1 -1 $-1 $66 $67 $21 $-1 $68 forward single T -1461.2933861721017 -85.983219888682214 107.34762408473291 -1452.6462867453206 -84.017340795341752 200 F #
-45 cface $-1 -1 $-1 $46 $69 0 #
-46 cshell $-1 -1 $-1 $70 $71 #
-47 cface $-1 -1 $72 $46 $27 0 #
-48 cface_ptr-ct-attrib $-1 -1 $-1 $-1 $35 1 1 1 1 1 1 1 1 1 1 1 1 0 1 0 1 1 1 $-1 $72 #
-49 face $73 -1 -1 $-1 $74 $75 $21 $-1 $76 forward single T -1788.7656530636734 -81.09273790247164 0 -1460.6278955091955 -6.5416684919156172 92.651530798081325 F #
-50 loop $-1 -1 -1 $-1 $-1 $77 $35 T -1789.4302985669417 -84.018185965352302 103.43693158651519 -1460.627895509188 -6.5416684919505528 103.75 periphery $51 T #
-51 cone-surface $-1 -1 -1 $-1 -1800.799768155538 -5.3458109646626175 100 0.9751493543055596 -0.22154849761948289 0 0.83080686607306131 3.6568100786458504 0 1 I I 0 1 3.7500000000000018 forward I I I I #
-52 coedge $-1 -1 -1 $-1 $78 $79 $80 $81 forward $36 $-1 #
-53 coedge $-1 -1 -1 $-1 $82 $80 $83 $84 reversed $38 $-1 #
-54 coedge $-1 -1 -1 $-1 $85 $39 $86 $87 reversed $28 $-1 #
-55 coedge $-1 -1 -1 $-1 $39 $88 $89 $90 reversed $28 $-1 #
-56 coedge $-1 -1 -1 $-1 $91 $92 $39 $57 forward $93 $-1 #
-57 edge $-1 -1 -1 $-1 $94 1.7721542299643613 $95 4.511031077214799 $56 $96 forward @7 unknown T -1790.7595895709374 -15.318012806932622 92.651530745219929 -1789.4302985565319 -9.4671165548310476 107.3484692547807 #
-58 cell3d-cell $-1 -1 $97 $17 $-1 1 $98 #
-59 cshell $-1 -1 $-1 $99 $40 #
-60 cface $-1 -1 $100 $41 $101 0 #
-61 cface $-1 -1 $102 $31 $103 0 #
-62 face $104 -1 -1 $-1 $105 $106 $21 $-1 $107 forward double in T -1422.1431396322407 -94.664668856702178 89.895551689303772 -1415.9050552042786 -89.012770237962414 110.10444831069627 T -71.25232513080671 -69.154281038171078 89.896401159706556 110.10359884029347 #
-63 cface $-1 -1 $108 $25 $109 0 #
-64 face $110 -1 -1 $-1 $111 $112 $21 $-1 $113 forward single T -1462.7707001454974 -94.224220714029656 90.187175263169948 -1452.2534745791636 -83.541137254273707 109.81282473683005 T -9.4125169399211419 -0 1.7107512968256204 4.5724340103539616 #
-65 cface_ptr-ct-attrib $-1 -1 $-1 $-1 $44 1 1 1 1 1 1 1 1 1 1 1 1 0 1 0 1 1 1 $-1 $32 #
-66 face $114 -1 -1 $-1 $115 $116 $21 $-1 $117 forward double in T -1414.7681012705652 -85.386472968344776 -5.6843418860808015e-014 -1413.0836690518438 -78.078074692840588 200.00000000000006 F #
-67 loop $-1 -1 -1 $-1 $-1 $118 $44 T -1461.2933861721017 -85.983219888682214 107.34762408473291 -1452.6462867453206 -84.017340795341752 200 periphery $68 F #
-68 plane-surface $-1 -1 -1 $-1 -1626.8896113617827 -46.395454651015193 0 -0.22154849761969544 -0.97514935430551131 0 0.97514935430551131 -0.22154849761969544 0 forward_v I I I I #
-69 face $119 -1 -1 $-1 $44 $120 $21 $-1 $68 forward single T -1789.4302985565325 -84.018185965388241 0 -1461.2925410020546 -9.467116554831037 92.651530745220569 F #
-70 cface $-1 -1 $47 $46 $121 0 #
-71 cell3d-cell $-1 -1 $122 $17 $-1 1 $46 #
-72 cface $-1 -1 $123 $46 $35 0 #
-73 cface_ptr-ct-attrib $-1 -1 $-1 $-1 $49 1 1 1 1 1 1 1 1 1 1 1 1 0 1 0 1 1 1 $-1 $124 #
-74 face $125 -1 -1 $-1 $126 $127 $21 $-1 $128 forward single T -1788.7656530636734 -81.092737902468457 92.651530798081311 -1459.2986045521643 -0.69077249235016325 100 F #
-75 loop $-1 -1 -1 $-1 $-1 $129 $49 T -1788.7656530636734 -81.09273790247164 0 -1460.6278955091955 -6.5416684919156172 92.651530798081325 periphery $76 F #
-76 plane-surface $-1 -1 -1 $-1 -1625.4074593066371 -43.655739522104831 0 0.22154849761969214 0.97514935430551208 -0 -0.97514935430551208 0.22154849761969214 -0 forward_v I I I I #
-77 coedge $-1 -1 -1 $-1 $130 $131 $132 $133 forward $50 $-1 #
-78 coedge $-1 -1 -1 $-1 $134 $52 $131 $135 forward $36 $-1 #
-79 coedge $-1 -1 -1 $-1 $52 $134 $136 $137 forward $36 $-1 #
-80 coedge $-1 -1 -1 $-1 $53 $132 $52 $81 reversed $38 $-1 #
-81 edge $-1 -1 -1 $-1 $138 1.9823131351873982 $139 4.3008721719921921 $52 $140 forward @7 unknown T -1789.9287827048636 -11.661202728286938 96.563068172270775 -1789.4302985565319 -9.4671165548310441 103.43693182772924 #
-82 coedge $-1 -1 -1 $-1 $141 $53 $142 $143 reversed $38 $-1 #
-83 coedge $-1 -1 -1 $-1 $136 $144 $53 $84 forward $145 $-1 #
-84 edge $-1 -1 -1 $-1 $146 1.1592793575929927 $138 1.9823130633924522 $83 $147 forward @7 unknown T -1789.4302985669417 -9.4671166006645979 96.250000000000014 -1788.7656530636784 -6.5416684919505528 96.563068413484785 #
-85 coedge $-1 -1 -1 $-1 $148 $54 $149 $150 reversed $28 $-1 #
-86 coedge $-1 -1 -1 $-1 $151 $152 $54 $87 forward $153 $-1 #
-87 edge $-1 -1 -1 $-1 $154 -100 $94 -7.3484692547806958 $86 $155 forward @7 unknown T -1789.4302985565319 -9.4671165548310476 107.3484692547807 -1789.4302985565319 -9.467116554831037 200 #
-88 coedge $-1 -1 -1 $-1 $55 $156 $157 $158 reversed $28 $-1 #
-89 coedge $-1 -1 -1 $-1 $159 $160 $55 $90 forward $120 $-1 #
-90 edge $-1 -1 -1 $-1 $95 7.3484692547800705 $161 100 $89 $162 forward @7 unknown T -1789.4302985565325 -9.4671165548341065 0 -1789.4302985565319 -9.467116554831037 92.651530745219929 #
-91 coedge $-1 -1 -1 $-1 $163 $56 $160 $164 reversed $93 $-1 #
-92 coedge $-1 -1 -1 $-1 $56 $163 $151 $165 reversed $93 $-1 #
-93 loop $-1 -1 -1 $-1 $-1 $56 $166 T -1790.7595895709374 -89.869082217483694 92.651530745219929 -1461.2925410020546 -9.4671165548310476 107.3484692547807 periphery $128 F #
-94 vertex $-1 -1 -1 $-1 $165 $167 #
-95 vertex $-1 -1 -1 $-1 $57 $168 #
-96 ellipse-curve $-1 -1 -1 $-1 -1789.0979758387898 -8.004392649641396 100 0.97514935430551553 -0.22154849761967818 0 1.6616137321475455 7.3136201572912256 0 1 I I #
-97 cell3d-cell $-1 -1 $169 $17 $-1 1 $170 #
-98 cshell $-1 -1 $-1 $171 $58 #
-99 cface $-1 -1 $172 $59 $173 0 #
-100 cface $-1 -1 $174 $41 $175 0 #
-101 face $176 -1 -1 $-1 $177 $178 $21 $-1 $179 forward single T -985.99846826800569 9.3934913403678824 96.249999999999915 -985.15625209694815 13.047690745809422 103.74999999999999 F #
-102 cface $-1 -1 $180 $31 $181 0 #
-103 face $182 -1 -1 $-1 $183 $184 $21 $-1 $185 forward single T -1422.1433380523995 -89.014667598998273 -2.8421709430404007e-014 -1412.7457347092868 -86.847104768551503 92.652578624853732 F #
-104 cface_ptr-ct-attrib $-1 -1 $-1 $-1 $62 1 1 1 1 1 1 1 1 1 1 1 1 0 1 0 1 1 1 $42 $186 #
-105 face $187 -1 -1 $-1 $188 $189 $21 $-1 $190 forward double in T -1423.3812684044929 -87.617073994084222 0 -1422.7617792830927 -86.220528279502503 200 F #
-106 loop $-1 -1 -1 $-1 $-1 $191 $62 T -1422.1431396322407 -94.664668856702178 89.895551689303772 -1415.9050552042786 -89.012770237962414 110.10444831069627 periphery $107 F #
-107 spline-surface $-1 -1 -1 $-1 forward { sumsur 
	intcurve reversed { exactcur full nubs 3 open 11 
	16.063021745069232 3 22.264660400028966 1 28.514660400028966 1 33.668542432051041 1 37.040863333989648 1 
	42.500569721082627 1 48.95571531384266 1 56.014896437397681 1 62.644758265809841 1 68.467094991240131 1 
	71.25232513080671 3 
	-1452.4702292868469 -86.001387396647743 200 
	-1458.3806060415959 -92.491205500889478 200 
	-1472.6481547840481 -99.148263064901684 200 
	-1491.3360481603552 -118.40193971472493 200 
	-1484.7298805560863 -139.94632702185248 200 
	-1471.2887937890098 -152.72933236375695 200 
	-1452.8290866917223 -163.68686640275135 200 
	-1426.4290555383993 -159.16557003878964 200 
	-1402.5509861105106 -144.28687151990513 200 
	-1395.5736557590947 -114.90742672553924 200 
	-1409.3311397357033 -98.462332003188195 200 
	-1420.2350906279567 -91.86445822192637 200 
	-1422.1422901618378 -89.013619708365184 200 
	0 
	null_surface 
	null_surface 
	nullbs 
	nullbs 
	-1 
	-1 
	I I 
	0 
	0 
	9 22.264660400028966 28.514660400028966 33.668542432051041 37.040863333989648 42.500569721082627 48.95571531384266 56.014896437397681 62.644758265809841 68.467094991240131 
	
	-1 
	none F F 1 F 0 } I I 
	straight -1422.1422901618068 -89.01361970840999 200 0 0 -1 I I 
	-1422.1422901618068 -89.01361970840999 200 
	none F -71.25232513080671 F -16.063021745069232 F 0 F 2648.5565346784024 OPEN OPEN NON_SINGULAR NON_SINGULAR 
	0 
	0 
	9 -68.467094991240131 -62.644758265809841 -56.014896437397681 -48.95571531384266 -42.500569721082627 -37.040863333989648 -33.668542432051041 -28.514660400028966 -22.264660400028966 
	0 
	0 
	0 
	} F -71.25232513080671 F -69.154281038171078 F 89.896401159706556 F 110.10359884029347 #
-108 cface $-1 -1 $192 $25 $193 0 #
-109 face $194 -1 -1 $-1 $195 $196 $21 $-1 $68 forward single T -1461.2933861118427 -85.983219828423273 0 -1452.6462868055792 -84.017340855600821 92.652375855008032 F #
-110 cface_ptr-ct-attrib $-1 -1 $-1 $-1 $64 1 1 1 1 1 1 1 1 1 1 1 1 0 1 0 1 1 1 $-1 $43 #
-111 face $197 -1 -1 $-1 $198 $199 $21 $-1 $200 forward single T -1449.6282996034104 -82.337055870174396 93.015299177362621 -1449.5900431739167 -82.328364222634448 106.98470082263745 F #
-112 loop $-1 -1 -1 $-1 $-1 $201 $64 T -1462.6218320164594 -91.562939487626849 90.204787629126002 -1452.4692335051802 -84.017340795341752 109.79521237087422 periphery $113 F #
-113 spline-surface $-1 -1 -1 $-1 forward { rotsur 
	intcurve reversed { exactcur full nubs 3 open 3 
	0 3 7.543935954440153 1 15.170530213819609 3 
	-1459.2986045521643 -75.241841902901243 100 
	-1456.7577410995939 -75.425855124664949 100 
	-1451.6481741561308 -75.795897786395912 100 
	-1446.8567177911514 -73.980571505722153 100 
	-1444.4479362197644 -73.067962862783929 100 
	0 
	null_surface 
	null_surface 
	nullbs 
	nullbs 
	-1 
	-1 
	I I 
	0 
	0 
	1 7.543935954440153 
	
	-1 
	none F F 1 F 0 } I I 
	-1886.2628004424678 14.070913884048819 100 0.97514935430551553 -0.2215484976196774 0 
	none F -15.170530213819609 F -0 F 0 F 6.2831853071795862 OPEN PERIODIC NON_SINGULAR NON_SINGULAR 
	0 
	0 
	1 -7.543935954440153 
	0 
	0 
	0 
	} F -9.4125169399211419 F -0 F 1.7107512968256204 F 4.5724340103539616 #
-114 cface_ptr-ct-attrib $-1 -1 $-1 $-1 $66 1 1 1 1 1 1 1 1 1 1 1 1 0 1 0 1 1 1 $202 $203 #
-115 face $204 -1 -1 $-1 $205 $206 $21 $-1 $185 forward single T -1422.1433380557733 -89.014667602376321 107.34742137176694 -1412.7457347059074 -86.847104765172119 200.00000000000006 F #
-116 loop $-1 -1 -1 $-1 $-1 $207 $66 T -1414.7681012705652 -85.386472968344776 -5.6843418860808015e-014 -1413.0836690518438 -78.078074692840588 200.00000000000006 periphery $117 F #
-117 plane-surface $-1 -1 -1 $-1 -1413.4205555038147 -83.924793277551103 103.4369317176854 0.97445312719576938 0.22459096798042835 0 0 0 -1 forward_v I I I I #
-118 coedge $-1 -1 -1 $-1 $208 $209 $210 $211 forward $67 $-1 #
-119 cface_ptr-ct-attrib $-1 -1 $-1 $-1 $69 1 1 1 1 1 1 1 1 1 1 1 1 0 1 0 1 1 1 $-1 $45 #
-120 loop $-1 -1 -1 $-1 $-1 $89 $69 T -1789.4302985565325 -84.018185965388241 0 -1461.2925410020546 -9.467116554831037 92.651530745220569 periphery $68 F #
-121 face $212 -1 -1 $-1 $213 $214 $21 $-1 $215 forward double in T -1460.9602182556257 -82.555461933930047 -7.1054273576010019e-015 -1459.2986045521643 -75.241841902901214 200 F #
-122 cell3d-cell $-1 -1 $216 $17 $-1 1 $217 #
-123 cface $-1 -1 $218 $46 $219 0 #
-124 cface $-1 -1 $220 $46 $49 0 #
-125 cface_ptr-ct-attrib $-1 -1 $-1 $-1 $74 1 1 1 1 1 1 1 1 1 1 1 1 0 1 0 1 1 1 $-1 $220 #
-126 face $221 -1 -1 $-1 $222 $223 $21 $-1 $128 forward single T -1788.7656530636734 -81.092737902468457 100 -1459.2986045521643 -0.69077249235016325 107.34846920191869 F #
-127 loop $-1 -1 -1 $-1 $-1 $224 $74 T -1788.7656530636734 -81.092737902468457 92.651530798081311 -1459.2986045521643 -0.69077249235016325 100 periphery $128 F #
-128 cone-surface $-1 -1 -1 $-1 -1673.6115093633898 -34.242274088071824 100 0.97514935430551553 -0.2215484976196774 0 1.6616137321475455 7.3136201572912256 0 1 I I 0 1 7.4999999999998543 forward I I I I #
-129 coedge $-1 -1 -1 $-1 $225 $226 $156 $227 forward $75 $-1 #
-130 coedge $-1 -1 -1 $-1 $228 $77 $229 $230 reversed $50 $-1 #
-131 coedge $-1 -1 -1 $-1 $77 $231 $78 $135 reversed $50 $-1 #
-132 coedge $-1 -1 -1 $-1 $80 $141 $77 $133 reversed $38 $-1 #
-133 edge $-1 -1 -1 $-1 $139 -1.9823130633924499 $232 -1.1592793575929883 $77 $233 forward @7 unknown T -1789.4302985669417 -9.4671166006645961 103.43693158651519 -1788.7656530636784 -6.5416684919505528 103.75 #
-134 coedge $-1 -1 -1 $-1 $79 $78 $234 $235 forward $36 $-1 #
-135 edge $-1 -1 -1 $-1 $139 -166.68286399113541 $236 169.81713583522162 $131 $237 forward @7 unknown T -1789.4302985565398 -84.01818596535216 103.43693182772924 -1461.2925410020468 -9.4671165548310441 103.43693195591869 #
-136 coedge $-1 -1 -1 $-1 $238 $83 $79 $137 reversed $145 $-1 #
-137 edge $-1 -1 -1 $-1 $239 -169.81713583522162 $138 166.68286399113538 $136 $240 forward @7 unknown T -1789.4302985565398 -84.018185965352188 96.563068044081263 -1461.2925410020468 -9.4671165548310441 96.563068172270789 #
-138 vertex $-1 -1 -1 $-1 $81 $241 #
-139 vertex $-1 -1 -1 $-1 $135 $242 #
-140 ellipse-curve $-1 -1 -1 $-1 -1789.0979758387898 -8.004392649641396 100 -0.97514935430551553 0.22154849761967818 -0 0.83080686607375687 3.6568100786455426 0 1 I I #
-141 coedge $-1 -1 -1 $-1 $132 $82 $243 $244 reversed $38 $-1 #
-142 coedge $-1 -1 -1 $-1 $245 $246 $82 $143 forward $247 $-1 #
-143 edge $-1 -1 -1 $-1 $248 0 $146 1.1592794293879196 $142 $249 forward @7 unknown T -1788.7656530636809 -6.5416684919505528 96.563068305792484 -1788.2671689727158 -4.3475825709958258 100 #
-144 coedge $-1 -1 -1 $-1 $83 $250 $245 $251 reversed $145 $-1 #
-145 loop $-1 -1 -1 $-1 $-1 $83 $252 T -1789.4302985669417 -84.018185965352302 96.250000000000014 -1460.627895509188 -6.5416684919505528 96.563068413484785 periphery $253 T #
-146 vertex $-1 -1 -1 $-1 $251 $254 #
-147 ellipse-curve $-1 -1 -1 $-1 -1789.097975903868 -8.0043929360971369 100 -0.97514935430551031 0.22154849761970097 -0 0.8308068660730582 3.6568100786458371 0 1 I I #
-148 coedge $-1 -1 -1 $-1 $255 $85 $256 $257 reversed $28 $-1 #
-149 coedge $-1 -1 -1 $-1 $258 $259 $85 $150 forward $260 $-1 #
-150 edge $-1 -1 -1 $-1 $261 129.83131799515269 $154 132.83131799515152 $149 $262 forward @7 unknown T -1789.4302985565321 -9.467116554831037 200 -1788.765653063673 -6.5416684919156225 200 #
-151 coedge $-1 -1 -1 $-1 $210 $86 $92 $165 forward $153 $-1 #
-152 coedge $-1 -1 -1 $-1 $86 $210 $258 $263 forward $153 $-1 #
-153 loop $-1 -1 -1 $-1 $-1 $86 $264 T -1789.4302985565325 -84.018185965388241 107.34846925477939 -1461.2925410020546 -9.467116554831037 200 periphery $68 F #
-154 vertex $-1 -1 -1 $-1 $150 $265 #
-155 straight-curve $-1 -1 -1 $-1 -1789.4302985565319 -9.467116554831037 100 0 -0 -1 I I #
-156 coedge $-1 -1 -1 $-1 $88 $266 $129 $227 reversed $28 $-1 #
-157 coedge $-1 -1 -1 $-1 $267 $268 $88 $158 forward $269 $-1 #
-158 edge $-1 -1 -1 $-1 $161 -132.83131799515152 $270 -129.83131799515269 $157 $271 forward @7 unknown T -1789.4302985565321 -9.467116554831037 0 -1788.765653063673 -6.5416684919156225 1.4210854715202004e-014 #
-159 coedge $-1 -1 -1 $-1 $272 $89 $268 $273 forward $120 $-1 #
-160 coedge $-1 -1 -1 $-1 $89 $272 $91 $164 forward $120 $-1 #
-161 vertex $-1 -1 -1 $-1 $273 $274 #
-162 straight-curve $-1 -1 -1 $-1 -1789.4302985565319 -9.467116554831037 100 0 -0 -1 I I #
-163 coedge $-1 -1 -1 $-1 $92 $91 $275 $276 reversed $93 $-1 #
-164 edge $-1 -1 -1 $-1 $277 -169.8171358352256 $95 166.68286399113126 $160 $278 forward @7 unknown T -1789.4302985565325 -84.018185965388213 92.651530745219929 -1461.2925410020546 -9.4671165548340852 92.651530745220569 #
-165 edge $-1 -1 -1 $-1 $94 -166.68286399113126 $279 169.8171358352256 $151 $280 forward @7 unknown T -1789.4302985565325 -84.018185965388213 107.3484692547794 -1461.2925410020546 -9.4671165548310476 107.3484692547807 #
-166 face $281 -1 -1 $-1 $282 $93 $21 $-1 $128 forward single T -1790.7595895709374 -89.869082217483694 92.651530745219929 -1461.2925410020546 -9.4671165548310476 107.3484692547807 F #
-167 point $-1 -1 -1 $-1 -1789.4302985565319 -9.4671165548310476 107.3484692547807 #
-168 point $-1 -1 -1 $-1 -1789.4302985565325 -9.4671165548341065 92.651530745219929 #
-169 cell3d-cell $-1 -1 $283 $17 $-1 1 $284 #
-170 cshell $-1 -1 $-1 $285 $97 #
-171 cface $-1 -1 $286 $98 $287 0 #
-172 cface $-1 -1 $288 $59 $289 0 #
-173 face $290 -1 -1 $-1 $291 $292 $21 $-1 $293 forward single T -938.6609017825109 6.0292272506003286 96.256550192627387 -937.73192776302187 10.11812166877054 103.74344980737261 F #
-174 cface $-1 -1 $294 $41 $295 0 #
-175 face $296 -1 -1 $-1 $297 $298 $21 $-1 $299 forward single T -985.99846826800581 11.586011055015703 200 -975.86985041851665 15.179997180480143 200 F #
-176 cface_ptr-ct-attrib $-1 -1 $-1 $-1 $101 1 1 1 1 1 1 1 1 1 1 1 1 0 1 0 1 1 1 $-1 $60 #
-177 face $300 -1 -1 $-1 $301 $302 $21 $-1 $303 forward single T -1413.9258851406385 -85.386472968344762 96.249999999999915 -1413.0836690518438 -81.732273919824834 103.74999999999999 F #
-178 loop $-1 -1 -1 $-1 $-1 $304 $101 T -985.99846826800569 9.3934913403678824 96.249999999999915 -985.15625209694815 13.047690745809422 103.74999999999999 periphery $179 F #
-179 plane-surface $-1 -1 -1 $-1 -985.57736016191166 11.22059095385994 100.00000000000001 -0.97445312719576616 -0.2245909679804432 1.8581372103448052e-030 -0.22459096798044326 0.97445312719576593 -1.2246467990507422e-016 forward_v I I I I #
-180 cface $-1 -1 $305 $31 $115 0 #
-181 face $306 -1 -1 $-1 $307 $308 $21 $-1 $309 forward single T -1422.4065877576015 -97.512220367833379 89.876290756519083 -1411.1881492651821 -86.348111560770889 110.12370929231621 T -10.090721911146149 -0 1.7076601819902024 4.5755251602146565 #
-182 cface_ptr-ct-attrib $-1 -1 $-1 $-1 $103 1 1 1 1 1 1 1 1 1 1 1 1 0 1 0 1 1 1 $-1 $61 #
-183 face $310 -1 -1 $-1 $311 $312 $21 $-1 $313 forward single T -1437.3321779936673 -86.220943807732667 0 -1409.0377204275692 -34.710200775377395 200 T 72.091640085067695 89.05752432973334 0 200 #
-184 loop $-1 -1 -1 $-1 $-1 $314 $103 T -1422.1433380523995 -89.014667598998273 -2.8421709430404007e-014 -1412.7457347092868 -86.847104768551503 92.652578624853732 periphery $185 F #
-185 plane-surface $-1 -1 -1 $-1 -1199.0060702955043 -37.585410169503639 0 0.2245909679804283 -0.97445312719576938 0 0.97445312719576938 0.2245909679804283 0 forward_v I I I I #
-186 cface $-1 -1 $315 $316 $62 0 #
-187 cface_ptr-ct-attrib $-1 -1 $-1 $-1 $105 1 1 1 1 1 1 1 1 1 1 1 1 0 1 0 1 1 1 $317 $318 #
-188 face $319 -1 -1 $-1 $320 $321 $21 $-1 $322 forward double in T -1450.3476062336574 -83.428525459491198 92.65091487343831 -1449.5869102163931 -82.332249448206099 107.34979855783223 T -15.286979571798829 -14.975537410667611 92.65020144216777 107.34908512656169 #
-189 loop $-1 -1 -1 $-1 $-1 $323 $105 T -1423.3812684044929 -87.617073994084222 0 -1422.7617792830927 -86.220528279502503 200 periphery $190 F #
-190 plane-surface $-1 -1 -1 $-1 -1422.7617792831495 -87.617073993956154 200 0.91410230370160128 0.40548363514132796 0 0.40548363514132796 -0.91410230370160128 -0 forward_v I I I I #
-191 coedge $-1 -1 -1 $-1 $324 $324 $325 $326 reversed $106 $327 #
-192 cface $-1 -1 $328 $25 $329 1 #
-193 face $330 -1 -1 $-1 $331 $332 $21 $-1 $333 forward single T -1461.7910251503856 -86.212272138838017 96.250000000000014 -1460.9602182556253 -82.555461933929962 103.75 F #
-194 cface_ptr-ct-attrib $-1 -1 $-1 $-1 $109 1 1 1 1 1 1 1 1 1 1 1 1 0 1 0 1 1 1 $-1 $63 #
-195 face $334 -1 -1 $-1 $335 $336 $21 $-1 $337 forward single T -1413.4205555038147 -83.924793277554386 107.34846919096626 -986.33535471997618 14.509370436606325 200.00000000000006 F #
-196 loop $-1 -1 -1 $-1 $-1 $338 $109 T -1461.2933861118427 -85.983219828423273 0 -1452.6462868055792 -84.017340855600821 92.652375855008032 periphery $68 F #
-197 cface_ptr-ct-attrib $-1 -1 $-1 $-1 $111 1 1 1 1 1 1 1 1 1 1 1 1 0 1 0 1 1 1 $-1 $339 #
-198 face $340 -1 -1 $-1 $341 $342 $21 $-1 $343 reversed single T -1459.2986045521643 -82.328364222634747 93.01529917737264 -1449.6282996034104 -75.241841902901086 106.98470082262746 F #
-199 loop $-1 -1 -1 $-1 $-1 $344 $111 T -1449.6282996034104 -82.337055870174396 93.015299177362621 -1449.5900431739167 -82.328364222634448 106.98470082263745 periphery $200 F #
-200 plane-surface $-1 -1 -1 $-1 -1449.6282996034104 -82.328364222634605 100.00000000000006 0.22154849761969211 0.97514935430551219 1.9391984344623463e-014 -4.2962649974159189e-015 -1.8910081012362169e-014 1 forward_v I I I I #
-201 coedge $-1 -1 -1 $-1 $345 $346 $347 $348 reversed $112 $349 #
-202 cface $-1 -1 $350 $351 $66 1 #
-203 cface $-1 -1 $317 $352 $66 0 #
-204 cface_ptr-ct-attrib $-1 -1 $-1 $-1 $115 1 1 1 1 1 1 1 1 1 1 1 1 0 1 0 1 1 1 $-1 $180 #
-205 face $353 -1 -1 $-1 $354 $355 $21 $-1 $299 forward single T -1422.7617792830929 -89.01361970840999 200 -1412.7467825998733 -85.386472968344734 200 F #
-206 loop $-1 -1 -1 $-1 $-1 $356 $115 T -1422.1433380557733 -89.014667602376321 107.34742137176694 -1412.7457347059074 -86.847104765172119 200.00000000000006 periphery $185 F #
-207 coedge $-1 -1 -1 $-1 $357 $358 $359 $360 reversed $116 $-1 #
-208 coedge $-1 -1 -1 $-1 $361 $118 $362 $363 forward $67 $-1 #
-209 coedge $-1 -1 -1 $-1 $118 $361 $364 $365 forward $67 $-1 #
-210 coedge $-1 -1 -1 $-1 $152 $151 $366 $211 reversed $153 $-1 #
-211 edge $-1 -1 -1 $-1 $367 -148.97302024495977 $279 -56.321489499739208 $118 $368 forward @7 unknown T -1461.2925410020553 -84.018185965388241 107.34846925477939 -1461.2925410020553 -84.018185965388213 200 #
-212 cface_ptr-ct-attrib $-1 -1 $-1 $-1 $121 1 1 1 1 1 1 1 1 1 1 1 1 0 1 0 1 1 1 $369 $70 #
-213 face $370 -1 -1 $-1 $371 $372 $21 $-1 $128 forward single T -1460.6278955091955 -83.42889154895154 100 -1449.5895441488788 -75.241841902901086 107.34896822700787 F #
-214 loop $-1 -1 -1 $-1 $-1 $373 $121 T -1460.9602182556257 -82.555461933930047 -7.1054273576010019e-015 -1459.2986045521643 -75.241841902901214 200 periphery $215 F #
-215 plane-surface $-1 -1 -1 $-1 -1460.2651153780132 -79.495955191332001 102.05395951008038 0.97514935430551553 -0.22154849761967743 0 0 0 -1 forward_v I I I I #
-216 cell3d-cell $-1 -1 $374 $17 $-1 1 $375 #
-217 cshell $-1 -1 $-1 $376 $122 #
-218 cface $-1 -1 $377 $46 $378 0 #
-219 face $379 -1 -1 $-1 $378 $380 $21 $-1 $37 forward single T -1788.7656530636809 -81.092737902436198 100 -1460.1294114182379 -4.3475825709958116 103.4369316942075 F #
-220 cface $-1 -1 $381 $46 $74 0 #
-221 cface_ptr-ct-attrib $-1 -1 $-1 $-1 $126 1 1 1 1 1 1 1 1 1 1 1 1 0 1 0 1 1 1 $-1 $381 #
-222 face $382 -1 -1 $-1 $383 $384 $21 $-1 $76 forward single T -1788.7656530636734 -81.09273790247164 107.34846920191868 -1460.6278955091955 -6.5416684919156172 200 F #
-223 loop $-1 -1 -1 $-1 $-1 $385 $126 T -1788.7656530636734 -81.092737902468457 100 -1459.2986045521643 -0.69077249235016325 107.34846920191869 periphery $128 F #
-224 coedge $-1 -1 -1 $-1 $386 $387 $266 $388 forward $127 $-1 #
-225 coedge $-1 -1 -1 $-1 $389 $129 $387 $390 forward $75 $-1 #
-226 coedge $-1 -1 -1 $-1 $129 $389 $267 $391 reversed $75 $-1 #
-227 edge $-1 -1 -1 $-1 $270 -100 $392 -7.3484692019186753 $129 $393 forward @7 unknown T -1788.7656530636734 -6.5416684919173882 0 -1788.765653063673 -6.5416684919156172 92.651530798081325 #
-228 coedge $-1 -1 -1 $-1 $231 $130 $394 $395 forward $50 $-1 #
-229 coedge $-1 -1 -1 $-1 $243 $396 $130 $230 forward $380 $-1 #
-230 edge $-1 -1 -1 $-1 $397 -169.71214626005062 $232 166.78785356630641 $130 $398 forward @7 unknown T -1788.7656530636809 -81.092737902436198 103.43693158651519 -1460.627895509188 -6.5416684919505528 103.43693158651519 #
-231 coedge $-1 -1 -1 $-1 $131 $228 $399 $400 forward $50 $-1 #
-232 vertex $-1 -1 -1 $-1 $244 $401 #
-233 ellipse-curve $-1 -1 -1 $-1 -1789.097975903868 -8.0043929360971369 100 -0.97514935430551031 0.22154849761970097 -0 0.83080686607306131 3.6568100786458504 0 1 I I #
-234 coedge $-1 -1 -1 $-1 $399 $402 $403 $235 reversed $332 $-1 #
-235 edge $-1 -1 -1 $-1 $236 1.9823131215063308 $239 4.3008721856732564 $134 $404 forward @7 unknown T -1461.7910251503856 -86.212272138838017 96.563068044081263 -1461.2925409916365 -84.018185919529742 103.43693195591869 #
-236 vertex $-1 -1 -1 $-1 $400 $405 #
-237 straight-curve $-1 -1 -1 $-1 -1626.8896113617827 -46.395454651015179 103.43693195591869 0.97514935430555882 -0.2215484976194827 0 I I #
-238 coedge $-1 -1 -1 $-1 $250 $136 $402 $406 forward $145 $-1 #
-239 vertex $-1 -1 -1 $-1 $137 $407 #
-240 straight-curve $-1 -1 -1 $-1 -1626.8896113617827 -46.395454651015179 96.563068044081263 -0.97514935430555971 0.22154849761948292 -0 I I #
-241 point $-1 -1 -1 $-1 -1789.4302985565319 -9.4671165548310441 96.563068172270789 #
-242 point $-1 -1 -1 $-1 -1789.4302985565319 -9.4671165548310441 103.43693182772924 #
-243 coedge $-1 -1 -1 $-1 $408 $229 $141 $244 forward $380 $-1 #
-244 edge $-1 -1 -1 $-1 $232 -1.1592794293879161 $248 0 $243 $409 forward @7 unknown T -1788.7656530636809 -6.5416684919505528 100 -1788.2671689727158 -4.3475825709958258 103.4369316942075 #
-245 coedge $-1 -1 -1 $-1 $410 $142 $144 $251 forward $247 $-1 #
-246 coedge $-1 -1 -1 $-1 $142 $411 $408 $412 reversed $247 $-1 #
-247 loop $-1 -1 -1 $-1 $-1 $142 $378 T -1788.7656530636809 -81.092737902436212 96.563068305792484 -1460.1294114182379 -4.3475825709958116 100 periphery $37 F #
-248 vertex $-1 -1 -1 $-1 $412 $413 #
-249 ellipse-curve $-1 -1 -1 $-1 -1789.0979758387896 -8.0043926496414421 100 -0.97514935430551031 0.22154849761970097 -0 0.83080686607375687 3.6568100786455426 0 1 I I #
-250 coedge $-1 -1 -1 $-1 $144 $238 $414 $415 forward $145 $-1 #
-251 edge $-1 -1 -1 $-1 $146 -166.78785356630638 $416 169.71214626005062 $144 $417 forward @7 unknown T -1788.7656530636809 -81.092737902436212 96.563068413484771 -1460.627895509188 -6.5416684919505528 96.563068413484771 #
-252 face $418 -1 -1 $-1 $193 $145 $21 $-1 $253 reversed single T -1789.4302985669417 -84.018185965352302 96.250000000000014 -1460.627895509188 -6.5416684919505528 96.563068413484785 F #
-253 cone-surface $-1 -1 -1 $-1 -1800.799768155538 -5.3458109646626175 100 0.9751493543055596 -0.22154849761948289 0 0.8308068660730582 3.6568100786458371 0 1 I I 0 1 3.749999999999988 forward I I I I #
-254 point $-1 -1 -1 $-1 -1788.7656530636809 -6.5416684919505528 96.563068413484771 #
-255 coedge $-1 -1 -1 $-1 $266 $148 $385 $419 reversed $28 $-1 #
-256 coedge $-1 -1 -1 $-1 $420 $421 $148 $257 forward $384 $-1 #
-257 edge $-1 -1 -1 $-1 $422 7.3484692019186753 $261 100 $256 $423 forward @7 unknown T -1788.7656530636734 -6.5416684919173882 107.34846920191868 -1788.765653063673 -6.5416684919156172 200 #
-258 coedge $-1 -1 -1 $-1 $424 $149 $152 $263 reversed $260 $-1 #
-259 coedge $-1 -1 -1 $-1 $149 $425 $420 $426 reversed $260 $-1 #
-260 loop $-1 -1 -1 $-1 $-1 $149 $427 T -1789.4302985565321 -84.018185965388255 200 -1460.6278955091962 -6.5416684919156225 200 periphery $299 F #
-261 vertex $-1 -1 -1 $-1 $426 $428 #
-262 straight-curve $-1 -1 -1 $-1 -1760.0017196178615 120.0632574196909 200 -0.22154849761970113 -0.97514935430551097 0 I I #
-263 edge $-1 -1 -1 $-1 $367 -348.49999982635705 $154 -12.000000000000231 $152 $429 forward @7 unknown T -1789.4302985565319 -84.018185965388241 200 -1461.2925410020553 -9.467116554831037 200 #
-264 face $430 -1 -1 $-1 $431 $153 $21 $-1 $68 forward single T -1789.4302985565325 -84.018185965388241 107.34846925477939 -1461.2925410020546 -9.467116554831037 200 F #
-265 point $-1 -1 -1 $-1 -1789.4302985565319 -9.467116554831037 200 #
-266 coedge $-1 -1 -1 $-1 $156 $255 $224 $388 reversed $28 $-1 #
-267 coedge $-1 -1 -1 $-1 $432 $157 $226 $391 forward $269 $-1 #
-268 coedge $-1 -1 -1 $-1 $157 $433 $159 $273 reversed $269 $-1 #
-269 loop $-1 -1 -1 $-1 $-1 $157 $434 T -1789.4302985565321 -84.018185965388255 -7.1054273576010019e-015 -1460.6278955091962 -6.5416684919156225 1.4210854715202004e-014 periphery $435 T #
-270 vertex $-1 -1 -1 $-1 $391 $436 #
-271 straight-curve $-1 -1 -1 $-1 -1760.0017196178615 120.0632574196909 1.4210854715202004e-014 0.22154849761970113 0.97514935430551097 -0 I I #
-272 coedge $-1 -1 -1 $-1 $160 $159 $437 $438 reversed $120 $-1 #
-273 edge $-1 -1 -1 $-1 $161 12.000000000000222 $439 348.49999982635705 $159 $440 forward @7 unknown T -1789.4302985565319 -84.018185965388241 0 -1461.2925410020553 -9.467116554831037 0 #
-274 point $-1 -1 -1 $-1 -1789.4302985565319 -9.467116554831037 0 #
-275 coedge $-1 -1 -1 $-1 $437 $366 $346 $276 forward $441 $-1 #
-276 edge $-1 -1 -1 $-1 $279 1.77215422996521 $277 4.5110310772143771 $346 $442 forward @7 unknown T -1462.6218320164594 -89.869082217483694 92.651530745220569 -1461.2925410020553 -84.018185965388213 107.34846925477942 #
-277 vertex $-1 -1 -1 $-1 $164 $443 #
-278 straight-curve $-1 -1 -1 $-1 -1626.8896113617868 -46.395454651014241 92.651530745219929 -0.97514935430551553 0.2215484976196774 -0 I I #
-279 vertex $-1 -1 -1 $-1 $165 $444 #
-280 straight-curve $-1 -1 -1 $-1 -1626.8896113617868 -46.395454651014241 107.34846925478004 0.97514935430551553 -0.2215484976196774 0 I I #
-281 cface_ptr-ct-attrib $-1 -1 $-1 $-1 $166 1 1 1 1 1 1 1 1 1 1 1 1 0 1 0 1 1 1 $-1 $445 #
-282 face $446 -1 -1 $-1 $447 $448 $21 $-1 $449 forward single T 491.61535323763803 -93.483098607441349 96.446915306466607 824.19964966986299 -40.424120069169241 103.55308469353339 F #
-283 cell3d-cell $-1 -1 $450 $17 $-1 1 $451 #
-284 cshell $-1 -1 $-1 $452 $169 #
-285 cface $-1 -1 $453 $170 $454 1 #
-286 cface $-1 -1 $455 $98 $456 0 #
-287 face $457 -1 -1 $-1 $458 $459 $21 $-1 $460 forward single T -511.27055723479583 -91.071476670956642 96.256550192627586 -510.34158321530538 -86.982582252779864 103.74344980737241 F #
-288 cface $-1 -1 $461 $59 $462 0 #
-289 face $463 -1 -1 $-1 $464 $465 $21 $-1 $435 reversed single T -947.56641908176641 8.655397637312273 0 -937.7319277630221 12.091228467402289 7.1054273576010019e-015 F #
-290 cface_ptr-ct-attrib $-1 -1 $-1 $-1 $173 1 1 1 1 1 1 1 1 1 1 1 1 0 1 0 1 1 1 $-1 $99 #
-291 face $466 -1 -1 $-1 $467 $468 $21 $-1 $469 forward double in T -939.49170864858479 2.3724171719546803 -2.8421709430404007e-014 -937.73192776302187 10.118121668770545 200.00000000000006 F #
-292 loop $-1 -1 -1 $-1 $-1 $470 $173 T -938.6609017825109 6.0292272506003286 96.256550192627387 -937.73192776302187 10.11812166877054 103.74344980737261 periphery $293 F #
-293 plane-surface $-1 -1 -1 $-1 -938.24549834947402 7.8576322899231599 100 0.97514935430550809 -0.22154849761971024 0 0.22154849761971024 0.97514935430550809 -0 forward_v I I I I #
-294 cface $-1 -1 $471 $41 $472 1 #
-295 face $473 -1 -1 $-1 $474 $475 $21 $-1 $435 reversed single T -985.99846826800581 11.586011055015703 0 -975.86985041851665 15.179997180480129 1.4210854715202004e-014 F #
-296 cface_ptr-ct-attrib $-1 -1 $-1 $-1 $175 1 1 1 1 1 1 1 1 1 1 1 1 0 1 0 1 1 1 $-1 $100 #
-297 face $476 -1 -1 $-1 $477 $478 $21 $-1 $179 forward single T -986.84068435680149 13.047690745809378 96.249999999999915 -985.99846826800558 16.701889794335845 103.74999999999999 F #
-298 loop $-1 -1 -1 $-1 $-1 $479 $175 T -985.99846826800581 11.586011055015703 200 -975.86985041851665 15.179997180480143 200 periphery $299 F #
-299 plane-surface $-1 -1 -1 $-1 -489.69978729449144 -46.855452521488793 200 0 0 1 1 0 0 forward_v I I I I #
-300 cface_ptr-ct-attrib $-1 -1 $-1 $-1 $177 1 1 1 1 1 1 1 1 1 1 1 1 0 1 0 1 1 1 $-1 $480 #
-301 face $481 -1 -1 $-1 $482 $483 $21 $-1 $484 forward single T -1413.9258851406385 -83.92479328698181 96.563068282314632 -986.33535471780283 16.701889794335845 103.43693171768541 F #
-302 loop $-1 -1 -1 $-1 $-1 $485 $177 T -1413.9258851406385 -85.386472968344762 96.249999999999915 -1413.0836690518438 -81.732273919824834 103.74999999999999 periphery $303 F #
-303 plane-surface $-1 -1 -1 $-1 -1412.6625609457485 -87.213572760300735 100.00000000000001 0.97445312719576616 0.2245909679804432 -1.8581372103448052e-030 -0.22459096798044326 0.97445312719576593 -1.2246467990507422e-016 reverse_v I I I I #
-304 coedge $-1 -1 -1 $-1 $486 $487 $488 $489 forward $178 $-1 #
-305 cface $-1 -1 $490 $31 $491 0 #
-306 cface_ptr-ct-attrib $-1 -1 $-1 $-1 $181 1 1 1 1 1 1 1 1 1 1 1 1 0 1 0 1 1 1 $-1 $102 #
-307 face $492 -1 -1 $-1 $493 $494 $21 $-1 $495 forward single T -1491.3360481603552 -163.68686640275135 0 -1395.5736557590947 -86.000391614981282 200 T 16.063021745069232 71.25232513080671 0 200 #
-308 loop $-1 -1 -1 $-1 $-1 $496 $181 T -1422.1433380557733 -94.66501684379493 89.895353269134702 -1411.3992367508586 -86.847104765172119 110.10464673424156 periphery $309 F #
-309 spline-surface $-1 -1 -1 $-1 forward { rotsur 
	intcurve reversed { exactcur full nubs 3 open 3 
	0 3 7.543935954440153 1 15.170530213819609 3 
	-1414.768101270565 -78.078074692840786 100.00000000000001 
	-1417.3083780217 -78.270017335404489 100.00000000000001 
	-1422.4167651338514 -78.656005720767084 100.00000000000001 
	-1427.2138639961495 -76.855642949505153 100.00000000000001 
	-1429.62548218808 -75.950556826437492 100.00000000000001 
	0 
	null_surface 
	null_surface 
	nullbs 
	nullbs 
	-1 
	-1 
	I I 
	0 
	0 
	1 7.543935954440153 
	
	-1 
	none F F 1 F 0 } I I 
	-988.08474001730917 12.566848762014686 100.00000000000001 -0.97445312719577293 -0.22459096798041367 -1.8546267849247732e-030 
	none F -15.170530213819609 F -0 F 0 F 6.2831853071795862 OPEN PERIODIC NON_SINGULAR NON_SINGULAR 
	0 
	0 
	1 -7.543935954440153 
	0 
	0 
	0 
	} F -10.090721911146149 F -0 F 1.7076601819902024 F 4.5755251602146565 #
-310 cface_ptr-ct-attrib $-1 -1 $-1 $-1 $183 1 1 1 1 1 1 1 1 1 1 1 1 0 1 0 1 1 1 $-1 $497 #
-311 face $498 -1 -1 $-1 $499 $500 $21 $-1 $337 forward single T -1423.3812684044929 -86.220528279773049 -2.8421709430404007e-014 -1413.4205555038141 -83.924793277551103 92.65153080909046 F #
-312 loop $-1 -1 -1 $-1 $-1 $501 $183 T -1437.3321779936673 -86.220943807732667 0 -1409.0377204275692 -34.710200775377395 200 periphery $313 F #
-313 spline-surface $-1 -1 -1 $-1 forward { sumsur 
	intcurve forward { exactcur full nubs 3 open 6 
	72.091640085067695 3 75.486276080984595 1 79.790900006240591 1 84.080224598361809 1 86.934835825317975 1 
	89.05752432973334 3 
	-1423.3812684044929 -86.220528279502673 0 
	-1424.379475894965 -82.163009392191398 0 
	-1420.6971811550209 -70.529660151932546 0 
	-1409.0377204275692 -58.202411972907235 0 
	-1416.7245054547009 -41.666413938566144 0 
	-1427.6416564640704 -34.710200775377395 0 
	-1434.5418174417462 -35.375471295942852 0 
	-1437.3321779936673 -35.848980148491002 0 
	0 
	null_surface 
	null_surface 
	nullbs 
	nullbs 
	-1 
	-1 
	I I 
	0 
	0 
	4 75.486276080984595 79.790900006240591 84.080224598361809 86.934835825317975 
	
	-1 
	none F F 1 F 0 } I I 
	straight -475.34045410156239 -65.588058600593115 0 0 0 1 I I 
	-475.34045410156239 -65.588058600593115 0 
	none F 72.091640085067695 F 89.05752432973334 F 0 F 200 OPEN OPEN NON_SINGULAR NON_SINGULAR 
	0 
	0 
	4 75.486276080984595 79.790900006240591 84.080224598361809 86.934835825317975 
	0 
	0 
	0 
	} I I I I #
-314 coedge $-1 -1 -1 $-1 $502 $503 $504 $505 reversed $184 $-1 #
-315 cface $-1 -1 $506 $316 $188 0 #
-316 cshell $-1 -1 $-1 $507 $508 #
-317 cface $-1 -1 $509 $352 $105 1 #
-318 cface $-1 -1 $497 $316 $105 0 #
-319 cface_ptr-ct-attrib $-1 -1 $-1 $-1 $188 1 1 1 1 1 1 1 1 1 1 1 1 0 1 0 1 1 1 $510 $315 #
-320 face $511 -1 -1 $-1 $512 $513 $21 $-1 $514 forward double in T -1423.6587209117381 -86.220930650497593 92.64750709914118 -1423.380866033498 -84.347309478407084 107.35249290085879 T -72.595892573383367 -72.091640085067695 92.647507099141208 107.35249290085882 #
-321 loop $-1 -1 -1 $-1 $-1 $515 $188 T -1450.3476062336574 -83.428525459491198 92.651469205579744 -1449.5899102383366 -82.336922934572883 107.3486021375473 periphery $322 F #
-322 spline-surface $-1 -1 -1 $-1 forward { sumsur 
	intcurve reversed { exactcur full nubs 3 open 7 
	0 3 1.9696992271422733 1 5.0992665269651818 1 7.6294054844047547 1 10.424490456279493 1 
	13.219575428154229 1 15.286979571798829 3 
	-1437.3321779936673 -35.848980148491002 200 
	-1439.9214279053408 -36.288361630497924 200 
	-1446.5010636029929 -38.274936689063829 200 
	-1454.9400331519053 -44.628677265379999 200 
	-1459.0027147248952 -56.550448791424735 200 
	-1452.4802725274599 -65.785778652664476 200 
	-1445.5180544542388 -74.841135206429811 200 
	-1448.5896642386417 -81.037102593107363 200 
	-1450.3474732980701 -83.428392523903682 200 
	0 
	null_surface 
	null_surface 
	nullbs 
	nullbs 
	-1 
	-1 
	I I 
	0 
	0 
	5 1.9696992271422733 5.0992665269651818 7.6294054844047547 10.424490456279493 13.219575428154229 
	
	-1 
	none F F 1 F 0 } I I 
	straight -1422.1422901618068 -89.01361970840999 200 0 0 -1 I I 
	-1422.1422901618068 -89.01361970840999 200 
	none F -15.286979571798829 F -0 F 0 F 2648.5565346784024 OPEN OPEN NON_SINGULAR NON_SINGULAR 
	0 
	0 
	5 -13.219575428154229 -10.424490456279493 -7.6294054844047547 -5.0992665269651818 -1.9696992271422733 
	0 
	0 
	0 
	} F -15.286979571798829 F -14.975537410667611 F 92.65020144216777 F 107.34908512656169 #
-323 coedge $-1 -1 -1 $-1 $516 $517 $518 $519 reversed $189 $-1 #
-324 coedge $-1 -1 -1 $-1 $191 $191 $520 $521 reversed $106 $522 #
-325 coedge $-1 -1 -1 $-1 $523 $524 $525 $326 forward $494 $526 #
-326 edge $-1 -1 -1 $-1 $527 0 $528 26.630053841299691 $325 $529 forward @7 unknown T -1422.1431509444133 -94.66501684379493 89.895540377131042 -1415.9045755813092 -89.012758925789583 110.10445962286907 #
-327 pcurve $-1 -1 -1 $-1 0 reversed { exppc nubs 3 open 10 
	0 3 2.4427315745001743 3 6.803868901999766 3 10.780013087817307 3 12.868863180855922 3 
	14.719356981829677 3 17.22625018978886 3 20.45790758149494 3 23.453060831863024 3 26.630053841299691 3 
	-71.25232513080671 110.10359884029347 
	-71.043016867354993 109.84832762326992 
	-70.844208328065818 109.48291159734158 
	-70.663874985572434 109.0685819335619 
	-70.341916371883329 108.32885736396008 
	-70.034676434412191 107.33265347926952 
	-69.788488248042938 106.2055602547472 
	-69.564033099685957 105.17796473664683 
	-69.381480049556231 104.00236239559764 
	-69.271710415239326 102.69149375425972 
	-69.214043414210153 102.00283460221313 
	-69.177701917757531 101.29074327496521 
	-69.165282919107128 100.56132776815278 
	-69.154281038171078 99.915145029530777 
	-69.162326075818257 99.270332385446224 
	-69.188930872872561 98.632531106060696 
	-69.224972812056293 97.768491629420524 
	-69.293878558571407 96.943999416576204 
	-69.389353158101017 96.165656454995357 
	-69.512430277744755 95.162287912175444 
	-69.677646549866949 94.252682222591957 
	-69.867736900487131 93.445031170594447 
	-70.043915765544071 92.696486885002201 
	-70.248709717684847 92.004919637955055 
	-70.467388210874375 91.419649278652315 
	-70.699342967811077 90.798846373189377 
	-70.967335894226849 90.243972478968587 
	-71.25232513080671 89.896401159706556 
	0.0008494704027532528 
	-1 
	spline forward { ref 0 } I I I I 
	} 0 0 #
-328 cface $-1 -1 $530 $25 $531 0 #
-329 face $532 -1 -1 $-1 $533 $441 $21 $-1 $215 forward double in T -1462.6218320164594 -89.869082217483694 -7.1054273576010019e-015 -1460.9602182556253 -82.555461933929891 200 F #
-330 cface_ptr-ct-attrib $-1 -1 $-1 $-1 $193 1 1 1 1 1 1 1 1 1 1 1 1 0 1 0 1 1 1 $-1 $108 #
-331 face $534 -1 -1 $-1 $166 $535 $21 $-1 $128 forward single T -1460.6278955091955 -83.42889154895154 92.651031772992127 -1449.589544148879 -75.241841902901086 100 F #
-332 loop $-1 -1 -1 $-1 $-1 $536 $193 T -1461.7910251503856 -86.212272138838017 96.250000000000014 -1460.9602182556253 -82.555461933929962 103.75 periphery $333 F #
-333 plane-surface $-1 -1 -1 $-1 -1460.5448148512749 -80.727057020869765 100 -0.97514935430551553 0.2215484976196774 0 -0.2215484976196774 -0.97514935430551553 -0 forward_v I I I I #
-334 cface_ptr-ct-attrib $-1 -1 $-1 $-1 $195 1 1 1 1 1 1 1 1 1 1 1 1 0 1 0 1 1 1 $-1 $537 #
-335 face $538 -1 -1 $-1 $539 $540 $21 $-1 $541 forward single T -947.56641908176641 8.655397637312273 -2.8421709430404007e-014 -938.06425050945086 10.814237369947939 92.574843235077907 F #
-336 loop $-1 -1 -1 $-1 $-1 $542 $195 T -1413.4205555038147 -83.924793277554386 107.34846919096626 -986.33535471997618 14.509370436606325 200.00000000000006 periphery $337 F #
-337 plane-surface $-1 -1 -1 $-1 -1200.5025466401401 -34.851666642132038 0 -0.22459096798042832 0.97445312719576938 0 -0.97445312719576938 -0.22459096798042832 -0 forward_v I I I I #
-338 coedge $-1 -1 -1 $-1 $543 $347 $272 $438 forward $196 $-1 #
-339 cface $-1 -1 $-1 $544 $111 0 #
-340 cface_ptr-ct-attrib $-1 -1 $-1 $-1 $198 1 1 1 1 1 1 1 1 1 1 1 1 0 1 0 1 1 1 $-1 $545 #
-341 face $546 -1 -1 $-1 $264 $547 $21 $-1 $548 forward single T -1459.0027147248952 -83.42889154895154 0 -1437.3321779936673 -35.848980148491002 200 T 0 15.286979571798829 0 200 #
-342 loop $-1 -1 -1 $-1 $-1 $549 $198 T -1459.2986045521643 -82.328364222634747 93.01529917737264 -1449.6282996034104 -75.241841902901086 106.98470082262746 periphery $343 T #
-343 plane-surface $-1 -1 -1 $-1 -1454.4634520777872 -78.785103062768002 107.49999999999996 -0.59109054592561916 -0.80660521106508709 -1.7819997007914222e-014 -0.80660521106508709 0.59109054592561916 7.7239193065675956e-015 forward_v I I I I #
-344 coedge $-1 -1 -1 $-1 $550 $551 $552 $553 reversed $199 $-1 #
-345 coedge $-1 -1 -1 $-1 $554 $201 $555 $556 reversed $112 $557 #
-346 coedge $-1 -1 -1 $-1 $201 $362 $163 $276 forward $112 $558 #
-347 coedge $-1 -1 -1 $-1 $338 $559 $201 $348 forward $196 $-1 #
-348 edge $-1 -1 -1 $-1 $560 0.055814041155283982 $277 7.9187271793574192 $347 $561 forward @7 unknown T -1461.2933861118427 -85.983219828423273 90.29610455793663 -1452.6462868055792 -84.017340855600821 92.652375855008032 #
-349 pcurve $-1 -1 -1 $-1 -1 $561 0 0 #
-350 cface $-1 -1 $562 $351 $563 0 #
-351 cshell $-1 -1 $-1 $564 $565 #
-352 cshell $-1 -1 $-1 $480 $566 #
-353 cface_ptr-ct-attrib $-1 -1 $-1 $-1 $205 1 1 1 1 1 1 1 1 1 1 1 1 0 1 0 1 1 1 $-1 $567 #
-354 face $568 -1 -1 $-1 $569 $570 $21 $-1 $185 forward single T -985.66158181603578 11.586011055015703 -2.8421709430404007e-014 -975.86985041851665 13.842799369406109 92.651530743979407 F #
-355 loop $-1 -1 -1 $-1 $-1 $571 $205 T -1422.7617792830929 -89.01361970840999 200 -1412.7467825998733 -85.386472968344734 200 periphery $299 F #
-356 coedge $-1 -1 -1 $-1 $572 $573 $574 $575 reversed $206 $-1 #
-357 coedge $-1 -1 -1 $-1 $576 $207 $577 $578 forward $116 $-1 #
-358 coedge $-1 -1 -1 $-1 $207 $579 $580 $581 forward $116 $-1 #
-359 coedge $-1 -1 -1 $-1 $582 $583 $584 $360 forward $585 $-1 #
-360 edge $-1 -1 -1 $-1 $586 -151.71846585884273 $587 -55.468465858842762 $584 $588 forward @7 unknown T -1413.083669051844 -85.386472968344776 -5.6843418860808015e-014 -1413.0836690518438 -85.386472968344719 96.249999999999957 #
-361 coedge $-1 -1 -1 $-1 $209 $208 $589 $590 forward $67 $-1 #
-362 coedge $-1 -1 -1 $-1 $346 $591 $208 $363 reversed $112 $592 #
-363 edge $-1 -1 -1 $-1 $279 0 $593 10.419007492063468 $208 $594 forward @7 unknown T -1461.2933861721017 -85.983219888682214 107.34762408473291 -1452.6462867453206 -84.017340795341752 109.70389550232223 #
-364 coedge $-1 -1 -1 $-1 $595 $596 $209 $365 reversed $597 $-1 #
-365 edge $-1 -1 -1 $-1 $598 -357.36572798227138 $367 -348.49999982635705 $209 $429 forward @7 unknown T -1461.2925410020555 -85.982374718635683 200 -1452.6471319153673 -84.018185965388213 200 #
-366 coedge $-1 -1 -1 $-1 $275 $599 $118 $211 forward $441 $-1 #
-367 vertex $-1 -1 -1 $-1 $263 $600 #
-368 straight-curve $-1 -1 -1 $-1 -1461.2925410020553 -84.018185965388227 51.026979755040188 0 -0 -0.99999999999999911 I I #
-369 cface $-1 -1 $601 $544 $121 1 #
-370 cface_ptr-ct-attrib $-1 -1 $-1 $-1 $213 1 1 1 1 1 1 1 1 1 1 1 1 0 1 0 1 1 1 $-1 $602 #
-371 face $603 -1 -1 $-1 $434 $604 $21 $-1 $76 forward single T -1460.6278955091964 -83.428392523730523 107.34846920191868 -1450.3474732979332 -81.092737902468429 200 F #
-372 loop $-1 -1 -1 $-1 $-1 $605 $213 T -1460.6278955091955 -83.42889154895154 100 -1449.5895441488788 -75.241841902901086 107.34896822700787 periphery $128 F #
-373 coedge $-1 -1 -1 $-1 $606 $607 $608 $609 reversed $214 $-1 #
-374 cell3d-cell $-1 -1 $610 $17 $-1 1 $611 #
-375 cshell $-1 -1 $-1 $612 $216 #
-376 cface $-1 -1 $613 $217 $614 1 #
-377 cface $-1 -1 $124 $46 $252 0 #
-378 face $615 -1 -1 $-1 $252 $247 $21 $-1 $37 forward single T -1788.7656530636809 -81.092737902436212 96.563068305792484 -1460.1294114182379 -4.3475825709958116 100 F #
-379 cface_ptr-ct-attrib $-1 -1 $-1 $-1 $219 1 1 1 1 1 1 1 1 1 1 1 1 0 1 0 1 1 1 $-1 $123 #
-380 loop $-1 -1 -1 $-1 $-1 $243 $219 T -1788.7656530636809 -81.092737902436198 100 -1460.1294114182379 -4.3475825709958116 103.4369316942075 periphery $37 F #
-381 cface $-1 -1 $616 $46 $126 0 #
-382 cface_ptr-ct-attrib $-1 -1 $-1 $-1 $222 1 1 1 1 1 1 1 1 1 1 1 1 0 1 0 1 1 1 $-1 $616 #
-383 face $617 -1 -1 $-1 $618 $619 $21 $-1 $620 forward double in T -1460.9602182556257 -84.723807732730364 -7.1054273576010019e-015 -1451.4162085768016 -82.555461933929891 200 F #
-384 loop $-1 -1 -1 $-1 $-1 $256 $222 T -1788.7656530636734 -81.09273790247164 107.34846920191868 -1460.6278955091955 -6.5416684919156172 200 periphery $76 F #
-385 coedge $-1 -1 -1 $-1 $621 $622 $255 $419 forward $223 $-1 #
-386 coedge $-1 -1 -1 $-1 $623 $224 $622 $624 reversed $127 $-1 #
-387 coedge $-1 -1 -1 $-1 $224 $625 $225 $390 reversed $127 $-1 #
-388 edge $-1 -1 -1 $-1 $392 -1.3694383883840935 $626 0 $224 $627 forward @7 unknown T -1788.7656530636734 -6.5416684919174468 92.651530798081311 -1787.436362106642 -0.69077249235016325 100 #
-389 coedge $-1 -1 -1 $-1 $226 $225 $628 $629 reversed $75 $-1 #
-390 edge $-1 -1 -1 $-1 $392 -118.42951642791935 $630 218.07048339843749 $225 $631 forward @7 unknown T -1788.7656530636734 -81.092737902468457 92.651530798081325 -1460.6278955091955 -6.5416684919173882 92.651530798081325 #
-391 edge $-1 -1 -1 $-1 $270 12.000000000000904 $632 348.49999982635774 $226 $633 forward @7 unknown T -1788.765653063673 -81.092737902471626 0 -1460.6278955091962 -6.5416684919156225 0 #
-392 vertex $-1 -1 -1 $-1 $390 $634 #
-393 straight-curve $-1 -1 -1 $-1 -1788.7656530636732 -6.5416684919156172 100 0 0 1 I I #
-394 coedge $-1 -1 -1 $-1 $635 $636 $637 $395 reversed $638 $-1 #
-395 edge $-1 -1 -1 $-1 $397 1.1592793575929843 $639 1.5707962139500471 $228 $640 forward @7 unknown T -1460.9602182556255 -82.555461933930047 103.43693158651519 -1460.627895509188 -81.092737902436198 103.74999999999997 #
-396 coedge $-1 -1 -1 $-1 $229 $641 $635 $642 forward $380 $-1 #
-397 vertex $-1 -1 -1 $-1 $230 $643 #
-398 straight-curve $-1 -1 -1 $-1 -1626.122585352487 -43.493266870744051 103.43693158651519 -0.97514935430555882 0.2215484976194827 -0 I I #
-399 coedge $-1 -1 -1 $-1 $536 $234 $644 $400 reversed $332 $-1 #
-400 edge $-1 -1 -1 $-1 $639 1.5707962139500471 $236 1.9823130497277957 $231 $640 forward @7 unknown T -1461.2925410020468 -84.018185965352302 103.43693195591869 -1460.9602182556253 -82.555461933930005 103.75 #
-401 point $-1 -1 -1 $-1 -1788.7656530636809 -6.5416684919505528 103.43693158651519 #
-402 coedge $-1 -1 -1 $-1 $234 $536 $645 $406 reversed $332 $-1 #
-403 coedge $-1 -1 -1 $-1 $644 $645 $134 $235 reversed $441 $-1 #
-404 ellipse-curve $-1 -1 -1 $-1 -1460.9602182843118 -82.555462060192468 100 0.97514935430551553 -0.2215484976196774 0 0.83080686607375687 3.6568100786455426 0 1 I I #
-405 point $-1 -1 -1 $-1 -1461.2925410020468 -84.01818596535216 103.43693195591869 #
-406 edge $-1 -1 -1 $-1 $239 -1.9823130497277974 $646 -1.5707962139500471 $238 $647 forward @7 unknown T -1461.2925410020468 -84.018185965352302 96.250000000000014 -1460.9602182556253 -82.555461933930005 96.563068044081277 #
-407 point $-1 -1 -1 $-1 -1461.2925410020468 -84.018185965352174 96.563068044081263 #
-408 coedge $-1 -1 -1 $-1 $641 $243 $246 $412 forward $380 $-1 #
-409 ellipse-curve $-1 -1 -1 $-1 -1789.0979758387896 -8.0043926496414421 100 -0.97514935430551031 0.22154849761970097 -0 0.83080686607375687 3.6568100786455426 0 1 I I #
-410 coedge $-1 -1 -1 $-1 $411 $245 $648 $649 forward $247 $-1 #
-411 coedge $-1 -1 -1 $-1 $246 $410 $641 $650 forward $247 $-1 #
-412 edge $651 -1 -1 $-1 $248 -334.35903302948191 $652 -217 $246 $653 forward @7 unknown T -1788.267168972716 -30.348300020775639 100 -1673.8245836920971 -4.3475825709958116 100 #
-413 point $-1 -1 -1 $-1 -1788.267168972716 -4.3475825709958258 100 #
-414 coedge $-1 -1 -1 $-1 $636 $648 $607 $415 reversed $638 $-1 #
-415 edge $-1 -1 -1 $-1 $646 -1.5707962139500471 $416 -1.1592793575929865 $250 $647 forward @7 unknown T -1460.9602182556255 -82.555461933930047 96.250000000000043 -1460.627895509188 -81.092737902436198 96.563068413484785 #
-416 vertex $-1 -1 -1 $-1 $415 $654 #
-417 straight-curve $-1 -1 -1 $-1 -1626.122585352487 -43.493266870744051 96.563068413484771 0.97514935430555971 -0.22154849761948292 0 I I #
-418 cface_ptr-ct-attrib $-1 -1 $-1 $-1 $252 1 1 1 1 1 1 1 1 1 1 1 1 0 1 0 1 1 1 $-1 $377 #
-419 edge $-1 -1 -1 $-1 $626 0 $422 1.3694383883840935 $385 $655 forward @7 unknown T -1788.7656530636734 -6.5416684919174468 100 -1787.436362106642 -0.69077249235016325 107.34846920191869 #
-420 coedge $-1 -1 -1 $-1 $656 $256 $259 $426 forward $384 $-1 #
-421 coedge $-1 -1 -1 $-1 $256 $656 $621 $657 forward $384 $-1 #
-422 vertex $-1 -1 -1 $-1 $257 $658 #
-423 straight-curve $-1 -1 -1 $-1 -1788.7656530636732 -6.5416684919156172 100 0 0 1 I I #
-424 coedge $-1 -1 -1 $-1 $425 $258 $599 $659 reversed $260 $-1 #
-425 coedge $-1 -1 -1 $-1 $259 $424 $660 $661 reversed $260 $-1 #
-426 edge $-1 -1 -1 $-1 $261 12.000000000000915 $662 348.49999982635779 $420 $663 forward @7 unknown T -1788.765653063673 -81.092737902471626 200 -1460.6278955091962 -6.5416684919156225 200 #
-427 face $664 -1 -1 $-1 $219 $260 $21 $-1 $299 forward single T -1789.4302985565321 -84.018185965388255 200 -1460.6278955091962 -6.5416684919156225 200 F #
-428 point $-1 -1 -1 $-1 -1788.765653063673 -6.5416684919156225 200 #
-429 straight-curve $-1 -1 -1 $-1 -1801.1320908081982 -6.8085345833947084 200 -0.97514935430551053 0.22154849761969525 0 I I #
-430 cface_ptr-ct-attrib $-1 -1 $-1 $-1 $264 1 1 1 1 1 1 1 1 1 1 1 1 0 1 0 1 1 1 $-1 $665 #
-431 face $666 -1 -1 $-1 $667 $668 $21 $-1 $669 forward single T -1452.6471319154066 -86.001387396686653 109.70305033223627 -1452.4702292868085 -85.982374718596304 200 F #
-432 coedge $-1 -1 -1 $-1 $433 $267 $606 $670 reversed $269 $-1 #
-433 coedge $-1 -1 -1 $-1 $268 $432 $671 $672 reversed $269 $-1 #
-434 face $673 -1 -1 $-1 $674 $269 $21 $-1 $435 reversed single T -1789.4302985565321 -84.018185965388255 -7.1054273576010019e-015 -1460.6278955091962 -6.5416684919156225 1.4210854715202004e-014 F #
-435 plane-surface $-1 -1 -1 $-1 -489.69978729449144 -46.855452521488793 0 0 0 1 1 0 0 forward_v I I I I #
-436 point $-1 -1 -1 $-1 -1788.765653063673 -6.5416684919156225 0 #
-437 coedge $-1 -1 -1 $-1 $671 $275 $338 $438 forward $441 $-1 #
-438 edge $-1 -1 -1 $-1 $277 -41.624550990180374 $439 51.02697975504018 $338 $675 forward @7 unknown T -1461.2925410020553 -84.018185965388241 0 -1461.2925410020553 -84.018185965388213 92.651530745220569 #
-439 vertex $-1 -1 -1 $-1 $676 $677 #
-440 straight-curve $-1 -1 -1 $-1 -1801.1320908081982 -6.8085345833947084 0 0.97514935430551053 -0.22154849761969525 0 I I #
-441 loop $-1 -1 -1 $-1 $-1 $608 $329 T -1462.6218320164594 -89.869082217483694 -7.1054273576010019e-015 -1460.9602182556253 -82.555461933929891 200 periphery $215 F #
-442 ellipse-curve $-1 -1 -1 $-1 -1460.9602182843118 -82.555462060192468 100 0.97514935430551553 -0.2215484976196774 0 1.6616137321475455 7.3136201572912256 0 1 F 1.5707963267948877 F 4.7123889803846986 #
-443 point $-1 -1 -1 $-1 -1461.2925410020553 -84.018185965388213 92.651530745220569 #
-444 point $-1 -1 -1 $-1 -1461.2925410020553 -84.018185965388213 107.3484692547794 #
-445 cface $-1 -1 $678 $46 $166 0 #
-446 cface_ptr-ct-attrib $-1 -1 $-1 $-1 $282 1 1 1 1 1 1 1 1 1 1 1 1 0 1 0 1 1 1 $-1 $679 #
-447 face $680 -1 -1 $-1 $681 $682 $21 $-1 $449 forward single T 492.20196589042848 -98.3760074955525 99.999999999999986 824.94400067426511 -44.280153373002101 103.74698283129409 F #
-448 loop $-1 -1 -1 $-1 $-1 $683 $282 T 491.61535323763803 -93.483098607441349 96.446915306466607 824.19964966986299 -40.424120069169241 103.55308469353339 periphery $449 F #
-449 cone-surface $-1 -1 -1 $-1 709.8860035976428 -61.549269510963917 99.999999999999986 0.98862551036851465 0.15039813911280336 -1.8612186982558247e-030 0.56399302167298948 -3.707345663881787 -4.5924254965383805e-016 1 I I 0 -1 3.7499999999998552 forward I I I I #
-450 cell3d-cell $-1 -1 $684 $17 $-1 1 $685 #
-451 cshell $-1 -1 $-1 $686 $283 #
-452 cface $-1 -1 $687 $284 $688 0 #
-453 cface $-1 -1 $689 $170 $690 0 #
-454 face $691 -1 -1 $-1 $692 $693 $21 $-1 $694 forward double in T -471.71872812571223 -90.959930980410107 92.526489814714623 -471.38922026358256 -87.858513686629621 107.47351418528541 T -72.91123810595802 -72.091640085067695 92.52648581471459 107.47351018528538 #
-455 cface $-1 -1 $695 $98 $467 1 #
-456 face $696 -1 -1 $-1 $697 $698 $21 $-1 $435 reversed single T -510.67390596173504 -90.740465848749864 -1.4210854715202004e-014 -499.42448468469723 -86.982582252779864 0 F #
-457 cface_ptr-ct-attrib $-1 -1 $-1 $-1 $287 1 1 1 1 1 1 1 1 1 1 1 1 0 1 0 1 1 1 $-1 $171 #
-458 face $699 -1 -1 $-1 $700 $701 $21 $-1 $293 forward single T -937.73192776302199 10.118121668770506 96.276269836101591 -936.99928805036313 13.342847407891364 103.72373016389841 F #
-459 loop $-1 -1 -1 $-1 $-1 $702 $287 T -511.27055723479583 -91.071476670956642 96.256550192627586 -510.34158321530538 -86.982582252779864 103.74344980737241 periphery $460 F #
-460 plane-surface $-1 -1 -1 $-1 -510.85515380175889 -89.243071631633796 100 -0.97514935430550809 0.22154849761971024 0 0.22154849761971024 0.97514935430550809 0 reverse_v I I I I #
-461 cface $-1 -1 $703 $59 $704 1 #
-462 face $705 -1 -1 $-1 $706 $707 $21 $-1 $299 forward single T -947.56641908176641 8.655397637312273 200 -937.7319277630221 12.091228467402331 200 F #
-463 cface_ptr-ct-attrib $-1 -1 $-1 $-1 $289 1 1 1 1 1 1 1 1 1 1 1 1 0 1 0 1 1 1 $-1 $172 #
-464 face $708 -1 -1 $-1 $173 $709 $21 $-1 $299 forward single T -946.41658977307225 10.118121668770531 200 -937.39960501659243 13.36821956486067 200 F #
-465 loop $-1 -1 -1 $-1 $-1 $710 $289 T -947.56641908176641 8.655397637312273 0 -937.7319277630221 12.091228467402289 7.1054273576010019e-015 periphery $435 T #
-466 cface_ptr-ct-attrib $-1 -1 $-1 $-1 $291 1 1 1 1 1 1 1 1 1 1 1 1 0 1 0 1 1 1 $711 $712 #
-467 face $713 -1 -1 $-1 $714 $715 $21 $-1 $716 forward double in T -510.34158321530543 -89.462886184832485 -1.4210854715202004e-014 -499.42448468469723 -86.982582252779864 200 F #
-468 loop $-1 -1 -1 $-1 $-1 $717 $291 T -939.49170864858479 2.3724171719546803 -2.8421709430404007e-014 -937.73192776302187 10.118121668770545 200.00000000000006 periphery $469 F #
-469 plane-surface $-1 -1 -1 $-1 -937.39960501659243 11.58084570022883 107.24392018753537 0.97514935430550809 -0.22154849761971029 0 0 0 -1 forward_v I I I I #
-470 coedge $-1 -1 -1 $-1 $718 $719 $720 $721 forward $292 $-1 #
-471 cface $-1 -1 $722 $41 $354 0 #
-472 face $723 -1 -1 $-1 $724 $725 $21 $-1 $726 forward double in T -985.99846826800581 13.047690745809378 -5.6843418860808015e-014 -976.74683766109035 15.179997180480145 200.00000000000003 F #
-473 cface_ptr-ct-attrib $-1 -1 $-1 $-1 $295 1 1 1 1 1 1 1 1 1 1 1 1 0 1 0 1 1 1 $-1 $174 #
-474 face $727 -1 -1 $-1 $728 $729 $21 $-1 $337 forward single T -986.33641653113909 14.508308625440094 -2.8421709430404007e-014 -977.62276306468516 16.51825680666871 92.652592620196131 F #
-475 loop $-1 -1 -1 $-1 $-1 $730 $295 T -985.99846826800581 11.586011055015703 0 -975.86985041851665 15.179997180480129 1.4210854715202004e-014 periphery $435 T #
-476 cface_ptr-ct-attrib $-1 -1 $-1 $-1 $297 1 1 1 1 1 1 1 1 1 1 1 1 0 1 0 1 1 1 $-1 $731 #
-477 face $732 -1 -1 $-1 $704 $733 $21 $-1 $734 forward double in T -985.99846826800569 5.7392921133837689 -5.6843418860808015e-014 -984.31403596702148 13.047690745809422 200.00000000000006 F #
-478 loop $-1 -1 -1 $-1 $-1 $488 $297 T -986.84068435680149 13.047690745809378 96.249999999999915 -985.99846826800558 16.701889794335845 103.74999999999999 periphery $179 F #
-479 coedge $-1 -1 -1 $-1 $735 $736 $737 $738 forward $298 $-1 #
-480 cface $-1 -1 $739 $352 $177 0 #
-481 cface_ptr-ct-attrib $-1 -1 $-1 $-1 $301 1 1 1 1 1 1 1 1 1 1 1 1 0 1 0 1 1 1 $-1 $740 #
-482 face $741 -1 -1 $-1 $742 $743 $21 $-1 $484 forward single T -1412.7467825998735 -89.040672373792816 96.563068123459189 -985.15625209694815 11.58601105501578 100.00000000000001 F #
-483 loop $-1 -1 -1 $-1 $-1 $744 $301 T -1413.9258851406385 -83.92479328698181 96.563068282314632 -986.33535471780283 16.701889794335845 103.43693171768541 periphery $484 F #
-484 cone-surface $-1 -1 -1 $-1 -1198.4979327235749 -35.928970387066386 100.00000000000001 0.97445312719576616 0.2245909679804432 -1.8581372103448052e-030 0.84221612992662842 -3.6541992269839816 4.5924254964401062e-016 1 I I 0 -1 3.7499999999998552 forward I I I I #
-485 coedge $-1 -1 -1 $-1 $745 $746 $582 $747 reversed $302 $-1 #
-486 coedge $-1 -1 -1 $-1 $748 $304 $749 $750 reversed $178 $-1 #
-487 coedge $-1 -1 -1 $-1 $304 $751 $752 $753 reversed $178 $-1 #
-488 coedge $-1 -1 -1 $-1 $754 $755 $756 $489 reversed $478 $-1 #
-489 edge $-1 -1 -1 $-1 $757 46.250000000000078 $758 53.750000000000064 $304 $759 forward @7 unknown T -985.99846826800569 13.047690745809378 96.249999999999915 -985.99846826800558 13.047690745809419 103.74999999999994 #
-490 cface $-1 -1 $567 $31 $760 1 #
-491 face $761 -1 -1 $-1 $760 $762 $21 $-1 $435 reversed single T -1422.7617792830929 -89.01361970840999 0 -1412.7467825998733 -85.386472968344734 1.4210854715202004e-014 F #
-492 cface_ptr-ct-attrib $-1 -1 $-1 $-1 $307 1 1 1 1 1 1 1 1 1 1 1 1 0 1 0 1 1 1 $-1 $763 #
-493 face $764 -1 -1 $-1 $103 $765 $21 $-1 $185 forward single T -1412.7467825998735 -86.848152659141704 107.3484692657326 -985.6615818160351 11.586011055018979 200.00000000000006 F #
-494 loop $-1 -1 -1 $-1 $-1 $766 $307 T -1491.3360481603552 -163.68686640275135 0 -1395.5736557590947 -86.000391614981282 200 periphery $495 F #
-495 spline-surface $-1 -1 -1 $-1 forward { sumsur 
	intcurve forward { exactcur full nubs 3 open 11 
	16.063021745069232 3 22.264660400028966 1 28.514660400028966 1 33.668542432051041 1 37.040863333989648 1 
	42.500569721082627 1 48.95571531384266 1 56.014896437397681 1 62.644758265809841 1 68.467094991240131 1 
	71.25232513080671 3 
	-1452.4702292868469 -86.001387396647743 0 
	-1458.3806060415959 -92.491205500889478 0 
	-1472.6481547840481 -99.148263064901684 0 
	-1491.3360481603552 -118.40193971472493 0 
	-1484.7298805560863 -139.94632702185248 0 
	-1471.2887937890098 -152.72933236375695 0 
	-1452.8290866917223 -163.68686640275135 0 
	-1426.4290555383993 -159.16557003878964 0 
	-1402.5509861105106 -144.28687151990513 0 
	-1395.5736557590947 -114.90742672553924 0 
	-1409.3311397357033 -98.462332003188195 0 
	-1420.2350906279567 -91.86445822192637 0 
	-1422.1422901618378 -89.013619708365184 0 
	0 
	null_surface 
	null_surface 
	nullbs 
	nullbs 
	-1 
	-1 
	I I 
	0 
	0 
	9 22.264660400028966 28.514660400028966 33.668542432051041 37.040863333989648 42.500569721082627 48.95571531384266 56.014896437397681 62.644758265809841 68.467094991240131 
	
	-1 
	none F F 1 F 0 } I I 
	straight -475.34045410156239 -65.588058600593115 0 0 0 1 I I 
	-475.34045410156239 -65.588058600593115 0 
	none F 16.063021745069232 F 71.25232513080671 F 0 F 200 OPEN OPEN NON_SINGULAR NON_SINGULAR 
	0 
	0 
	9 22.264660400028966 28.514660400028966 33.668542432051041 37.040863333989648 42.500569721082627 48.95571531384266 56.014896437397681 62.644758265809841 68.467094991240131 
	0 
	0 
	0 
	} I I I I #
-496 coedge $-1 -1 -1 $-1 $767 $525 $502 $768 reversed $308 $769 #
-497 cface $-1 -1 $770 $316 $183 0 #
-498 cface_ptr-ct-attrib $-1 -1 $-1 $-1 $311 1 1 1 1 1 1 1 1 1 1 1 1 0 1 0 1 1 1 $-1 $771 #
-499 face $772 -1 -1 $-1 $773 $774 $21 $-1 $775 forward single T -499.05002541649429 -87.238644003695327 93.123060899285676 -497.70531591766371 -86.933133501234082 106.87693910071445 F #
-500 loop $-1 -1 -1 $-1 $-1 $776 $311 T -1423.3812684044929 -86.220528279773049 -2.8421709430404007e-014 -1413.4205555038141 -83.924793277551103 92.65153080909046 periphery $337 F #
-501 coedge $-1 -1 -1 $-1 $777 $778 $779 $780 forward $312 $781 #
-502 coedge $-1 -1 -1 $-1 $782 $314 $496 $768 forward $184 $-1 #
-503 coedge $-1 -1 -1 $-1 $314 $782 $783 $784 forward $184 $-1 #
-504 coedge $-1 -1 -1 $-1 $785 $786 $787 $505 forward $788 $-1 #
-505 edge $-1 -1 -1 $-1 $789 -40.933064875424108 $790 51.718465858842713 $787 $791 forward @7 unknown T -1412.7467825998735 -86.848152659138449 -2.8421709430404007e-014 -1412.7467825998733 -86.848152659138407 92.651530734266814 #
-506 cface $-1 -1 $792 $316 $793 0 #
-507 cface $-1 -1 $186 $316 $794 0 #
-508 cell3d-cell $-1 -1 $795 $17 $-1 1 $316 #
-509 cface $-1 -1 $796 $352 $728 0 #
-510 cface $-1 -1 $339 $544 $188 1 #
-511 cface_ptr-ct-attrib $-1 -1 $-1 $-1 $320 1 1 1 1 1 1 1 1 1 1 1 1 0 1 0 1 1 1 $797 $770 #
-512 face $798 -1 -1 $-1 $794 $799 $21 $-1 $800 forward double in T -1452.4702292868469 -86.001387396647942 0 -1451.4162085768016 -84.723807732730336 200 F #
-513 loop $-1 -1 -1 $-1 $-1 $801 $320 T -1423.6581784228772 -86.220930650497593 92.651128438095512 -1423.380866033498 -84.362444378934455 107.34887156190449 periphery $514 F #
-514 spline-surface $-1 -1 -1 $-1 forward { sumsur 
	intcurve reversed { exactcur full nubs 3 open 6 
	72.091640085067695 3 75.486276080984595 1 79.790900006240591 1 84.080224598361809 1 86.934835825317975 1 
	89.05752432973334 3 
	-1423.3812684044929 -86.220528279502673 200 
	-1424.379475894965 -82.163009392191398 200 
	-1420.6971811550209 -70.529660151932546 200 
	-1409.0377204275692 -58.202411972907235 200 
	-1416.7245054547009 -41.666413938566144 200 
	-1427.6416564640704 -34.710200775377395 200 
	-1434.5418174417462 -35.375471295942852 200 
	-1437.3321779936673 -35.848980148491002 200 
	0 
	null_surface 
	null_surface 
	nullbs 
	nullbs 
	-1 
	-1 
	I I 
	0 
	0 
	4 75.486276080984595 79.790900006240591 84.080224598361809 86.934835825317975 
	
	-1 
	none F F 1 F 0 } I I 
	straight -1422.1422901618068 -89.01361970840999 200 0 0 -1 I I 
	-1422.1422901618068 -89.01361970840999 200 
	none F -89.05752432973334 F -72.091640085067695 F 0 F 2648.5565346784024 OPEN OPEN NON_SINGULAR NON_SINGULAR 
	0 
	0 
	4 -86.934835825317975 -84.080224598361809 -79.790900006240591 -75.486276080984595 
	0 
	0 
	0 
	} F -72.595892573383367 F -72.091640085067695 F 92.647507099141208 F 107.35249290085882 #
-515 coedge $-1 -1 -1 $-1 $552 $802 $803 $804 reversed $321 $805 #
-516 coedge $-1 -1 -1 $-1 $806 $323 $807 $808 forward $189 $-1 #
-517 coedge $-1 -1 -1 $-1 $323 $809 $810 $811 reversed $189 $-1 #
-518 coedge $-1 -1 -1 $-1 $812 $813 $814 $519 forward $815 $-1 #
-519 edge $-1 -1 -1 $-1 $816 -200 $817 0 $518 $818 forward @7 unknown T -1422.7617792830929 -87.617073994084222 0 -1422.7617792830927 -87.617073994084194 200 #
-520 coedge $-1 -1 -1 $-1 $819 $820 $324 $521 forward $815 $-1 #
-521 edge $-1 -1 -1 $-1 $528 89.896401159724832 $527 110.1035988402751 $520 $821 forward @7 unknown T -1422.1422901618068 -89.01361970840999 89.896401159724903 -1422.1422901618068 -89.01361970840999 110.10359884027517 #
-522 pcurve $-1 -1 -1 $-1 0 forward { exppc nubs 1 open 2 
	-2648.5565346784024 1 -0 1 
	-71.25232513080671 2648.5565346784024 
	-71.25232513080671 0 
	0 
	-1 
	spline forward { ref 0 } I I I I 
	} 0 0 #
-523 coedge $-1 -1 -1 $-1 $822 $325 $823 $824 forward $494 $825 #
-524 coedge $-1 -1 -1 $-1 $325 $826 $782 $827 forward $494 $828 #
-525 coedge $-1 -1 -1 $-1 $496 $829 $191 $326 reversed $308 $830 #
-526 pcurve $-1 -1 -1 $-1 2 $529 0 0 #
-527 vertex $-1 -1 -1 $-1 $326 $831 #
-528 vertex $-1 -1 -1 $-1 $824 $832 #
-529 intcurve-curve $-1 -1 -1 $-1 forward { surfintcur full nubs 3 open 10 
	0 3 2.4526430529513412 2 6.8160905659320266 2 10.804473483936967 2 12.963513189943537 2 
	14.925249744715231 2 17.692126186758088 2 21.191729314129137 2 23.816484506784054 2 26.630053841299691 3 
	-1422.1422901618378 -89.013619708365184 89.896401159706613 
	-1421.7106141273748 -89.658879232901697 90.152682574166448 
	-1421.2174429554045 -90.235050614645104 90.520002174300316 
	-1419.8595884335393 -91.638932824798061 91.677355593549009 
	-1418.882609496655 -92.436346551477342 92.674970833032532 
	-1417.3227337077367 -93.640927752377692 94.836589008383484 
	-1416.6870452061821 -94.098881990544967 96.017708660011309 
	-1416.1021532465118 -94.522429534780855 98.04779121804664 
	-1415.9756030285541 -94.613557149405693 98.785191563380707 
	-1415.9054363638847 -94.664156061219359 100.22607558447217 
	-1415.947030707609 -94.634203545467898 100.90879239408822 
	-1416.2206151456833 -94.436708256372086 102.53078704857444 
	-1416.5181970588737 -94.222399759557717 103.42711176101432 
	-1417.4177452133913 -93.562070519002532 105.32125326696718 
	-1418.0759913725058 -93.073627663967187 106.27176455707146 
	-1419.2983042696069 -92.081737381534779 107.71889549251577 
	-1419.8681250418965 -91.592799148035567 108.29792129658533 
	-1421.0108905741567 -90.471274044974635 109.32372325510116 
	-1421.6223646843928 -89.790792494405707 109.79492468158315 
	-1422.1422901618378 -89.013619708365155 110.1035988402935 
	0.00086078257557809065 
	spline forward { ref 4 } F -11.641438050082819 F -0 F 1.5707963267948877 F 4.7123889803846986 
	spline forward { ref 11 } I I I I 
	nubs 3 open 10 
	0 3 2.4526430529513412 3 6.8160905659320266 3 10.804473483936967 3 12.963513189943537 3 
	14.925249744715231 3 17.692126186758088 3 21.191729314129137 3 23.816484506784054 3 26.630053841299691 3 
	-10.080200222944312 1.7181817143190456 
	-9.7667372827379726 1.7921457040503821 
	-9.3701226671001248 1.8660697096368579 
	-8.9656878895071763 1.9393103124057136 
	-8.2461661791110004 2.0696111833850468 
	-7.4039171406652402 2.2159192332057023 
	-6.709258504488691 2.3695695828513657 
	-6.0743099620508385 2.5100127595022137 
	-5.5364878656868699 2.6604343011430571 
	-5.216978713019679 2.8212603868909429 
	-5.0440181520046279 2.9083207098413264 
	-4.9379067637278702 2.9966604902040981 
	-4.9070646810324403 3.0867439006690072 
	-4.8790410921745835 3.1685950675539285 
	-4.9138822689682637 3.2498119317473946 
	-5.0092195544685962 3.3307231240960133 
	-5.1436853616421203 3.4448420517687692 
	-5.3939421185575736 3.5544701002178178 
	-5.7301345303058522 3.6604795432394206 
	-6.1553577161608812 3.7945625014416855 
	-6.7161179971731189 3.921391618249602 
	-7.3122796110943185 4.0392466963782789 
	-7.7594098241069824 4.1276397846915174 
	-8.2467973737239966 4.2147121222117843 
	-8.7083074979190354 4.2975217404016863 
	-9.2030167708589818 4.3862883434715858 
	-9.7026546660066995 4.4759188172309781 
	-10.080200222944532 4.5650035928605464 
	
	nubs 3 open 10 
	0 3 2.4526430529513412 3 6.8160905659320266 3 10.804473483936967 3 12.963513189943537 3 
	14.925249744715231 3 17.692126186758088 3 21.191729314129137 3 23.816484506784054 3 26.630053841299691 3 
	71.25232513080671 89.896401159706571 
	71.042188561392436 90.152682574166406 
	70.842619620711062 90.520002174300316 
	70.66168499769195 90.93645421467042 
	70.339787879448508 91.677355593549009 
	70.032489270028918 92.674970833032532 
	69.786333082297276 93.804316972084337 
	69.561335501510641 94.836589008383484 
	69.378676175390083 96.017708660011309 
	69.269519553860505 97.334804797989918 
	69.210429570551241 98.04779121804664 
	69.174238299835082 98.785191563380707 
	69.163711933591784 99.540128404503776 
	69.154147515952346 100.22607558447217 
	69.16603662322747 100.90879239408794 
	69.198578346392893 101.58170138611021 
	69.244475909442784 102.53078704857415 
	69.329716261301357 103.42711176101432 
	69.445301350480392 104.2634434609207 
	69.591495785989693 105.32125326696718 
	69.784975276889867 106.27176455707146 
	70.003373797296732 107.09868938458136 
	70.167175985614207 107.71889549251577 
	70.352486754725547 108.2979212965854 
	70.549329605592206 108.79301477690237 
	70.760332525204248 109.32372325510123 
	70.999229412122048 109.7949246815832 
	71.25232513080671 110.10359884029354 
	
	-1 
	-1 
	I I 
	0 
	0 
	2 5.1680908075240986 21.638967002703357 
	
	-1 
	none F } I I #
-530 cface $-1 -1 $833 $25 $431 0 #
-531 face $834 -1 -1 $-1 $835 $597 $21 $-1 $299 forward single T -1461.2925410020555 -86.001387396647857 200 -1451.4162085768016 -82.555461933929934 200 F #
-532 cface_ptr-ct-attrib $-1 -1 $-1 $-1 $329 1 1 1 1 1 1 1 1 1 1 1 1 0 1 0 1 1 1 $192 $678 #
-533 face $836 -1 -1 $-1 $491 $585 $21 $-1 $837 forward double in T -1422.7617792830929 -87.617073994084251 -5.6843418860808015e-014 -1413.0836690518438 -85.386472968344719 200.00000000000003 F #
-534 cface_ptr-ct-attrib $-1 -1 $-1 $-1 $331 1 1 1 1 1 1 1 1 1 1 1 1 0 1 0 1 1 1 $-1 $838 #
-535 loop $-1 -1 -1 $-1 $-1 $839 $331 T -1460.6278955091955 -83.42889154895154 92.651031772992127 -1449.589544148879 -75.241841902901086 100 periphery $128 F #
-536 coedge $-1 -1 -1 $-1 $402 $399 $636 $840 forward $332 $-1 #
-537 cface $-1 -1 $841 $351 $195 0 #
-538 cface_ptr-ct-attrib $-1 -1 $-1 $-1 $335 1 1 1 1 1 1 1 1 1 1 1 1 0 1 0 1 1 1 $-1 $842 #
-539 face $843 -1 -1 $-1 $844 $845 $21 $-1 $846 forward single T -462.06501596747444 -88.810498854434911 107.2101434506281 -34.985046403699627 9.6224591734271065 200.00000000000006 F #
-540 loop $-1 -1 -1 $-1 $-1 $847 $335 T -947.56641908176641 8.655397637312273 -2.8421709430404007e-014 -938.06425050945086 10.814237369947939 92.574843235077907 periphery $541 F #
-541 plane-surface $-1 -1 -1 $-1 -724.11091355251426 -39.953607900396648 0 -0.22154849761969528 -0.97514935430551153 0 0.97514935430551153 -0.22154849761969528 0 forward_v I I I I #
-542 coedge $-1 -1 -1 $-1 $848 $849 $850 $851 reversed $336 $-1 #
-543 coedge $-1 -1 -1 $-1 $559 $338 $852 $676 forward $196 $-1 #
-544 cshell $-1 -1 $-1 $853 $795 #
-545 cface $-1 -1 $838 $544 $198 0 #
-546 cface_ptr-ct-attrib $-1 -1 $-1 $-1 $341 1 1 1 1 1 1 1 1 1 1 1 1 0 1 0 1 1 1 $-1 $854 #
-547 loop $-1 -1 -1 $-1 $-1 $855 $341 T -1459.0027147248952 -83.42889154895154 0 -1437.3321779936673 -35.848980148491002 200 periphery $548 F #
-548 spline-surface $-1 -1 -1 $-1 forward { sumsur 
	intcurve forward { exactcur full nubs 3 open 7 
	0 3 1.9696992271422733 1 5.0992665269651818 1 7.6294054844047547 1 10.424490456279493 1 
	13.219575428154229 1 15.286979571798829 3 
	-1437.3321779936673 -35.848980148491002 0 
	-1439.9214279053408 -36.288361630497924 0 
	-1446.5010636029929 -38.274936689063829 0 
	-1454.9400331519053 -44.628677265379999 0 
	-1459.0027147248952 -56.550448791424735 0 
	-1452.4802725274599 -65.785778652664476 0 
	-1445.5180544542388 -74.841135206429811 0 
	-1448.5896642386417 -81.037102593107363 0 
	-1450.3474732980701 -83.428392523903682 0 
	0 
	null_surface 
	null_surface 
	nullbs 
	nullbs 
	-1 
	-1 
	I I 
	0 
	0 
	5 1.9696992271422733 5.0992665269651818 7.6294054844047547 10.424490456279493 13.219575428154229 
	
	-1 
	none F F 1 F 0 } I I 
	straight -475.34045410156239 -65.588058600593115 0 0 0 1 I I 
	-475.34045410156239 -65.588058600593115 0 
	none F 0 F 15.286979571798829 F 0 F 200 OPEN OPEN NON_SINGULAR NON_SINGULAR 
	0 
	0 
	5 1.9696992271422733 5.0992665269651818 7.6294054844047547 10.424490456279493 13.219575428154229 
	0 
	0 
	0 
	} I I I I #
-549 coedge $-1 -1 -1 $-1 $856 $857 $858 $859 forward $342 $-1 #
-550 coedge $-1 -1 -1 $-1 $860 $344 $861 $862 reversed $199 $-1 #
-551 coedge $-1 -1 -1 $-1 $344 $860 $863 $864 forward $199 $-1 #
-552 coedge $-1 -1 -1 $-1 $865 $515 $866 $553 reversed $321 $867 #
-553 edge $-1 -1 -1 $-1 $868 -14.019401645254831 $869 -0.050000000000013145 $866 $870 forward @7 unknown T -1449.5900431739367 -82.337055870174396 93.015299177362621 -1449.5900431739167 -82.337055870154131 106.98470082263745 #
-554 coedge $-1 -1 -1 $-1 $591 $345 $871 $872 reversed $112 $873 #
-555 coedge $-1 -1 -1 $-1 $874 $875 $345 $556 forward $876 $-1 #
-556 edge $-1 -1 -1 $-1 $877 0.056332040248992465 $560 0.25625004716121669 $555 $878 forward @7 unknown T -1452.647131915405 -86.001387396686823 90.205783410752701 -1452.4702292868071 -85.982374718596446 90.296949667762959 #
-557 pcurve $-1 -1 -1 $-1 -1 $878 0 0 #
-558 pcurve $-1 -1 -1 $-1 0 forward { exppc nubs 1 open 2 
	1.5707963267948877 1 4.7123889803846986 1 
	-0 1.5707963267948877 
	-0 4.7123889803846986 
	0 
	-1 
	spline forward { ref 2 } I I I I 
	} 0 0 #
-559 coedge $-1 -1 -1 $-1 $347 $543 $874 $879 forward $196 $-1 #
-560 vertex $-1 -1 -1 $-1 $556 $880 #
-561 intcurve-curve $-1 -1 -1 $-1 forward { surfintcur full nubs 3 open 3 
	0 3 4.2919416157871737 2 7.9187271793574192 3 
	-1452.5983744093351 -85.993452152222048 90.272241280006256 
	-1453.8483125857877 -85.709473165938675 90.907663908121563 
	-1455.0809189701858 -85.429431866199167 91.386806317384952 
	-1458.279398068715 -84.702755243978785 92.171806262254236 
	-1459.7489160761709 -84.368888944073504 92.405526669769287 
	-1461.2925410020553 -84.018185965388213 92.651530745220612 
	0.00084510978742094163 
	spline forward { ref 2 } F -11.641438050082819 F -0 F 1.5707963267948877 F 4.7123889803846986 
	plane -1626.8896113617827 -46.395454651015193 0 -0.22154849761969544 -0.97514935430551131 0 0.97514935430551131 -0.22154849761969544 0 forward_v I I I I 
	nubs 3 open 3 
	0 3 4.2919416157871737 3 7.9187271793574192 3 
	-9.2602989669676212 4.5593960664921767 
	-7.8230984867276385 4.5495577009702002 
	-6.4592943206524387 4.5404079466674858 
	-4.6305167129126437 4.5311971748016724 
	-3.0851591986504761 4.5234138689175953 
	-1.5805465424762877 4.517591185326804 
	0 4.5110310772143754 
	
	nullbs 
	-1 
	-1 
	I I 
	0 
	0 
	1 1.7094542336378349 
	
	-1 
	none F } I I #
-562 cface $-1 -1 $881 $351 $882 0 #
-563 face $883 -1 -1 $-1 $884 $885 $21 $-1 $886 reversed single T -1413.4205555038147 -86.848152659138407 103.43693166589291 -985.66158181603498 14.509370436603051 103.74999999999999 F #
-564 cface $-1 -1 $887 $351 $888 0 #
-565 cell3d-cell $-1 -1 $71 $17 $-1 1 $351 #
-566 cell3d-cell $-1 -1 $889 $17 $-1 1 $352 #
-567 cface $-1 -1 $890 $31 $205 0 #
-568 cface_ptr-ct-attrib $-1 -1 $-1 $-1 $354 1 1 1 1 1 1 1 1 1 1 1 1 0 1 0 1 1 1 $-1 $471 #
-569 face $891 -1 -1 $-1 $295 $892 $21 $-1 $337 forward single T -1423.3812684044929 -86.220528279773049 107.34846919090963 -1413.4205555038141 -83.924793277551103 200.00000000000006 F #
-570 loop $-1 -1 -1 $-1 $-1 $893 $354 T -985.66158181603578 11.586011055015703 -2.8421709430404007e-014 -975.86985041851665 13.842799369406109 92.651530743979407 periphery $185 F #
-571 coedge $-1 -1 -1 $-1 $894 $895 $896 $897 forward $355 $-1 #
-572 coedge $-1 -1 -1 $-1 $823 $356 $898 $899 forward $206 $-1 #
-573 coedge $-1 -1 -1 $-1 $356 $823 $829 $900 forward $206 $-1 #
-574 coedge $-1 -1 -1 $-1 $901 $902 $903 $575 forward $788 $-1 #
-575 edge $-1 -1 -1 $-1 $904 -148.28153414115732 $905 -55.630003406890602 $903 $906 forward @7 unknown T -1412.7467825998735 -86.848152659138449 107.34846926573329 -1412.7467825998733 -86.848152659138407 200.00000000000006 #
-576 coedge $-1 -1 -1 $-1 $907 $357 $908 $909 forward $116 $-1 #
-577 coedge $-1 -1 -1 $-1 $910 $911 $912 $578 forward $913 $-1 #
-578 edge $-1 -1 -1 $-1 $586 84.168503226463159 $914 85.66850322646313 $577 $915 forward @7 unknown T -1413.4205555038147 -85.386472968344748 0 -1413.083669051844 -83.924793277551103 7.1054273576010019e-015 #
-579 coedge $-1 -1 -1 $-1 $358 $916 $917 $918 reversed $116 $-1 #
-580 coedge $-1 -1 -1 $-1 $919 $920 $745 $581 forward $921 $-1 #
-581 edge $-1 -1 -1 $-1 $922 2.7300757718346329 $587 3.1415926208815153 $580 $923 forward @7 unknown T -1413.4205555038147 -85.386472968344762 96.249999999999957 -1413.0836690518438 -83.924793277551061 96.563068282314646 #
-582 coedge $-1 -1 -1 $-1 $924 $359 $925 $747 forward $585 $-1 #
-583 coedge $-1 -1 -1 $-1 $359 $814 $926 $927 forward $585 $-1 #
-584 coedge $-1 -1 -1 $-1 $928 $785 $207 $360 forward $788 $-1 #
-585 loop $-1 -1 -1 $-1 $-1 $359 $533 T -1422.7617792830929 -87.617073994084251 -5.6843418860808015e-014 -1413.0836690518438 -85.386472968344719 200.00000000000003 periphery $837 F #
-586 vertex $-1 -1 -1 $-1 $578 $929 #
-587 vertex $-1 -1 -1 $-1 $930 $931 #
-588 straight-curve $-1 -1 -1 $-1 -1413.083669051844 -85.386472968344776 151.71846585884271 -0 0 1.0000000000000009 I I #
-589 coedge $-1 -1 -1 $-1 $932 $933 $361 $590 reversed $668 $-1 #
-590 edge $-1 -1 -1 $-1 $593 109.7030503322755 $598 200 $361 $934 forward @7 unknown T -1452.6471319153673 -85.982374718635683 109.7030503322755 -1452.6471319153673 -85.982374718635683 200 #
-591 coedge $-1 -1 -1 $-1 $362 $554 $932 $935 reversed $112 $936 #
-592 pcurve $-1 -1 -1 $-1 -1 $594 0 0 #
-593 vertex $-1 -1 -1 $-1 $590 $937 #
-594 intcurve-curve $-1 -1 -1 $-1 forward { surfintcur full nubs 3 open 3 
	0 3 4.8056037625120673 2 10.492966371475548 3 
	-1461.2925410020553 -84.018185965388227 107.34846925477939 
	-1459.7490086079536 -84.36886792136832 107.59445858364607 
	-1458.2794913040823 -84.702734061422959 107.82817893480801 
	-1455.0809824598637 -85.429417441698234 108.61316853896702 
	-1453.8483420429168 -85.709466473443115 109.09232111695663 
	-1452.5983744093351 -85.993452152222048 109.72775871999374 
	0.00084517004647681731 
	spline forward { ref 2 } F -11.641438050082819 F -0 F 1.5707963267948877 F 4.7123889803846986 
	plane -1626.8896113617827 -46.395454651015193 0 -0.22154849761969544 -0.97514935430551131 0 0.97514935430551131 -0.22154849761969544 0 forward_v I I I I 
	nubs 3 open 3 
	0 3 4.8056037625120673 3 10.492966371475548 3 
	0 1.7721542299652127 
	-1.580451797446881 1.7655945150950068 
	-3.0850637495072313 1.759771820277489 
	-4.6303728797025663 1.7519888567997761 
	-6.4592239046086712 1.742777831992576 
	-7.8230646164122595 1.7336278380688566 
	-9.260298966967607 1.7237892406874094 
	
	nullbs 
	-1 
	-1 
	I I 
	0 
	0 
	1 8.2277812926096772 
	
	-1 
	none F } I I #
-595 coedge $-1 -1 -1 $-1 $938 $364 $933 $939 reversed $597 $-1 #
-596 coedge $-1 -1 -1 $-1 $364 $940 $424 $659 forward $597 $-1 #
-597 loop $-1 -1 -1 $-1 $-1 $940 $531 T -1461.2925410020555 -86.001387396647857 200 -1451.4162085768016 -82.555461933929934 200 periphery $299 F #
-598 vertex $-1 -1 -1 $-1 $590 $941 #
-599 coedge $-1 -1 -1 $-1 $366 $942 $596 $659 forward $441 $-1 #
-600 point $-1 -1 -1 $-1 -1461.2925410020553 -84.018185965388241 200 #
-601 cface $-1 -1 $602 $544 $793 1 #
-602 cface $-1 -1 $545 $544 $213 0 #
-603 cface_ptr-ct-attrib $-1 -1 $-1 $-1 $371 1 1 1 1 1 1 1 1 1 1 1 1 0 1 0 1 1 1 $-1 $943 #
-604 loop $-1 -1 -1 $-1 $-1 $944 $371 T -1460.6278955091964 -83.428392523730523 107.34846920191868 -1450.3474732979332 -81.092737902468429 200 periphery $76 F #
-605 coedge $-1 -1 -1 $-1 $945 $858 $946 $947 forward $372 $-1 #
-606 coedge $-1 -1 -1 $-1 $628 $373 $948 $670 forward $214 $-1 #
-607 coedge $-1 -1 -1 $-1 $373 $949 $250 $415 reversed $214 $-1 #
-608 coedge $-1 -1 -1 $-1 $645 $671 $950 $609 forward $441 $-1 #
-609 edge $-1 -1 -1 $-1 $951 -151.0269797550402 $646 -54.776979755040159 $608 $952 forward @7 unknown T -1460.9602182556257 -82.555461933930005 -7.1054273576010019e-015 -1460.9602182556255 -82.555461933929891 96.250000000000043 #
-610 cell3d-cell $-1 -1 $953 $17 $-1 1 $954 #
-611 cshell $-1 -1 $-1 $955 $374 #
-612 cface $-1 -1 $956 $375 $458 0 #
-613 cface $-1 -1 $957 $217 $958 0 #
-614 face $959 -1 -1 $-1 $960 $961 $21 $-1 $962 forward double in T -984.16826675941184 16.516634190161714 90.259671296269715 -977.62326407049989 21.841388521639882 109.74032870373033 T -70.829895440150452 -68.78880203832226 90.260232101634401 109.73976789836583 #
-615 cface_ptr-ct-attrib $-1 -1 $-1 $-1 $378 1 1 1 1 1 1 1 1 1 1 1 1 0 1 0 1 1 1 $-1 $218 #
-616 cface $-1 -1 $963 $46 $222 0 #
-617 cface_ptr-ct-attrib $-1 -1 $-1 $-1 $383 1 1 1 1 1 1 1 1 1 1 1 1 0 1 0 1 1 1 $964 $965 #
-618 face $966 -1 -1 $-1 $793 $967 $21 $-1 $435 reversed single T -1460.9602182556257 -84.723807732730364 -7.1054273576010019e-015 -1450.3474732979337 -81.092737902471612 0 F #
-619 loop $-1 -1 -1 $-1 $-1 $968 $383 T -1460.9602182556257 -84.723807732730364 -7.1054273576010019e-015 -1451.4162085768016 -82.555461933929891 200 periphery $620 F #
-620 plane-surface $-1 -1 -1 $-1 -1460.9602182556257 -82.555461933929934 200 -0.22154849761969453 -0.97514935430551164 0 0 -0 -1 forward_v I I I I #
-621 coedge $-1 -1 -1 $-1 $946 $385 $421 $657 reversed $223 $-1 #
-622 coedge $-1 -1 -1 $-1 $385 $969 $386 $624 forward $223 $-1 #
-623 coedge $-1 -1 -1 $-1 $625 $386 $969 $970 forward $127 $-1 #
-624 edge $971 -1 -1 $-1 $972 217 $626 334.35903302948162 $386 $973 forward @7 unknown T -1787.436362106642 -26.691489942129955 100 -1672.9937768260233 -0.69077249235016325 100 #
-625 coedge $-1 -1 -1 $-1 $387 $623 $974 $975 reversed $127 $-1 #
-626 vertex $-1 -1 -1 $-1 $419 $976 #
-627 ellipse-curve $-1 -1 -1 $-1 -1789.0979758387896 -8.0043926496414421 100 0.97514935430551031 -0.22154849761970097 0 1.6616137321475455 7.3136201572912256 0 1 I I #
-628 coedge $-1 -1 -1 $-1 $974 $606 $977 $629 forward $214 $-1 #
-629 edge $-1 -1 -1 $-1 $632 -51.026979755040188 $630 41.624551043041137 $977 $978 forward @7 unknown T -1460.6278955091964 -81.09273790247164 0 -1460.6278955091955 -81.092737902468429 92.651530798081325 #
-630 vertex $-1 -1 -1 $-1 $979 $980 #
-631 straight-curve $-1 -1 -1 $-1 -1673.2791865882734 -32.779549930347827 92.651530798081325 0.97514935430551553 -0.2215484976196774 0 I I #
-632 vertex $-1 -1 -1 $-1 $981 $982 #
-633 straight-curve $-1 -1 -1 $-1 -1800.46744531534 -3.8830865204791301 0 0.97514935430551131 -0.22154849761969195 0 I I #
-634 point $-1 -1 -1 $-1 -1788.7656530636734 -6.5416684919173882 92.651530798081325 #
-635 coedge $-1 -1 -1 $-1 $648 $394 $983 $642 reversed $638 $-1 #
-636 coedge $-1 -1 -1 $-1 $394 $414 $984 $840 reversed $638 $-1 #
-637 coedge $-1 -1 -1 $-1 $983 $985 $228 $395 reversed $214 $-1 #
-638 loop $-1 -1 -1 $-1 $-1 $636 $835 T -1460.9602182556255 -82.555461933930047 96.250000000000043 -1460.1294114182381 -78.898651981546919 103.74999999999997 periphery $333 F #
-639 vertex $-1 -1 -1 $-1 $400 $986 #
-640 ellipse-curve $-1 -1 -1 $-1 -1460.9602183493776 -82.555462346582232 100 0.97514935430551553 -0.2215484976196774 -0 0.83080686607306131 3.6568100786458504 0 1 I I #
-641 coedge $-1 -1 -1 $-1 $396 $408 $411 $650 reversed $380 $-1 #
-642 edge $-1 -1 -1 $-1 $987 0 $397 1.1592794293715118 $396 $404 forward @7 unknown T -1460.627895509188 -81.092737902436198 100 -1460.1294114182381 -78.898651981546919 103.4369316941829 #
-643 point $-1 -1 -1 $-1 -1460.627895509188 -81.092737902436198 103.43693158651519 #
-644 coedge $-1 -1 -1 $-1 $942 $403 $231 $400 reversed $441 $-1 #
-645 coedge $-1 -1 -1 $-1 $403 $608 $238 $406 reversed $441 $-1 #
-646 vertex $-1 -1 -1 $-1 $415 $988 #
-647 ellipse-curve $-1 -1 -1 $-1 -1460.9602183493776 -82.555462346582232 100 0.97514935430551553 -0.2215484976196774 -0 0.8308068660730582 3.6568100786458371 0 1 I I #
-648 coedge $-1 -1 -1 $-1 $414 $635 $949 $649 reversed $638 $-1 #
-649 edge $-1 -1 -1 $-1 $416 5.1239058778080695 $987 6.2831853071795862 $410 $404 forward @7 unknown T -1460.627895509188 -81.092737902436198 96.563068305817097 -1460.1294114182381 -78.898651981546919 100 #
-650 edge $989 -1 -1 $-1 $987 -436.14096679687509 $652 -217 $411 $990 forward @7 unknown T -1673.8245836920971 -78.898651981546919 100 -1460.1294114182379 -30.348300020775632 100 #
-651 integer_attrib-name_attrib-gen-attrib $-1 -1 $-1 $-1 $412 2 3 2 1 1 1 1 1 1 1 1 1 1 1 0 1 1 1 @12 make_tangent 1 #
-652 vertex $-1 -1 -1 $-1 $650 $991 #
-653 straight-curve $-1 -1 -1 $-1 -1462.2171738078002 -78.424324004245619 100 0.97514935430551553 -0.2215484976196774 0 I I #
-654 point $-1 -1 -1 $-1 -1460.627895509188 -81.092737902436198 96.563068413484771 #
-655 ellipse-curve $-1 -1 -1 $-1 -1789.0979758387896 -8.0043926496414421 100 0.97514935430551031 -0.22154849761970097 0 1.6616137321475455 7.3136201572912256 0 1 I I #
-656 coedge $-1 -1 -1 $-1 $421 $420 $992 $993 reversed $384 $-1 #
-657 edge $-1 -1 -1 $-1 $994 -218.07048339843749 $422 118.42951642791935 $421 $995 forward @7 unknown T -1788.7656530636734 -81.092737902468457 107.34846920191868 -1460.6278955091955 -6.5416684919173882 107.34846920191868 #
-658 point $-1 -1 -1 $-1 -1788.7656530636734 -6.5416684919173882 107.34846920191868 #
-659 edge $-1 -1 -1 $-1 $996 126.56580271344326 $367 128.0658027134433 $596 $997 forward @7 unknown T -1461.2925410020553 -84.018185965388255 200 -1460.9602182556257 -82.555461933929948 200 #
-660 coedge $-1 -1 -1 $-1 $985 $992 $998 $661 forward $214 $-1 #
-661 edge $-1 -1 -1 $-1 $662 125.0658027134432 $996 126.56580271344326 $998 $997 forward @7 unknown T -1460.9602182556257 -82.555461933929948 200 -1460.6278955091962 -81.092737902471612 200 #
-662 vertex $-1 -1 -1 $-1 $999 $1000 #
-663 straight-curve $-1 -1 -1 $-1 -1800.46744531534 -3.8830865204791301 200 0.97514935430551131 -0.22154849761969195 0 I I #
-664 cface_ptr-ct-attrib $-1 -1 $-1 $-1 $427 1 1 1 1 1 1 1 1 1 1 1 1 0 1 0 1 1 1 $-1 $963 #
-665 cface $-1 -1 $445 $46 $264 0 #
-666 cface_ptr-ct-attrib $-1 -1 $-1 $-1 $431 1 1 1 1 1 1 1 1 1 1 1 1 0 1 0 1 1 1 $-1 $530 #
-667 face $1001 -1 -1 $-1 $1002 $1003 $21 $-1 $1004 reversed single T -984.3140359670216 5.7392921133836179 93.16341750974911 -975.37815751310097 12.330582979487236 106.83658249025082 F #
-668 loop $-1 -1 -1 $-1 $-1 $932 $431 T -1452.6471319154066 -86.001387396686653 109.70305033223627 -1452.4702292868085 -85.982374718596304 200 periphery $669 F #
-669 plane-surface $-1 -1 -1 $-1 -1452.558680601107 -85.991881057641507 0 -0.10685998882129091 -0.99427407830492776 0 0.99427407830492776 -0.10685998882129091 0 forward_v I I I I #
-670 edge $-1 -1 -1 $-1 $951 -126.56580271344326 $632 -125.0658027134432 $948 $1005 forward @7 unknown T -1460.9602182556257 -82.555461933929948 -7.1054273576010019e-015 -1460.6278955091962 -81.092737902471612 0 #
-671 coedge $-1 -1 -1 $-1 $608 $437 $1006 $672 forward $441 $-1 #
-672 edge $-1 -1 -1 $-1 $439 -128.0658027134433 $951 -126.56580271344326 $1006 $1005 forward @7 unknown T -1461.2925410020553 -84.018185965388255 -7.1054273576010019e-015 -1460.9602182556257 -82.555461933929948 0 #
-673 cface_ptr-ct-attrib $-1 -1 $-1 $-1 $434 1 1 1 1 1 1 1 1 1 1 1 1 0 1 0 1 1 1 $-1 $1007 #
-674 face $1008 -1 -1 $-1 $69 $1009 $21 $-1 $299 forward single T -1460.9602182556257 -84.72380773273035 200 -1450.3474732979337 -81.092737902471612 200 F #
-675 straight-curve $-1 -1 -1 $-1 -1461.2925410020553 -84.018185965388227 51.026979755040188 0 -0 -0.99999999999999911 I I #
-676 edge $-1 -1 -1 $-1 $439 348.49999982635705 $1010 357.36572798227132 $543 $440 forward @7 unknown T -1461.2925410020553 -85.982374718635683 0 -1452.6471319153673 -84.018185965388213 0 #
-677 point $-1 -1 -1 $-1 -1461.2925410020553 -84.018185965388241 0 #
-678 cface $-1 -1 $1007 $46 $329 0 #
-679 cface $-1 -1 $1011 $1012 $282 0 #
-680 cface_ptr-ct-attrib $-1 -1 $-1 $-1 $447 1 1 1 1 1 1 1 1 1 1 1 1 0 1 0 1 1 1 $-1 $1013 #
-681 face $1014 -1 -1 $-1 $1015 $1016 $21 $-1 $449 forward single T 492.20196589042848 -98.3760074955525 96.253017168705895 824.94400067426511 -44.2801533730023 99.999999999999986 F #
-682 loop $-1 -1 -1 $-1 $-1 $1017 $447 T 492.20196589042848 -98.3760074955525 99.999999999999986 824.94400067426511 -44.280153373002101 103.74698283129409 periphery $449 F #
-683 coedge $-1 -1 -1 $-1 $1018 $1019 $1020 $1021 forward $448 $-1 #
-684 cell3d-cell $-1 -1 $1022 $17 $-1 1 $1023 #
-685 cshell $-1 -1 $-1 $1024 $450 #
-686 cface $-1 -1 $1025 $451 $1026 0 #
-687 cface $-1 -1 $1027 $284 $1028 0 #
-688 face $1029 -1 -1 $-1 $1030 $1031 $21 $-1 $1032 forward single T -35.351058576368096 8.1614131473325138 96.292798662503159 -34.645410613440085 11.267334250399035 103.70720533749686 F #
-689 cface $-1 -1 $1033 $170 $1034 0 #
-690 face $1035 -1 -1 $-1 $1036 $1037 $21 $-1 $1038 reversed single T -462.06501596747455 -89.882008780776118 103.43693190655954 -461.81800404823747 -88.810498854434911 103.7287416902562 F #
-691 cface_ptr-ct-attrib $-1 -1 $-1 $-1 $454 1 1 1 1 1 1 1 1 1 1 1 1 0 1 0 1 1 1 $285 $1039 #
-692 face $1040 -1 -1 $-1 $1041 $1042 $21 $-1 $1043 forward double in T -500.47850539474183 -90.740465848749864 0 -499.42448468469723 -89.46288618483247 200 F #
-693 loop $-1 -1 -1 $-1 $-1 $1044 $454 T -471.69727245875981 -90.959930980410107 92.529408053962484 -471.38922026358256 -87.871076659009631 107.47059594603753 periphery $694 F #
-694 spline-surface $-1 -1 -1 $-1 forward { sumsur 
	intcurve reversed { exactcur full nubs 3 open 6 
	72.091640085067695 3 75.486276080984595 1 79.790900006240591 1 84.080224598361809 1 86.934835825317975 1 
	89.05752432973334 3 
	-471.38954451238789 -90.959606731604794 200 
	-472.38775200286 -86.902087844293519 200 
	-468.70545726291579 -75.268738604034667 200 
	-457.04599653546416 -62.941490425009356 200 
	-464.7327815625959 -46.405492390668265 200 
	-475.64993257196545 -39.449279227479515 200 
	-482.55009354964119 -40.114549748044972 200 
	-485.34045410156239 -40.588058600593122 200 
	0 
	null_surface 
	null_surface 
	nullbs 
	nullbs 
	-1 
	-1 
	I I 
	0 
	0 
	4 75.486276080984595 79.790900006240591 84.080224598361809 86.934835825317975 
	
	-1 
	none F F 1 F 0 } I I 
	straight -470.15056626970181 -93.752698160512111 200 0 0 -1 I I 
	-470.15056626970181 -93.752698160512111 200 
	none F -89.05752432973334 F -72.091640085067695 F 0 F 2648.5565346784024 OPEN OPEN NON_SINGULAR NON_SINGULAR 
	0 
	0 
	4 -86.934835825317975 -84.080224598361809 -79.790900006240591 -75.486276080984595 
	0 
	0 
	0 
	} F -72.91123810595802 F -72.091640085067695 F 92.52648581471459 F 107.47351018528538 #
-695 cface $-1 -1 $1045 $98 $1046 1 #
-696 cface_ptr-ct-attrib $-1 -1 $-1 $-1 $456 1 1 1 1 1 1 1 1 1 1 1 1 0 1 0 1 1 1 $-1 $286 #
-697 face $1047 -1 -1 $-1 $1048 $1049 $21 $-1 $541 forward single T -938.06425050945154 -88.44530628424144 -2.8421709430404007e-014 -510.67390596173493 8.6553976373155379 92.574843235077438 F #
-698 loop $-1 -1 -1 $-1 $-1 $1050 $456 T -510.67390596173504 -90.740465848749864 -1.4210854715202004e-014 -499.42448468469723 -86.982582252779864 0 periphery $435 T #
-699 cface_ptr-ct-attrib $-1 -1 $-1 $-1 $458 1 1 1 1 1 1 1 1 1 1 1 1 0 1 0 1 1 1 $-1 $612 #
-700 face $1051 -1 -1 $-1 $1052 $1053 $21 $-1 $1054 forward single T -937.78101127819787 -87.19862415171491 96.256550192627387 -509.60894350264806 13.342847407891364 103.74344980737261 F #
-701 loop $-1 -1 -1 $-1 $-1 $720 $458 T -937.73192776302199 10.118121668770506 96.276269836101591 -936.99928805036313 13.342847407891364 103.72373016389841 periphery $293 F #
-702 coedge $-1 -1 -1 $-1 $1055 $1056 $1057 $1058 forward $459 $-1 #
-703 cface $-1 -1 $842 $59 $1059 0 #
-704 face $1060 -1 -1 $-1 $1061 $1062 $21 $-1 $1063 forward double in T -946.41658977307236 10.118121668770506 0 -937.73192776302187 12.09122846740229 200 F #
-705 cface_ptr-ct-attrib $-1 -1 $-1 $-1 $462 1 1 1 1 1 1 1 1 1 1 1 1 0 1 0 1 1 1 $-1 $288 #
-706 face $1064 -1 -1 $-1 $1065 $1066 $21 $-1 $1067 forward single T -937.39960501659243 -85.51985822132491 0 -510.00926046887582 11.580845700232068 92.756079812465529 F #
-707 loop $-1 -1 -1 $-1 $-1 $1068 $462 T -947.56641908176641 8.655397637312273 200 -937.7319277630221 12.091228467402331 200 periphery $299 F #
-708 cface_ptr-ct-attrib $-1 -1 $-1 $-1 $464 1 1 1 1 1 1 1 1 1 1 1 1 0 1 0 1 1 1 $-1 $956 #
-709 loop $-1 -1 -1 $-1 $-1 $1069 $464 T -946.41658977307225 10.118121668770531 200 -937.39960501659243 13.36821956486067 200 periphery $299 F #
-710 coedge $-1 -1 -1 $-1 $1070 $1071 $1072 $1073 forward $465 $-1 #
-711 cface $-1 -1 $1074 $1075 $291 1 #
-712 cface $-1 -1 $1076 $59 $291 0 #
-713 cface_ptr-ct-attrib $-1 -1 $-1 $-1 $467 1 1 1 1 1 1 1 1 1 1 1 1 0 1 0 1 1 1 $455 $1077 #
-714 face $1078 -1 -1 $-1 $1079 $1080 $21 $-1 $1043 forward double in T -499.42448468469723 -89.462886184832485 0 -498.35574940582933 -88.1674709758326 200 F #
-715 loop $-1 -1 -1 $-1 $-1 $1081 $467 T -510.34158321530543 -89.462886184832485 -1.4210854715202004e-014 -499.42448468469723 -86.982582252779864 200 periphery $716 F #
-716 plane-surface $-1 -1 -1 $-1 -510.34158321530543 -86.982582252779864 200 -0.22154849761970274 -0.97514935430550975 0 0 -0 -1 forward_v I I I I #
-717 coedge $-1 -1 -1 $-1 $1082 $1083 $1084 $1085 forward $468 $-1 #
-718 coedge $-1 -1 -1 $-1 $1086 $470 $1087 $1088 reversed $292 $-1 #
-719 coedge $-1 -1 -1 $-1 $470 $1089 $1082 $1090 reversed $292 $-1 #
-720 coedge $-1 -1 -1 $-1 $1091 $1091 $1092 $721 reversed $701 $-1 #
-721 edge $-1 -1 -1 $-1 $1093 -53.723730163898409 $1094 -46.276269836101591 $470 $1095 forward @7 unknown T -937.73192776302199 10.118121668770506 96.276269836101591 -937.73192776302187 10.11812166877054 103.72373016389841 #
-722 cface $-1 -1 $1096 $41 $1097 0 #
-723 cface_ptr-ct-attrib $-1 -1 $-1 $-1 $472 1 1 1 1 1 1 1 1 1 1 1 1 0 1 0 1 1 1 $294 $1098 #
-724 face $1099 -1 -1 $-1 $1100 $1101 $21 $-1 $1102 forward double in T -977.62382487584875 15.1799971804801 0 -976.74683766109035 16.517194995505548 200 F #
-725 loop $-1 -1 -1 $-1 $-1 $1103 $472 T -985.99846826800581 13.047690745809378 -5.6843418860808015e-014 -976.74683766109035 15.179997180480145 200.00000000000003 periphery $726 F #
-726 plane-surface $-1 -1 -1 $-1 -985.99846826800569 13.04769074580939 200 0.22459096798043635 -0.9744531271957676 0 0 0 -1 forward_v I I I I #
-727 cface_ptr-ct-attrib $-1 -1 $-1 $-1 $474 1 1 1 1 1 1 1 1 1 1 1 1 0 1 0 1 1 1 $-1 $1104 #
-728 face $1105 -1 -1 $-1 $1106 $1107 $21 $-1 $1108 forward single T -1423.6581915801123 -86.220943807732667 92.651115280860452 -1413.4205555038141 -78.078074692840588 99.999999999999872 F #
-729 loop $-1 -1 -1 $-1 $-1 $1109 $474 T -986.33641653113909 14.508308625440094 -2.8421709430404007e-014 -977.62276306468516 16.51825680666871 92.652592620196131 periphery $337 F #
-730 coedge $-1 -1 -1 $-1 $1110 $1111 $1112 $1113 forward $475 $-1 #
-731 cface $-1 -1 $-1 $217 $297 0 #
-732 cface_ptr-ct-attrib $-1 -1 $-1 $-1 $477 1 1 1 1 1 1 1 1 1 1 1 1 0 1 0 1 1 1 $1096 $1114 #
-733 loop $-1 -1 -1 $-1 $-1 $1115 $477 T -985.99846826800569 5.7392921133837689 -5.6843418860808015e-014 -984.31403596702148 13.047690745809422 200.00000000000006 periphery $734 F #
-734 plane-surface $-1 -1 -1 $-1 -986.33535471997629 14.50937043660304 103.43693171768541 0.97445312719576938 0.22459096798042835 0 0 0 -1 forward_v I I I I #
-735 coedge $-1 -1 -1 $-1 $1116 $479 $1117 $1118 forward $298 $-1 #
-736 coedge $-1 -1 -1 $-1 $479 $1116 $1119 $1120 reversed $298 $-1 #
-737 coedge $-1 -1 -1 $-1 $1121 $1122 $1123 $738 reversed $1124 $-1 #
-738 edge $-1 -1 -1 $-1 $1125 225.58887124038878 $1126 235.08304838315112 $479 $1127 forward @7 unknown T -985.99846826800581 13.04769074580939 200 -976.74683766109035 15.179997180480122 200 #
-739 cface $-1 -1 $1128 $352 $1129 0 #
-740 cface $-1 -1 $-1 $351 $301 0 #
-741 cface_ptr-ct-attrib $-1 -1 $-1 $-1 $482 1 1 1 1 1 1 1 1 1 1 1 1 0 1 0 1 1 1 $-1 $1130 #
-742 face $1131 -1 -1 $-1 $-1 $1132 $21 $-1 $484 forward single T -1412.7467825998735 -89.040672373792816 100.00000000000001 -985.15625209694815 11.586011055015801 103.4369318765408 F #
-743 loop $-1 -1 -1 $-1 $-1 $1133 $482 T -1412.7467825998735 -89.040672373792816 96.563068123459189 -985.15625209694815 11.58601105501578 100.00000000000001 periphery $484 F #
-744 coedge $-1 -1 -1 $-1 $1134 $1135 $920 $1136 forward $483 $-1 #
-745 coedge $-1 -1 -1 $-1 $917 $485 $358 $581 reversed $302 $-1 #
-746 coedge $-1 -1 -1 $-1 $485 $917 $916 $1137 reversed $302 $-1 #
-747 edge $-1 -1 -1 $-1 $587 -53.750000000000064 $1138 -46.250000000000078 $925 $1139 forward @7 unknown T -1413.083669051844 -85.386472968344748 96.249999999999915 -1413.0836690518438 -85.386472968344719 103.74999999999994 #
-748 coedge $-1 -1 -1 $-1 $751 $486 $1140 $1141 reversed $178 $-1 #
-749 coedge $-1 -1 -1 $-1 $1140 $1115 $1142 $750 reversed $733 $-1 #
-750 edge $-1 -1 -1 $-1 $1143 2.7300758460254864 $758 3.1415926862980772 $1142 $1144 forward @7 unknown T -985.99846826800558 11.586011055015762 96.249999999999957 -985.66158181603498 13.047690745809422 96.563068171028348 #
-751 coedge $-1 -1 -1 $-1 $487 $748 $1145 $1146 reversed $178 $-1 #
-752 coedge $-1 -1 -1 $-1 $1147 $1145 $1148 $753 reversed $733 $-1 #
-753 edge $-1 -1 -1 $-1 $757 -3.2708283741735752e-008 $1149 0.41151680756429809 $1148 $1150 forward @7 unknown T -985.99846826800558 11.586011055015762 103.43693182897165 -985.66158181603498 13.047690745809422 103.74999999999999 #
-754 coedge $-1 -1 -1 $-1 $1151 $488 $1152 $1153 reversed $478 $-1 #
-755 coedge $-1 -1 -1 $-1 $488 $1151 $1154 $1155 reversed $478 $-1 #
-756 coedge $-1 -1 -1 $-1 $1156 $1103 $304 $489 forward $725 $-1 #
-757 vertex $-1 -1 -1 $-1 $753 $1157 #
-758 vertex $-1 -1 -1 $-1 $1155 $1158 #
-759 straight-curve $-1 -1 -1 $-1 -985.99846826800569 13.047690745809378 150 -1.8106676153793159e-030 -4.1732083471180758e-031 -1.0000000000000009 I I #
-760 face $1159 -1 -1 $-1 $1129 $815 $21 $-1 $190 forward double in T -1422.7617792830929 -89.01361970840999 0 -1422.1422901618066 -87.617073994084166 200 F #
-761 cface_ptr-ct-attrib $-1 -1 $-1 $-1 $491 1 1 1 1 1 1 1 1 1 1 1 1 0 1 0 1 1 1 $-1 $305 #
-762 loop $-1 -1 -1 $-1 $-1 $926 $491 T -1422.7617792830929 -89.01361970840999 0 -1412.7467825998733 -85.386472968344734 1.4210854715202004e-014 periphery $435 T #
-763 cface $-1 -1 $1160 $316 $307 0 #
-764 cface_ptr-ct-attrib $-1 -1 $-1 $-1 $493 1 1 1 1 1 1 1 1 1 1 1 1 0 1 0 1 1 1 $-1 $1161 #
-765 loop $-1 -1 -1 $-1 $-1 $1162 $493 T -1412.7467825998735 -86.848152659141704 107.3484692657326 -985.6615818160351 11.586011055018979 200.00000000000006 periphery $185 F #
-766 coedge $-1 -1 -1 $-1 $1163 $1164 $554 $872 forward $494 $1165 #
-767 coedge $-1 -1 -1 $-1 $1166 $496 $786 $1167 reversed $308 $1168 #
-768 edge $-1 -1 -1 $-1 $789 0 $527 10.540385962934646 $502 $1169 forward @7 unknown T -1422.1433380523995 -89.014667598998273 89.895353269134702 -1412.7457347092868 -86.847104768551503 92.652578624853732 #
-769 pcurve $-1 -1 -1 $-1 -1 $1169 0 0 #
-770 cface $-1 -1 $-1 $316 $320 0 #
-771 cface $-1 -1 $1170 $352 $311 0 #
-772 cface_ptr-ct-attrib $-1 -1 $-1 $-1 $499 1 1 1 1 1 1 1 1 1 1 1 1 0 1 0 1 1 1 $-1 $1171 #
-773 face $1172 -1 -1 $-1 $1173 $1174 $21 $-1 $1175 forward single T -948.79720761035253 2.3724171719545222 92.574354811424442 -938.06425050945074 10.81472579374976 100 F #
-774 loop $-1 -1 -1 $-1 $-1 $1176 $499 T -499.05002541649429 -87.238644003695327 93.123060899285676 -497.70531591766371 -86.933133501234082 106.87693910071445 periphery $775 F #
-775 plane-surface $-1 -1 -1 $-1 -499.05002541649429 -86.933133501234209 100.00000000000006 0.22154849761969553 0.97514935430551142 1.9437550661336746e-014 -4.306360146425874e-015 -1.8954514976683195e-014 1 forward_v I I I I #
-776 coedge $-1 -1 -1 $-1 $1177 $1178 $576 $909 reversed $500 $-1 #
-777 coedge $-1 -1 -1 $-1 $1179 $501 $1180 $1181 forward $312 $1182 #
-778 coedge $-1 -1 -1 $-1 $501 $1183 $809 $1184 reversed $312 $1185 #
-779 coedge $-1 -1 -1 $-1 $1186 $1187 $801 $780 reversed $1188 $-1 #
-780 edge $-1 -1 -1 $-1 $1189 -20.775002858175629 $1190 -18.772758798111148 $501 $1191 forward @7 unknown T -1423.6581915801119 -86.220943807732667 106.6986459663088 -1423.3808528762629 -84.362431221699438 107.34888471913959 #
-781 pcurve $-1 -1 -1 $-1 2 $1191 0 0 #
-782 coedge $-1 -1 -1 $-1 $503 $502 $819 $827 reversed $184 $-1 #
-783 coedge $-1 -1 -1 $-1 $1192 $1193 $503 $784 reversed $762 $-1 #
-784 edge $-1 -1 -1 $-1 $1194 0 $790 9.6418260660430199 $503 $1195 forward @7 unknown T -1422.1422901618068 -89.01361970840999 0 -1412.7467825998735 -86.848152659138449 0 #
-785 coedge $-1 -1 -1 $-1 $584 $504 $911 $1196 forward $788 $-1 #
-786 coedge $-1 -1 -1 $-1 $504 $901 $1197 $1167 forward $788 $-1 #
-787 coedge $-1 -1 -1 $-1 $1198 $1199 $314 $505 forward $1200 $-1 #
-788 loop $-1 -1 -1 $-1 $-1 $584 $1201 T -1413.083669051844 -92.694871600776921 -5.6843418860808015e-014 -1411.3992367508586 -85.386472968344719 200.00000000000006 periphery $117 F #
-789 vertex $-1 -1 -1 $-1 $1202 $1203 #
-790 vertex $-1 -1 -1 $-1 $1204 $1205 #
-791 straight-curve $-1 -1 -1 $-1 -1412.7467825998733 -86.848152659138407 51.718465858842698 0 0 -1.0000000000000009 I I #
-792 cface $-1 -1 $763 $316 $512 0 #
-793 face $1206 -1 -1 $-1 $531 $1207 $21 $-1 $800 forward double in T -1451.4162085768016 -84.723807732730364 0 -1450.3474732979337 -83.428392523730508 200 F #
-794 face $1208 -1 -1 $-1 $1209 $1210 $21 $-1 $1211 forward double in T -1458.6506901386579 -91.558768492737528 90.204932850522439 -1452.4693787265769 -86.000536836377819 109.79506714947763 T -18.106415727822391 -16.063021745069232 90.20578341079225 109.79421658920781 #
-795 cell3d-cell $-1 -1 $1212 $17 $-1 1 $544 #
-796 cface $-1 -1 $797 $352 $1106 0 #
-797 cface $-1 -1 $1213 $352 $320 1 #
-798 cface_ptr-ct-attrib $-1 -1 $-1 $-1 $512 1 1 1 1 1 1 1 1 1 1 1 1 0 1 0 1 1 1 $1214 $792 #
-799 loop $-1 -1 -1 $-1 $-1 $1215 $512 T -1452.4702292868469 -86.001387396647942 0 -1451.4162085768016 -84.723807732730336 200 periphery $800 F #
-800 plane-surface $-1 -1 -1 $-1 -1451.4088512923902 -84.714889960189254 200 -0.77136809553016272 0.6363892371797073 0 0.6363892371797073 0.77136809553016272 -0 forward_v I I I I #
-801 coedge $-1 -1 -1 $-1 $1216 $1217 $501 $780 reversed $513 $1218 #
-802 coedge $-1 -1 -1 $-1 $515 $865 $1219 $1220 reversed $321 $1221 #
-803 coedge $-1 -1 -1 $-1 $1222 $866 $1223 $804 forward $547 $1224 #
-804 edge $-1 -1 -1 $-1 $869 -1.3859627053180177 $1225 -0 $803 $1226 forward @7 unknown T -1450.347972323118 -83.42889154895154 106.9842017975796 -1449.5895441488788 -82.336556845116519 107.34896822700787 #
-805 pcurve $-1 -1 -1 $-1 0 reversed { exppc nubs 3 open 2 
	-2.1869202299347146 3 0 3 
	-14.803759604078611 93.327219036436375 
	-14.958907363514841 93.008702398087379 
	-15.12097841975605 92.78533771933553 
	-15.286979571798829 92.651530798039985 
	0.00013293558722175423 
	-1 
	spline forward { ref 8 } I I I I 
	} 0 0 #
-806 coedge $-1 -1 -1 $-1 $1227 $516 $1228 $1229 forward $189 $-1 #
-807 coedge $-1 -1 -1 $-1 $1230 $1231 $1232 $808 forward $1233 $-1 #
-808 edge $-1 -1 -1 $-1 $816 170.54053811644721 $1234 172.06831647224664 $807 $1235 forward @7 unknown T -1423.3812684044929 -87.617073994084194 0 -1422.7617792830927 -86.220528279502503 0 #
-809 coedge $-1 -1 -1 $-1 $517 $1227 $1236 $1184 forward $189 $-1 #
-810 coedge $-1 -1 -1 $-1 $1237 $1238 $1239 $811 forward $1240 $-1 #
-811 edge $-1 -1 -1 $-1 $817 170.54053811644738 $1241 172.06831647224675 $810 $1242 forward @7 unknown T -1423.3812684044929 -87.617073994084194 200 -1422.7617792830929 -86.220528279502503 200 #
-812 coedge $-1 -1 -1 $-1 $820 $518 $1238 $1243 reversed $815 $-1 #
-813 coedge $-1 -1 -1 $-1 $518 $819 $1192 $1244 forward $815 $-1 #
-814 coedge $-1 -1 -1 $-1 $583 $1245 $323 $519 reversed $585 $-1 #
-815 loop $-1 -1 -1 $-1 $-1 $518 $760 T -1422.7617792830929 -89.01361970840999 0 -1422.1422901618066 -87.617073994084166 200 periphery $190 F #
-816 vertex $-1 -1 -1 $-1 $808 $1246 #
-817 vertex $-1 -1 -1 $-1 $811 $1247 #
-818 straight-curve $-1 -1 -1 $-1 -1422.7617792830927 -87.617073994084222 200 -0 0 1 I I #
-819 coedge $-1 -1 -1 $-1 $813 $520 $524 $827 reversed $815 $-1 #
-820 coedge $-1 -1 -1 $-1 $520 $812 $523 $824 reversed $815 $-1 #
-821 straight-curve $-1 -1 -1 $-1 -1422.1422901618068 -89.01361970840999 200 0 0 -1 I I #
-822 coedge $-1 -1 -1 $-1 $1164 $523 $1248 $1249 forward $494 $1250 #
-823 coedge $-1 -1 -1 $-1 $573 $572 $820 $824 reversed $206 $-1 #
-824 edge $-1 -1 -1 $-1 $528 110.10359884027517 $1251 200 $523 $1252 forward @7 unknown T -1422.1422901618068 -89.01361970840999 110.10359884027517 -1422.1422901618068 -89.01361970840999 200 #
-825 pcurve $-1 -1 -1 $-1 0 forward { exppc nubs 1 open 2 
	0 1 200 1 
	71.25232513080671 0 
	71.25232513080671 200 
	0 
	-1 
	spline forward { ref 11 } I I I I 
	} 0 0 #
-826 coedge $-1 -1 -1 $-1 $524 $1163 $1253 $1254 forward $494 $1255 #
-827 edge $-1 -1 -1 $-1 $1194 0 $527 89.896401159724903 $524 $1252 forward @7 unknown T -1422.1422901618068 -89.01361970840999 0 -1422.1422901618068 -89.01361970840999 89.896401159724903 #
-828 pcurve $-1 -1 -1 $-1 0 forward { ref 25 } 0 0 #
-829 coedge $-1 -1 -1 $-1 $525 $1166 $573 $900 reversed $308 $1256 #
-830 pcurve $-1 -1 -1 $-1 -1 $529 0 0 #
-831 point $-1 -1 -1 $-1 -1422.1422901618068 -89.01361970840999 89.896401159724903 #
-832 point $-1 -1 -1 $-1 -1422.1422901618068 -89.01361970840999 110.10359884027517 #
-833 cface $-1 -1 $1257 $25 $794 1 #
-834 cface_ptr-ct-attrib $-1 -1 $-1 $-1 $531 1 1 1 1 1 1 1 1 1 1 1 1 0 1 0 1 1 1 $-1 $328 #
-835 face $1258 -1 -1 $-1 $329 $638 $21 $-1 $333 forward single T -1460.9602182556255 -82.555461933930047 96.250000000000043 -1460.1294114182381 -78.898651981546919 103.74999999999997 F #
-836 cface_ptr-ct-attrib $-1 -1 $-1 $-1 $533 1 1 1 1 1 1 1 1 1 1 1 1 0 1 0 1 1 1 $1259 $1260 #
-837 plane-surface $-1 -1 -1 $-1 -1413.083669051844 -85.386472968344748 200 0.2245909679804744 -0.97445312719575883 0 0 0 -1 forward_v I I I I #
-838 cface $-1 -1 $510 $544 $331 0 #
-839 coedge $-1 -1 -1 $-1 $1261 $1262 $625 $975 forward $535 $-1 #
-840 edge $-1 -1 -1 $-1 $639 46.250000000000028 $646 53.749999999999957 $536 $1263 forward @7 unknown T -1460.9602182556255 -82.555461933930005 96.250000000000043 -1460.9602182556255 -82.555461933929962 103.74999999999997 #
-841 cface $-1 -1 $1264 $351 $1265 0 #
-842 cface $-1 -1 $712 $59 $335 0 #
-843 cface_ptr-ct-attrib $-1 -1 $-1 $-1 $539 1 1 1 1 1 1 1 1 1 1 1 1 0 1 0 1 1 1 $-1 $1266 #
-844 face $1267 -1 -1 $-1 $1268 $1269 $21 $-1 $1270 forward single T 483.08785442331418 -97.873344732413088 107.28049071285351 492.45029169209829 -96.448866142604317 200.00000000000006 F #
-845 loop $-1 -1 -1 $-1 $-1 $1271 $539 T -462.06501596747444 -88.810498854434911 107.2101434506281 -34.985046403699627 9.6224591734271065 200.00000000000006 periphery $846 F #
-846 plane-surface $-1 -1 -1 $-1 -248.51082274803494 -39.590745094234173 0 -0.22459096798042832 0.97445312719576938 0 -0.97445312719576938 -0.22459096798042832 -0 forward_v I I I I #
-847 coedge $-1 -1 -1 $-1 $1272 $1273 $1274 $1275 reversed $540 $-1 #
-848 coedge $-1 -1 -1 $-1 $1276 $542 $1277 $1278 forward $336 $-1 #
-849 coedge $-1 -1 -1 $-1 $542 $1276 $1279 $1280 forward $336 $-1 #
-850 coedge $-1 -1 -1 $-1 $1281 $1282 $1283 $851 forward $1284 $-1 #
-851 edge $-1 -1 -1 $-1 $1285 55.630003332124232 $1286 148.28153414115732 $1283 $1287 forward @7 unknown T -986.33535471997629 14.509370436603035 107.34846919096692 -986.33535471997618 14.50937043660309 200.00000000000006 #
-852 coedge $-1 -1 -1 $-1 $1006 $1288 $543 $676 reversed $1289 $-1 #
-853 cface $-1 -1 $1290 $544 $835 0 #
-854 cface $-1 -1 $1291 $316 $341 0 #
-855 coedge $-1 -1 -1 $-1 $866 $1292 $1293 $1294 forward $547 $1295 #
-856 coedge $-1 -1 -1 $-1 $857 $549 $860 $1296 reversed $342 $-1 #
-857 coedge $-1 -1 -1 $-1 $549 $856 $1261 $1297 forward $342 $-1 #
-858 coedge $-1 -1 -1 $-1 $605 $863 $549 $859 reversed $372 $-1 #
-859 edge $-1 -1 -1 $-1 $1298 -1.9331813516519893e-014 $1299 1.1979476620905076 $549 $1300 forward @7 unknown T -1459.2986045521643 -82.328364222634747 100 -1449.6282996034104 -75.241841902901086 106.98470082262746 #
-860 coedge $-1 -1 -1 $-1 $551 $550 $856 $1296 forward $199 $-1 #
-861 coedge $-1 -1 -1 $-1 $1293 $1261 $550 $862 forward $535 $-1 #
-862 edge $-1 -1 -1 $-1 $1301 0 $868 0.039231353961022356 $861 $1302 forward @7 unknown T -1449.6282996034104 -82.337055870164122 93.01529917737264 -1449.5900431739267 -82.328364222634477 93.01529917737264 #
-863 coedge $-1 -1 -1 $-1 $858 $1223 $551 $864 reversed $372 $-1 #
-864 edge $-1 -1 -1 $-1 $1299 0 $869 0.039231353960922956 $551 $1303 forward @7 unknown T -1449.6282996034104 -82.337055870164377 106.98470082262746 -1449.5900431739269 -82.328364222634747 106.98470082262746 #
-865 coedge $-1 -1 -1 $-1 $802 $552 $855 $1294 reversed $321 $1304 #
-866 coedge $-1 -1 -1 $-1 $803 $855 $344 $553 forward $547 $1305 #
-867 pcurve $-1 -1 -1 $-1 0 reversed { exppc nubs 3 open 2 
	-14.069401645264847 3 9.9760200100718066e-012 3 
	-14.976885477644487 107.03470082263738 
	-14.97688547764451 102.34490027421243 
	-14.976885477644522 97.655099725787494 
	-14.976885477644545 92.965299177362553 
	9.9999999999999994e-012 
	-1 
	spline forward { ref 8 } I I I I 
	} 0 0 #
-868 vertex $-1 -1 -1 $-1 $553 $1306 #
-869 vertex $-1 -1 -1 $-1 $553 $1307 #
-870 intcurve-curve $-1 -1 -1 $-1 forward { surfintcur full nubs 3 open 2 
	-14.069401645254828 3 -0 3 
	-1449.5900431739267 -82.337055870164278 92.965299177372643 
	-1449.5900431739267 -82.337055870164363 97.655099725790919 
	-1449.5900431739267 -82.337055870164306 102.34490027420919 
	-1449.5900431739267 -82.337055870164392 107.03470082262747 
	9.9999999999999994e-012 
	plane -1449.6282996034104 -82.328364222634605 100.00000000000006 0.22154849761969211 0.97514935430551219 1.9391984344623463e-014 -4.2962649974159189e-015 -1.8910081012362169e-014 1 forward_v I I I I 
	spline forward { ref 17 } I I I I 
	nullbs 
	nubs 3 open 2 
	-14.069401645254828 3 -0 3 
	14.976885477644524 92.965299177372643 
	14.976885477644547 97.655099725790919 
	14.976885477644535 102.34490027420919 
	14.976885477644558 107.03470082262747 
	
	-1 
	-1 
	I I 
	0 
	0 
	0 
	
	-1 
	none F } I I #
-871 coedge $-1 -1 -1 $-1 $1308 $1308 $766 $872 reversed $1210 $1309 #
-872 edge $-1 -1 -1 $-1 $1310 0 $877 29.826969115704664 $766 $1311 forward @7 unknown T -1458.6561134917254 -91.562939487626849 90.204787629126002 -1452.4692335051802 -86.000391614981282 109.79521237087422 #
-873 pcurve $-1 -1 -1 $-1 -1 $1311 0 0 #
-874 coedge $-1 -1 -1 $-1 $1312 $555 $559 $879 reversed $876 $-1 #
-875 coedge $-1 -1 -1 $-1 $555 $1312 $1163 $1313 forward $876 $-1 #
-876 loop $-1 -1 -1 $-1 $-1 $555 $1314 T -1452.647131915405 -86.001387396686823 0 -1452.4702292868071 -85.982374718596446 90.296949667762959 periphery $669 F #
-877 vertex $-1 -1 -1 $-1 $872 $1315 #
-878 intcurve-curve $-1 -1 -1 $-1 forward { surfintcur full nubs 3 open 2 
	0 3 0.31228075787178922 3 
	-1452.4205155829313 -86.006730396088429 90.179835242152478 
	-1452.5123257441994 -85.996863063709085 90.227887345926106 
	-1452.6044329944859 -85.986963801573395 90.275367565677726 
	-1452.6968456593861 -85.977031714884561 90.322236923745095 
	3.9470847078733227e-011 
	spline forward { ref 2 } F -11.641438050082819 F -0 F 1.5707963267948877 F 4.7123889803846986 
	plane -1452.558680601107 -85.991881057641507 0 -0.10685998882129091 -0.99427407830492776 0 0.99427407830492776 -0.10685998882129091 0 forward_v I I I I 
	nubs 3 open 2 
	0 3 0.31228075787178922 3 
	-9.4584138809901823 4.5634473385367675 
	-9.3552176192060976 4.5616618444243873 
	-9.2519662224677646 4.5598566528745073 
	-9.148666311061751 4.5580324888281636 
	
	nullbs 
	-1 
	-1 
	I I 
	0 
	0 
	0 
	
	-1 
	none F } I I #
-879 edge $-1 -1 -1 $-1 $1010 0 $560 90.296949667724363 $559 $934 forward @7 unknown T -1452.6471319153673 -85.982374718635683 0 -1452.6471319153673 -85.982374718635683 90.296949667724363 #
-880 point $-1 -1 -1 $-1 -1452.6471319153673 -85.982374718635683 90.296949667724363 #
-881 cface $-1 -1 $740 $351 $884 0 #
-882 face $1316 -1 -1 $-1 $1317 $1284 $21 $-1 $734 forward double in T -987.68290048672816 13.047690745809382 -5.6843418860808015e-014 -985.99846826800558 20.356089021319967 200.00000000000006 F #
-883 cface_ptr-ct-attrib $-1 -1 $-1 $-1 $563 1 1 1 1 1 1 1 1 1 1 1 1 0 1 0 1 1 1 $-1 $350 #
-884 face $1318 -1 -1 $-1 $101 $921 $21 $-1 $1319 reversed single T -1413.4205555038147 -86.848152659138407 96.25 -985.66158181603498 14.509370436603056 96.563068334107072 F #
-885 loop $-1 -1 -1 $-1 $-1 $1320 $563 T -1413.4205555038147 -86.848152659138407 103.43693166589291 -985.66158181603498 14.509370436603051 103.74999999999999 periphery $886 T #
-886 cone-surface $-1 -1 -1 $-1 -1200.6528871442488 -36.425642033246334 100 0.97445312719576938 0.22459096798042835 0 0 -0 3.7499999999999893 1 I I 0 1 3.7499999999999893 forward I I I I #
-887 cface $-1 -1 $1321 $351 $1322 0 #
-888 face $1323 -1 -1 $-1 $1324 $1200 $21 $-1 $185 forward single T -1412.7467825998735 -86.848152659141704 -2.8421709430404007e-014 -985.6615818160351 11.586011055018979 92.651530734267496 F #
-889 cell3d-cell $-1 -1 $1325 $17 $-1 1 $1326 #
-890 cface $-1 -1 $1259 $31 $1201 0 #
-891 cface_ptr-ct-attrib $-1 -1 $-1 $-1 $569 1 1 1 1 1 1 1 1 1 1 1 1 0 1 0 1 1 1 $-1 $1170 #
-892 loop $-1 -1 -1 $-1 $-1 $1327 $569 T -1423.3812684044929 -86.220528279773049 107.34846919090963 -1413.4205555038141 -83.924793277551103 200.00000000000006 periphery $337 F #
-893 coedge $-1 -1 -1 $-1 $1328 $1329 $1330 $1331 forward $570 $-1 #
-894 coedge $-1 -1 -1 $-1 $898 $571 $812 $1243 reversed $355 $-1 #
-895 coedge $-1 -1 -1 $-1 $571 $898 $902 $1332 reversed $355 $-1 #
-896 coedge $-1 -1 -1 $-1 $1333 $1239 $1245 $897 reversed $1334 $-1 #
-897 edge $-1 -1 -1 $-1 $1335 454.22401518002295 $817 464.15585280375768 $571 $1336 forward @7 unknown T -1422.7617792830929 -87.617073994084251 200 -1413.083669051844 -85.386472968344748 200 #
-898 coedge $-1 -1 -1 $-1 $895 $894 $572 $899 reversed $355 $-1 #
-899 edge $-1 -1 -1 $-1 $904 -9.6418260660430199 $1251 -0 $572 $1337 forward @7 unknown T -1422.1422901618068 -89.01361970840999 200 -1412.7467825998735 -86.848152659138449 200 #
-900 edge $-1 -1 -1 $-1 $528 0.056937141856189047 $905 10.377570108299903 $573 $1338 forward @7 unknown T -1422.1433380557733 -89.014667602376321 107.34742137176694 -1412.7457347059074 -86.847104765172119 110.10464673424156 #
-901 coedge $-1 -1 -1 $-1 $786 $574 $1339 $1340 forward $788 $-1 #
-902 coedge $-1 -1 -1 $-1 $574 $1341 $1342 $1332 forward $788 $-1 #
-903 coedge $-1 -1 -1 $-1 $1343 $1344 $356 $575 forward $765 $-1 #
-904 vertex $-1 -1 -1 $-1 $899 $1345 #
-905 vertex $-1 -1 -1 $-1 $1346 $1347 #
-906 straight-curve $-1 -1 -1 $-1 -1412.7467825998733 -86.848152659138407 51.718465858842698 0 0 -1.0000000000000009 I I #
-907 coedge $-1 -1 -1 $-1 $1348 $576 $1349 $1350 forward $116 $-1 #
-908 coedge $-1 -1 -1 $-1 $1351 $1352 $776 $909 forward $1353 $-1 #
-909 edge $-1 -1 -1 $-1 $914 -51.718465858842713 $1354 40.933064950191138 $908 $1355 forward @7 unknown T -1413.4205555038147 -83.924793277554357 -2.8421709430404007e-014 -1413.4205555038141 -83.924793277551103 92.651530809033844 #
-910 coedge $-1 -1 -1 $-1 $1356 $577 $1352 $1357 forward $913 $-1 #
-911 coedge $-1 -1 -1 $-1 $577 $1358 $1193 $1196 forward $913 $-1 #
-912 coedge $-1 -1 -1 $-1 $1231 $1230 $357 $578 reversed $1233 $-1 #
-913 loop $-1 -1 -1 $-1 $-1 $1359 $1360 T -1413.4205555038147 -86.848152659138464 0 -985.66158181603498 14.509370436603049 7.1054273576010019e-015 periphery $435 T #
-914 vertex $-1 -1 -1 $-1 $1357 $1361 #
-915 straight-curve $-1 -1 -1 $-1 -1394.1801834387488 -167.40473414875896 7.1054273576010019e-015 -0.22459096798042835 0.97445312719576938 0 I I #
-916 coedge $-1 -1 -1 $-1 $579 $1362 $1363 $1137 forward $116 $-1 #
-917 coedge $-1 -1 -1 $-1 $746 $745 $1135 $918 forward $302 $-1 #
-918 edge $-1 -1 -1 $-1 $922 1.9823132233332457 $1364 4.3008720838463423 $1135 $1365 forward @7 unknown T -1413.9258851406385 -83.92479328698181 96.563068282314646 -1413.4205555016413 -81.732273919824834 103.4369317176854 #
-919 coedge $-1 -1 -1 $-1 $1366 $580 $1367 $930 forward $921 $-1 #
-920 coedge $-1 -1 -1 $-1 $580 $1368 $744 $1136 reversed $921 $-1 #
-921 loop $-1 -1 -1 $-1 $-1 $580 $884 T -1413.4205555038147 -86.848152659138407 96.25 -985.66158181603498 14.509370436603056 96.563068334107072 periphery $1319 T #
-922 vertex $-1 -1 -1 $-1 $1136 $1369 #
-923 ellipse-curve $-1 -1 -1 $-1 -1413.0836690242966 -85.38647308786733 100 -0.97445312719576616 -0.2245909679804432 1.8581372103448052e-030 0 -0 3.7500000000000031 1 I I #
-924 coedge $-1 -1 -1 $-1 $1245 $582 $1341 $1370 forward $585 $-1 #
-925 coedge $-1 -1 -1 $-1 $1371 $1367 $485 $747 forward $1372 $-1 #
-926 coedge $-1 -1 -1 $-1 $1193 $1192 $1231 $927 forward $762 $-1 #
-927 edge $-1 -1 -1 $-1 $816 -464.15585280375751 $586 -454.22401518002295 $926 $1373 forward @7 unknown T -1422.7617792830929 -87.617073994084208 0 -1413.083669051844 -85.386472968344748 1.4210854715202004e-014 #
-928 coedge $-1 -1 -1 $-1 $1374 $584 $919 $930 forward $788 $-1 #
-929 point $-1 -1 -1 $-1 -1413.083669051844 -85.386472968344748 7.1054273576010019e-015 #
-930 edge $-1 -1 -1 $-1 $587 3.1415926208815153 $1375 3.5531094611538059 $919 $923 forward @7 unknown T -1413.083669051844 -86.848152659138407 96.249999999999957 -1412.7467825998733 -85.386472968344719 96.563068171027908 #
-931 point $-1 -1 -1 $-1 -1413.0836690518438 -85.386472968344719 96.249999999999957 #
-932 coedge $-1 -1 -1 $-1 $1376 $589 $591 $935 forward $668 $-1 #
-933 coedge $-1 -1 -1 $-1 $589 $1376 $595 $939 forward $668 $-1 #
-934 straight-curve $-1 -1 -1 $-1 -1452.6471319153673 -85.982374718635683 0 0 0 1 I I #
-935 edge $-1 -1 -1 $-1 $593 0.05603073415413258 $1310 0.25594882472275771 $932 $1377 forward @7 unknown T -1452.6471319154066 -86.001387396686653 109.70305033223627 -1452.4702292868085 -85.982374718596304 109.79421658924664 #
-936 pcurve $-1 -1 -1 $-1 -1 $1377 0 0 #
-937 point $-1 -1 -1 $-1 -1452.6471319153673 -85.982374718635683 109.7030503322755 #
-938 coedge $-1 -1 -1 $-1 $940 $595 $1378 $1379 reversed $597 $-1 #
-939 edge $-1 -1 -1 $-1 $1380 -0.17792139248160982 $598 0 $933 $1381 forward @7 unknown T -1452.6471319153673 -86.001387396647743 200 -1452.4702292868469 -85.982374718635683 200 #
-940 coedge $-1 -1 -1 $-1 $596 $938 $1382 $1383 forward $597 $-1 #
-941 point $-1 -1 -1 $-1 -1452.6471319153673 -85.982374718635683 200 #
-942 coedge $-1 -1 -1 $-1 $599 $644 $968 $1384 forward $441 $-1 #
-943 cface $-1 -1 $1385 $544 $371 0 #
-944 coedge $-1 -1 -1 $-1 $1386 $1387 $656 $993 forward $604 $-1 #
-945 coedge $-1 -1 -1 $-1 $1223 $605 $1387 $1388 reversed $372 $-1 #
-946 coedge $-1 -1 -1 $-1 $969 $621 $1389 $947 reversed $223 $-1 #
-947 edge $-1 -1 -1 $-1 $1298 0 $994 1.3694383883840913 $605 $1390 forward @7 unknown T -1460.6278955091955 -81.092737902468429 100 -1459.2986045521643 -75.241841902901214 107.34846920191868 #
-948 coedge $-1 -1 -1 $-1 $1391 $1392 $432 $670 forward $967 $-1 #
-949 coedge $-1 -1 -1 $-1 $607 $983 $410 $649 reversed $214 $-1 #
-950 coedge $-1 -1 -1 $-1 $1393 $984 $373 $609 reversed $619 $-1 #
-951 vertex $-1 -1 -1 $-1 $670 $1394 #
-952 straight-curve $-1 -1 -1 $-1 -1460.9602182556257 -82.555461933929891 151.0269797550402 0 0 1 I I #
-953 cell3d-cell $-1 -1 $1395 $17 $-1 1 $1396 #
-954 cshell $-1 -1 $-1 $1397 $610 #
-955 cface $-1 -1 $1398 $611 $1399 1 #
-956 cface $-1 -1 $1400 $375 $464 0 #
-957 cface $-1 -1 $1104 $217 $1401 0 #
-958 face $1402 -1 -1 $-1 $888 $1403 $21 $-1 $337 forward single T -986.33641650576828 14.50830865081093 107.34740740517474 -977.62276309005631 16.518256781297804 200.00000000000006 F #
-959 cface_ptr-ct-attrib $-1 -1 $-1 $-1 $614 1 1 1 1 1 1 1 1 1 1 1 1 0 1 0 1 1 1 $376 $1404 #
-960 face $1405 -1 -1 $-1 $1406 $1407 $21 $-1 $1102 forward double in T -976.74683766109035 13.842799323043067 0 -975.86985041851665 15.179997180480145 200 F #
-961 loop $-1 -1 -1 $-1 $-1 $1408 $614 T -984.16826675941184 16.516634190161714 90.259671296269715 -977.62326407049989 21.841388521639882 109.74032870373033 periphery $962 F #
-962 spline-surface $-1 -1 -1 $-1 forward { sumsur 
	intcurve reversed { exactcur full nubs 3 open 11 
	16.428216948223909 3 22.264660400028966 1 28.514660400028966 1 33.668542432051041 1 37.040863333989648 1 
	42.500569721082627 1 48.95571531384266 1 56.014896437397681 1 62.644758265809841 1 68.467094991240131 1 
	70.829895440150452 3 
	-945.26676046437808 13.36821956486067 200 
	-939.57665136057119 19.140040743622954 200 
	-925.75746035443422 25.800003545873334 200 
	-907.45721407697943 44.654296929468849 200 
	-914.0633816812483 66.198684236596392 200 
	-927.50446844832481 78.981689578500877 200 
	-945.96417554561231 89.939223617495259 200 
	-972.36420669893528 85.417927253533549 200 
	-996.24227612682387 70.539228734649072 200 
	-1003.2196064782399 41.15978394028317 200 
	-989.8435234464614 25.170599228482686 200 
	-979.62088379623788 18.770900669533134 200 
	-977.62382487588479 16.517194995546586 200 
	0 
	null_surface 
	null_surface 
	nullbs 
	nullbs 
	-1 
	-1 
	I I 
	0 
	0 
	9 22.264660400028966 28.514660400028966 33.668542432051041 37.040863333989648 42.500569721082627 48.95571531384266 56.014896437397681 62.644758265809841 68.467094991240131 
	
	-1 
	none F F 1 F 0 } I I 
	straight -947.56641908176641 10.814237369944546 200 0 0 -1 I I 
	-947.56641908176641 10.814237369944546 200 
	none F -70.829895440150452 F -16.428216948223909 F 0 F 2648.5565346784024 OPEN OPEN NON_SINGULAR NON_SINGULAR 
	0 
	0 
	9 -68.467094991240131 -62.644758265809841 -56.014896437397681 -48.95571531384266 -42.500569721082627 -37.040863333989648 -33.668542432051041 -28.514660400028966 -22.264660400028966 
	0 
	0 
	0 
	} F -70.829895440150452 F -68.78880203832226 F 90.260232101634401 F 109.73976789836583 #
-963 cface $-1 -1 $665 $46 $427 0 #
-964 cface $-1 -1 $1214 $25 $383 1 #
-965 cface $-1 -1 $943 $544 $383 0 #
-966 cface_ptr-ct-attrib $-1 -1 $-1 $-1 $618 1 1 1 1 1 1 1 1 1 1 1 1 0 1 0 1 1 1 $-1 $1290 #
-967 loop $-1 -1 -1 $-1 $-1 $1392 $618 T -1460.9602182556257 -84.723807732730364 -7.1054273576010019e-015 -1450.3474732979337 -81.092737902471612 0 periphery $435 T #
-968 coedge $-1 -1 -1 $-1 $984 $1409 $985 $1384 reversed $619 $-1 #
-969 coedge $-1 -1 -1 $-1 $622 $946 $623 $970 reversed $223 $-1 #
-970 edge $1410 -1 -1 $-1 $972 217 $1298 436.14096679687509 $623 $1411 forward @7 unknown T -1672.9937768260233 -75.241841902901243 100 -1459.2986045521643 -26.691489942129952 100 #
-971 integer_attrib-name_attrib-gen-attrib $-1 -1 $-1 $-1 $624 2 3 2 1 1 1 1 1 1 1 1 1 1 1 0 1 1 1 @12 make_tangent 1 #
-972 vertex $-1 -1 -1 $-1 $970 $1412 #
-973 straight-curve $-1 -1 -1 $-1 -1461.3863669417265 -74.767513925599943 100 -0.97514935430551553 0.2215484976196774 0 I I #
-974 coedge $-1 -1 -1 $-1 $1389 $628 $839 $975 forward $214 $-1 #
-975 edge $-1 -1 -1 $-1 $630 -1.3694383883840913 $1298 0 $839 $1413 forward @7 unknown T -1460.6278955091955 -81.092737902468429 92.651530798081325 -1459.2986045521643 -75.241841902901214 100 #
-976 point $-1 -1 -1 $-1 -1787.436362106642 -0.69077249235016325 100 #
-977 coedge $-1 -1 -1 $-1 $1414 $1415 $389 $629 forward $1416 $-1 #
-978 straight-curve $-1 -1 -1 $-1 -1460.6278955091964 -81.09273790247164 51.026979755040188 0 0 1 I I #
-979 edge $-1 -1 -1 $-1 $630 218.07048339843749 $1417 228.61289125203635 $1414 $631 forward @7 unknown T -1460.6278955091955 -83.428392523730508 92.651530798080614 -1450.3474732979332 -81.092737902468429 92.651530798081325 #
-980 point $-1 -1 -1 $-1 -1460.6278955091955 -81.092737902468429 92.651530798081325 #
-981 edge $-1 -1 -1 $-1 $632 348.49999982635774 $1418 359.04240767995657 $1415 $633 forward @7 unknown T -1460.6278955091962 -83.428392523730523 0 -1450.3474732979339 -81.092737902471626 0 #
-982 point $-1 -1 -1 $-1 -1460.6278955091962 -81.092737902471626 0 #
-983 coedge $-1 -1 -1 $-1 $949 $637 $396 $642 reversed $214 $-1 #
-984 coedge $-1 -1 -1 $-1 $950 $968 $536 $840 forward $619 $-1 #
-985 coedge $-1 -1 -1 $-1 $637 $660 $942 $1384 reversed $214 $-1 #
-986 point $-1 -1 -1 $-1 -1460.9602182556255 -82.555461933930005 103.74999999999997 #
-987 vertex $-1 -1 -1 $-1 $650 $1419 #
-988 point $-1 -1 -1 $-1 -1460.9602182556255 -82.555461933930005 96.250000000000043 #
-989 integer_attrib-name_attrib-gen-attrib $-1 -1 $-1 $-1 $650 2 3 2 1 1 1 1 1 1 1 1 1 1 1 0 1 1 1 @12 make_tangent 1 #
-990 straight-curve $-1 -1 -1 $-1 -1885.431993576394 17.727723962694363 100 -0.97514935430551553 0.2215484976196774 -0 I I #
-991 point $-1 -1 -1 $-1 -1673.8245836920971 -30.348300020775639 100 #
-992 coedge $-1 -1 -1 $-1 $660 $1389 $944 $993 forward $214 $-1 #
-993 edge $-1 -1 -1 $-1 $994 56.321489446878488 $662 148.9730202449598 $944 $1420 forward @7 unknown T -1460.6278955091964 -81.09273790247164 107.34846920191868 -1460.6278955091955 -81.092737902468429 200 #
-994 vertex $-1 -1 -1 $-1 $657 $1421 #
-995 straight-curve $-1 -1 -1 $-1 -1673.2791865882734 -32.779549930347827 107.34846920191868 -0.97514935430551553 0.2215484976196774 -0 I I #
-996 vertex $-1 -1 -1 $-1 $659 $1422 #
-997 straight-curve $-1 -1 -1 $-1 -1432.9197548144339 40.865098859243517 200 -0.22154849761967743 -0.97514935430551553 0 I I #
-998 coedge $-1 -1 -1 $-1 $1382 $1423 $425 $661 forward $1009 $-1 #
-999 edge $-1 -1 -1 $-1 $662 348.49999982635779 $1424 359.04240767995663 $1386 $663 forward @7 unknown T -1460.6278955091962 -83.428392523730523 200 -1450.3474732979339 -81.092737902471626 200 #
-1000 point $-1 -1 -1 $-1 -1460.6278955091962 -81.092737902471626 200 #
-1001 cface_ptr-ct-attrib $-1 -1 $-1 $-1 $667 1 1 1 1 1 1 1 1 1 1 1 1 0 1 0 1 1 1 $-1 $1425 #
-1002 face $1426 -1 -1 $-1 $1265 $1427 $21 $-1 $1108 forward single T -985.66158181603578 5.7392921133836179 100.00000000000001 -975.3776579534848 13.843298882669004 107.34896881564654 F #
-1003 loop $-1 -1 -1 $-1 $-1 $1428 $667 T -984.3140359670216 5.7392921133836179 93.16341750974911 -975.37815751310097 12.330582979487236 106.83658249025082 periphery $1004 T #
-1004 plane-surface $-1 -1 -1 $-1 -979.48996595477865 9.2976270631140636 92.500000000000057 -0.593605171373082 0.80475642309902329 1.7707633732446743e-014 -0.80475642309902351 -0.59360517137308177 -7.6752151778876594e-015 forward_v I I I I #
-1005 straight-curve $-1 -1 -1 $-1 -1432.9197548144339 40.865098859243517 -7.1054273576010019e-015 0.22154849761967743 0.97514935430551553 -0 I I #
-1006 coedge $-1 -1 -1 $-1 $1429 $852 $433 $672 forward $1289 $-1 #
-1007 cface $-1 -1 $33 $46 $434 0 #
-1008 cface_ptr-ct-attrib $-1 -1 $-1 $-1 $674 1 1 1 1 1 1 1 1 1 1 1 1 0 1 0 1 1 1 $-1 $1430 #
-1009 loop $-1 -1 -1 $-1 $-1 $1382 $674 T -1460.9602182556257 -84.72380773273035 200 -1450.3474732979337 -81.092737902471612 200 periphery $299 F #
-1010 vertex $-1 -1 -1 $-1 $1431 $1432 #
-1011 cface $-1 -1 $1433 $1012 $1434 0 #
-1012 cshell $-1 -1 $-1 $1435 $1436 #
-1013 cface $-1 -1 $1437 $1012 $447 0 #
-1014 cface_ptr-ct-attrib $-1 -1 $-1 $-1 $681 1 1 1 1 1 1 1 1 1 1 1 1 0 1 0 1 1 1 $-1 $1437 #
-1015 face $1438 -1 -1 $-1 $1439 $1440 $21 $-1 $1441 reversed single T 491.99898827658211 -94.817349471624922 96.253017168705895 824.40262728370965 -42.945902508818634 96.563068334108507 F #
-1016 loop $-1 -1 -1 $-1 $-1 $1442 $681 T 492.20196589042848 -98.3760074955525 96.253017168705895 824.94400067426511 -44.2801533730023 99.999999999999986 periphery $449 F #
-1017 coedge $-1 -1 -1 $-1 $1443 $1444 $1445 $1446 forward $682 $-1 #
-1018 coedge $-1 -1 -1 $-1 $1447 $683 $1448 $1449 reversed $448 $-1 #
-1019 coedge $-1 -1 -1 $-1 $683 $1447 $1450 $1451 reversed $448 $-1 #
-1020 coedge $-1 -1 -1 $-1 $1452 $1453 $683 $1021 reversed $1454 $-1 #
-1021 edge $-1 -1 -1 $-1 $1455 1.8963016490044109 $1456 4.3868836581751811 $683 $1457 forward @7 unknown T 823.81601463091658 -42.945902508822329 96.446915306466607 824.19964966986299 -40.424120069169241 103.55308469353339 #
-1022 cell3d-cell $-1 -1 $1458 $17 $-1 1 $1459 #
-1023 cshell $-1 -1 $-1 $1460 $684 #
-1024 cface $-1 -1 $1461 $685 $1462 0 #
-1025 cface $-1 -1 $1463 $451 $1464 0 #
-1026 face $1465 -1 -1 $-1 $1466 $1467 $21 $-1 $1468 forward single T 13.672279217489177 1.2125712506003197 96.256550188961228 14.601253322603403 5.301466045651642 103.74344981103877 F #
-1027 cface $-1 -1 $1469 $284 $1470 1 #
-1028 face $1471 -1 -1 $-1 $1472 $1473 $21 $-1 $1474 forward single T -35.363503863108413 8.1607794826334246 96.292797320605274 -34.645410613440085 11.267334250399035 103.70720667939474 F #
-1029 cface_ptr-ct-attrib $-1 -1 $-1 $-1 $688 1 1 1 1 1 1 1 1 1 1 1 1 0 1 0 1 1 1 $-1 $452 #
-1030 face $1475 -1 -1 $-1 $1476 $1477 $21 $-1 $299 forward single T -34.648159951728957 6.6990997918397568 200 -23.878126526411663 10.440918728377937 200 F #
-1031 loop $-1 -1 -1 $-1 $-1 $1478 $688 T -35.351058576368096 8.1614131473325138 96.292798662503159 -34.645410613440085 11.267334250399035 103.70720533749686 periphery $1032 F #
-1032 plane-surface $-1 -1 -1 $-1 -34.104848275007271 5.7821191329420287 100.00000200000001 -0.97514935421462945 -0.22154849801971402 2.5132599994836135e-026 -0.22154849801971402 0.97514935421462945 -1.2246467991473532e-016 forward_v I I I I #
-1033 cface $-1 -1 $1479 $170 $1480 0 #
-1034 face $1481 -1 -1 $-1 $1482 $1483 $21 $-1 $846 forward single T -471.38954451238789 -90.959606731885202 107.46754431211087 -462.06501596747427 -88.810498854434897 200.00000000000006 F #
-1035 cface_ptr-ct-attrib $-1 -1 $-1 $-1 $690 1 1 1 1 1 1 1 1 1 1 1 1 0 1 0 1 1 1 $-1 $453 #
-1036 face $1484 -1 -1 $-1 $1485 $1486 $21 $-1 $1487 reversed single T -462.06501596747455 -89.881229544133561 96.24970244761154 -211.06895410360841 -31.027885963856917 96.563367631741514 F #
-1037 loop $-1 -1 -1 $-1 $-1 $1488 $690 T -462.06501596747455 -89.882008780776118 103.43693190655954 -461.81800404823747 -88.810498854434911 103.7287416902562 periphery $1038 T #
-1038 cone-surface $-1 -1 -1 $-1 -247.83845918837696 -40.975104043416934 100 0.97445312719576938 0.22459096798042832 0 0 -0 3.7499999999999893 1 I I 0 1 3.7499999999999893 forward I I I I #
-1039 cface $-1 -1 $-1 $1489 $454 0 #
-1040 cface_ptr-ct-attrib $-1 -1 $-1 $-1 $692 1 1 1 1 1 1 1 1 1 1 1 1 0 1 0 1 1 1 $1490 $1491 #
-1041 face $1492 -1 -1 $-1 $1493 $1494 $21 $-1 $1495 forward double in T -507.34497638208427 -96.807641934248025 89.386727087463044 -500.47742854669303 -90.739389000701152 110.61327291253698 T -18.32237230249768 -16.063021745069232 89.387803935511741 110.61219606448826 #
-1042 loop $-1 -1 -1 $-1 $-1 $1496 $692 T -500.47850539474183 -90.740465848749864 0 -499.42448468469723 -89.46288618483247 200 periphery $1043 F #
-1043 plane-surface $-1 -1 -1 $-1 -499.41712740028561 -89.453968412291218 200 -0.77136809553024877 0.63638923717960305 0 0.63638923717960305 0.77136809553024877 -0 forward_v I I I I #
-1044 coedge $-1 -1 -1 $-1 $1497 $1498 $1499 $1500 reversed $693 $1501 #
-1045 cface $-1 -1 $1502 $98 $1041 1 #
-1046 face $1503 -1 -1 $-1 $1504 $1505 $21 $-1 $1506 forward double in T -512.10136410086977 -94.72828674960229 -2.8421709430404007e-014 -510.34158321530538 -86.982582252779864 200.00000000000006 F #
-1047 cface_ptr-ct-attrib $-1 -1 $-1 $-1 $697 1 1 1 1 1 1 1 1 1 1 1 1 0 1 0 1 1 1 $-1 $1507 #
-1048 face $1508 -1 -1 $-1 $1509 $1510 $21 $-1 $1067 forward single T -510.00926046887662 -88.167470975836096 0 -498.35574940582933 -85.519858221321599 92.756079812466496 F #
-1049 loop $-1 -1 -1 $-1 $-1 $1511 $697 T -938.06425050945154 -88.44530628424144 -2.8421709430404007e-014 -510.67390596173493 8.6553976373155379 92.574843235077438 periphery $541 F #
-1050 coedge $-1 -1 -1 $-1 $1512 $1513 $1514 $1515 forward $698 $-1 #
-1051 cface_ptr-ct-attrib $-1 -1 $-1 $-1 $700 1 1 1 1 1 1 1 1 1 1 1 1 0 1 0 1 1 1 $-1 $1074 #
-1052 face $1516 -1 -1 $-1 $1517 $1518 $21 $-1 $1054 forward single T -938.66090178251102 -91.071476670956642 100 -510.67390596173499 8.6553976373154953 103.59797901379156 F #
-1053 loop $-1 -1 -1 $-1 $-1 $1519 $700 T -937.78101127819787 -87.19862415171491 96.256550192627387 -509.60894350264806 13.342847407891364 103.74344980737261 periphery $1054 F #
-1054 cone-surface $-1 -1 -1 $-1 -725.17880383736065 -38.627150642881951 100 -0.97514935430550809 0.22154849761971024 0 -0.83080686607387999 -3.6568100786455147 0 1 I I 0 -1 3.7499999999998552 forward I I I I #
-1055 coedge $-1 -1 -1 $-1 $1520 $702 $1521 $1522 forward $459 $-1 #
-1056 coedge $-1 -1 -1 $-1 $702 $1523 $1524 $1525 forward $459 $-1 #
-1057 coedge $-1 -1 -1 $-1 $1526 $1526 $1527 $1058 reversed $1528 $-1 #
-1058 edge $-1 -1 -1 $-1 $1529 46.276269836102401 $1530 53.723730163897599 $702 $1531 forward @7 unknown T -510.34158321530543 -86.982582252779864 96.276269836102401 -510.34158321530543 -86.982582252779864 103.7237301638976 #
-1059 face $1532 -1 -1 $-1 $1533 $1534 $21 $-1 $541 forward single T -947.56641908176641 8.655397637312273 107.42515676492215 -938.06425050945086 10.814237369947939 200.00000000000006 F #
-1060 cface_ptr-ct-attrib $-1 -1 $-1 $-1 $704 1 1 1 1 1 1 1 1 1 1 1 1 0 1 0 1 1 1 $461 $1535 #
-1061 face $1536 -1 -1 $-1 $289 $1537 $21 $-1 $1538 forward double in T -947.56641908176641 10.814237369944394 0 -946.41658977307225 12.091228467402331 200 F #
-1062 loop $-1 -1 -1 $-1 $-1 $1539 $704 T -946.41658977307236 10.118121668770506 0 -937.73192776302187 12.09122846740229 200 periphery $1063 F #
-1063 plane-surface $-1 -1 -1 $-1 -937.7319277630221 10.118121668770559 200 -0.22154849761970299 -0.97514935430550975 0 0 -0 -1 forward_v I I I I #
-1064 cface_ptr-ct-attrib $-1 -1 $-1 $-1 $706 1 1 1 1 1 1 1 1 1 1 1 1 0 1 0 1 1 1 $-1 $1540 #
-1065 face $1541 -1 -1 $-1 $1542 $1543 $21 $-1 $1067 forward single T -945.26713933782514 11.580466826785715 107.24354131409223 -937.39922614314935 13.368598438303886 200 F #
-1066 loop $-1 -1 -1 $-1 $-1 $1544 $706 T -937.39960501659243 -85.51985822132491 0 -510.00926046887582 11.580845700232068 92.756079812465529 periphery $1067 F #
-1067 plane-surface $-1 -1 -1 $-1 -721.81125493510376 -37.399625705486365 0 0.22154849761969531 0.97514935430551142 -0 -0.97514935430551142 0.22154849761969531 -0 forward_v I I I I #
-1068 coedge $-1 -1 -1 $-1 $1545 $1546 $1069 $1547 forward $707 $-1 #
-1069 coedge $-1 -1 -1 $-1 $1548 $1549 $1550 $1547 reversed $709 $-1 #
-1070 coedge $-1 -1 -1 $-1 $1551 $710 $1083 $1552 reversed $465 $-1 #
-1071 coedge $-1 -1 -1 $-1 $710 $1551 $1553 $1554 forward $465 $-1 #
-1072 coedge $-1 -1 -1 $-1 $1555 $1556 $1557 $1073 reversed $1558 $-1 #
-1073 edge $-1 -1 -1 $-1 $1559 -233.66631252428198 $1560 -224.7603311259399 $710 $1561 forward @7 unknown T -946.41658977307225 10.118121668770545 0 -937.7319277630221 12.091228467402281 7.1054273576010019e-015 #
-1074 cface $-1 -1 $1540 $1075 $700 0 #
-1075 cshell $-1 -1 $-1 $1507 $1562 #
-1076 cface $-1 -1 $1563 $59 $1061 1 #
-1077 cface $-1 -1 $1564 $1565 $467 0 #
-1078 cface_ptr-ct-attrib $-1 -1 $-1 $-1 $714 1 1 1 1 1 1 1 1 1 1 1 1 0 1 0 1 1 1 $1564 $1566 #
-1079 face $1567 -1 -1 $-1 $1568 $1569 $21 $-1 $435 reversed single T -510.34158321530543 -89.462886184832485 -1.4210854715202004e-014 -498.35574940582933 -85.519858221321599 0 F #
-1080 loop $-1 -1 -1 $-1 $-1 $1570 $714 T -499.42448468469723 -89.462886184832485 0 -498.35574940582933 -88.1674709758326 200 periphery $1043 F #
-1081 coedge $-1 -1 -1 $-1 $1527 $1571 $1572 $1573 reversed $715 $-1 #
-1082 coedge $-1 -1 -1 $-1 $1574 $717 $1575 $1090 forward $468 $-1 #
-1083 coedge $-1 -1 -1 $-1 $717 $1274 $1576 $1552 forward $468 $-1 #
-1084 coedge $-1 -1 -1 $-1 $1577 $1578 $1539 $1085 reversed $1579 $-1 #
-1085 edge $-1 -1 -1 $-1 $1560 -153.62196009376768 $1093 -57.345690257666092 $717 $1580 forward @7 unknown T -937.7319277630221 10.118121668770506 0 -937.73192776302187 10.118121668770545 96.276269836101591 #
-1086 coedge $-1 -1 -1 $-1 $1581 $718 $1582 $1583 reversed $292 $-1 #
-1087 coedge $-1 -1 -1 $-1 $1584 $1582 $1585 $1088 forward $468 $-1 #
-1088 edge $-1 -1 -1 $-1 $1586 1.629910229980263 $1094 1.6892318278439209 $1585 $1587 forward @7 unknown T -937.78101127819787 9.9020797698405438 103.72373016389841 -937.73192776302187 10.118121668770527 103.74344980737261 #
-1089 coedge $-1 -1 -1 $-1 $719 $1588 $1574 $1589 reversed $292 $-1 #
-1090 edge $-1 -1 -1 $-1 $1093 4.5939534793356653 $1590 4.6532750771993534 $1575 $1587 forward @7 unknown T -937.78101127819787 9.9020797698404301 96.256550192627387 -937.73192776302187 10.118121668770529 96.276269836101591 #
-1091 coedge $-1 -1 -1 $-1 $720 $720 $1578 $1591 reversed $701 $-1 #
-1092 coedge $-1 -1 -1 $-1 $1592 $1539 $470 $721 forward $1062 $-1 #
-1093 vertex $-1 -1 -1 $-1 $1090 $1593 #
-1094 vertex $-1 -1 -1 $-1 $1591 $1594 #
-1095 straight-curve $-1 -1 -1 $-1 -937.73192776302199 10.11812166877054 150 0 0 1 I I #
-1096 cface $-1 -1 $1595 $41 $477 1 #
-1097 face $1596 -1 -1 $-1 $1597 $1598 $21 $-1 $185 forward single T -985.66158181603578 11.586011055015703 107.34846925602068 -975.86985041851665 13.842799369406109 200.00000000000006 F #
-1098 cface $-1 -1 $731 $217 $472 0 #
-1099 cface_ptr-ct-attrib $-1 -1 $-1 $-1 $724 1 1 1 1 1 1 1 1 1 1 1 1 0 1 0 1 1 1 $1599 $1600 #
-1100 face $1601 -1 -1 $-1 $175 $1602 $21 $-1 $435 reversed single T -986.33535471997629 13.04769074580939 0 -976.74683766109035 16.517194995505562 1.4210854715202004e-014 F #
-1101 loop $-1 -1 -1 $-1 $-1 $1603 $724 T -977.62382487584875 15.1799971804801 0 -976.74683766109035 16.517194995505548 200 periphery $1102 F #
-1102 plane-surface $-1 -1 -1 $-1 -976.7468376471827 15.179997159274279 200 -0.83620531227364658 -0.54841651664162461 -0 -0.54841651664162461 0.83620531227364658 -0 forward_v I I I I #
-1103 coedge $-1 -1 -1 $-1 $756 $1123 $1604 $1605 reversed $725 $-1 #
-1104 cface $-1 -1 $1606 $217 $474 0 #
-1105 cface_ptr-ct-attrib $-1 -1 $-1 $-1 $728 1 1 1 1 1 1 1 1 1 1 1 1 0 1 0 1 1 1 $-1 $509 #
-1106 face $1607 -1 -1 $-1 $1608 $1188 $21 $-1 $1108 forward single T -1423.6581915801119 -86.220943807732667 99.999999999999872 -1413.4205555038141 -78.078074692840588 107.34888471913959 F #
-1107 loop $-1 -1 -1 $-1 $-1 $1609 $728 T -1423.6581915801123 -86.220943807732667 92.651115280860452 -1413.4205555038141 -78.078074692840588 99.999999999999872 periphery $1108 F #
-1108 cone-surface $-1 -1 -1 $-1 -1198.4979327235749 -35.928970387066386 100.00000000000001 0.97445312719576616 0.2245909679804432 -1.8581372103448052e-030 1.684432259853289 -7.3083984539681035 9.1848509928803879e-016 1 I I 0 1 7.4999999999998543 forward I I I I #
-1109 coedge $-1 -1 -1 $-1 $1610 $1611 $1612 $1613 forward $729 $-1 #
-1110 coedge $-1 -1 -1 $-1 $1614 $730 $1615 $1616 forward $475 $-1 #
-1111 coedge $-1 -1 -1 $-1 $730 $1614 $1359 $1617 forward $475 $-1 #
-1112 coedge $-1 -1 -1 $-1 $1618 $1619 $1620 $1113 reversed $1602 $-1 #
-1113 edge $-1 -1 -1 $-1 $1621 -235.08304838315112 $1622 -225.58887124038878 $730 $1623 forward @7 unknown T -985.99846826800581 13.04769074580939 0 -976.74683766109035 15.179997180480122 1.4210854715202004e-014 #
-1114 cface $-1 -1 $1130 $351 $477 0 #
-1115 coedge $-1 -1 -1 $-1 $749 $1624 $1156 $1625 forward $733 $-1 #
-1116 coedge $-1 -1 -1 $-1 $736 $735 $1626 $1627 reversed $298 $-1 #
-1117 coedge $-1 -1 -1 $-1 $1628 $1629 $1630 $1118 reversed $1631 $-1 #
-1118 edge $-1 -1 -1 $-1 $1126 -84.168503226463145 $1632 -82.66850322646313 $735 $1633 forward @7 unknown T -985.99846826800569 11.586011055015703 200 -985.66158181603498 13.047690745809405 200 #
-1119 coedge $-1 -1 -1 $-1 $1634 $1635 $1636 $1120 reversed $1407 $-1 #
-1120 edge $-1 -1 -1 $-1 $1125 -159.48950970902936 $1637 -157.89038346836816 $1636 $1638 forward @7 unknown T -976.74683766109035 13.842799323043067 200 -975.86985041851665 15.179997180480143 200 #
-1121 coedge $-1 -1 -1 $-1 $1639 $737 $1640 $1641 reversed $1124 $-1 #
-1122 coedge $-1 -1 -1 $-1 $737 $1639 $1628 $1642 forward $1124 $-1 #
-1123 coedge $-1 -1 -1 $-1 $1103 $1643 $479 $738 forward $725 $-1 #
-1124 loop $-1 -1 -1 $-1 $-1 $737 $1324 T -986.33535471997629 13.04769074580939 200 -976.74683766109035 16.517194995505562 200 periphery $299 F #
-1125 vertex $-1 -1 -1 $-1 $1120 $1644 #
-1126 vertex $-1 -1 -1 $-1 $1118 $1645 #
-1127 straight-curve $-1 -1 -1 $-1 -756.92105662033021 65.845220137973058 200 -0.9744531271957676 -0.22459096798043635 0 I I #
-1128 cface $-1 -1 $1260 $352 $1646 0 #
-1129 face $1647 -1 -1 $-1 $1648 $1334 $21 $-1 $299 forward single T -1423.3812684044929 -87.617073994084251 200 -1413.083669051844 -83.924793277551103 200 F #
-1130 cface $-1 -1 $1649 $351 $482 0 #
-1131 cface_ptr-ct-attrib $-1 -1 $-1 $-1 $742 1 1 1 1 1 1 1 1 1 1 1 1 0 1 0 1 1 1 $-1 $1650 #
-1132 loop $-1 -1 -1 $-1 $-1 $1651 $742 T -1412.7467825998735 -89.040672373792816 100.00000000000001 -985.15625209694815 11.586011055015801 103.4369318765408 periphery $484 F #
-1133 coedge $-1 -1 -1 $-1 $1652 $1653 $1366 $1654 forward $743 $-1 #
-1134 coedge $-1 -1 -1 $-1 $1655 $744 $1368 $1656 forward $483 $-1 #
-1135 coedge $-1 -1 -1 $-1 $744 $1657 $579 $918 reversed $483 $-1 #
-1136 edge $-1 -1 -1 $-1 $922 -104.32268503637218 $1658 113.67731511896635 $920 $1659 forward @7 unknown T -1413.4205555038147 -83.924793277551117 96.563068282314646 -1200.989773623767 -34.963962107290357 96.563068334107072 #
-1137 edge $-1 -1 -1 $-1 $1138 3.2708277509615682e-008 $1364 0.41151688175515488 $1363 $1660 forward @7 unknown T -1413.4205555038147 -85.386472968344762 103.43693171768537 -1413.0836690518438 -83.924793277551089 103.74999999999999 #
-1138 vertex $-1 -1 -1 $-1 $1137 $1661 #
-1139 straight-curve $-1 -1 -1 $-1 -1413.083669051844 -85.386472968344748 150 1.8106676153792994e-030 4.1732083471187835e-031 1.0000000000000009 I I #
-1140 coedge $-1 -1 -1 $-1 $1145 $749 $1662 $1141 reversed $733 $-1 #
-1141 edge $-1 -1 -1 $-1 $1663 0 $1143 1.1592795340121613 $1662 $1664 forward @7 unknown T -985.66158181603498 9.3934913403678824 96.563068148856146 -985.15625209694815 11.58601105501578 100.00000000000001 #
-1142 coedge $-1 -1 -1 $-1 $1665 $1666 $486 $750 forward $921 $-1 #
-1143 vertex $-1 -1 -1 $-1 $1667 $1668 #
-1144 ellipse-curve $-1 -1 -1 $-1 -985.99846824045812 13.047690626286837 100 0.97445312719576616 0.2245909679804432 -1.8581372103448052e-030 0 -0 3.7500000000000031 1 I I #
-1145 coedge $-1 -1 -1 $-1 $752 $1140 $1669 $1146 reversed $733 $-1 #
-1146 edge $-1 -1 -1 $-1 $1149 5.1239057731674187 $1663 6.2831853071795862 $1669 $1664 forward @7 unknown T -985.66158181603498 9.3934913403678824 100.00000000000001 -985.15625209694815 11.586011055015801 103.43693185114392 #
-1147 coedge $-1 -1 -1 $-1 $1630 $752 $1103 $1605 forward $733 $-1 #
-1148 coedge $-1 -1 -1 $-1 $1670 $1671 $487 $753 forward $885 $-1 #
-1149 vertex $-1 -1 -1 $-1 $753 $1672 #
-1150 ellipse-curve $-1 -1 -1 $-1 -985.99846824045812 13.047690626286837 100 0.97445312719576616 0.2245909679804432 -1.8581372103448052e-030 0 -0 3.7499999999999893 1 I I #
-1151 coedge $-1 -1 -1 $-1 $755 $754 $1673 $1674 reversed $478 $-1 #
-1152 coedge $-1 -1 -1 $-1 $1673 $1604 $1671 $1153 reversed $1284 $-1 #
-1153 edge $-1 -1 -1 $-1 $1675 -0.41151688175514245 $757 -3.2708283741735752e-008 $1671 $1150 forward @7 unknown T -986.33535471997629 13.047690745809419 103.43693171768538 -985.99846826800558 14.50937043660304 103.74999999999999 #
-1154 coedge $-1 -1 -1 $-1 $1676 $1673 $1665 $1155 reversed $1284 $-1 #
-1155 edge $-1 -1 -1 $-1 $758 3.1415926862980772 $1677 3.55310953534494 $1665 $1144 forward @7 unknown T -986.33535471997629 13.047690745809419 96.249999999999957 -985.99846826800558 14.509370436603056 96.563068282314632 #
-1156 coedge $-1 -1 -1 $-1 $1620 $756 $1676 $1625 reversed $725 $-1 #
-1157 point $-1 -1 -1 $-1 -985.99846826800558 13.047690745809419 103.74999999999994 #
-1158 point $-1 -1 -1 $-1 -985.99846826800558 13.047690745809419 96.249999999999957 #
-1159 cface_ptr-ct-attrib $-1 -1 $-1 $-1 $760 1 1 1 1 1 1 1 1 1 1 1 1 0 1 0 1 1 1 $490 $1678 #
-1160 cface $-1 -1 $1678 $316 $1679 0 #
-1161 cface $-1 -1 $1650 $351 $493 0 #
-1162 coedge $-1 -1 -1 $-1 $1344 $1343 $1680 $1681 reversed $765 $-1 #
-1163 coedge $-1 -1 -1 $-1 $826 $766 $1682 $1313 reversed $494 $1683 #
-1164 coedge $-1 -1 -1 $-1 $766 $822 $1684 $1685 reversed $494 $1686 #
-1165 pcurve $-1 -1 -1 $-1 2 $1311 0 0 #
-1166 coedge $-1 -1 -1 $-1 $829 $767 $901 $1340 reversed $308 $1687 #
-1167 edge $-1 -1 -1 $-1 $1688 0 $789 1.3694384309271355 $1197 $1689 forward @7 unknown T -1412.7467825998735 -92.694871600776921 92.651530734266771 -1411.3992367508586 -86.848152659138421 100.00000000000001 #
-1168 pcurve $-1 -1 -1 $-1 0 forward { exppc nubs 1 open 2 
	-1.5707963267948877 1 -0 1 
	0 1.5707963267948868 
	0 3.1415926535897931 
	0.001 
	-1 
	spline forward { ref 4 } F -11.641438050082819 F -0 F 1.5707963267948877 F 4.7123889803846986 
	} 0 0 #
-1169 intcurve-curve $-1 -1 -1 $-1 forward { surfintcur full nubs 3 open 3 
	0 3 5.1313326934016601 2 10.598534137503721 3 
	-1412.7467825998738 -86.84815265913852 92.651530734266714 
	-1414.3937605278045 -87.227746460782782 92.388867987610197 
	-1416.042697927455 -87.607791879480629 92.126448404152228 
	-1419.3327015781135 -88.366068582524264 91.260118380495058 
	-1420.6619375887838 -88.672429549490445 90.719088248223088 
	-1422.1910128434943 -89.024849262646498 89.869395846293273 
	0.0010478905870237661 
	spline forward { ref 4 } F -11.641438050082819 F -0 F 1.5707963267948877 F 4.7123889803846986 
	plane -1199.0060702955043 -37.585410169503639 0 0.2245909679804283 -0.97445312719576938 0 0.97445312719576938 0.2245909679804283 0 forward_v I I I I 
	nubs 3 open 3 
	0 3 5.1313326934016601 3 10.598534137503721 3 
	0 1.7721542226626401 
	-1.6875765001962351 1.7651498836069996 
	-3.3770865626498168 1.7585957081109411 
	-5.0687911744531009 1.7497372976471046 
	-6.8712254443140486 1.7402990644679126 
	-8.3515742173021046 1.7299469189393646 
	-10.137068227195357 1.7177944694851843 
	
	nullbs 
	-1 
	-1 
	I I 
	0 
	0 
	1 7.7921696601526511 
	
	-1 
	none F } I I #
-1170 cface $-1 -1 $203 $352 $569 0 #
-1171 cface $-1 -1 $1690 $1565 $499 0 #
-1172 cface_ptr-ct-attrib $-1 -1 $-1 $-1 $773 1 1 1 1 1 1 1 1 1 1 1 1 0 1 0 1 1 1 $-1 $1691 #
-1173 face $1692 -1 -1 $-1 $1693 $1694 $21 $-1 $1175 forward single T -939.49170864858479 -94.72828674960229 100 -510.67390596173504 8.6553976373155379 107.42515676492309 F #
-1174 loop $-1 -1 -1 $-1 $-1 $1695 $773 T -948.79720761035253 2.3724171719545222 92.574354811424442 -938.06425050945074 10.81472579374976 100 periphery $1175 F #
-1175 cone-surface $-1 -1 -1 $-1 -725.17880383736065 -38.627150642881951 100 -0.97514935430550809 0.22154849761971024 0 -1.661613732147792 -7.3136201572911697 0 1 I I 0 1 7.4999999999998543 forward I I I I #
-1176 coedge $-1 -1 -1 $-1 $1696 $1697 $1698 $1699 reversed $774 $-1 #
-1177 coedge $-1 -1 -1 $-1 $1228 $776 $1230 $1700 reversed $500 $-1 #
-1178 coedge $-1 -1 -1 $-1 $776 $1228 $1701 $1702 forward $500 $-1 #
-1179 coedge $-1 -1 -1 $-1 $1703 $777 $1704 $1705 forward $312 $1706 #
-1180 coedge $-1 -1 -1 $-1 $1707 $1708 $1217 $1181 reversed $1709 $-1 #
-1181 edge $-1 -1 -1 $-1 $1190 -13.626000595243312 $1710 -0.22787760616560249 $777 $1711 forward @7 unknown T -1423.6577760518924 -84.362846749939678 93.300938505451128 -1423.6577760518721 -84.362846749919058 106.69906149454886 #
-1182 pcurve $-1 -1 -1 $-1 2 $1711 0 0 #
-1183 coedge $-1 -1 -1 $-1 $778 $1712 $1237 $1713 forward $312 $1714 #
-1184 edge $-1 -1 -1 $-1 $1189 107.34846919090963 $1241 200 $1236 $1715 forward @7 unknown T -1423.3812684044929 -86.220528279502673 107.34846919090963 -1423.3812684044929 -86.220528279502673 200 #
-1185 pcurve $-1 -1 -1 $-1 0 forward { exppc nubs 1 open 2 
	-200 1 -0 1 
	72.091640085067695 200 
	72.091640085067695 0 
	0 
	-1 
	spline forward { ref 6 } I I I I 
	} 0 0 #
-1186 coedge $-1 -1 -1 $-1 $1716 $779 $1717 $1718 reversed $1188 $-1 #
-1187 coedge $-1 -1 -1 $-1 $779 $1716 $1707 $1719 reversed $1188 $-1 #
-1188 loop $-1 -1 -1 $-1 $-1 $1716 $1106 T -1423.6581915801119 -86.220943807732667 99.999999999999872 -1413.4205555038141 -78.078074692840588 107.34888471913959 periphery $1108 F #
-1189 vertex $-1 -1 -1 $-1 $1184 $1720 #
-1190 vertex $-1 -1 -1 $-1 $1181 $1721 #
-1191 intcurve-curve $-1 -1 -1 $-1 forward { surfintcur full nubs 3 open 11 
	-20.775002858175629 3 -18.308959417247934 2 -15.647636551976786 2 -12.858059712319193 2 -11.438601413364431 2 
	-10.418254558714164 2 -9.4189773261262602 2 -8.0726222592484511 2 -5.5203344363995424 2 -2.48254946997994 2 
	-0 3 
	-1423.3812684044929 -86.220528279502673 107.34846919090964 
	-1423.573792908652 -85.437953695207966 107.18398154186092 
	-1423.656098346426 -84.66876020955101 106.88906681838175 
	-1423.6973649643614 -83.182896822077907 106.04035888553162 
	-1423.6466179203171 -82.483560878776004 105.47290108542509 
	-1423.5063568374144 -81.281589515196146 104.10755140405249 
	-1423.415775090584 -80.792703995210715 103.30280674226945 
	-1423.3190827712895 -80.30666892867454 101.98153694894079 
	-1423.2933017794924 -80.187173211441475 101.52112068381751 
	-1423.2663901868293 -80.063594203481316 100.71288598027667 
	-1423.2604001266586 -80.036823088271845 100.37185010939972 
	-1423.2597559287578 -80.033920304393973 99.694664899863412 
	-1423.2648703145571 -80.05676262894012 99.360415374063535 
	-1423.2888593035284 -80.166612738228281 98.58199810800852 
	-1423.3118396285213 -80.272652801649002 98.143469077847456 
	-1423.3973848523899 -80.696764052148026 96.910036625996341 
	-1423.4769519090294 -81.11575811141374 96.159511666570864 
	-1423.6303110971235 -82.277458992320675 94.699639660401843 
	-1423.6997996279715 -83.062319444787974 94.030668884011931 
	-1423.6570914575918 -84.659463523557989 93.114510468259184 
	-1423.5749616042528 -85.433203175381891 92.81701695956464 
	-1423.3812684044929 -86.220528279502673 92.65153080909046 
	0.00041552822999367056 
	cone -1198.4979327235749 -35.928970387066386 100.00000000000001 0.97445312719576616 0.2245909679804432 -1.8581372103448052e-030 1.684432259853289 -7.3083984539681035 9.1848509928803879e-016 1 I I 0 1 7.4999999999998543 forward I I I I 
	spline forward { ref 6 } I I I I 
	nullbs 
	nubs 3 open 11 
	-20.775002858175629 3 -18.308959417247934 3 -15.647636551976786 3 -12.858059712319193 3 -11.438601413364431 3 
	-10.418254558714164 3 -9.4189773261262602 3 -8.0726222592484511 3 -5.5203344363995424 3 -2.48254946997994 3 
	-0 3 
	72.091640085067695 107.34846919090964 
	72.309881488834918 107.18398154186092 
	72.513444799026729 106.88906681838175 
	72.697936215021059 106.48087467721601 
	72.897037015794979 106.04035888553162 
	73.071851044253478 105.47290108542509 
	73.21712637127807 104.80628887041001 
	73.369402779725107 104.10755140405249 
	73.488512664371925 103.30280674226945 
	73.566897146793735 102.42712300644206 
	73.606782588377968 101.98153694894079 
	73.635780917788594 101.52112068381751 
	73.653224767113102 101.05089647113843 
	73.665763900389763 100.71288598027667 
	73.672253605855772 100.37185010939972 
	73.672609209066906 100.02972515509154 
	73.672957469260098 99.694664899863412 
	73.667420263948131 99.360415374063535 
	73.656067061350939 99.028797050254099 
	73.640770563698894 98.58199810800852 
	73.615040754619102 98.143469077847456 
	73.579417479162331 97.717516232672224 
	73.51188636913416 96.910036625996341 
	73.409859072941629 96.159511666570864 
	73.279036701274407 95.492970516799758 
	73.123329249174262 94.699639660401843 
	72.928088608081168 94.030668884011931 
	72.701268955429583 93.526516047929832 
	72.515906589529507 93.114510468259184 
	72.311206295615349 92.81701695956464 
	72.091640085067695 92.65153080909046 
	
	-1 
	-1 
	I I 
	0 
	0 
	0 
	
	-1 
	none F } I I #
-1192 coedge $-1 -1 -1 $-1 $926 $783 $1722 $1244 forward $762 $-1 #
-1193 coedge $-1 -1 -1 $-1 $783 $926 $785 $1196 reversed $762 $-1 #
-1194 vertex $-1 -1 -1 $-1 $784 $1723 #
-1195 straight-curve $-1 -1 -1 $-1 -1422.1422901618068 -89.01361970840999 0 0.97445312719576938 0.2245909679804283 0 I I #
-1196 edge $-1 -1 -1 $-1 $790 82.668503226463159 $586 84.168503226463159 $911 $915 forward @7 unknown T -1413.083669051844 -86.848152659138449 0 -1412.7467825998733 -85.386472968344734 7.1054273576010019e-015 #
-1197 coedge $-1 -1 -1 $-1 $1724 $1725 $767 $1167 forward $1726 $-1 #
-1198 coedge $-1 -1 -1 $-1 $1330 $787 $1358 $1204 forward $1200 $-1 #
-1199 coedge $-1 -1 -1 $-1 $787 $1330 $1724 $1202 forward $1200 $-1 #
-1200 loop $-1 -1 -1 $-1 $-1 $1330 $888 T -1412.7467825998735 -86.848152659141704 -2.8421709430404007e-014 -985.6615818160351 11.586011055018979 92.651530734267496 periphery $185 F #
-1201 face $1727 -1 -1 $-1 $472 $788 $21 $-1 $117 forward double in T -1413.083669051844 -92.694871600776921 -5.6843418860808015e-014 -1411.3992367508586 -85.386472968344719 200.00000000000006 F #
-1202 edge $-1 -1 -1 $-1 $1728 -218.0704833984378 $789 220.21145019531252 $1199 $1729 forward @7 unknown T -1412.7467825998735 -86.848152659141704 92.6515307342668 -985.66158181603578 11.586011055018979 92.651530734267482 #
-1203 point $-1 -1 -1 $-1 -1412.7467825998735 -86.848152659138435 92.6515307342668 #
-1204 edge $-1 -1 -1 $-1 $790 9.6418260660430199 $1730 447.92375965979329 $1198 $1195 forward @7 unknown T -1412.7467825998735 -86.848152659138464 0 -985.6615818160351 11.586011055015703 0 #
-1205 point $-1 -1 -1 $-1 -1412.7467825998735 -86.848152659138449 0 #
-1206 cface_ptr-ct-attrib $-1 -1 $-1 $-1 $793 1 1 1 1 1 1 1 1 1 1 1 1 0 1 0 1 1 1 $601 $506 #
-1207 loop $-1 -1 -1 $-1 $-1 $1731 $793 T -1451.4162085768016 -84.723807732730364 0 -1450.3474732979337 -83.428392523730508 200 periphery $800 F #
-1208 cface_ptr-ct-attrib $-1 -1 $-1 $-1 $794 1 1 1 1 1 1 1 1 1 1 1 1 0 1 0 1 1 1 $833 $507 #
-1209 face $1732 -1 -1 $-1 $1733 $1289 $21 $-1 $435 reversed single T -1461.2925410020553 -86.001387396647942 -7.1054273576010019e-015 -1451.4162085768016 -82.555461933929934 0 F #
-1210 loop $-1 -1 -1 $-1 $-1 $871 $794 T -1458.6506901386579 -91.558768492737528 90.204932850522439 -1452.4693787265769 -86.000536836377819 109.79506714947763 periphery $1211 F #
-1211 spline-surface $-1 -1 -1 $-1 forward { ref 0 } F -18.106415727822391 F -16.063021745069232 F 90.20578341079225 F 109.79421658920781 #
-1212 cell3d-cell $-1 -1 $566 $17 $-1 1 $1734 #
-1213 cface $-1 -1 $-1 $352 $1735 0 #
-1214 cface $-1 -1 $-1 $25 $512 1 #
-1215 coedge $-1 -1 -1 $-1 $1736 $1378 $1737 $1738 forward $799 $-1 #
-1216 coedge $-1 -1 -1 $-1 $1739 $801 $1227 $1740 forward $513 $1741 #
-1217 coedge $-1 -1 -1 $-1 $801 $1739 $777 $1181 reversed $513 $1742 #
-1218 pcurve $-1 -1 -1 $-1 0 reversed { exppc nubs 3 open 18 
	-20.775002858175633 3 -19.44910841656041 3 -17.986906996668747 3 -15.423022074365512 3 -13.26480745870311 3 
	-11.617507080858667 3 -10.660089186517773 3 -10.489905297793337 3 -10.399569518233076 3 -10.332517316435732 3 
	-10.259548170985987 3 -10.131258706858819 3 -9.7610218659936852 3 -7.0694902072480366 3 -5.8371082200054847 3 
	-2.8839065047969585 3 -0.27771912469514742 3 0.081575454664648106 3 
	-72.091640085067695 92.651530809090431 
	-72.208641139359642 92.73971402283675 
	-72.321707002726356 92.865604500177682 
	-72.430139096501847 93.027148369095357 
	-72.549718420846261 93.205299560542002 
	-72.662835128971167 93.425582022759215 
	-72.768618867265573 93.683324817226804 
	-72.954104483643917 94.135261777195495 
	-73.116610089436875 94.700827532568852 
	-73.251405111218077 95.355524746869008 
	-73.364872210929164 95.906632592796328 
	-73.458302535849924 96.519266172914257 
	-73.528245995554556 97.177627002268906 
	-73.581631737066559 97.680134044471018 
	-73.62091656235674 98.205439191999432 
	-73.644940928916512 98.745902064876404 
	-73.658903991606167 99.060021355249177 
	-73.667628677863377 99.377502149315049 
	-73.671016499099522 99.696773149149564 
	-73.671618694437299 99.753524522431746 
	-73.672051860928647 99.810303356424299 
	-73.67231584014516 99.867100759084849 
	-73.672455963681472 99.897249545111521 
	-73.672548406890741 99.927401605287272 
	-73.672593160232736 99.95755560889171 
	-73.672626378633382 99.979937574758665 
	-73.672633321613375 100.00231995813587 
	-73.672613988778139 100.02470221483519 
	-73.672592949939315 100.04905956777525 
	-73.672540793929926 100.07341608241779 
	-73.672457524262526 100.09777105737851 
	-73.672311125110639 100.14059034308184 
	-73.672068563800011 100.18340181554717 
	-73.67172989078523 100.22620166436984 
	-73.670752497762876 100.34971984199589 
	-73.668975176584908 100.47307873022778 
	-73.666400989259344 100.59618693186047 
	-73.64768727436784 101.49115357367643 
	-73.587367056607334 102.35618069890002 
	-73.490146230133675 103.15744029278346 
	-73.445631355139852 103.52431611510518 
	-73.393647064123698 103.87539749213281 
	-73.334828868868058 104.20778383176074 
	-73.193880691344731 105.00429328943092 
	-73.014696118354692 105.68937305524857 
	-72.80473834108156 106.22648797674748 
	-72.619451536368729 106.70048950629622 
	-72.411476288762302 107.0554282237545 
	-72.185783014924766 107.26860131141109 
	-72.154668456352766 107.29798981027544 
	-72.123282913133423 107.32462012144826 
	-72.091640085067695 107.3484691909096 
	0.00040237099492183587 
	-1 
	spline forward { ref 13 } I I I I 
	} 0 0 #
-1219 coedge $-1 -1 -1 $-1 $1743 $1744 $802 $1220 forward $1207 $-1 #
-1220 edge $-1 -1 -1 $-1 $1225 92.651530798080614 $1417 107.34846920191939 $1219 $1745 forward @7 unknown T -1450.3474732979339 -83.428392523730523 92.651530798080614 -1450.3474732979339 -83.428392523730508 107.34846920191939 #
-1221 pcurve $-1 -1 -1 $-1 0 forward { exppc nubs 1 open 2 
	-2648.5565346784024 1 -0 1 
	-15.286979571798829 2648.5565346784024 
	-15.286979571798829 0 
	0 
	-1 
	spline forward { ref 8 } I I I I 
	} 0 0 #
-1222 coedge $-1 -1 -1 $-1 $1746 $803 $1747 $1748 forward $547 $1749 #
-1223 coedge $-1 -1 -1 $-1 $863 $945 $515 $804 reversed $372 $-1 #
-1224 pcurve $-1 -1 -1 $-1 2 $1226 0 0 #
-1225 vertex $-1 -1 -1 $-1 $1748 $1750 #
-1226 intcurve-curve $-1 -1 -1 $-1 forward { surfintcur full nubs 3 open 12 
	-21.046609706030797 3 -19.467728088489636 2 -17.800875306882407 2 -15.330089608956158 2 -12.763132924073581 2 
	-11.465986218088432 2 -10.535474290320137 2 -9.6069413956758876 2 -8.318879643650618 2 -5.7601392519319656 2 
	-2.9739286557765032 2 -0 3 
	-1450.3474732980701 -83.428392523903682 92.651530798039985 
	-1450.0414300014108 -83.012057058021441 92.748243335261932 
	-1449.7540569218841 -82.594873413278407 92.891951969549481 
	-1449.2124548472839 -81.748372137636238 93.289035271582293 
	-1448.96386366048 -81.324051691631468 93.545981682945282 
	-1448.4259198736659 -80.317546045777561 94.316726740517325 
	-1448.1834706157606 -79.772940554922684 94.883080821122505 
	-1447.822941975254 -78.837849983473902 96.224275916413816 
	-1447.7130246792472 -78.466335981789953 96.990333513205996 
	-1447.6141622081022 -78.103575769728934 98.218352863286071 
	-1447.5925068569356 -78.015840377534147 98.640801340961033 
	-1447.570731160552 -77.926484289706607 99.375639816995189 
	-1447.5663078454388 -77.907608924047707 99.684683497573985 
	-1447.5661943684149 -77.907130886565227 100.30273483095111 
	-1447.5704859415675 -77.925449439712523 100.61115299953117 
	-1447.5918172848362 -78.013048892953506 101.3425110191675 
	-1447.6130486160832 -78.099172788965049 101.76221035299108 
	-1447.7102487981986 -78.456754911003245 102.98588191455268 
	-1447.8186289669331 -78.824526415534933 103.75087799733808 
	-1448.1974865310822 -79.811540008138905 105.17831354840638 
	-1448.4781629066315 -80.434839525764332 105.80536684805699 
	-1449.2655975626717 -81.860628271767879 106.81860168197183 
	-1449.7703592910532 -82.643297631771432 107.16609579109242 
	-1450.3474732980701 -83.428392523903682 107.34846920196001 
	0.00049902504785150027 
	cone -1673.6115093633898 -34.242274088071824 100 0.97514935430551553 -0.2215484976196774 0 1.6616137321475455 7.3136201572912256 0 1 I I 0 1 7.4999999999998543 forward I I I I 
	spline forward { ref 17 } I I I I 
	nullbs 
	nubs 3 open 12 
	-21.046609706030797 3 -19.467728088489636 3 -17.800875306882407 3 -15.330089608956158 3 -12.763132924073581 3 
	-11.465986218088432 3 -10.535474290320137 3 -9.6069413956758876 3 -8.318879643650618 3 -5.7601392519319656 3 
	-2.9739286557765032 3 -0 3 
	15.286979571798829 92.651530798039985 
	15.166997791780416 92.748243335261932 
	15.04889661396936 92.891951969549481 
	14.933771723568611 93.085112422350747 
	14.812232374661907 93.289035271582293 
	14.695223742887579 93.545981682945282 
	14.584302661294842 93.856477283147854 
	14.419883688592533 94.316726740517325 
	14.272867676228611 94.883080821122505 
	14.149448277908656 95.54087659704048 
	14.021224996614977 96.224275916413816 
	13.921748871302475 96.990333513205996 
	13.857197402332236 97.806117192106299 
	13.824577948395062 98.218352863286071 
	13.801085986554869 98.640801340961033 
	13.787153643539749 99.068691545580393 
	13.777159237126419 99.375639816995189 
	13.772105325909967 99.684683497573985 
	13.772041258651418 99.994038135368129 
	13.771977327652516 100.30273483095111 
	13.776882150689129 100.61115299953117 
	13.786708028664791 100.91751933494326 
	13.800338496334291 101.3425110191675 
	13.823398950190043 101.76221035299108 
	13.855470794202969 102.17194406857919 
	13.919181654791554 102.98588191455268 
	14.017654188856044 103.75087799733808 
	14.144795572810827 104.43422140111853 
	14.283239735544644 105.17831354840638 
	14.451490058568405 105.80536684805699 
	14.640717770562262 106.29547403247975 
	14.842694504102095 106.81860168197183 
	15.060726729173995 107.16609579109242 
	15.286979571798829 107.34846920196001 
	
	-1 
	-1 
	I I 
	0 
	0 
	0 
	
	-1 
	none F } I I #
-1227 coedge $-1 -1 -1 $-1 $809 $806 $1216 $1740 reversed $189 $-1 #
-1228 coedge $-1 -1 -1 $-1 $1178 $1177 $1703 $1229 forward $500 $-1 #
-1229 edge $-1 -1 -1 $-1 $1234 0 $1751 92.65153080909046 $1228 $1715 forward @7 unknown T -1423.3812684044929 -86.220528279502673 0 -1423.3812684044929 -86.220528279502673 92.65153080909046 #
-1230 coedge $-1 -1 -1 $-1 $912 $807 $1177 $1700 forward $1233 $-1 #
-1231 coedge $-1 -1 -1 $-1 $807 $912 $583 $927 reversed $1233 $-1 #
-1232 coedge $-1 -1 -1 $-1 $1722 $1752 $516 $808 reversed $1753 $-1 #
-1233 loop $-1 -1 -1 $-1 $-1 $1231 $1646 T -1423.3812684044929 -87.617073994084208 0 -1413.083669051844 -83.924793277551103 1.4210854715202004e-014 periphery $435 T #
-1234 vertex $-1 -1 -1 $-1 $1754 $1755 #
-1235 straight-curve $-1 -1 -1 $-1 -1353.6103819486775 -243.50857276083934 0 -0.40548363514132796 0.91410230370160128 0 I I #
-1236 coedge $-1 -1 -1 $-1 $1756 $1717 $778 $1184 forward $892 $-1 #
-1237 coedge $-1 -1 -1 $-1 $1757 $810 $1183 $1713 reversed $1240 $-1 #
-1238 coedge $-1 -1 -1 $-1 $810 $1248 $894 $1243 forward $1240 $-1 #
-1239 coedge $-1 -1 -1 $-1 $896 $1758 $517 $811 reversed $1334 $-1 #
-1240 loop $-1 -1 -1 $-1 $1759 $1238 $1760 T -1491.3360481603552 -163.68686640275135 200 -1395.5736557590947 -34.710200775377395 200 periphery $299 F #
-1241 vertex $-1 -1 -1 $-1 $1184 $1761 #
-1242 straight-curve $-1 -1 -1 $-1 -1353.6103819486775 -243.50857276083946 200 -0.40548363514132796 0.91410230370160128 0 I I #
-1243 edge $-1 -1 -1 $-1 $1251 169.01275976092805 $817 170.54053811644738 $1238 $1242 forward @7 unknown T -1422.7617792830929 -89.01361970840999 200 -1422.1422901618066 -87.617073994084166 200 #
-1244 edge $-1 -1 -1 $-1 $1194 169.01275976092793 $816 170.54053811644721 $1192 $1235 forward @7 unknown T -1422.7617792830927 -89.01361970840999 0 -1422.1422901618066 -87.617073994084194 0 #
-1245 coedge $-1 -1 -1 $-1 $814 $924 $571 $897 forward $585 $-1 #
-1246 point $-1 -1 -1 $-1 -1422.7617792830927 -87.617073994084194 0 #
-1247 point $-1 -1 -1 $-1 -1422.7617792830929 -87.617073994084194 200 #
-1248 coedge $-1 -1 -1 $-1 $1238 $1762 $822 $1249 reversed $1240 $-1 #
-1249 edge $-1 -1 -1 $-1 $1251 -71.25232513080671 $1380 -16.063021745069232 $822 $1763 forward @7 unknown T -1491.3360481603552 -163.68686640275135 200 -1395.5736557590947 -86.001387396647743 200 #
-1250 pcurve $-1 -1 -1 $-1 0 forward { exppc nubs 1 open 2 
	-71.25232513080671 1 -16.063021745069232 1 
	71.25232513080671 200 
	16.063021745069232 200 
	0 
	-1 
	spline forward { ref 11 } I I I I 
	} 0 0 #
-1251 vertex $-1 -1 -1 $-1 $824 $1764 #
-1252 straight-curve $-1 -1 -1 $-1 -1422.1422901618068 -89.01361970840999 0 0 0 1 I I #
-1253 coedge $-1 -1 -1 $-1 $1765 $1722 $826 $1254 reversed $1753 $-1 #
-1254 edge $-1 -1 -1 $-1 $1766 16.063021745069232 $1194 71.25232513080671 $826 $1767 forward @7 unknown T -1491.3360481603552 -163.68686640275135 0 -1395.5736557590947 -86.001387396647743 0 #
-1255 pcurve $-1 -1 -1 $-1 0 forward { exppc nubs 1 open 2 
	16.063021745069232 1 71.25232513080671 1 
	16.063021745069232 0 
	71.25232513080671 0 
	0 
	-1 
	spline forward { ref 11 } I I I I 
	} 0 0 #
-1256 pcurve $-1 -1 -1 $-1 -1 $1338 0 0 #
-1257 cface $-1 -1 $1768 $25 $1314 0 #
-1258 cface_ptr-ct-attrib $-1 -1 $-1 $-1 $835 1 1 1 1 1 1 1 1 1 1 1 1 0 1 0 1 1 1 $-1 $853 #
-1259 cface $-1 -1 $1769 $31 $533 1 #
-1260 cface $-1 -1 $771 $352 $533 0 #
-1261 coedge $-1 -1 -1 $-1 $861 $839 $857 $1297 reversed $535 $-1 #
-1262 coedge $-1 -1 -1 $-1 $839 $1293 $1414 $979 reversed $535 $-1 #
-1263 straight-curve $-1 -1 -1 $-1 -1460.9602182556255 -82.555461933929962 150 -0 0 -1 I I #
-1264 cface $-1 -1 $1770 $351 $1317 0 #
-1265 face $1771 -1 -1 $-1 $1772 $1773 $21 $-1 $1108 forward single T -1414.7681012705652 -83.924793277554386 92.651530809033133 -986.33535471997618 20.356089021319967 107.34846919096692 F #
-1266 cface $-1 -1 $1774 $1775 $539 0 #
-1267 cface_ptr-ct-attrib $-1 -1 $-1 $-1 $844 1 1 1 1 1 1 1 1 1 1 1 1 0 1 0 1 1 1 $-1 $1776 #
-1268 face $1777 -1 -1 $-1 $1778 $1454 $21 $-1 $1779 forward single T 823.25202160924357 -51.54615706081465 0 825.50799369593756 -36.71677440528731 200 F #
-1269 loop $-1 -1 -1 $-1 $-1 $1780 $844 T 483.08785442331418 -97.873344732413088 107.28049071285351 492.45029169209829 -96.448866142604317 200.00000000000006 periphery $1270 F #
-1270 plane-surface $-1 -1 -1 $-1 653.86940375419931 -71.892507387228761 0 0.15039813911857608 -0.98862551036763635 0 0.98862551036763635 0.15039813911857608 0 forward_v I I I I #
-1271 coedge $-1 -1 -1 $-1 $1781 $1782 $1783 $1784 forward $845 $-1 #
-1272 coedge $-1 -1 -1 $-1 $1785 $847 $1786 $1787 forward $540 $-1 #
-1273 coedge $-1 -1 -1 $-1 $847 $1785 $1551 $1788 forward $540 $-1 #
-1274 coedge $-1 -1 -1 $-1 $1083 $1789 $1790 $1275 forward $468 $-1 #
-1275 edge $-1 -1 -1 $-1 $1791 -38.952883141309748 $1792 53.621960093767697 $1790 $1793 forward @7 unknown T -938.06425050945154 8.6553976373122765 -2.8421709430404007e-014 -938.06425050945086 8.6553976373155237 92.574843235077438 #
-1276 coedge $-1 -1 -1 $-1 $849 $848 $1327 $1794 forward $336 $-1 #
-1277 coedge $-1 -1 -1 $-1 $1795 $1796 $848 $1278 reversed $1773 $-1 #
-1278 edge $-1 -1 -1 $-1 $1285 -218.07048339843783 $1797 220.21145019531261 $848 $1798 forward @7 unknown T -1413.4205555038141 -83.924793277554386 107.34846919096626 -986.33535471997618 14.509370436606325 107.34846919096692 #
-1279 coedge $-1 -1 -1 $-1 $1799 $1628 $849 $1280 reversed $1631 $-1 #
-1280 edge $-1 -1 -1 $-1 $1800 10.22184918147606 $1286 448.50378277522634 $849 $1801 forward @7 unknown T -1413.4205555038147 -83.924793277551132 200 -986.33535471997629 14.509370436603049 200 #
-1281 coedge $-1 -1 -1 $-1 $1604 $850 $1122 $1642 forward $1284 $-1 #
-1282 coedge $-1 -1 -1 $-1 $850 $1802 $1803 $1804 forward $1284 $-1 #
-1283 coedge $-1 -1 -1 $-1 $1805 $1806 $542 $851 forward $1403 $-1 #
-1284 loop $-1 -1 -1 $-1 $-1 $1676 $882 T -987.68290048672816 13.047690745809382 -5.6843418860808015e-014 -985.99846826800558 20.356089021319967 200.00000000000006 periphery $734 F #
-1285 vertex $-1 -1 -1 $-1 $1278 $1807 #
-1286 vertex $-1 -1 -1 $-1 $1808 $1809 #
-1287 straight-curve $-1 -1 -1 $-1 -986.33535471997618 14.50937043660309 51.718465858842706 0 -0 1.0000000000000009 I I #
-1288 coedge $-1 -1 -1 $-1 $852 $1810 $1312 $1431 reversed $1289 $-1 #
-1289 loop $-1 -1 -1 $-1 $-1 $1429 $1209 T -1461.2925410020553 -86.001387396647942 -7.1054273576010019e-015 -1451.4162085768016 -82.555461933929934 0 periphery $435 T #
-1290 cface $-1 -1 $1430 $544 $618 0 #
-1291 cface $-1 -1 $318 $316 $1733 0 #
-1292 coedge $-1 -1 -1 $-1 $855 $1811 $1812 $1813 forward $547 $1814 #
-1293 coedge $-1 -1 -1 $-1 $1262 $861 $865 $1294 reversed $535 $-1 #
-1294 edge $-1 -1 -1 $-1 $1417 -21.046609706030797 $868 -19.66419578502536 $855 $1815 forward @7 unknown T -1450.347972323118 -83.42889154895154 92.651031772992127 -1449.589544148879 -82.336556845116533 93.015798202420399 #
-1295 pcurve $-1 -1 -1 $-1 2 $1815 0 0 #
-1296 edge $-1 -1 -1 $-1 $1301 -10.734700822627325 $1299 3.2347008226274694 $856 $1816 forward @7 unknown T -1449.6282996034104 -82.328364222634747 93.01529917737264 -1449.6282996034104 -82.328364222634448 106.98470082262746 #
-1297 edge $-1 -1 -1 $-1 $1301 -1.1979476620905074 $1298 -1.9331813516519893e-014 $857 $1817 forward @7 unknown T -1459.2986045521643 -82.328364222634477 93.01529917737264 -1449.6282996034104 -75.241841902901086 100 #
-1298 vertex $1818 -1 -1 $-1 $970 $1819 #
-1299 vertex $1820 -1 -1 $-1 $859 $1821 #
-1300 ellipse-curve $-1 -1 -1 $-1 -1444.0872685227278 -86.388902192810519 100 0.59109054592561916 0.80660521106508709 1.7819997007914222e-014 -15.211336029436483 11.147060289909433 1.4566126083081948e-013 0.39769939151177541 I I #
-1301 vertex $1822 -1 -1 $-1 $1296 $1823 #
-1302 straight-curve $-1 -1 -1 $-1 -1449.6282996034104 -82.328364222634477 93.01529917737264 0.97514935430551219 -0.22154849761969211 0 I I #
-1303 straight-curve $-1 -1 -1 $-1 -1449.6282996034104 -82.328364222634747 106.98470082262746 0.97514935430551219 -0.22154849761969211 0 I I #
-1304 pcurve $-1 -1 -1 $-1 0 reversed { exppc nubs 3 open 3 
	-21.046609706030797 3 -19.22417337893021 3 -18.865921283399814 3 
	-15.286979571798829 107.34846920196001 
	-15.148413368176199 107.23677650058902 
	-15.012444507795802 107.06250679595553 
	-14.880782905337556 106.82207866137782 
	-14.854901043633998 106.77481562027396 
	-14.829221569975926 106.72505409862417 
	-14.803759604079083 106.67278096356451 
	6.1592460167077378e-005 
	-1 
	spline forward { ref 8 } I I I I 
	} 0 0 #
-1305 pcurve $-1 -1 -1 $-1 2 $870 0 0 #
-1306 point $-1 -1 -1 $-1 -1449.5900431739267 -82.337055870164122 93.01529917737264 #
-1307 point $-1 -1 -1 $-1 -1449.5900431739269 -82.337055870164377 106.98470082262746 #
-1308 coedge $-1 -1 -1 $-1 $871 $871 $1824 $1825 forward $1210 $1826 #
-1309 pcurve $-1 -1 -1 $-1 0 reversed { exppc nubs 3 open 9 
	0 3 5.5046819154428892 3 10.202678692772174 3 13.160656742615922 3 15.239666932413938 3 
	17.563901325450363 3 21.905767617592851 3 25.942262651500915 3 29.826969115704664 3 
	-16.063021745069232 90.205783410792293 
	-16.469800697589982 90.861292771026541 
	-16.853548819417028 91.813880245248839 
	-17.165791272398266 92.884885751222242 
	-17.432276068501732 93.798940458261598 
	-17.670499415097375 94.88204400640393 
	-17.840435369049821 96.119354651985503 
	-17.94743136021275 96.898396848891579 
	-18.025957937074121 97.729358851973203 
	-18.067296331141225 98.601370145838189 
	-18.096350955971836 99.214261903320988 
	-18.106415727822391 99.834595938995008 
	-18.096826792303244 100.45702386871405 
	-18.086106819002691 101.15286865511213 
	-18.051090293598801 101.83422332040273 
	-17.994510814414554 102.49436523675624 
	-17.8888155651604 103.72756613217071 
	-17.711787606190331 104.84298031284554 
	-17.495908278650628 105.81974595087152 
	-17.295212132130779 106.72781390642305 
	-17.060145785040071 107.5203925194939 
	-16.812984841043214 108.18986046605039 
	-16.575118150070551 108.83415370504078 
	-16.320667085476703 109.37903057426959 
	-16.063021745069232 109.79421658920781 
	0.00085056026985573345 
	-1 
	spline forward { ref 0 } I I I I 
	} 0 0 #
-1310 vertex $-1 -1 -1 $-1 $1685 $1827 #
-1311 intcurve-curve $-1 -1 -1 $-1 forward { surfintcur full nubs 3 open 9 
	0 3 5.6579188090025143 2 10.33823897638305 2 13.35103532255291 2 15.670758512829963 2 
	18.486437886592732 2 21.798675301642646 2 25.87614993812317 2 29.826969115704664 3 
	-1452.4702292868467 -86.001387396647814 109.79421658920783 
	-1453.6574891245475 -87.305043780812923 109.12504693479035 
	-1454.8327268394421 -88.408057841338845 108.1428718400509 
	-1456.6067232434191 -89.95685675470277 106.10870133257588 
	-1457.3367649779143 -90.542808631219742 105.01990623808766 
	-1458.1897475816143 -91.209575905645167 102.97950040771077 
	-1458.4311180923148 -91.392467871293107 102.12811618277827 
	-1458.6398666549906 -91.550520069362008 100.5495918454711 
	-1458.6551177100589 -91.561943705960459 99.856634601947917 
	-1458.5186095936128 -91.45878882295753 98.325268816086279 
	-1458.3329225733169 -91.318680243565723 97.514830427447052 
	-1457.7349208789972 -90.8556974186627 95.837932423499453 
	-1457.295449955757 -90.509960280673567 95.005451203631935 
	-1456.1705463426038 -89.581499113184492 93.331448676063872 
	-1455.4486245064234 -88.958894794244614 92.526123532081897 
	-1453.980395713173 -87.585530676395663 91.185522639613396 
	-1453.2200697067954 -86.824740650526579 90.628412424889902 
	-1452.4702292868471 -86.001387396647672 90.205783410792392 
	0.00099578166639098672 
	spline forward { ref 2 } F -11.641438050082819 F -0 F 1.5707963267948877 F 4.7123889803846986 
	spline forward { ref 11 } I I I I 
	nubs 3 open 9 
	0 3 5.6579188090025143 3 10.33823897638305 3 13.35103532255291 3 15.670758512829963 3 
	18.486437886592732 3 21.798675301642646 3 25.87614993812317 3 29.826969115704664 3 
	-9.4025620994600487 1.7207061372867134 
	-8.4258066858719634 1.8839546822611974 
	-7.4429629907664685 2.0552725950815942 
	-6.6364848781845076 2.2250501988391114 
	-5.9693533935717413 2.3654929251595229 
	-5.3641240114764317 2.5153083087451904 
	-4.934245918958279 2.6747212050253406 
	-4.6575265706830056 2.7773378154855588 
	-4.4577332166880561 2.8826553641270278 
	-4.3601096897738936 2.9914186382764258 
	-4.2849437863143667 3.0751616664487638 
	-4.2723229997385914 3.1588382599892895 
	-4.3233610826439728 3.2429264160631246 
	-4.3853110937122821 3.3449925969019532 
	-4.5389979951944071 3.4444010811418937 
	-4.7665600120164733 3.5418419869182776 
	-5.034253639844203 3.6564670457500235 
	-5.3983682695022281 3.766077609915059 
	-5.816631363686537 3.8709790798928787 
	-6.3315271710230663 4.0001162852213916 
	-6.9311756437372605 4.1229373807653023 
	-7.5514047683193262 4.2389353532039475 
	-8.1523681925844205 4.3513301698316091 
	-8.7856704416656193 4.459375911758003 
	-9.4025620994597467 4.5624791698928684 
	
	nubs 3 open 9 
	0 3 5.6579188090025143 3 10.33823897638305 3 13.35103532255291 3 15.670758512829963 3 
	18.486437886592732 3 21.798675301642646 3 25.87614993812317 3 29.826969115704664 3 
	16.063021745069232 109.79421658920769 
	16.478277647723843 109.12504693479021 
	16.871770915380502 108.1428718400509 
	17.190494470849707 107.02960955222287 
	17.454147650550379 106.10870133257588 
	17.688693675771376 105.01990623808773 
	17.85425184292334 103.77856892820387 
	17.960824261739976 102.97950040771084 
	18.037221078933516 102.12811618277838 
	18.07454137701983 101.23627278243558 
	18.103276396248376 100.54959184547121 
	18.108089085701234 99.856634601947917 
	18.088586725664356 99.164898232313519 
	18.06491476638676 98.325268816086279 
	18.0062067478672 97.514830427447052 
	17.918760522330199 96.744322719144108 
	17.815892751685745 95.837932423499453 
	17.675442893323353 95.005451203632035 
	17.512320386914844 94.255125106209775 
	17.311511145555013 93.331448676063971 
	17.075228414398154 92.526123532081897 
	16.825893984413074 91.845248334526346 
	16.584304438078906 91.185522639613396 
	16.325285868342831 90.628412424889831 
	16.063021745069232 90.205783410792321 
	
	-1 
	-1 
	I I 
	0 
	0 
	2 3.6692508481483554 25.85978067862872 
	
	-1 
	none F } I I #
-1312 coedge $-1 -1 -1 $-1 $875 $874 $1288 $1431 forward $876 $-1 #
-1313 edge $-1 -1 -1 $-1 $1766 0 $877 90.205783410792293 $875 $1828 forward @7 unknown T -1452.4702292868469 -86.001387396647743 0 -1452.4702292868469 -86.001387396647743 90.205783410792293 #
-1314 face $1829 -1 -1 $-1 $109 $876 $21 $-1 $669 forward single T -1452.647131915405 -86.001387396686823 0 -1452.4702292868071 -85.982374718596446 90.296949667762959 F #
-1315 point $-1 -1 -1 $-1 -1452.4702292868469 -86.001387396647743 90.205783410792293 #
-1316 cface_ptr-ct-attrib $-1 -1 $-1 $-1 $882 1 1 1 1 1 1 1 1 1 1 1 1 0 1 0 1 1 1 $1830 $562 #
-1317 face $1831 -1 -1 $-1 $1360 $1353 $21 $-1 $337 forward single T -1413.4205555038147 -83.924793277554386 -2.8421709430404007e-014 -986.33535471997618 14.509370436606325 92.651530809033844 F #
-1318 cface_ptr-ct-attrib $-1 -1 $-1 $-1 $884 1 1 1 1 1 1 1 1 1 1 1 1 0 1 0 1 1 1 $-1 $881 #
-1319 cone-surface $-1 -1 -1 $-1 -1200.6528871442488 -36.425642033246334 100 0.97445312719576938 0.22459096798042835 0 0 -0 3.7500000000000031 1 I I 0 1 3.7500000000000031 forward I I I I #
-1320 coedge $-1 -1 -1 $-1 $1363 $1832 $1371 $1833 forward $885 $-1 #
-1321 cface $-1 -1 $1161 $351 $1597 0 #
-1322 face $1834 -1 -1 $-1 $1097 $1726 $21 $-1 $1108 forward single T -1412.7467825998735 -92.694871600776921 92.651530734266771 -984.31403596702148 11.58601105501902 100.00000000000001 F #
-1323 cface_ptr-ct-attrib $-1 -1 $-1 $-1 $888 1 1 1 1 1 1 1 1 1 1 1 1 0 1 0 1 1 1 $-1 $564 #
-1324 face $1835 -1 -1 $-1 $1322 $1124 $21 $-1 $299 forward single T -986.33535471997629 13.04769074580939 200 -976.74683766109035 16.517194995505562 200 F #
-1325 cell3d-cell $-1 -1 $1836 $17 $-1 1 $1837 #
-1326 cshell $-1 -1 $-1 $1838 $889 #
-1327 coedge $-1 -1 -1 $-1 $1717 $1756 $1839 $1794 reversed $892 $-1 #
-1328 coedge $-1 -1 -1 $-1 $1840 $893 $1614 $1841 forward $570 $-1 #
-1329 coedge $-1 -1 -1 $-1 $893 $1840 $1842 $1843 forward $570 $-1 #
-1330 coedge $-1 -1 -1 $-1 $1199 $1198 $1844 $1331 reversed $1200 $-1 #
-1331 edge $-1 -1 -1 $-1 $1728 -40.933064875424783 $1730 51.71846585884272 $893 $1845 forward @7 unknown T -985.66158181603578 11.586011055015703 -2.8421709430404007e-014 -985.6615818160351 11.586011055018979 92.651530734267496 #
-1332 edge $-1 -1 -1 $-1 $1335 -84.168503226463159 $904 -82.668503226463159 $1342 $1846 forward @7 unknown T -1413.083669051844 -86.848152659138449 200 -1412.7467825998733 -85.386472968344734 200 #
-1333 coedge $-1 -1 -1 $-1 $1758 $896 $1847 $1848 reversed $1334 $-1 #
-1334 loop $-1 -1 -1 $-1 $-1 $896 $1129 T -1423.3812684044929 -87.617073994084251 200 -1413.083669051844 -83.924793277551103 200 periphery $299 F #
-1335 vertex $-1 -1 -1 $-1 $1332 $1849 #
-1336 straight-curve $-1 -1 -1 $-1 -970.46365701225693 16.628138280914285 200 -0.97445312719575883 -0.2245909679804744 0 I I #
-1337 straight-curve $-1 -1 -1 $-1 -1422.1422901618068 -89.01361970840999 200 -0.97445312719576938 -0.2245909679804283 -0 I I #
-1338 intcurve-curve $-1 -1 -1 $-1 forward { surfintcur full nubs 3 open 3 
	0 3 5.3530418453797495 2 10.377570108299903 3 
	-1422.1910128434943 -89.02484926264647 110.13060415370678 
	-1420.662022285084 -88.672449070207762 109.28095881669579 
	-1419.3328364962522 -88.366099678319983 108.73993157203735 
	-1416.042827938981 -87.607821844405265 107.87357229194454 
	-1414.3938255252754 -87.227761441333897 107.61114237829329 
	-1412.7467825998738 -86.848152659138506 107.34846926573331 
	0.0010478939663790209 
	spline forward { ref 4 } F -11.641438050082819 F -0 F 1.5707963267948877 F 4.7123889803846986 
	plane -1199.0060702955043 -37.585410169503639 0 0.2245909679804283 -0.97445312719576938 0 0.97445312719576938 0.2245909679804283 0 forward_v I I I I 
	nubs 3 open 3 
	0 3 5.3530418453797495 3 10.377570108299903 3 
	-10.137068227195471 4.5653908376944026 
	-8.3516731167749754 4.5532390613709275 
	-6.8713739251038177 4.542887188395679 
	-5.0689911690519134 4.5334490567897952 
	-3.3772197687967251 4.5245901387441876 
	-1.6876430998770815 4.5180356999966467 
	0 4.5110310845169472 
	
	nullbs 
	-1 
	-1 
	I I 
	0 
	0 
	1 2.7478963385049435 
	
	-1 
	none F } I I #
-1339 coedge $-1 -1 -1 $-1 $1850 $1851 $1166 $1340 forward $1852 $-1 #
-1340 edge $-1 -1 -1 $-1 $905 -1.3694384309271368 $1688 0 $1339 $1853 forward @7 unknown T -1412.7467825998735 -92.694871600776921 100.00000000000001 -1411.3992367508586 -86.848152659138407 107.34846926573329 #
-1341 coedge $-1 -1 -1 $-1 $902 $1854 $1362 $1370 forward $788 $-1 #
-1342 coedge $-1 -1 -1 $-1 $1629 $1799 $895 $1332 forward $1631 $-1 #
-1343 coedge $-1 -1 -1 $-1 $1162 $903 $1851 $1346 forward $765 $-1 #
-1344 coedge $-1 -1 -1 $-1 $903 $1162 $1629 $1855 forward $765 $-1 #
-1345 point $-1 -1 -1 $-1 -1412.7467825998735 -86.848152659138449 200 #
-1346 edge $-1 -1 -1 $-1 $905 -220.21145019531252 $1856 218.0704833984378 $1343 $1857 forward @7 unknown T -1412.7467825998735 -86.848152659141704 107.3484692657326 -985.66158181603578 11.586011055018979 107.34846926573329 #
-1347 point $-1 -1 -1 $-1 -1412.7467825998735 -86.848152659138435 107.34846926573329 #
-1348 coedge $-1 -1 -1 $-1 $1839 $907 $1796 $1858 forward $116 $-1 #
-1349 coedge $-1 -1 -1 $-1 $1796 $1859 $1609 $1350 forward $1773 $-1 #
-1350 edge $-1 -1 -1 $-1 $1354 1.7721542725073558 $1860 3.1415926535897745 $1349 $1861 forward @7 unknown T -1414.7681012705652 -83.924793277554357 92.651530809033815 -1413.4205555038141 -78.078074692840588 99.999999999999872 #
-1351 coedge $-1 -1 -1 $-1 $1612 $908 $1859 $1862 forward $1353 $-1 #
-1352 coedge $-1 -1 -1 $-1 $908 $1612 $910 $1357 reversed $1353 $-1 #
-1353 loop $-1 -1 -1 $-1 $-1 $1612 $1317 T -1413.4205555038147 -83.924793277554386 -2.8421709430404007e-014 -986.33535471997618 14.509370436606325 92.651530809033844 periphery $337 F #
-1354 vertex $-1 -1 -1 $-1 $1862 $1863 #
-1355 straight-curve $-1 -1 -1 $-1 -1413.4205555038147 -83.924793277551103 51.718465858842698 0 -0 1.0000000000000009 I I #
-1356 coedge $-1 -1 -1 $-1 $1359 $910 $1864 $1865 reversed $913 $-1 #
-1357 edge $-1 -1 -1 $-1 $914 10.22184918147606 $1866 448.50378277522634 $1352 $1867 forward @7 unknown T -1413.4205555038147 -83.924793277551132 0 -986.33535471997629 14.509370436603049 0 #
-1358 coedge $-1 -1 -1 $-1 $911 $1359 $1198 $1204 reversed $913 $-1 #
-1359 coedge $-1 -1 -1 $-1 $1358 $1356 $1624 $1617 reversed $913 $-1 #
-1360 face $1868 -1 -1 $-1 $958 $913 $21 $-1 $435 reversed single T -1413.4205555038147 -86.848152659138464 0 -985.66158181603498 14.509370436603049 7.1054273576010019e-015 F #
-1361 point $-1 -1 -1 $-1 -1413.4205555038147 -83.924793277551132 0 #
-1362 coedge $-1 -1 -1 $-1 $916 $1847 $924 $1370 reversed $116 $-1 #
-1363 coedge $-1 -1 -1 $-1 $1869 $1320 $746 $1137 forward $885 $-1 #
-1364 vertex $-1 -1 -1 $-1 $1137 $1870 #
-1365 ellipse-curve $-1 -1 -1 $-1 -1413.0836690107119 -85.386473146808811 100.00000000000001 0.97445312719576616 0.2245909679804432 -1.8581372103448052e-030 0.84221612992663109 -3.6541992269839807 4.5924254964401062e-016 1 I I #
-1366 coedge $-1 -1 -1 $-1 $1666 $919 $1133 $1654 reversed $921 $-1 #
-1367 coedge $-1 -1 -1 $-1 $925 $1871 $928 $930 reversed $1372 $-1 #
-1368 coedge $-1 -1 -1 $-1 $920 $1665 $1134 $1656 reversed $921 $-1 #
-1369 point $-1 -1 -1 $-1 -1413.4205555038147 -83.924793277551103 96.563068282314646 #
-1370 edge $-1 -1 -1 $-1 $1138 -47.968465858842769 $1335 48.281534141157309 $1341 $1872 forward @7 unknown T -1413.083669051844 -85.386472968344776 103.74999999999993 -1413.0836690518438 -85.386472968344719 200.00000000000003 #
-1371 coedge $-1 -1 -1 $-1 $1873 $925 $1854 $1833 reversed $1372 $-1 #
-1372 loop $-1 -1 -1 $-1 $-1 $925 $1648 T -1413.083669051844 -89.040672373792788 96.249999999999915 -1412.2414528807853 -85.386472968344719 103.74999999999999 periphery $303 F #
-1373 straight-curve $-1 -1 -1 $-1 -970.46365701225693 16.628138280914285 1.4210854715202004e-014 0.97445312719575883 0.2245909679804744 -0 I I #
-1374 coedge $-1 -1 -1 $-1 $1874 $928 $1871 $1875 reversed $788 $-1 #
-1375 vertex $-1 -1 -1 $-1 $930 $1876 #
-1376 coedge $-1 -1 -1 $-1 $933 $932 $1164 $1685 forward $668 $-1 #
-1377 intcurve-curve $-1 -1 -1 $-1 forward { surfintcur full nubs 3 open 2 
	0 3 0.31228088854559033 3 
	-1452.6968456593859 -85.977031714884575 109.67776307625502 
	-1452.6044329944855 -85.986963801573424 109.72463243432247 
	-1452.512325744199 -85.996863063709128 109.77211265407418 
	-1452.4205155829313 -86.006730396088415 109.82016475784752 
	3.9464296630352815e-011 
	spline forward { ref 2 } F -11.641438050082819 F -0 F 1.5707963267948877 F 4.7123889803846986 
	plane -1452.558680601107 -85.991881057641507 0 -0.10685998882129091 -0.99427407830492776 0 0.99427407830492776 -0.10685998882129091 0 forward_v I I I I 
	nubs 3 open 2 
	0 3 0.31228088854559033 3 
	-9.1486663110618895 1.7251528183514182 
	-9.2519662224680914 1.7233286543050714 
	-9.355217619206698 1.7215234627551872 
	-9.4584138809901823 1.7197379686428169 
	
	nullbs 
	-1 
	-1 
	I I 
	0 
	0 
	0 
	
	-1 
	none F } I I #
-1378 coedge $-1 -1 -1 $-1 $1215 $1684 $1762 $1379 reversed $799 $-1 #
-1379 edge $-1 -1 -1 $-1 $1877 320.62399087251924 $1380 322.28024250040056 $1762 $1878 forward @7 unknown T -1452.4702292868469 -86.001387396647857 200 -1451.4162085768016 -84.723807732730336 200 #
-1380 vertex $-1 -1 -1 $-1 $1685 $1879 #
-1381 straight-curve $-1 -1 -1 $-1 -1452.6471319153673 -85.982374718635683 200 -0.99427407830492776 0.10685998882129091 0 I I #
-1382 coedge $-1 -1 -1 $-1 $1880 $998 $1409 $1383 reversed $1009 $-1 #
-1383 edge $-1 -1 -1 $-1 $1877 459.82012070211886 $996 469.60734933195391 $940 $1881 forward @7 unknown T -1460.9602182556257 -84.72380773273035 200 -1451.4162085768016 -82.555461933929934 200 #
-1384 edge $-1 -1 -1 $-1 $639 -47.27697975504023 $996 48.973020244959798 $942 $1882 forward @7 unknown T -1460.9602182556257 -82.555461933930005 103.74999999999997 -1460.9602182556255 -82.555461933929891 200 #
-1385 cface $-1 -1 $369 $544 $1883 0 #
-1386 coedge $-1 -1 -1 $-1 $1747 $944 $1423 $999 forward $604 $-1 #
-1387 coedge $-1 -1 -1 $-1 $944 $1747 $945 $1388 forward $604 $-1 #
-1388 edge $-1 -1 -1 $-1 $1225 -228.61289125203635 $994 -218.07048339843749 $1387 $995 forward @7 unknown T -1460.6278955091955 -83.428392523730508 107.34846920191868 -1450.3474732979332 -81.092737902468429 107.34846920191939 #
-1389 coedge $-1 -1 -1 $-1 $992 $974 $605 $947 forward $214 $-1 #
-1390 ellipse-curve $-1 -1 -1 $-1 -1460.9602182843118 -82.55546206019244 100 0.97514935430551553 -0.22154849761967743 0 1.6616137321475455 7.3136201572912256 0 1 I I #
-1391 coedge $-1 -1 -1 $-1 $1884 $948 $1415 $981 forward $967 $-1 #
-1392 coedge $-1 -1 -1 $-1 $948 $1884 $1393 $1885 reversed $967 $-1 #
-1393 coedge $-1 -1 -1 $-1 $1737 $950 $1429 $1885 forward $619 $-1 #
-1394 point $-1 -1 -1 $-1 -1460.9602182556257 -82.555461933929948 -7.1054273576010019e-015 #
-1395 cell3d-cell $-1 -1 $1886 $17 $-1 1 $1489 #
-1396 cshell $-1 -1 $-1 $1887 $953 #
-1397 cface $-1 -1 $1888 $954 $1889 0 #
-1398 cface $-1 -1 $1890 $611 $1891 0 #
-1399 face $1892 -1 -1 $-1 $1893 $1894 $21 $-1 $1895 forward double in T 6.7245949352937302 8.6287726203253996 90.591547538907378 12.639324772810051 13.657810656620423 109.40845246109262 T -18.35525928744168 -16.428216948223909 90.591916031340531 109.40808396865947 #
-1400 cface $-1 -1 $1535 $375 $1493 0 #
-1401 face $1896 -1 -1 $-1 $1735 $1897 $21 $-1 $1898 forward single T -987.80941377394799 14.04709575457813 90.240187190731092 -977.41211727398104 24.66503916280816 109.75981245155511 T -9.2980777600781437 -0 1.7129526464263898 4.5702324046657248 #
-1402 cface_ptr-ct-attrib $-1 -1 $-1 $-1 $958 1 1 1 1 1 1 1 1 1 1 1 1 0 1 0 1 1 1 $-1 $613 #
-1403 loop $-1 -1 -1 $-1 $-1 $1283 $958 T -986.33641650576828 14.50830865081093 107.34740740517474 -977.62276309005631 16.518256781297804 200.00000000000006 periphery $337 F #
-1404 cface $-1 -1 $1899 $1326 $614 0 #
-1405 cface_ptr-ct-attrib $-1 -1 $-1 $-1 $960 1 1 1 1 1 1 1 1 1 1 1 1 0 1 0 1 1 1 $1595 $1900 #
-1406 face $1901 -1 -1 $-1 $1902 $1903 $21 $-1 $1904 forward double in T -975.87038518660745 12.311208802719229 92.646183063071021 -975.37373019606082 13.84333409113394 107.35381693692898 T -72.136571943261302 -71.696678502894173 92.646183063071049 107.35381693692898 #
-1407 loop $-1 -1 -1 $-1 $-1 $1634 $960 T -976.74683766109035 13.842799323043067 0 -975.86985041851665 15.179997180480145 200 periphery $1102 F #
-1408 coedge $-1 -1 -1 $-1 $1905 $1905 $1906 $1907 reversed $961 $1908 #
-1409 coedge $-1 -1 -1 $-1 $968 $1737 $940 $1383 forward $619 $-1 #
-1410 integer_attrib-name_attrib-gen-attrib $-1 -1 $-1 $-1 $970 2 3 2 1 1 1 1 1 1 1 1 1 1 1 0 1 1 1 @12 make_tangent 1 #
-1411 straight-curve $-1 -1 -1 $-1 -1884.6011867103202 21.384534041340043 100 0.97514935430551553 -0.2215484976196774 0 I I #
-1412 point $-1 -1 -1 $-1 -1672.9937768260233 -26.691489942129955 100 #
-1413 ellipse-curve $-1 -1 -1 $-1 -1460.9602182843118 -82.55546206019244 100 0.97514935430551553 -0.22154849761967743 0 1.6616137321475455 7.3136201572912256 0 1 I I #
-1414 coedge $-1 -1 -1 $-1 $1812 $977 $1262 $979 forward $1416 $-1 #
-1415 coedge $-1 -1 -1 $-1 $977 $1812 $1391 $981 reversed $1416 $-1 #
-1416 loop $-1 -1 -1 $-1 $-1 $977 $1883 T -1460.6278955091964 -83.428392523730523 0 -1450.3474732979332 -81.092737902468429 92.651530798081325 periphery $76 F #
-1417 vertex $-1 -1 -1 $-1 $979 $1909 #
-1418 vertex $-1 -1 -1 $-1 $981 $1910 #
-1419 point $-1 -1 -1 $-1 -1460.1294114182381 -78.898651981546919 100 #
-1420 straight-curve $-1 -1 -1 $-1 -1460.6278955091964 -81.09273790247164 51.026979755040188 0 0 1 I I #
-1421 point $-1 -1 -1 $-1 -1460.6278955091955 -81.092737902468429 107.34846920191868 #
-1422 point $-1 -1 -1 $-1 -1460.9602182556257 -82.555461933929948 200 #
-1423 coedge $-1 -1 -1 $-1 $998 $1880 $1386 $999 reversed $1009 $-1 #
-1424 vertex $-1 -1 -1 $-1 $1748 $1911 #
-1425 cface $-1 -1 $-1 $41 $667 0 #
-1426 cface_ptr-ct-attrib $-1 -1 $-1 $-1 $1002 1 1 1 1 1 1 1 1 1 1 1 1 0 1 0 1 1 1 $-1 $1912 #
-1427 loop $-1 -1 -1 $-1 $-1 $1913 $1002 T -985.66158181603578 5.7392921133836179 100.00000000000001 -975.3776579534848 13.843298882669004 107.34896881564654 periphery $1108 F #
-1428 coedge $-1 -1 -1 $-1 $1914 $1915 $1916 $1917 reversed $1003 $-1 #
-1429 coedge $-1 -1 -1 $-1 $1810 $1006 $1392 $1885 forward $1289 $-1 #
-1430 cface $-1 -1 $965 $544 $674 0 #
-1431 edge $-1 -1 -1 $-1 $1010 0 $1766 0.17792139248160982 $1312 $1918 forward @7 unknown T -1452.6471319153673 -86.001387396647743 0 -1452.4702292868469 -85.982374718635683 0 #
-1432 point $-1 -1 -1 $-1 -1452.6471319153673 -85.982374718635683 0 #
-1433 cface $-1 -1 $1919 $1012 $1439 0 #
-1434 face $1920 -1 -1 $-1 $1921 $1922 $21 $-1 $1923 forward single T 491.99898827658171 -93.483098607443765 103.43693166589148 824.19964966986299 -42.945902508818648 103.55308469353339 F #
-1435 cface $-1 -1 $1924 $1012 $1268 0 #
-1436 cell3d-cell $-1 -1 $1925 $17 $-1 1 $1012 #
-1437 cface $-1 -1 $1926 $1012 $681 0 #
-1438 cface_ptr-ct-attrib $-1 -1 $-1 $-1 $1015 1 1 1 1 1 1 1 1 1 1 1 1 0 1 0 1 1 1 $-1 $1924 #
-1439 face $1927 -1 -1 $-1 $1434 $1928 $21 $-1 $1929 reversed single T 491.99898827658211 -94.817349471624738 103.43693166589148 824.40262728370965 -42.945902508818648 103.74698283129409 F #
-1440 loop $-1 -1 -1 $-1 $-1 $1930 $1015 T 491.99898827658211 -94.817349471624922 96.253017168705895 824.40262728370965 -42.945902508818634 96.563068334108507 periphery $1441 T #
-1441 cone-surface $-1 -1 -1 $-1 824.42524691482743 -44.428841012957179 100 -0.98862551036851232 -0.15039813911281844 0 -0.56399302167306931 3.7073456638819224 0 1 I I 0 1 3.7500000000000013 forward I I I I #
-1442 coedge $-1 -1 -1 $-1 $1931 $1932 $1933 $1934 forward $1016 $-1 #
-1443 coedge $-1 -1 -1 $-1 $1935 $1017 $1932 $1936 forward $682 $-1 #
-1444 coedge $-1 -1 -1 $-1 $1017 $1937 $1938 $1939 reversed $682 $-1 #
-1445 coedge $-1 -1 -1 $-1 $1940 $1933 $1017 $1446 reversed $1454 $-1 #
-1446 edge $-1 -1 -1 $-1 $1941 -1.5306793419695883 $1942 -1.2246467990769486e-016 $1017 $1943 forward @7 unknown T 824.40262728370772 -47.838811396932719 99.999999999999986 824.944000674265 -44.280153373002101 103.74698283129409 #
-1447 coedge $-1 -1 -1 $-1 $1019 $1018 $1944 $1945 reversed $448 $-1 #
-1448 coedge $-1 -1 -1 $-1 $1946 $1947 $1018 $1449 forward $1922 $-1 #
-1449 edge $-1 -1 -1 $-1 $1948 -167.70298950007657 $1456 168.31975916382532 $1448 $1949 forward @7 unknown T 491.99898827658171 -93.483098607441349 103.55308469353295 824.19964966986299 -42.945902508821263 103.55308469353339 #
-1450 coedge $-1 -1 -1 $-1 $1950 $1951 $1019 $1451 forward $1952 $-1 #
-1451 edge $-1 -1 -1 $-1 $1455 -168.31975916382532 $1953 167.70298950007657 $1450 $1954 forward @7 unknown T 491.99898827658171 -93.483098607441349 96.446915306466636 824.19964966986299 -42.945902508821263 96.446915306467076 #
-1452 coedge $-1 -1 -1 $-1 $1955 $1020 $1951 $1956 forward $1454 $-1 #
-1453 coedge $-1 -1 -1 $-1 $1020 $1940 $1946 $1957 forward $1454 $-1 #
-1454 loop $-1 -1 -1 $-1 $1958 $1020 $1268 T 823.81601463091658 -47.838811396932719 96.253017168705895 824.944000674265 -40.424120069169241 103.74698283129409 hole $1779 F #
-1455 vertex $-1 -1 -1 $-1 $1956 $1959 #
-1456 vertex $-1 -1 -1 $-1 $1957 $1960 #
-1457 ellipse-curve $-1 -1 -1 $-1 824.3800076525896 -44.13146573305103 99.999999999999986 0.98862551036849178 0.15039813911295441 0 0.56399302167298948 -3.707345663881787 -4.5924254965383805e-016 1 I I #
-1458 cell3d-cell $-1 -1 $1562 $17 $-1 1 $1775 #
-1459 cshell $-1 -1 $-1 $1961 $1022 #
-1460 cface $-1 -1 $1962 $1023 $1963 1 #
-1461 cface $-1 -1 $1964 $685 $1965 0 #
-1462 face $1966 -1 -1 $-1 $1967 $1968 $21 $-1 $1969 forward single T 441.06262376520425 -95.888132670956651 96.256550200997964 441.99159787031999 -91.799237875898783 103.74344979900204 F #
-1463 cface $-1 -1 $1970 $451 $1971 0 #
-1464 face $1972 -1 -1 $-1 $1973 $1974 $21 $-1 $435 reversed single T 4.4253048103386243 3.8387420141933646 0 14.601253322603469 7.3521500153002819 1.4210854715202004e-014 F #
-1465 cface_ptr-ct-attrib $-1 -1 $-1 $-1 $1026 1 1 1 1 1 1 1 1 1 1 1 1 0 1 0 1 1 1 $-1 $686 #
-1466 face $1975 -1 -1 $-1 $1976 $1977 $21 $-1 $1978 forward double in T 12.841472351415241 -2.4442388280453287 -5.6843418860808015e-014 14.601253322603409 5.3014660456516403 200.00000000000006 F #
-1467 loop $-1 -1 -1 $-1 $-1 $1979 $1026 T 13.672279217489177 1.2125712506003197 96.256550188961228 14.601253322603403 5.301466045651642 103.74344981103877 periphery $1468 F #
-1468 plane-surface $-1 -1 -1 $-1 14.087682650526119 3.0409762899231509 100 0.97514935430550809 -0.22154849761971024 0 0.22154849761971024 0.97514935430550809 -0 forward_v I I I I #
-1469 cface $-1 -1 $1980 $284 $1981 0 #
-1470 face $1982 -1 -1 $-1 $1983 $1984 $21 $-1 $1985 forward double in T -34.648159951729035 8.1607794826334263 -5.6843418860808015e-014 -24.755113768985154 10.440918728377937 200.00000000000003 F #
-1471 cface_ptr-ct-attrib $-1 -1 $-1 $-1 $1028 1 1 1 1 1 1 1 1 1 1 1 1 0 1 0 1 1 1 $-1 $687 #
-1472 face $1986 -1 -1 $-1 $1987 $1988 $21 $-1 $1989 forward double in T -36.205724095218372 8.1607794826334246 -5.6843418860808015e-014 -34.648159951728957 14.91872377611654 200.00000000000006 F #
-1473 loop $-1 -1 -1 $-1 $-1 $1990 $1028 T -35.363503863108413 8.1607794826334246 96.292797320605274 -34.645410613440085 11.267334250399035 103.70720667939474 periphery $1474 F #
-1474 cone-surface $-1 -1 -1 $-1 -247.17154276805252 -40.702663887262474 100.00000200000001 0.97514935421462945 0.22154849801971402 -2.5132599994836135e-026 0.83080686757389421 -3.6568100783047197 4.5924254968023975e-016 1 I I 0 -1 3.7499999999998552 forward I I I I #
-1475 cface_ptr-ct-attrib $-1 -1 $-1 $-1 $1030 1 1 1 1 1 1 1 1 1 1 1 1 0 1 0 1 1 1 $-1 $1991 #
-1476 face $1992 -1 -1 $-1 $1028 $1993 $21 $-1 $1474 forward single T -34.648159951729035 7.8854125683235887 103.70720533534922 -34.582698218366993 8.1614131473325155 103.73948378015263 F #
-1477 loop $-1 -1 -1 $-1 $-1 $1994 $1030 T -34.648159951728957 6.6990997918397568 200 -23.878126526411663 10.440918728377937 200 periphery $299 F #
-1478 coedge $-1 -1 -1 $-1 $1995 $1995 $1996 $1997 forward $1031 $-1 #
-1479 cface $-1 -1 $1998 $170 $1999 0 #
-1480 face $2000 -1 -1 $-1 $2001 $2002 $21 $-1 $2003 forward single T -471.69466201063955 -90.959973821608202 100.36091147459096 -462.06501596747427 -82.189730724206214 107.47063878723563 F #
-1481 cface_ptr-ct-attrib $-1 -1 $-1 $-1 $1034 1 1 1 1 1 1 1 1 1 1 1 1 0 1 0 1 1 1 $-1 $689 #
-1482 face $2004 -1 -1 $-1 $2005 $2006 $21 $-1 $2007 forward single T -34.311273499758443 6.6990997918397568 -2.8421709430404007e-014 -23.878126526411666 9.1037209173005778 92.558521154914061 F #
-1483 loop $-1 -1 -1 $-1 $-1 $2008 $1034 T -471.38954451238789 -90.959606731885202 107.46754431211087 -462.06501596747427 -88.810498854434897 200.00000000000006 periphery $846 F #
-1484 cface_ptr-ct-attrib $-1 -1 $-1 $-1 $1036 1 1 1 1 1 1 1 1 1 1 1 1 0 1 0 1 1 1 $-1 $2009 #
-1485 face $2010 -1 -1 $-1 $2011 $2012 $21 $-1 $2007 forward single T -210.68759939997327 -33.951936832934202 96.36845600559495 -34.313086247720378 6.6986819915288791 96.563068364125854 F #
-1486 loop $-1 -1 -1 $-1 $-1 $2013 $1036 T -462.06501596747455 -89.881229544133561 96.24970244761154 -211.06895410360841 -31.027885963856917 96.563367631741514 periphery $1487 T #
-1487 cone-surface $-1 -1 -1 $-1 -247.83845918837696 -40.975104043416934 100 0.97445312719576938 0.22459096798042832 0 0 -0 3.7500000000000031 1 I I 0 1 3.7500000000000031 forward I I I I #
-1488 coedge $-1 -1 -1 $-1 $2014 $2015 $2016 $2017 reversed $1037 $-1 #
-1489 cshell $-1 -1 $-1 $2018 $1395 #
-1490 cface $-1 -1 $2019 $98 $692 1 #
-1491 cface $-1 -1 $2020 $1489 $692 0 #
-1492 cface_ptr-ct-attrib $-1 -1 $-1 $-1 $1041 1 1 1 1 1 1 1 1 1 1 1 1 0 1 0 1 1 1 $1045 $2018 #
-1493 face $2021 -1 -1 $-1 $2022 $1558 $21 $-1 $435 reversed single T -946.41658977307225 10.118121668770531 0 -937.39960501659243 13.36821956486067 7.1054273576010019e-015 F #
-1494 loop $-1 -1 -1 $-1 $-1 $2023 $1041 T -507.34497638208427 -96.807641934248025 89.386727087463044 -500.47742854669303 -90.739389000701152 110.61327291253698 periphery $1495 F #
-1495 spline-surface $-1 -1 -1 $-1 forward { sumsur 
	intcurve reversed { exactcur full nubs 3 open 11 
	16.063021745069232 3 22.264660400028966 1 28.514660400028966 1 33.668542432051041 1 37.040863333989648 1 
	42.500569721082627 1 48.95571531384266 1 56.014896437397681 1 62.644758265809841 1 68.467094991240131 1 
	71.25232513080671 3 
	-500.47850539474177 -90.740465848749864 200 
	-506.38888214949083 -97.230283952991599 200 
	-520.65643089194293 -103.8873415170038 200 
	-539.34432426825015 -123.14101816682705 200 
	-532.73815666398127 -144.6854054739546 200 
	-519.29706989690476 -157.46841081585907 200 
	-500.83736279961721 -168.42594485485347 200 
	-474.4373316462943 -163.90464849089176 200 
	-450.55926221840565 -149.02594997200725 200 
	-443.58193186698958 -119.64650517764136 200 
	-457.3394158435982 -103.20141045529031 200 
	-468.24336673585168 -96.60353667402849 200 
	-470.15056626973279 -93.752698160467304 200 
	0 
	null_surface 
	null_surface 
	nullbs 
	nullbs 
	-1 
	-1 
	I I 
	0 
	0 
	9 22.264660400028966 28.514660400028966 33.668542432051041 37.040863333989648 42.500569721082627 48.95571531384266 56.014896437397681 62.644758265809841 68.467094991240131 
	
	-1 
	none F F 1 F 0 } I I 
	straight -470.15056626970181 -93.752698160512111 200 0 0 -1 I I 
	-470.15056626970181 -93.752698160512111 200 
	none F -71.25232513080671 F -16.063021745069232 F 0 F 2648.5565346784024 OPEN OPEN NON_SINGULAR NON_SINGULAR 
	0 
	0 
	9 -68.467094991240131 -62.644758265809841 -56.014896437397681 -48.95571531384266 -42.500569721082627 -37.040863333989648 -33.668542432051041 -28.514660400028966 -22.264660400028966 
	0 
	0 
	0 
	} F -18.32237230249768 F -16.063021745069232 F 89.387803935511741 F 110.61219606448826 #
-1496 coedge $-1 -1 -1 $-1 $2024 $2025 $2026 $2027 forward $1042 $-1 #
-1497 coedge $-1 -1 -1 $-1 $2028 $1044 $2029 $2030 forward $693 $2031 #
-1498 coedge $-1 -1 -1 $-1 $1044 $2028 $2032 $2033 reversed $693 $2034 #
-1499 coedge $-1 -1 -1 $-1 $2032 $2035 $2036 $1500 forward $2037 $2038 #
-1500 edge $-1 -1 -1 $-1 $2039 -22.587930188101382 $2040 -19.301963313361149 $1499 $2041 forward @7 unknown T -471.69466201063955 -90.959973821608202 106.49876253844663 -471.38917742238448 -87.871033817823204 107.47063878723563 #
-1501 pcurve $-1 -1 -1 $-1 0 reversed { exppc nubs 3 open 20 
	-22.587930188101382 3 -20.885946506930079 3 -18.984133148748864 3 -16.389541596281617 3 -14.235044542505035 3 
	-12.591279294007713 3 -11.940544847975632 3 -11.523023879563507 3 -11.3941813937634 3 -11.313355035043902 3 
	-11.238893631927718 3 -11.143356456456269 3 -10.940744443919424 3 -9.6174526551169155 3 -7.4207630903436215 3 
	-6.9789545813514691 3 -5.9221881399127518 3 -2.8500703157016507 3 -0.35120115888054709 3 0.0056452176794685727 3 
	-72.091640085067695 92.529728302767765 
	-72.244831324043773 92.580239980579876 
	-72.392940361435876 92.694546354498257 
	-72.534508098646384 92.868827077718549 
	-72.692697285001657 93.063570077408016 
	-72.840946828303174 93.331027070253768 
	-72.977349323400219 93.661039803854081 
	-73.163439488342959 94.11126708147971 
	-73.327329586677592 94.677162993998863 
	-73.463669254021283 95.33468539115394 
	-73.576882993318918 95.880678869825232 
	-73.670809752458183 96.488765900474945 
	-73.741598487089192 97.144177397001485 
	-73.79560648016934 97.644221079849643 
	-73.835705787116368 98.167864824744584 
	-73.860555425190569 98.707667069490881 
	-73.870392909880735 98.921364198702591 
	-73.877803026767026 99.13684637524176 
	-73.882741498972578 99.3536231719944 
	-73.885910096716728 99.492710412052659 
	-73.888057003724157 99.632153061723159 
	-73.889176793747069 99.771819647910178 
	-73.889522348919243 99.814919256095095 
	-73.889770013152827 99.85803114985346 
	-73.889919726414476 99.901151452985147 
	-73.890013645572552 99.928201979582582 
	-73.890069012186444 99.955254436594274 
	-73.890085820970029 99.98230786663467 
	-73.890101306086891 100.00723087927346 
	-73.890084066449418 100.03215384976309 
	-73.890034103454596 100.05707602952231 
	-73.889969998788231 100.08905225560916 
	-73.889852028205809 100.12102561636026 
	-73.889680207439625 100.15299453093922 
	-73.889315815766324 100.22079312441343 
	-73.888709295371058 100.28855942779155 
	-73.887861009273593 100.35627837869285 
	-73.882320715718038 100.79856178801299 
	-73.866509165420567 101.23629361186313 
	-73.840810672039623 101.66535551469651 
	-73.798150683730171 102.37760644270142 
	-73.728975867571592 103.0544825886699 
	-73.63699184493403 103.67896694826001 
	-73.618491586843717 103.80456617184802 
	-73.599089262627913 103.92788817193144 
	-73.578818005023152 104.04880901581329 
	-73.530330969743233 104.33804086011682 
	-73.476902380825152 104.61337628735312 
	-73.41897063898034 104.873148396101 
	-73.250557705213495 105.62832995204707 
	-73.044600961135899 106.25115703623516 
	-72.809548041802287 106.70151581192603 
	-72.618355345443263 107.06783888886291 
	-72.409449534350287 107.31667248934825 
	-72.187344496724108 107.43009879471273 
	-72.15562719865099 107.44629642793632 
	-72.123721458537972 107.45968952049486 
	-72.091640085067695 107.4702676972322 
	0.00032424880531787219 
	-1 
	spline forward { ref 22 } I I I I 
	} 0 0 #
-1502 cface $-1 -1 $2042 $98 $2043 0 #
-1503 cface_ptr-ct-attrib $-1 -1 $-1 $-1 $1046 1 1 1 1 1 1 1 1 1 1 1 1 0 1 0 1 1 1 $695 $2044 #
-1504 face $2045 -1 -1 $-1 $2046 $2047 $21 $-1 $2048 forward double in T -470.77005539098843 -92.356152446185973 0 -461.72812951550372 -90.272178545228513 200 F #
-1505 loop $-1 -1 -1 $-1 $-1 $2049 $1046 T -512.10136410086977 -94.72828674960229 -2.8421709430404007e-014 -510.34158321530538 -86.982582252779864 200.00000000000006 periphery $1506 F #
-1506 plane-surface $-1 -1 -1 $-1 -510.39066673048211 -87.198624151713148 103.74344980737241 0.97514935430550809 -0.22154849761971018 0 0 0 -1 forward_v I I I I #
-1507 cface $-1 -1 $2050 $1075 $697 0 #
-1508 cface_ptr-ct-attrib $-1 -1 $-1 $-1 $1048 1 1 1 1 1 1 1 1 1 1 1 1 0 1 0 1 1 1 $-1 $2051 #
-1509 face $2052 -1 -1 $-1 $2053 $2054 $21 $-1 $1175 forward single T -510.00926046887662 -88.167737503720275 100.00000000000014 -497.70504938995953 -80.101046435019853 107.24418671530132 F #
-1510 loop $-1 -1 -1 $-1 $-1 $2055 $1048 T -510.00926046887662 -88.167470975836096 0 -498.35574940582933 -85.519858221321599 92.756079812466496 periphery $1067 F #
-1511 coedge $-1 -1 -1 $-1 $2056 $2057 $2058 $2059 reversed $1049 $-1 #
-1512 coedge $-1 -1 -1 $-1 $2060 $1050 $2061 $2062 forward $698 $-1 #
-1513 coedge $-1 -1 -1 $-1 $1050 $2063 $2064 $2065 forward $698 $-1 #
-1514 coedge $-1 -1 -1 $-1 $2066 $2067 $2068 $1515 reversed $1569 $-1 #
-1515 edge $-1 -1 -1 $-1 $2069 -5.6193643290646804 $2070 5.5759448637340316 $1050 $2071 forward @7 unknown T -510.34158321530543 -89.462886184832485 -1.4210854715202004e-014 -499.42448468469723 -86.982582252779864 0 #
-1516 cface_ptr-ct-attrib $-1 -1 $-1 $-1 $1052 1 1 1 1 1 1 1 1 1 1 1 1 0 1 0 1 1 1 $-1 $2072 #
-1517 face $2073 -1 -1 $-1 $563 $2074 $21 $-1 $1054 forward single T -938.66090178251102 -91.071476670956642 96.40202098620847 -510.67390596173499 8.6553976373154953 100 F #
-1518 loop $-1 -1 -1 $-1 $-1 $2075 $1052 T -938.66090178251102 -91.071476670956642 100 -510.67390596173499 8.6553976373154953 103.59797901379156 periphery $1054 F #
-1519 coedge $-1 -1 -1 $-1 $1585 $1524 $2076 $2077 reversed $1053 $-1 #
-1520 coedge $-1 -1 -1 $-1 $2078 $1055 $2079 $2080 reversed $459 $-1 #
-1521 coedge $-1 -1 -1 $-1 $2081 $2082 $2083 $1522 reversed $1053 $-1 #
-1522 edge $-1 -1 -1 $-1 $1530 4.5939534793338552 $2084 4.6532750771984546 $1521 $2085 forward @7 unknown T -510.39066673048211 -87.198624151713261 96.256550192627586 -510.34158321530538 -86.982582252779864 96.276269836102401 #
-1523 coedge $-1 -1 -1 $-1 $1056 $2086 $2087 $2088 reversed $459 $-1 #
-1524 coedge $-1 -1 -1 $-1 $1519 $2081 $2089 $1525 reversed $1053 $-1 #
-1525 edge $-1 -1 -1 $-1 $2090 1.6299102299811574 $1529 1.689231827845731 $1524 $2085 forward @7 unknown T -510.39066673048211 -87.198624151713162 103.7237301638976 -510.34158321530538 -86.982582252779864 103.74344980737241 #
-1526 coedge $-1 -1 -1 $-1 $1057 $1057 $2081 $2091 forward $1528 $-1 #
-1527 coedge $-1 -1 -1 $-1 $2092 $1081 $702 $1058 forward $715 $-1 #
-1528 loop $-1 -1 -1 $-1 $-1 $1057 $2093 T -510.34158321530543 -86.982582252779864 96.276269836102401 -509.60894350264806 -83.757856513665601 103.7237301638976 periphery $460 F #
-1529 vertex $-1 -1 -1 $-1 $2091 $2094 #
-1530 vertex $-1 -1 -1 $-1 $1522 $2095 #
-1531 straight-curve $-1 -1 -1 $-1 -510.34158321530543 -86.982582252779864 150 -0 0 -1 I I #
-1532 cface_ptr-ct-attrib $-1 -1 $-1 $-1 $1059 1 1 1 1 1 1 1 1 1 1 1 1 0 1 0 1 1 1 $-1 $703 #
-1533 face $2096 -1 -1 $-1 $462 $2097 $21 $-1 $435 reversed single T -938.06425050945165 -88.445306284238143 -7.1054273576010019e-015 -510.00926046887582 11.580845700228821 7.1054273576010019e-015 F #
-1534 loop $-1 -1 -1 $-1 $-1 $2098 $1059 T -947.56641908176641 8.655397637312273 107.42515676492215 -938.06425050945086 10.814237369947939 200.00000000000006 periphery $541 F #
-1535 cface $-1 -1 $2099 $375 $704 0 #
-1536 cface_ptr-ct-attrib $-1 -1 $-1 $-1 $1061 1 1 1 1 1 1 1 1 1 1 1 1 0 1 0 1 1 1 $1076 $2100 #
-1537 loop $-1 -1 -1 $-1 $-1 $2101 $1061 T -947.56641908176641 10.814237369944394 0 -946.41658977307225 12.091228467402331 200 periphery $1538 F #
-1538 plane-surface $-1 -1 -1 $-1 -946.41658977307213 12.091228467402502 200 0.74313864431688836 -0.66913747116930855 0 -0.66913747116930855 -0.74313864431688836 0 forward_v I I I I #
-1539 coedge $-1 -1 -1 $-1 $1092 $1557 $717 $1085 forward $1062 $-1 #
-1540 cface $-1 -1 $2102 $1075 $706 0 #
-1541 cface_ptr-ct-attrib $-1 -1 $-1 $-1 $1065 1 1 1 1 1 1 1 1 1 1 1 1 0 1 0 1 1 1 $-1 $2103 #
-1542 face $2104 -1 -1 $-1 $2105 $2106 $21 $-1 $2107 forward double in T -463.59096388804926 -90.272178545228542 -2.8421709430404007e-014 -461.72812951550372 -82.189730724206186 200.00000000000006 F #
-1543 loop $-1 -1 -1 $-1 $-1 $2108 $1065 T -945.26713933782514 11.580466826785715 107.24354131409223 -937.39922614314935 13.368598438303886 200 periphery $1067 F #
-1544 coedge $-1 -1 -1 $-1 $2109 $2110 $2111 $2112 reversed $1066 $-1 #
-1545 coedge $-1 -1 -1 $-1 $2113 $1068 $2114 $2115 reversed $707 $-1 #
-1546 coedge $-1 -1 -1 $-1 $1068 $2113 $2116 $2117 reversed $707 $-1 #
-1547 edge $-1 -1 -1 $-1 $2118 224.7603311259399 $2119 233.66631252428198 $1068 $2120 forward @7 unknown T -946.41658977307225 10.118121668770545 200 -937.7319277630221 12.091228467402289 200 #
-1548 coedge $-1 -1 -1 $-1 $2121 $1069 $2122 $2123 reversed $709 $-1 #
-1549 coedge $-1 -1 -1 $-1 $1069 $2124 $2125 $2126 reversed $709 $-1 #
-1550 coedge $-1 -1 -1 $-1 $2127 $1592 $1068 $1547 forward $1062 $-1 #
-1551 coedge $-1 -1 -1 $-1 $1071 $1070 $1273 $1788 reversed $465 $-1 #
-1552 edge $-1 -1 -1 $-1 $1792 -24.101551761018801 $1560 -22.601551761018825 $1576 $2128 forward @7 unknown T -938.06425050945165 8.6553976373122801 0 -937.7319277630221 10.118121668770545 7.1054273576010019e-015 #
-1553 coedge $-1 -1 -1 $-1 $2129 $2130 $2131 $1554 reversed $2132 $-1 #
-1554 edge $-1 -1 -1 $-1 $2133 -132.61876013585839 $1559 -130.90038482699293 $1071 $2134 forward @7 unknown T -947.56641908176641 10.814237369944394 0 -946.41658977307225 12.091228467402289 0 #
-1555 coedge $-1 -1 -1 $-1 $2135 $1072 $2130 $2136 forward $1558 $-1 #
-1556 coedge $-1 -1 -1 $-1 $1072 $2135 $1577 $2137 reversed $1558 $-1 #
-1557 coedge $-1 -1 -1 $-1 $1539 $2127 $710 $1073 forward $1062 $-1 #
-1558 loop $-1 -1 -1 $-1 $-1 $1072 $1493 T -946.41658977307225 10.118121668770531 0 -937.39960501659243 13.36821956486067 7.1054273576010019e-015 periphery $435 T #
-1559 vertex $-1 -1 -1 $-1 $2136 $2138 #
-1560 vertex $-1 -1 -1 $-1 $2137 $2139 #
-1561 straight-curve $-1 -1 -1 $-1 -718.55703599206925 -39.67719201668838 0 0.97514935430550975 -0.22154849761970299 0 I I #
-1562 cell3d-cell $-1 -1 $565 $17 $-1 1 $1075 #
-1563 cface $-1 -1 $1691 $59 $2140 0 #
-1564 cface $-1 -1 $-1 $1565 $714 1 #
-1565 cshell $-1 -1 $-1 $2141 $1886 #
-1566 cface $-1 -1 $1491 $1489 $714 0 #
-1567 cface_ptr-ct-attrib $-1 -1 $-1 $-1 $1079 1 1 1 1 1 1 1 1 1 1 1 1 0 1 0 1 1 1 $-1 $2142 #
-1568 face $2143 -1 -1 $-1 $2093 $2144 $21 $-1 $299 forward single T -510.67390596173504 -90.740465848749864 200 -499.42448468469723 -86.982582252779864 200 F #
-1569 loop $-1 -1 -1 $-1 $-1 $1514 $1079 T -510.34158321530543 -89.462886184832485 -1.4210854715202004e-014 -498.35574940582933 -85.519858221321599 0 periphery $435 T #
-1570 coedge $-1 -1 -1 $-1 $2145 $2146 $1496 $2027 reversed $1080 $-1 #
-1571 coedge $-1 -1 -1 $-1 $1081 $2026 $2147 $2148 forward $715 $-1 #
-1572 coedge $-1 -1 -1 $-1 $2149 $2150 $2151 $1573 reversed $2152 $-1 #
-1573 edge $-1 -1 -1 $-1 $1529 -48.147994739788615 $2153 48.128275096313786 $2151 $2154 forward @7 unknown T -510.34158321530543 -86.982582252779864 103.7237301638976 -510.34158321530543 -86.982582252779864 200 #
-1574 coedge $-1 -1 -1 $-1 $2155 $1082 $2156 $1589 forward $468 $-1 #
-1575 coedge $-1 -1 -1 $-1 $2082 $2157 $719 $1090 forward $1053 $-1 #
-1576 coedge $-1 -1 -1 $-1 $2158 $2159 $1070 $1552 forward $2097 $-1 #
-1577 coedge $-1 -1 -1 $-1 $2160 $1084 $2158 $2137 forward $1579 $-1 #
-1578 coedge $-1 -1 -1 $-1 $1084 $2161 $2157 $1591 forward $1579 $-1 #
-1579 loop $-1 -1 -1 $-1 $-1 $1084 $1608 T -937.7319277630221 10.118121668770506 0 -936.16848118428925 16.999657486537018 200 periphery $469 F #
-1580 straight-curve $-1 -1 -1 $-1 -937.73192776302199 10.118121668770527 153.62196009376768 0 0 1 I I #
-1581 coedge $-1 -1 -1 $-1 $2162 $1086 $2163 $2164 reversed $292 $-1 #
-1582 coedge $-1 -1 -1 $-1 $1087 $2163 $2165 $1583 forward $468 $-1 #
-1583 edge $-1 -1 -1 $-1 $2166 -1.9823133344805854 $1586 -1.6299102299808541 $2165 $2167 forward @7 unknown T -938.06425050945165 8.6553976373122747 103.43693152878951 -937.78101127819787 9.9020797698405758 103.74344980737261 #
-1584 coedge $-1 -1 -1 $-1 $2116 $1087 $2161 $2168 forward $468 $-1 #
-1585 coedge $-1 -1 -1 $-1 $2157 $1519 $718 $1088 forward $1053 $-1 #
-1586 vertex $-1 -1 -1 $-1 $1583 $2169 #
-1587 ellipse-curve $-1 -1 -1 $-1 -937.83009491643702 9.686037329245849 100 -0.97514935430550809 0.22154849761971024 0 -0.83080686607387999 -3.6568100786455147 0 1 I I #
-1588 coedge $-1 -1 -1 $-1 $1089 $2170 $2155 $2171 reversed $292 $-1 #
-1589 edge $-1 -1 -1 $-1 $1590 1.6299102299808821 $2172 1.9823133344805846 $2156 $2173 forward @7 unknown T -938.06425050945165 8.655397637312273 96.256550192627387 -937.78101127819787 9.9020797698404728 96.563068471210471 #
-1590 vertex $-1 -1 -1 $-1 $1589 $2174 #
-1591 edge $-1 -1 -1 $-1 $1094 1.6892318278439209 $1093 4.5939534793356653 $2157 $1587 forward @7 unknown T -937.73192776302199 10.118121668770506 96.276269836101591 -936.99928805036313 13.342847407891364 103.72373016389841 #
-1592 coedge $-1 -1 -1 $-1 $1550 $1092 $1584 $2168 forward $1062 $-1 #
-1593 point $-1 -1 -1 $-1 -937.73192776302187 10.118121668770506 96.276269836101591 #
-1594 point $-1 -1 -1 $-1 -937.73192776302187 10.118121668770506 103.72373016389841 #
-1595 cface $-1 -1 $2175 $41 $960 1 #
-1596 cface_ptr-ct-attrib $-1 -1 $-1 $-1 $1097 1 1 1 1 1 1 1 1 1 1 1 1 0 1 0 1 1 1 $-1 $722 #
-1597 face $2176 -1 -1 $-1 $121 $1852 $21 $-1 $1108 forward single T -1412.7467825998735 -92.694871600776921 100.00000000000001 -984.31403596702148 11.58601105501903 107.34846926573329 F #
-1598 loop $-1 -1 -1 $-1 $-1 $2177 $1097 T -985.66158181603578 11.586011055015703 107.34846925602068 -975.86985041851665 13.842799369406109 200.00000000000006 periphery $185 F #
-1599 cface $-1 -1 $2178 $217 $724 1 #
-1600 cface $-1 -1 $1404 $1326 $724 0 #
-1601 cface_ptr-ct-attrib $-1 -1 $-1 $-1 $1100 1 1 1 1 1 1 1 1 1 1 1 1 0 1 0 1 1 1 $-1 $2178 #
-1602 loop $-1 -1 -1 $-1 $-1 $1112 $1100 T -986.33535471997629 13.04769074580939 0 -976.74683766109035 16.517194995505562 1.4210854715202004e-014 periphery $435 T #
-1603 coedge $-1 -1 -1 $-1 $1640 $2179 $1634 $2180 reversed $1101 $-1 #
-1604 coedge $-1 -1 -1 $-1 $1152 $1281 $1147 $1605 reversed $1284 $-1 #
-1605 edge $-1 -1 -1 $-1 $757 -47.968465858842769 $1126 48.281534141157309 $1147 $2181 forward @7 unknown T -985.99846826800569 13.047690745809382 103.74999999999993 -985.99846826800558 13.047690745809419 200.00000000000003 #
-1606 cface $-1 -1 $1599 $217 $1324 0 #
-1607 cface_ptr-ct-attrib $-1 -1 $-1 $-1 $1106 1 1 1 1 1 1 1 1 1 1 1 1 0 1 0 1 1 1 $-1 $796 #
-1608 face $2182 -1 -1 $-1 $2140 $1579 $21 $-1 $469 forward double in T -937.7319277630221 10.118121668770506 0 -936.16848118428925 16.999657486537018 200 F #
-1609 coedge $-1 -1 -1 $-1 $1701 $2183 $907 $1350 reversed $1107 $-1 #
-1610 coedge $-1 -1 -1 $-1 $2184 $1109 $2185 $2186 forward $729 $-1 #
-1611 coedge $-1 -1 -1 $-1 $1109 $2184 $2187 $2188 reversed $729 $-1 #
-1612 coedge $-1 -1 -1 $-1 $1352 $1351 $1802 $1613 reversed $1353 $-1 #
-1613 edge $-1 -1 -1 $-1 $1866 -51.71846585884272 $2189 40.933064950190463 $1109 $2190 forward @7 unknown T -986.33535471997629 14.509370436603035 -2.8421709430404007e-014 -986.33535471997618 14.50937043660309 92.651530809033176 #
-1614 coedge $-1 -1 -1 $-1 $1111 $1110 $1328 $1841 reversed $475 $-1 #
-1615 coedge $-1 -1 -1 $-1 $2191 $2192 $2193 $1616 reversed $2132 $-1 #
-1616 edge $-1 -1 -1 $-1 $1622 -159.48950970902936 $2194 -157.89038346836819 $1110 $2195 forward @7 unknown T -976.74683766109035 13.842799323043081 0 -975.86985041851665 15.179997180480129 1.4210854715202004e-014 #
-1617 edge $-1 -1 -1 $-1 $1730 82.66850322646313 $1621 84.168503226463145 $1111 $2196 forward @7 unknown T -985.99846826800569 11.586011055015703 0 -985.66158181603498 13.047690745809405 7.1054273576010019e-015 #
-1618 coedge $-1 -1 -1 $-1 $2187 $1112 $1356 $1865 forward $1602 $-1 #
-1619 coedge $-1 -1 -1 $-1 $1112 $2187 $2191 $2197 forward $1602 $-1 #
-1620 coedge $-1 -1 -1 $-1 $1643 $1156 $730 $1113 forward $725 $-1 #
-1621 vertex $-1 -1 -1 $-1 $1865 $2198 #
-1622 vertex $-1 -1 -1 $-1 $1616 $2199 #
-1623 straight-curve $-1 -1 -1 $-1 -756.92105662033021 65.845220137973058 0 0.9744531271957676 0.22459096798043635 -0 I I #
-1624 coedge $-1 -1 -1 $-1 $1115 $1844 $1111 $1617 forward $733 $-1 #
-1625 edge $-1 -1 -1 $-1 $1621 -151.71846585884273 $758 -55.468465858842762 $1115 $2200 forward @7 unknown T -985.99846826800569 13.047690745809382 -5.6843418860808015e-014 -985.99846826800558 13.047690745809419 96.249999999999957 #
-1626 coedge $-1 -1 -1 $-1 $2177 $2201 $1116 $1627 forward $1598 $-1 #
-1627 edge $-1 -1 -1 $-1 $1637 -457.97219720240929 $1632 -447.92375965979329 $1626 $1337 forward @7 unknown T -985.6615818160351 11.586011055015703 200 -975.86985041851665 13.842799369402712 200 #
-1628 coedge $-1 -1 -1 $-1 $1279 $1117 $1281 $1642 reversed $1631 $-1 #
-1629 coedge $-1 -1 -1 $-1 $1117 $1342 $1344 $1855 reversed $1631 $-1 #
-1630 coedge $-1 -1 -1 $-1 $1680 $1147 $735 $1118 forward $733 $-1 #
-1631 loop $-1 -1 -1 $-1 $-1 $1628 $2202 T -1413.4205555038147 -86.848152659138464 200 -985.66158181603498 14.509370436603049 200 periphery $299 F #
-1632 vertex $-1 -1 -1 $-1 $1855 $2203 #
-1633 straight-curve $-1 -1 -1 $-1 -967.0949826549105 -68.970570434604809 200 0.22459096798042835 -0.97445312719576938 0 I I #
-1634 coedge $-1 -1 -1 $-1 $2193 $1119 $1643 $2180 forward $1407 $-1 #
-1635 coedge $-1 -1 -1 $-1 $1119 $2204 $2201 $2205 forward $1407 $-1 #
-1636 coedge $-1 -1 -1 $-1 $2206 $2207 $736 $1120 forward $2208 $-1 #
-1637 vertex $-1 -1 -1 $-1 $2205 $2209 #
-1638 straight-curve $-1 -1 -1 $-1 -889.28015630558389 -118.18597809012954 200 0.54841651664162461 -0.83620531227364658 0 I I #
-1639 coedge $-1 -1 -1 $-1 $1122 $1121 $1805 $1808 reversed $1124 $-1 #
-1640 coedge $-1 -1 -1 $-1 $2210 $1603 $2207 $1641 reversed $1101 $-1 #
-1641 edge $-1 -1 -1 $-1 $2211 -161.08863589897132 $1125 -159.48950970902936 $2207 $1638 forward @7 unknown T -977.62382487584864 15.179997180480115 200 -976.74683766109035 16.517194995505548 200 #
-1642 edge $-1 -1 -1 $-1 $1286 -85.66850322646313 $1126 -84.168503226463145 $1122 $1633 forward @7 unknown T -986.33535471997629 13.04769074580939 200 -985.99846826800569 14.509370436603049 200 #
-1643 coedge $-1 -1 -1 $-1 $1123 $1620 $1603 $2180 reversed $725 $-1 #
-1644 point $-1 -1 -1 $-1 -976.74683766109035 15.179997180480115 200 #
-1645 point $-1 -1 -1 $-1 -985.99846826800569 13.04769074580939 200 #
-1646 face $2212 -1 -1 $-1 $2213 $1233 $21 $-1 $435 reversed single T -1423.3812684044929 -87.617073994084208 0 -1413.083669051844 -83.924793277551103 1.4210854715202004e-014 F #
-1647 cface_ptr-ct-attrib $-1 -1 $-1 $-1 $1129 1 1 1 1 1 1 1 1 1 1 1 1 0 1 0 1 1 1 $-1 $739 #
-1648 face $2214 -1 -1 $-1 $1201 $1372 $21 $-1 $303 forward single T -1413.083669051844 -89.040672373792788 96.249999999999915 -1412.2414528807853 -85.386472968344719 103.74999999999999 F #
-1649 cface $-1 -1 $202 $351 $1201 1 #
-1650 cface $-1 -1 $2215 $351 $742 0 #
-1651 coedge $-1 -1 -1 $-1 $2216 $2217 $1832 $2218 forward $1132 $-1 #
-1652 coedge $-1 -1 -1 $-1 $2219 $1133 $1374 $1875 reversed $743 $-1 #
-1653 coedge $-1 -1 -1 $-1 $1133 $1662 $1666 $1667 forward $743 $-1 #
-1654 edge $-1 -1 -1 $-1 $2220 -113.49263305405823 $1375 104.50736710128027 $1366 $2221 forward @7 unknown T -1412.7467825998733 -86.848152659138407 96.563068123459189 -1200.3160007198255 -37.887321488877689 96.563068175251601 #
-1655 coedge $-1 -1 -1 $-1 $2222 $1134 $1151 $1674 forward $483 $-1 #
-1656 edge $-1 -1 -1 $-1 $1658 -114.27704987144796 $1677 106.0048835669638 $1368 $2223 forward @7 unknown T -1200.9897736504195 -34.963962222930135 96.563068282314632 -986.33535471997629 14.509370436603051 96.563068334107072 #
-1657 coedge $-1 -1 -1 $-1 $1135 $2222 $1869 $2224 forward $483 $-1 #
-1658 vertex $2225 -1 -1 $-1 $1656 $2226 #
-1659 straight-curve $-1 -1 -1 $-1 -1311.7629888326626 -60.49486046291495 96.563068282314646 0.97445312719576938 0.2245909679804283 -0 I I #
-1660 ellipse-curve $-1 -1 -1 $-1 -1413.0836690242966 -85.38647308786733 100 -0.97445312719576616 -0.2245909679804432 1.8581372103448052e-030 0 -0 3.7499999999999893 1 I I #
-1661 point $-1 -1 -1 $-1 -1413.0836690518438 -85.386472968344719 103.74999999999994 #
-1662 coedge $-1 -1 -1 $-1 $1653 $2219 $748 $1141 forward $743 $-1 #
-1663 vertex $-1 -1 -1 $-1 $2227 $2228 #
-1664 ellipse-curve $-1 -1 -1 $-1 -985.99846822687482 13.047690567351864 100.00000000000001 0.97445312719576616 0.2245909679804432 -1.8581372103448052e-030 0.84221612992662842 -3.6541992269839816 4.5924254964401062e-016 1 I I #
-1665 coedge $-1 -1 -1 $-1 $1368 $1142 $755 $1155 forward $921 $-1 #
-1666 coedge $-1 -1 -1 $-1 $1142 $1366 $1653 $1667 reversed $921 $-1 #
-1667 edge $-1 -1 -1 $-1 $1143 -106.07666081825712 $2220 114.20527262015453 $1666 $2229 forward @7 unknown T -1200.316000746478 -37.887321604517382 96.563068123459189 -985.66158181603498 11.586011055015774 96.563068175251658 #
-1668 point $-1 -1 -1 $-1 -985.66158181603498 11.586011055015762 96.563068148856161 #
-1669 coedge $-1 -1 -1 $-1 $2230 $2216 $751 $1146 forward $1132 $-1 #
-1670 coedge $-1 -1 -1 $-1 $1832 $1148 $2216 $2231 reversed $885 $-1 #
-1671 coedge $-1 -1 -1 $-1 $1148 $2232 $754 $1153 forward $885 $-1 #
-1672 point $-1 -1 -1 $-1 -985.66158181603498 11.586011055015762 103.43693185114392 #
-1673 coedge $-1 -1 -1 $-1 $1154 $1152 $1655 $1674 reversed $1284 $-1 #
-1674 edge $-1 -1 -1 $-1 $1677 1.9823132233316136 $1675 4.3008720838479739 $1655 $1664 forward @7 unknown T -986.84068435680149 14.509370427173405 96.563068282314632 -986.33535471780283 16.701889794335845 103.43693171768541 #
-1675 vertex $-1 -1 -1 $-1 $2233 $2234 #
-1676 coedge $-1 -1 -1 $-1 $1864 $1154 $1115 $1625 reversed $1284 $-1 #
-1677 vertex $-1 -1 -1 $-1 $1155 $2235 #
-1678 cface $-1 -1 $2236 $316 $760 0 #
-1679 face $2237 -1 -1 $-1 $2238 $2239 $21 $-1 $2240 forward single T -1452.9480677055642 -134.51787450758189 0 -1420.7242271385837 -51.011695594756283 200 T -43.669713648290013 -0 0 200 #
-1680 coedge $-1 -1 -1 $-1 $2241 $1630 $2177 $1681 forward $733 $-1 #
-1681 edge $-1 -1 -1 $-1 $1632 -148.28153414115732 $1856 -55.630003406889912 $2177 $2242 forward @7 unknown T -985.66158181603578 11.586011055015703 107.3484692657326 -985.6615818160351 11.586011055018979 200.00000000000006 #
-1682 coedge $-1 -1 -1 $-1 $1824 $1736 $875 $1313 forward $799 $-1 #
-1683 pcurve $-1 -1 -1 $-1 0 forward { exppc nubs 1 open 2 
	-200 1 -0 1 
	16.063021745069232 200 
	16.063021745069232 0 
	0 
	-1 
	spline forward { ref 11 } I I I I 
	} 0 0 #
-1684 coedge $-1 -1 -1 $-1 $1378 $1824 $1376 $1685 forward $799 $-1 #
-1685 edge $-1 -1 -1 $-1 $1310 109.79421658920774 $1380 200 $1376 $1828 forward @7 unknown T -1452.4702292868469 -86.001387396647743 109.79421658920774 -1452.4702292868469 -86.001387396647743 200 #
-1686 pcurve $-1 -1 -1 $-1 0 forward { ref 48 } 0 0 #
-1687 pcurve $-1 -1 -1 $-1 0 forward { exppc nubs 1 open 2 
	0 1 1.5707963267948877 1 
	0 3.1415926535897931 
	0 4.7123889803846994 
	0.001 
	-1 
	spline forward { ref 4 } F -11.641438050082819 F -0 F 1.5707963267948877 F 4.7123889803846986 
	} 0 0 #
-1688 vertex $-1 -1 -1 $-1 $2243 $2244 #
-1689 ellipse-curve $-1 -1 -1 $-1 -1413.0836690107119 -85.386473146808811 100.00000000000001 0.9744531271957696 0.22459096798042844 -1.7875848784291023e-033 1.684432259853289 -7.3083984539681035 9.1848509928803879e-016 1 F 0 F 1.5707963267948877 #
-1690 cface $-1 -1 $2245 $1565 $1509 0 #
-1691 cface $-1 -1 $2246 $59 $773 0 #
-1692 cface_ptr-ct-attrib $-1 -1 $-1 $-1 $1173 1 1 1 1 1 1 1 1 1 1 1 1 0 1 0 1 1 1 $-1 $2247 #
-1693 face $2248 -1 -1 $-1 $2249 $2250 $21 $-1 $1175 forward single T -937.39960501659243 -85.51985822132491 92.756079812464634 -508.77813663657417 16.999657486537018 107.24392018753537 F #
-1694 loop $-1 -1 -1 $-1 $-1 $2251 $1173 T -939.49170864858479 -94.72828674960229 100 -510.67390596173504 8.6553976373155379 107.42515676492309 periphery $1175 F #
-1695 coedge $-1 -1 -1 $-1 $2252 $1786 $1789 $2253 reversed $1174 $-1 #
-1696 coedge $-1 -1 -1 $-1 $2254 $1176 $2255 $2256 reversed $774 $-1 #
-1697 coedge $-1 -1 -1 $-1 $1176 $2254 $2257 $2258 forward $774 $-1 #
-1698 coedge $-1 -1 -1 $-1 $2259 $2260 $2261 $1699 reversed $2262 $2263 #
-1699 edge $-1 -1 -1 $-1 $2264 -13.803878201408764 $2265 -0.050000000000011369 $2261 $2266 forward @7 unknown T -497.70531591768383 -87.238644003695327 93.123060899285676 -497.70531591766371 -87.238644003675063 106.87693910071445 #
-1700 edge $-1 -1 -1 $-1 $1234 -3.8226956701446427e-012 $914 10.22184918147606 $1177 $1867 forward @7 unknown T -1423.3812684044929 -86.220528279769638 0 -1413.4205555038147 -83.924793277551132 0 #
-1701 coedge $-1 -1 -1 $-1 $1704 $1609 $1178 $1702 reversed $1107 $-1 #
-1702 edge $-1 -1 -1 $-1 $1751 -230.43329937679243 $1354 -220.21145019531261 $1178 $2267 forward @7 unknown T -1423.3812684044929 -86.220528279773049 92.651530809033829 -1413.4205555038141 -83.924793277554357 92.65153080909046 #
-1703 coedge $-1 -1 -1 $-1 $2268 $1179 $806 $1229 reversed $312 $2269 #
-1704 coedge $-1 -1 -1 $-1 $2183 $1701 $1739 $1705 reversed $1107 $-1 #
-1705 edge $-1 -1 -1 $-1 $1710 -2.0035577626291907 $1751 -0 $1179 $2270 forward @7 unknown T -1423.6581915801123 -86.220943807732667 92.651115280860452 -1423.3808528762629 -84.36243122169968 93.301354033691098 #
-1706 pcurve $-1 -1 -1 $-1 2 $2270 0 0 #
-1707 coedge $-1 -1 -1 $-1 $1708 $1180 $1187 $1719 forward $1709 $-1 #
-1708 coedge $-1 -1 -1 $-1 $1180 $1707 $2183 $2271 forward $1709 $-1 #
-1709 loop $-1 -1 -1 $-1 $-1 $1180 $1735 T -1423.6577760518924 -84.362846749939678 93.300938505451128 -1414.768101270565 -78.078074692840673 106.69906149454886 periphery $2272 T #
-1710 vertex $-1 -1 -1 $-1 $1181 $2273 #
-1711 intcurve-curve $-1 -1 -1 $-1 forward { surfintcur full nubs 3 open 2 
	-13.853878201408918 3 -0 3 
	-1423.6577760518821 -84.362846749929062 106.92693910070446 
	-1423.6577760518821 -84.362846749929162 102.30897970023481 
	-1423.6577760518826 -84.362846749929474 97.691020299765185 
	-1423.6577760518826 -84.362846749929574 93.073060899295541 
	9.9999999999999994e-012 
	plane -1419.6214713380375 -81.509282845344401 92.500000000000057 -0.57727817645147939 0.81654755341795915 -1.8085256839477753e-014 0.81654755341795937 0.57727817645147927 -7.4099250924210924e-015 reverse_v I I I I 
	spline forward { ref 6 } I I I I 
	nullbs 
	nubs 3 open 2 
	-13.853878201408918 3 -0 3 
	72.591837276109231 106.92693910070446 
	72.591837276109203 102.30897970023481 
	72.591837276109132 97.691020299765185 
	72.591837276109104 93.073060899295541 
	
	-1 
	-1 
	I I 
	0 
	0 
	0 
	
	-1 
	none F } I I #
-1712 coedge $-1 -1 -1 $-1 $1183 $2268 $2274 $2275 forward $312 $2276 #
-1713 edge $-1 -1 -1 $-1 $2277 -89.05752432973334 $1241 -72.091640085067695 $1183 $2278 forward @7 unknown T -1437.3321779936673 -86.220528279502673 200 -1409.0377204275692 -34.710200775377395 200 #
-1714 pcurve $-1 -1 -1 $-1 0 forward { exppc nubs 1 open 2 
	-89.05752432973334 1 -72.091640085067695 1 
	89.05752432973334 200 
	72.091640085067695 200 
	0 
	-1 
	spline forward { ref 6 } I I I I 
	} 0 0 #
-1715 straight-curve $-1 -1 -1 $-1 -1423.3812684044929 -86.220528279502673 0 0 0 1 I I #
-1716 coedge $-1 -1 -1 $-1 $1187 $1186 $1348 $1858 reversed $1188 $-1 #
-1717 coedge $-1 -1 -1 $-1 $1236 $1327 $1186 $1718 forward $892 $-1 #
-1718 edge $-1 -1 -1 $-1 $1797 220.21145019531261 $1189 230.43329937679243 $1717 $1798 forward @7 unknown T -1423.3812684044929 -86.220528279773049 107.34846919090963 -1413.4205555038141 -83.924793277554357 107.34846919096626 #
-1719 edge $-1 -1 -1 $-1 $1190 -1.1044303555669384 $1860 -5.9615983707851856e-016 $1707 $2279 forward @7 unknown T -1423.6577760518824 -84.362846749929417 99.999999999999872 -1414.768101270565 -78.078074692840588 106.69906149453885 #
-1720 point $-1 -1 -1 $-1 -1423.3812684044929 -86.220528279502673 107.34846919090963 #
-1721 point $-1 -1 -1 $-1 -1423.6577760518824 -84.362846749929389 106.69906149453885 #
-1722 coedge $-1 -1 -1 $-1 $1253 $1232 $813 $1244 reversed $1753 $-1 #
-1723 point $-1 -1 -1 $-1 -1422.1422901618068 -89.01361970840999 0 #
-1724 coedge $-1 -1 -1 $-1 $2280 $1197 $1199 $1202 reversed $1726 $-1 #
-1725 coedge $-1 -1 -1 $-1 $1197 $2280 $1850 $2243 reversed $1726 $-1 #
-1726 loop $-1 -1 -1 $-1 $-1 $2280 $1322 T -1412.7467825998735 -92.694871600776921 92.651530734266771 -984.31403596702148 11.58601105501902 100.00000000000001 periphery $1108 F #
-1727 cface_ptr-ct-attrib $-1 -1 $-1 $-1 $1201 1 1 1 1 1 1 1 1 1 1 1 1 0 1 0 1 1 1 $1649 $890 #
-1728 vertex $-1 -1 -1 $-1 $1202 $2281 #
-1729 straight-curve $-1 -1 -1 $-1 -1198.1610463127358 -37.390649899399328 92.651530734267482 -0.97445312719576593 -0.22459096798044315 1.8581372103448048e-030 I I #
-1730 vertex $-1 -1 -1 $-1 $1841 $2282 #
-1731 coedge $-1 -1 -1 $-1 $2283 $2284 $1215 $1738 reversed $1207 $-1 #
-1732 cface_ptr-ct-attrib $-1 -1 $-1 $-1 $1209 1 1 1 1 1 1 1 1 1 1 1 1 0 1 0 1 1 1 $-1 $1768 #
-1733 face $2285 -1 -1 $-1 $2286 $2287 $21 $-1 $435 reversed single T -1491.3360481603552 -163.68686640275135 0 -1395.5736557590947 -34.710200775377395 0 F #
-1734 cshell $-1 -1 $-1 $2288 $1212 #
-1735 face $2289 -1 -1 $-1 $181 $1709 $21 $-1 $2272 reversed single T -1423.6577760518924 -84.362846749939678 93.300938505451128 -1414.768101270565 -78.078074692840673 106.69906149454886 F #
-1736 coedge $-1 -1 -1 $-1 $1682 $1215 $1810 $2290 forward $799 $-1 #
-1737 coedge $-1 -1 -1 $-1 $1409 $1393 $1731 $1738 reversed $619 $-1 #
-1738 edge $-1 -1 -1 $-1 $1877 0 $2291 200 $1215 $2292 forward @7 unknown T -1451.4162085768016 -84.723807732730364 0 -1451.4162085768016 -84.723807732730336 200 #
-1739 coedge $-1 -1 -1 $-1 $1217 $1216 $1179 $1705 reversed $513 $2293 #
-1740 edge $-1 -1 -1 $-1 $1189 92.651530809090374 $1751 107.34846919090954 $1216 $2294 forward @7 unknown T -1423.3812684044929 -86.220528279502673 92.65153080909046 -1423.3812684044929 -86.220528279502673 107.34846919090963 #
-1741 pcurve $-1 -1 -1 $-1 0 forward { exppc nubs 1 open 2 
	0 1 2648.5565346784024 1 
	-72.091640085067695 0 
	-72.091640085067695 2648.5565346784024 
	0 
	-1 
	spline forward { ref 13 } I I I I 
	} 0 0 #
-1742 pcurve $-1 -1 -1 $-1 0 reversed { exppc nubs 3 open 2 
	-13.676000595253441 3 -0.17787760615565773 3 
	-72.59183727610926 93.250938505451018 
	-72.591837276109231 97.750312835150311 
	-72.591837276109061 102.2496871648496 
	-72.591837276109032 106.7490614945489 
	9.9999999999999994e-012 
	-1 
	spline forward { ref 13 } I I I I 
	} 0 0 #
-1743 coedge $-1 -1 -1 $-1 $2284 $1219 $1292 $1813 reversed $1207 $-1 #
-1744 coedge $-1 -1 -1 $-1 $1219 $2283 $1222 $1748 reversed $1207 $-1 #
-1745 straight-curve $-1 -1 -1 $-1 -1450.3474732979339 -83.428392523730523 200 0 0 -1 I I #
-1746 coedge $-1 -1 -1 $-1 $2274 $1222 $1757 $2295 forward $547 $2296 #
-1747 coedge $-1 -1 -1 $-1 $1387 $1386 $1744 $1748 reversed $604 $-1 #
-1748 edge $-1 -1 -1 $-1 $1225 107.34846920191939 $1424 200 $1222 $2297 forward @7 unknown T -1450.3474732979339 -83.428392523730523 107.34846920191939 -1450.3474732979339 -83.428392523730508 200 #
-1749 pcurve $-1 -1 -1 $-1 0 forward { exppc nubs 1 open 2 
	0 1 200 1 
	15.286979571798829 0 
	15.286979571798829 200 
	0 
	-1 
	spline forward { ref 17 } I I I I 
	} 0 0 #
-1750 point $-1 -1 -1 $-1 -1450.3474732979339 -83.428392523730508 107.34846920191939 #
-1751 vertex $-1 -1 -1 $-1 $1702 $2298 #
-1752 coedge $-1 -1 -1 $-1 $1232 $2299 $2268 $1754 reversed $1753 $-1 #
-1753 loop $-1 -1 -1 $-1 $-1 $1722 $1733 T -1491.3360481603552 -163.68686640275135 0 -1395.5736557590947 -34.710200775377395 0 periphery $435 T #
-1754 edge $-1 -1 -1 $-1 $1234 72.091640085067695 $2300 89.05752432973334 $2268 $2301 forward @7 unknown T -1437.3321779936673 -86.220528279502673 0 -1409.0377204275692 -34.710200775377395 0 #
-1755 point $-1 -1 -1 $-1 -1423.3812684044929 -86.220528279502673 0 #
-1756 coedge $-1 -1 -1 $-1 $1327 $1236 $1758 $2302 forward $892 $-1 #
-1757 coedge $-1 -1 -1 $-1 $2303 $1237 $1746 $2295 reversed $1240 $-1 #
-1758 coedge $-1 -1 -1 $-1 $1239 $1333 $1756 $2302 reversed $1334 $-1 #
-1759 loop $-1 -1 -1 $-1 $-1 $2304 $1760 T -1452.9480677055642 -134.51787450758189 200 -1420.7242271385837 -51.011695594756283 200 hole $299 F #
-1760 face $2305 -1 -1 $-1 $1646 $1240 $21 $-1 $299 forward single T -1491.3360481603552 -163.68686640275135 200 -1395.5736557590947 -34.710200775377395 200 F #
-1761 point $-1 -1 -1 $-1 -1423.3812684044929 -86.220528279502673 200 #
-1762 coedge $-1 -1 -1 $-1 $1248 $2303 $938 $1379 forward $1240 $-1 #
-1763 intcurve-curve $-1 -1 -1 $-1 reversed { exactcur full nubs 3 open 11 
	16.063021745069232 3 22.264660400028966 1 28.514660400028966 1 33.668542432051041 1 37.040863333989648 1 
	42.500569721082627 1 48.95571531384266 1 56.014896437397681 1 62.644758265809841 1 68.467094991240131 1 
	71.25232513080671 3 
	-1452.4702292868469 -86.001387396647743 200 
	-1458.3806060415959 -92.491205500889478 200 
	-1472.6481547840481 -99.148263064901684 200 
	-1491.3360481603552 -118.40193971472493 200 
	-1484.7298805560863 -139.94632702185248 200 
	-1471.2887937890098 -152.72933236375695 200 
	-1452.8290866917223 -163.68686640275135 200 
	-1426.4290555383993 -159.16557003878964 200 
	-1402.5509861105106 -144.28687151990513 200 
	-1395.5736557590947 -114.90742672553924 200 
	-1409.3311397357033 -98.462332003188195 200 
	-1420.2350906279567 -91.86445822192637 200 
	-1422.1422901618378 -89.013619708365184 200 
	0 
	null_surface 
	null_surface 
	nullbs 
	nullbs 
	-1 
	-1 
	I I 
	0 
	0 
	9 22.264660400028966 28.514660400028966 33.668542432051041 37.040863333989648 42.500569721082627 48.95571531384266 56.014896437397681 62.644758265809841 68.467094991240131 
	
	-1 
	none F F 1 F 0 } I I #
-1764 point $-1 -1 -1 $-1 -1422.1422901618068 -89.01361970840999 200 #
-1765 coedge $-1 -1 -1 $-1 $2306 $1253 $1736 $2290 reversed $1753 $-1 #
-1766 vertex $-1 -1 -1 $-1 $1254 $2307 #
-1767 intcurve-curve $-1 -1 -1 $-1 forward { exactcur full nubs 3 open 11 
	16.063021745069232 3 22.264660400028966 1 28.514660400028966 1 33.668542432051041 1 37.040863333989648 1 
	42.500569721082627 1 48.95571531384266 1 56.014896437397681 1 62.644758265809841 1 68.467094991240131 1 
	71.25232513080671 3 
	-1452.4702292868469 -86.001387396647743 0 
	-1458.3806060415959 -92.491205500889478 0 
	-1472.6481547840481 -99.148263064901684 0 
	-1491.3360481603552 -118.40193971472493 0 
	-1484.7298805560863 -139.94632702185248 0 
	-1471.2887937890098 -152.72933236375695 0 
	-1452.8290866917223 -163.68686640275135 0 
	-1426.4290555383993 -159.16557003878964 0 
	-1402.5509861105106 -144.28687151990513 0 
	-1395.5736557590947 -114.90742672553924 0 
	-1409.3311397357033 -98.462332003188195 0 
	-1420.2350906279567 -91.86445822192637 0 
	-1422.1422901618378 -89.013619708365184 0 
	0 
	null_surface 
	null_surface 
	nullbs 
	nullbs 
	-1 
	-1 
	I I 
	0 
	0 
	9 22.264660400028966 28.514660400028966 33.668542432051041 37.040863333989648 42.500569721082627 48.95571531384266 56.014896437397681 62.644758265809841 68.467094991240131 
	
	-1 
	none F F 1 F 0 } I I #
-1768 cface $-1 -1 $964 $25 $1209 0 #
-1769 cface $-1 -1 $-1 $31 $1648 0 #
-1770 cface $-1 -1 $1114 $351 $1360 0 #
-1771 cface_ptr-ct-attrib $-1 -1 $-1 $-1 $1265 1 1 1 1 1 1 1 1 1 1 1 1 0 1 0 1 1 1 $-1 $841 #
-1772 face $2308 -1 -1 $-1 $1401 $2309 $21 $-1 $1108 forward single T -985.66158181603578 5.7392921133836179 92.651031184353485 -975.3776579534848 13.843298882669004 100.00000000000001 F #
-1773 loop $-1 -1 -1 $-1 $-1 $1796 $1265 T -1414.7681012705652 -83.924793277554386 92.651530809033133 -986.33535471997618 20.356089021319967 107.34846919096692 periphery $1108 F #
-1774 cface $-1 -1 $2310 $1775 $2311 0 #
-1775 cshell $-1 -1 $-1 $2312 $1458 #
-1776 cface $-1 -1 $2313 $954 $844 0 #
-1777 cface_ptr-ct-attrib $-1 -1 $-1 $-1 $1268 1 1 1 1 1 1 1 1 1 1 1 1 0 1 0 1 1 1 $-1 $1435 #
-1778 face $2314 -1 -1 $-1 $2315 $2316 $21 $-1 $1923 forward single T 481.61874931105399 -95.062229034042872 107.40350665812181 491.99898827658183 -93.483098607440695 200.00000000000006 F #
-1779 plane-surface $-1 -1 -1 $-1 824.42524687853222 -44.428840774374699 0 0.98862551036851221 0.15039813911281844 -0 -0.15039813911281844 0.98862551036851221 0 forward_v I I I I #
-1780 coedge $-1 -1 -1 $-1 $2317 $2318 $2319 $2320 reversed $1269 $-1 #
-1781 coedge $-1 -1 -1 $-1 $2321 $1271 $2322 $2323 forward $845 $-1 #
-1782 coedge $-1 -1 -1 $-1 $1271 $2321 $2324 $2325 forward $845 $-1 #
-1783 coedge $-1 -1 -1 $-1 $2326 $2327 $2328 $1784 reversed $2329 $-1 #
-1784 edge $-1 -1 -1 $-1 $2330 -151.81970673684305 $2331 -59.029850187471133 $1271 $2332 forward @7 unknown T -34.985046403699755 9.6224591734270746 107.2101434506281 -34.985046403699627 9.6224591734271065 200.00000000000006 #
-1785 coedge $-1 -1 -1 $-1 $1273 $1272 $2333 $2334 reversed $540 $-1 #
-1786 coedge $-1 -1 -1 $-1 $1695 $2335 $1272 $1787 reversed $1174 $-1 #
-1787 edge $-1 -1 -1 $-1 $1791 218.07048339843755 $2336 227.81480464559883 $1272 $2337 forward @7 unknown T -947.56641908176641 8.6553976373155237 92.574843235077424 -938.06425050945086 10.814237369947939 92.574843235077907 #
-1788 edge $-1 -1 -1 $-1 $2133 0 $1792 9.7443212471613556 $1273 $2338 forward @7 unknown T -947.56641908176641 8.655397637312273 0 -938.06425050945154 10.814237369944546 0 #
-1789 coedge $-1 -1 -1 $-1 $1274 $2339 $2340 $2253 forward $468 $-1 #
-1790 coedge $-1 -1 -1 $-1 $2057 $2056 $847 $1275 forward $1049 $-1 #
-1791 vertex $-1 -1 -1 $-1 $1787 $2341 #
-1792 vertex $-1 -1 -1 $-1 $2342 $2343 #
-1793 straight-curve $-1 -1 -1 $-1 -938.06425050945154 8.6553976373122765 53.621960093767683 0 -0 -1.0000000000000009 I I #
-1794 edge $-1 -1 -1 $-1 $1797 55.630003332123572 $1800 148.28153414115732 $1276 $2344 forward @7 unknown T -1413.4205555038147 -83.924793277554357 107.34846919096626 -1413.4205555038141 -83.924793277551103 200.00000000000006 #
-1795 coedge $-1 -1 -1 $-1 $1859 $1277 $1282 $1804 reversed $1773 $-1 #
-1796 coedge $-1 -1 -1 $-1 $1277 $1349 $1716 $1858 forward $1773 $-1 #
-1797 vertex $-1 -1 -1 $-1 $1718 $2345 #
-1798 straight-curve $-1 -1 -1 $-1 -1198.834819216677 -34.467290517811982 107.34846919096626 -0.97445312719576593 -0.22459096798044315 1.8581372103448048e-030 I I #
-1799 coedge $-1 -1 -1 $-1 $1342 $1279 $1333 $1848 forward $1631 $-1 #
-1800 vertex $-1 -1 -1 $-1 $1280 $2346 #
-1801 straight-curve $-1 -1 -1 $-1 -1423.3812684044276 -86.220528279768786 200 0.97445312719576938 0.22459096798042832 0 I I #
-1802 coedge $-1 -1 -1 $-1 $1282 $1864 $1109 $1613 forward $1284 $-1 #
-1803 coedge $-1 -1 -1 $-1 $2347 $2185 $1795 $1804 forward $1897 $2348 #
-1804 edge $-1 -1 -1 $-1 $2189 1.7721542725069015 $1285 4.511031034672687 $1803 $2349 forward @7 unknown T -987.68290048672816 14.509370436603069 92.651530809033133 -986.33535471997618 20.356089021319967 107.34846919096692 #
-1805 coedge $-1 -1 -1 $-1 $2350 $1283 $1639 $1808 forward $1403 $-1 #
-1806 coedge $-1 -1 -1 $-1 $1283 $2350 $2347 $2351 forward $1403 $-1 #
-1807 point $-1 -1 -1 $-1 -986.33535471997618 14.509370436603083 107.34846919096692 #
-1808 edge $-1 -1 -1 $-1 $1286 448.50378277522634 $2211 457.44369953571459 $1805 $1801 forward @7 unknown T -986.33535471997629 14.509370436603035 200 -977.62382487584864 16.517194995505562 200 #
-1809 point $-1 -1 -1 $-1 -986.33535471997629 14.509370436603035 200 #
-1810 coedge $-1 -1 -1 $-1 $1288 $1429 $1765 $2290 forward $1289 $-1 #
-1811 coedge $-1 -1 -1 $-1 $1292 $2274 $2299 $2352 forward $547 $2353 #
-1812 coedge $-1 -1 -1 $-1 $1415 $1414 $1743 $1813 reversed $1416 $-1 #
-1813 edge $-1 -1 -1 $-1 $1418 0 $1417 92.651530798080614 $1292 $2297 forward @7 unknown T -1450.3474732979339 -83.428392523730523 0 -1450.3474732979339 -83.428392523730508 92.651530798080614 #
-1814 pcurve $-1 -1 -1 $-1 0 forward { ref 54 } 0 0 #
-1815 intcurve-curve $-1 -1 -1 $-1 forward { ref 37 } I I #
-1816 straight-curve $-1 -1 -1 $-1 -1449.6282996034104 -82.328364222634647 103.74999999999999 -4.3029162878673974e-015 -1.8939356776624813e-014 1 I I #
-1817 ellipse-curve $-1 -1 -1 $-1 -1444.0872685227278 -86.388902192810519 100 0.59109054592561916 0.80660521106508709 1.7819997007914222e-014 -15.211336029436483 11.147060289909433 1.4566126083081948e-013 0.39769939151177541 I I #
-1818 integer_attrib-name_attrib-gen-attrib $-1 -1 $2354 $-1 $1298 2 4 2 1 1 1 1 1 1 1 1 1 1 1 0 1 1 1 @16 SKETCH_ENTITY_ID 300000 #
-1819 point $-1 -1 -1 $-1 -1459.2986045521643 -75.241841902901243 100 #
-1820 integer_attrib-name_attrib-gen-attrib $-1 -1 $-1 $-1 $1299 2 4 2 1 1 1 1 1 1 1 1 1 1 1 0 1 1 1 @16 SKETCH_ENTITY_ID 300000 #
-1821 point $-1 -1 -1 $-1 -1449.6282996034104 -82.328364222634747 106.98470082262746 #
-1822 integer_attrib-name_attrib-gen-attrib $-1 -1 $-1 $-1 $1301 2 4 2 1 1 1 1 1 1 1 1 1 1 1 0 1 1 1 @16 SKETCH_ENTITY_ID 300006 #
-1823 point $-1 -1 -1 $-1 -1449.6282996034104 -82.328364222634477 93.01529917737264 #
-1824 coedge $-1 -1 -1 $-1 $1684 $1682 $1308 $1825 reversed $799 $-1 #
-1825 edge $-1 -1 -1 $-1 $1310 90.205783410792264 $877 109.79421658920771 $1308 $2355 forward @7 unknown T -1452.4702292868469 -86.001387396647743 90.205783410792293 -1452.4702292868469 -86.001387396647743 109.79421658920774 #
-1826 pcurve $-1 -1 -1 $-1 0 forward { exppc nubs 1 open 2 
	0 1 2648.5565346784024 1 
	-16.063021745069232 0 
	-16.063021745069232 2648.5565346784024 
	0 
	-1 
	spline forward { ref 0 } I I I I 
	} 0 0 #
-1827 point $-1 -1 -1 $-1 -1452.4702292868469 -86.001387396647743 109.79421658920774 #
-1828 straight-curve $-1 -1 -1 $-1 -1452.4702292868469 -86.001387396647743 0 0 0 1 I I #
-1829 cface_ptr-ct-attrib $-1 -1 $-1 $-1 $1314 1 1 1 1 1 1 1 1 1 1 1 1 0 1 0 1 1 1 $-1 $1257 #
-1830 cface $-1 -1 $1098 $217 $882 1 #
-1831 cface_ptr-ct-attrib $-1 -1 $-1 $-1 $1317 1 1 1 1 1 1 1 1 1 1 1 1 0 1 0 1 1 1 $-1 $1264 #
-1832 coedge $-1 -1 -1 $-1 $1320 $1670 $1651 $2218 reversed $885 $-1 #
-1833 edge $-1 -1 -1 $-1 $2356 -0.41151680756398978 $1138 3.2708277509615682e-008 $1320 $1660 forward @7 unknown T -1413.083669051844 -86.848152659138407 103.43693182897212 -1412.7467825998733 -85.386472968344719 103.74999999999999 #
-1834 cface_ptr-ct-attrib $-1 -1 $-1 $-1 $1322 1 1 1 1 1 1 1 1 1 1 1 1 0 1 0 1 1 1 $-1 $887 #
-1835 cface_ptr-ct-attrib $-1 -1 $-1 $-1 $1324 1 1 1 1 1 1 1 1 1 1 1 1 0 1 0 1 1 1 $-1 $1606 #
-1836 cell3d-cell $-1 -1 $1436 $17 $-1 1 $2357 #
-1837 cshell $-1 -1 $-1 $2358 $1325 #
-1838 cface $-1 -1 $2359 $1326 $1406 0 #
-1839 coedge $-1 -1 -1 $-1 $1847 $1348 $1276 $1794 forward $116 $-1 #
-1840 coedge $-1 -1 -1 $-1 $1329 $1328 $2360 $2361 forward $570 $-1 #
-1841 edge $-1 -1 -1 $-1 $1730 447.92375965979329 $2194 457.97219720240929 $1328 $1195 forward @7 unknown T -985.6615818160351 11.586011055015703 0 -975.86985041851665 13.842799369402712 0 #
-1842 coedge $-1 -1 -1 $-1 $2362 $2363 $1329 $1843 reversed $2309 $-1 #
-1843 edge $-1 -1 -1 $-1 $2364 -228.11892094105372 $1728 -218.0704833984378 $1329 $1729 forward @7 unknown T -985.66158181603578 11.586011055018972 92.651530734267482 -975.86985041851665 13.842799369406109 92.651530743979407 #
-1844 coedge $-1 -1 -1 $-1 $1624 $2365 $893 $1331 forward $733 $-1 #
-1845 straight-curve $-1 -1 -1 $-1 -985.6615818160351 11.58601105501574 51.718465858842706 0 0 -1.0000000000000009 I I #
-1846 straight-curve $-1 -1 -1 $-1 -1394.1801834387488 -167.40473414875896 200 0.22459096798042835 -0.97445312719576938 0 I I #
-1847 coedge $-1 -1 -1 $-1 $1362 $1839 $1799 $1848 forward $116 $-1 #
-1848 edge $-1 -1 -1 $-1 $1800 -85.66850322646313 $1335 -84.168503226463159 $1799 $1846 forward @7 unknown T -1413.4205555038147 -85.386472968344748 200 -1413.083669051844 -83.924793277551103 200 #
-1849 point $-1 -1 -1 $-1 -1413.083669051844 -85.386472968344748 200 #
-1850 coedge $-1 -1 -1 $-1 $2366 $1339 $1725 $2243 forward $1852 $-1 #
-1851 coedge $-1 -1 -1 $-1 $1339 $2366 $1343 $1346 reversed $1852 $-1 #
-1852 loop $-1 -1 -1 $-1 $-1 $2366 $1597 T -1412.7467825998735 -92.694871600776921 100.00000000000001 -984.31403596702148 11.58601105501903 107.34846926573329 periphery $1108 F #
-1853 ellipse-curve $-1 -1 -1 $-1 -1413.0836690107119 -85.386473146808811 100.00000000000001 0.9744531271957696 0.22459096798042844 -1.7875848784291023e-033 1.684432259853289 -7.3083984539681035 9.1848509928803879e-016 1 F -1.5707963267948877 F 0 #
-1854 coedge $-1 -1 -1 $-1 $1341 $1874 $1320 $1833 forward $788 $-1 #
-1855 edge $-1 -1 -1 $-1 $1632 -447.92375965979329 $904 -9.6418260660430199 $1344 $1337 forward @7 unknown T -1412.7467825998735 -86.848152659138464 200 -985.6615818160351 11.586011055015703 200 #
-1856 vertex $-1 -1 -1 $-1 $2367 $2368 #
-1857 straight-curve $-1 -1 -1 $-1 -1198.1610463127358 -37.390649899399328 107.3484692657326 0.97445312719576593 0.22459096798044315 -1.8581372103448048e-030 I I #
-1858 edge $-1 -1 -1 $-1 $1860 -3.1415926535898118 $1797 -1.7721542725073536 $1796 $2369 forward @7 unknown T -1414.7681012705652 -83.924793277554357 99.999999999999872 -1413.4205555038141 -78.078074692840588 107.34846919096626 #
-1859 coedge $-1 -1 -1 $-1 $1349 $1795 $1351 $1862 reversed $1773 $-1 #
-1860 vertex $-1 -1 -1 $-1 $2271 $2370 #
-1861 ellipse-curve $-1 -1 -1 $-1 -1413.0836690107119 -85.386473146808811 100.00000000000001 0.97445312719576938 0.22459096798042835 0 1.684432259853289 -7.3083984539681035 9.1848509928803879e-016 1 I I #
-1862 edge $-1 -1 -1 $-1 $1354 -220.21145019531261 $2189 218.07048339843783 $1351 $2267 forward @7 unknown T -1413.4205555038141 -83.924793277554386 92.651530809033162 -986.33535471997618 14.509370436606325 92.651530809033829 #
-1863 point $-1 -1 -1 $-1 -1413.4205555038141 -83.924793277554357 92.651530809033829 #
-1864 coedge $-1 -1 -1 $-1 $1802 $1676 $1618 $1865 forward $1284 $-1 #
-1865 edge $-1 -1 -1 $-1 $1621 84.168503226463145 $1866 85.66850322646313 $1618 $2196 forward @7 unknown T -986.33535471997629 13.04769074580939 0 -985.99846826800569 14.509370436603049 7.1054273576010019e-015 #
-1866 vertex $-1 -1 -1 $-1 $2188 $2371 #
-1867 straight-curve $-1 -1 -1 $-1 -1423.3812684044276 -86.220528279768786 0 0.97445312719576938 0.22459096798042832 0 I I #
-1868 cface_ptr-ct-attrib $-1 -1 $-1 $-1 $1360 1 1 1 1 1 1 1 1 1 1 1 1 0 1 0 1 1 1 $-1 $1770 #
-1869 coedge $-1 -1 -1 $-1 $2232 $1363 $1657 $2224 reversed $885 $-1 #
-1870 point $-1 -1 -1 $-1 -1413.4205555038147 -83.924793277551103 103.4369317176854 #
-1871 coedge $-1 -1 -1 $-1 $1367 $1873 $1652 $1875 forward $1372 $-1 #
-1872 straight-curve $-1 -1 -1 $-1 -1413.083669051844 -85.386472968344776 151.71846585884271 -0 0 1.0000000000000009 I I #
-1873 coedge $-1 -1 -1 $-1 $1871 $1371 $2217 $2372 forward $1372 $-1 #
-1874 coedge $-1 -1 -1 $-1 $1854 $1374 $1873 $2372 reversed $788 $-1 #
-1875 edge $-1 -1 -1 $-1 $2373 0 $1375 1.1592795340140869 $1652 $1365 forward @7 unknown T -1412.7467825998735 -89.040672373792788 96.563068148853247 -1412.2414528807853 -86.848152659138407 100.00000000000001 #
-1876 point $-1 -1 -1 $-1 -1412.7467825998733 -86.848152659138407 96.563068148853276 #
-1877 vertex $-1 -1 -1 $-1 $1379 $2374 #
-1878 straight-curve $-1 -1 -1 $-1 -1247.3745516039257 162.59530948788512 200 -0.6363892371797073 -0.77136809553016272 0 I I #
-1879 point $-1 -1 -1 $-1 -1452.4702292868469 -86.001387396647743 200 #
-1880 coedge $-1 -1 -1 $-1 $1423 $1382 $2283 $2375 reversed $1009 $-1 #
-1881 straight-curve $-1 -1 -1 $-1 -1003.022914777448 -186.59626464959138 200 -0.97514935430551164 0.22154849761969453 0 I I #
-1882 straight-curve $-1 -1 -1 $-1 -1460.9602182556257 -82.555461933929891 151.0269797550402 0 0 1 I I #
-1883 face $2376 -1 -1 $-1 $1314 $1416 $21 $-1 $76 forward single T -1460.6278955091964 -83.428392523730523 0 -1450.3474732979332 -81.092737902468429 92.651530798081325 F #
-1884 coedge $-1 -1 -1 $-1 $1392 $1391 $2306 $2377 forward $967 $-1 #
-1885 edge $-1 -1 -1 $-1 $951 -469.60734933195391 $2291 -459.82012070211886 $1429 $2378 forward @7 unknown T -1460.9602182556257 -84.723807732730364 -7.1054273576010019e-015 -1451.4162085768016 -82.555461933929934 0 #
-1886 cell3d-cell $-1 -1 $508 $17 $-1 1 $1565 #
-1887 cface $-1 -1 $2379 $1396 $2380 0 #
-1888 cface $-1 -1 $2381 $954 $2382 0 #
-1889 face $2383 -1 -1 $-1 $2384 $2385 $21 $-1 $2386 forward single T 492.22458548539862 -98.3760074955525 96.262083267829055 492.74333928098406 -94.966036873964015 103.73791673217086 F #
-1890 cface $-1 -1 $2387 $611 $2388 0 #
-1891 face $2389 -1 -1 $-1 $2390 $2391 $21 $-1 $2392 forward single T 6.7245201819944054 6.7637468313774747 107.24347683813278 14.934019314765383 8.6295843584901757 200 F #
-1892 cface_ptr-ct-attrib $-1 -1 $-1 $-1 $1399 1 1 1 1 1 1 1 1 1 1 1 1 0 1 0 1 1 1 $955 $2393 #
-1893 face $2394 -1 -1 $-1 $2395 $2396 $21 $-1 $2397 forward double in T -31.789784076874504 11.77715401080213 90.029645445874266 -25.631138451137506 16.821967091738429 109.97035855412575 T -70.829895440150452 -68.899293459355093 90.030603978492195 109.96939202150779 #
-1894 loop $-1 -1 -1 $-1 $-1 $2398 $1399 T 6.7245949352937302 8.6287726203253996 90.591547538907378 12.639324772810051 13.657810656620423 109.40845246109262 periphery $1895 F #
-1895 spline-surface $-1 -1 -1 $-1 forward { sumsur 
	intcurve reversed { exactcur full nubs 3 open 11 
	16.428216948223909 3 22.264660400028966 1 28.514660400028966 1 33.668542432051041 1 37.040863333989648 1 
	42.500569721082627 1 48.95571531384266 1 56.014896437397681 1 62.644758265809841 1 68.467094991240131 1 
	70.829895440150452 3 
	6.7249634277269079 8.6291411127585498 200 
	12.415072531533797 14.400962291520834 200 
	26.234263537670802 21.060925093771214 200 
	44.534509815125659 39.915218477366729 200 
	37.928342210856783 61.459605784494279 200 
	24.487255443780271 74.242611126398756 200 
	6.027548346492722 85.200145165393138 200 
	-20.372482806830192 80.678848801431428 200 
	-44.250552234718839 65.800150282546952 200 
	-51.227882586134911 36.420705488181049 200 
	-37.851799554356397 20.431520776380566 200 
	-27.629159904132852 14.031822217431014 200 
	-25.632100983779807 11.778116543444465 200 
	0 
	null_surface 
	null_surface 
	nullbs 
	nullbs 
	-1 
	-1 
	I I 
	0 
	0 
	9 22.264660400028966 28.514660400028966 33.668542432051041 37.040863333989648 42.500569721082627 48.95571531384266 56.014896437397681 62.644758265809841 68.467094991240131 
	
	-1 
	none F F 1 F 0 } I I 
	straight 4.4253048103386243 6.0751589178424252 200 0 0 -1 I I 
	4.4253048103386243 6.0751589178424252 200 
	none F -70.829895440150452 F -16.428216948223909 F 0 F 2648.5565346784024 OPEN OPEN NON_SINGULAR NON_SINGULAR 
	0 
	0 
	9 -68.467094991240131 -62.644758265809841 -56.014896437397681 -48.95571531384266 -42.500569721082627 -37.040863333989648 -33.668542432051041 -28.514660400028966 -22.264660400028966 
	0 
	0 
	0 
	} F -18.35525928744168 F -16.428216948223909 F 90.591916031340531 F 109.40808396865947 #
-1896 cface_ptr-ct-attrib $-1 -1 $-1 $-1 $1401 1 1 1 1 1 1 1 1 1 1 1 1 0 1 0 1 1 1 $-1 $957 #
-1897 loop $-1 -1 -1 $-1 $-1 $2347 $1401 T -987.68290048672816 14.508308625440094 90.259170290471047 -977.62276306468516 21.830156987631884 109.74082968415794 periphery $1898 F #
-1898 spline-surface $-1 -1 -1 $-1 forward { rotsur 
	intcurve reversed { exactcur full nubs 3 open 3 
	0 3 7.543935954440153 1 15.170530213819609 3 
	-984.3140359670216 5.7392921133837689 100.00000000000001 
	-981.77375921588668 5.9312347559475427 100.00000000000001 
	-976.66537210373508 6.3172231413102935 100.00000000000001 
	-971.86827324143701 4.5168603700485193 100.00000000000001 
	-969.45665504950648 3.6117742469809144 100.00000000000001 
	0 
	null_surface 
	null_surface 
	nullbs 
	nullbs 
	-1 
	-1 
	I I 
	0 
	0 
	1 7.543935954440153 
	
	-1 
	none F F 1 F 0 } I I 
	-1410.9973972202747 -84.90563134148465 100.00000000000001 0.97445312719576616 0.2245909679804432 -1.8581372103448052e-030 
	none F -15.170530213819609 F -0 F 0 F 6.2831853071795862 OPEN PERIODIC NON_SINGULAR NON_SINGULAR 
	0 
	0 
	1 -7.543935954440153 
	0 
	0 
	0 
	} F -9.2980777600781437 F -0 F 1.7129526464263898 F 4.5702324046657248 #
-1899 cface $-1 -1 $2399 $1326 $2400 0 #
-1900 cface $-1 -1 $2100 $1326 $960 0 #
-1901 cface_ptr-ct-attrib $-1 -1 $-1 $-1 $1406 1 1 1 1 1 1 1 1 1 1 1 1 0 1 0 1 1 1 $2401 $1838 #
-1902 face $2402 -1 -1 $-1 $2403 $2404 $21 $-1 $435 reversed single T -51.227882586134911 -43.776520461980809 0 44.534509815125659 85.200145165393138 2.8421709430404007e-014 F #
-1903 loop $-1 -1 -1 $-1 $-1 $2405 $1406 T -975.87038518660745 12.330048211385471 92.650995975888549 -975.37762274501972 13.84333409113394 107.34900402411147 periphery $1904 F #
-1904 spline-surface $-1 -1 -1 $-1 forward { sumsur 
	intcurve reversed { exactcur full nubs 3 open 6 
	71.696678502894173 3 75.486276080984595 1 79.790900006240591 1 84.080224598361809 1 86.934835825317975 1 
	89.05752432973334 3 
	-975.86985041851665 13.842799323043108 200 
	-974.04600752011243 9.618697060266431 200 
	-977.71196241917232 -2.8118638426327252 200 
	-989.75554180976542 -15.545230812348834 200 
	-982.06875678263361 -32.081228846689939 200 
	-971.15160577326401 -39.037442009878689 200 
	-964.25144479558833 -38.372171489313232 200 
	-961.46108424366707 -37.898662636765081 200 
	0 
	null_surface 
	null_surface 
	nullbs 
	nullbs 
	-1 
	-1 
	I I 
	0 
	0 
	4 75.486276080984595 79.790900006240591 84.080224598361809 86.934835825317975 
	
	-1 
	none F F 1 F 0 } I I 
	straight -947.56641908176641 10.814237369944546 200 0 0 -1 I I 
	-947.56641908176641 10.814237369944546 200 
	none F -89.05752432973334 F -71.696678502894173 F 0 F 2648.5565346784024 OPEN OPEN NON_SINGULAR NON_SINGULAR 
	0 
	0 
	4 -86.934835825317975 -84.080224598361809 -79.790900006240591 -75.486276080984595 
	0 
	0 
	0 
	} F -72.136571943261302 F -71.696678502894173 F 92.646183063071049 F 107.35381693692898 #
-1905 coedge $-1 -1 -1 $-1 $1408 $1408 $2406 $2407 reversed $961 $2408 #
-1906 coedge $-1 -1 -1 $-1 $2409 $2410 $2411 $1907 forward $2412 $2413 #
-1907 edge $-1 -1 -1 $-1 $2414 0 $2415 24.847870901479347 $1906 $2416 forward @7 unknown T -984.15278412934174 16.516525988584807 90.259563094692851 -977.62315586892305 21.830156987631884 109.74043690530711 #
-1908 pcurve $-1 -1 -1 $-1 0 reversed { exppc nubs 3 open 10 
	0 3 3.5477363152586663 3 7.9917464650187879 3 10.770940343617969 3 12.484618019329728 3 
	14.0838816845864 3 16.305884649649808 3 18.996227058328444 3 21.930886498421572 3 24.847870901479347 3 
	-70.829895440150452 109.73976789834539 
	-70.546203808797102 109.33517354102779 
	-70.274894521587512 108.75496689606925 
	-70.040478503081701 108.12404967512501 
	-69.746841357326048 107.33374219892515 
	-69.442375257205072 106.28057362575356 
	-69.206789579210024 104.95056741668135 
	-69.059459070929151 104.1188084894539 
	-68.943267310115019 103.20299639188468 
	-68.871680984756409 102.20685733963009 
	-68.827540168026076 101.59262841918724 
	-68.801411710054296 100.96110419437211 
	-68.794889133672385 100.31877648763084 
	-68.78880203832226 99.719333910337369 
	-68.799921229568923 99.122518324381019 
	-68.827631711352055 98.534495166518951 
	-68.866132412657961 97.71750092805749 
	-68.935462158333834 96.940882814392552 
	-69.029569025342269 96.211430098401166 
	-69.14351113038957 95.328228047002725 
	-69.291385069096506 94.532171630285632 
	-69.460085657805905 93.820988914187296 
	-69.644106388255778 93.045221835358788 
	-69.85754149328514 92.352826732480011 
	-70.083021649803101 91.763071264702589 
	-70.30714377136043 91.176867810352121 
	-70.562450547463541 90.64165574097143 
	-70.829895440150452 90.260232101654566 
	0.00056080538487417468 
	-1 
	spline forward { ref 29 } I I I I 
	} 0 0 #
-1909 point $-1 -1 -1 $-1 -1450.3474732979339 -83.428392523730508 92.651530798080614 #
-1910 point $-1 -1 -1 $-1 -1450.3474732979339 -83.428392523730523 0 #
-1911 point $-1 -1 -1 $-1 -1450.3474732979339 -83.428392523730523 200 #
-1912 cface $-1 -1 $2401 $41 $1002 0 #
-1913 coedge $-1 -1 -1 $-1 $2417 $2418 $2366 $2419 forward $1427 $-1 #
-1914 coedge $-1 -1 -1 $-1 $1915 $1428 $2417 $2420 forward $1003 $-1 #
-1915 coedge $-1 -1 -1 $-1 $1428 $1914 $2421 $2422 forward $1003 $-1 #
-1916 coedge $-1 -1 -1 $-1 $2405 $2423 $2424 $1917 reversed $1903 $2425 #
-1917 edge $-1 -1 -1 $-1 $2426 -13.871283312868286 $2427 -0.19811833238661336 $2424 $2428 forward @7 unknown T -975.37815751312121 12.330582979466922 93.16341750974911 -975.37815751310097 12.330582979487236 106.83658249025082 #
-1918 straight-curve $-1 -1 -1 $-1 -1452.6471319153673 -85.982374718635683 0 0.99427407830492776 -0.10685998882129091 0 I I #
-1919 cface $-1 -1 $2429 $1012 $2430 0 #
-1920 cface_ptr-ct-attrib $-1 -1 $-1 $-1 $1434 1 1 1 1 1 1 1 1 1 1 1 1 0 1 0 1 1 1 $-1 $1011 #
-1921 face $2431 -1 -1 $-1 $2432 $1952 $21 $-1 $1923 forward single T 491.99898827658171 -93.483098607443765 96.446915306466636 824.19964966986299 -42.945902508818634 96.563068334108522 F #
-1922 loop $-1 -1 -1 $-1 $-1 $1448 $1434 T 491.99898827658171 -93.483098607443765 103.43693166589148 824.19964966986299 -42.945902508818648 103.55308469353339 periphery $1923 F #
-1923 plane-surface $-1 -1 -1 $-1 652.90919949053887 -69.004065771432067 0 -0.15039813911279948 0.98862551036851509 0 -0.98862551036851509 -0.15039813911279948 -0 forward_v I I I I #
-1924 cface $-1 -1 $2433 $1012 $1015 0 #
-1925 cell3d-cell $-1 -1 $-1 $17 $-1 1 $2434 #
-1926 cface $-1 -1 $2435 $1012 $2390 1 #
-1927 cface_ptr-ct-attrib $-1 -1 $-1 $-1 $1439 1 1 1 1 1 1 1 1 1 1 1 1 0 1 0 1 1 1 $-1 $1433 #
-1928 loop $-1 -1 -1 $-1 $-1 $1938 $1439 T 491.99898827658211 -94.817349471624738 103.43693166589148 824.40262728370965 -42.945902508818648 103.74698283129409 periphery $1929 T #
-1929 cone-surface $-1 -1 -1 $-1 824.42524691482743 -44.428841012957179 100 -0.98862551036851232 -0.15039813911281844 0 -0.56399302167306731 3.7073456638819096 0 1 I I 0 1 3.7499999999999885 forward I I I I #
-1930 coedge $-1 -1 -1 $-1 $2436 $2437 $1931 $2438 forward $1440 $-1 #
-1931 coedge $-1 -1 -1 $-1 $2439 $1442 $1930 $2438 reversed $1016 $-1 #
-1932 coedge $-1 -1 -1 $-1 $1442 $2440 $1443 $1936 reversed $1016 $-1 #
-1933 coedge $-1 -1 -1 $-1 $1445 $1955 $1442 $1934 reversed $1454 $-1 #
-1934 edge $-1 -1 -1 $-1 $1942 -1.2246467990769486e-016 $2441 1.530679341969531 $1442 $2442 forward @7 unknown T 824.40262728370772 -47.838811396932719 96.253017168705895 824.944000674265 -44.2801533730023 99.999999999999986 #
-1935 coedge $-1 -1 -1 $-1 $2443 $1443 $2440 $2444 reversed $682 $-1 #
-1936 edge $2445 -1 -1 $-1 $1942 -333.88178186702669 $2446 -217 $1443 $2447 forward @7 unknown T 709.39168942319441 -65.417613885921867 99.999999999999986 824.94400067426511 -47.838811396932442 99.999999999999986 #
-1937 coedge $-1 -1 -1 $-1 $1444 $2443 $2448 $2449 reversed $682 $-1 #
-1938 coedge $-1 -1 -1 $-1 $2450 $2451 $1444 $1939 forward $1928 $-1 #
-1939 edge $-1 -1 -1 $-1 $1941 -115.81129846858929 $2452 220.21145019531266 $1938 $2453 forward @7 unknown T 492.20196589042848 -94.817349471624723 103.74698283129398 824.40262728370965 -44.280153373002101 103.74698283129409 #
-1940 coedge $-1 -1 -1 $-1 $1453 $1445 $2451 $2454 forward $1454 $-1 #
-1941 vertex $-1 -1 -1 $-1 $2454 $2455 #
-1942 vertex $-1 -1 -1 $-1 $1936 $2456 #
-1943 ellipse-curve $-1 -1 -1 $-1 824.38000765259028 -44.131465733050931 99.999999999999986 0.98862551036853008 0.15039813911270242 0 0.56399302167298948 -3.707345663881787 -4.5924254965383805e-016 1 I I #
-1944 coedge $-1 -1 -1 $-1 $2457 $2458 $2459 $1945 reversed $2460 $-1 #
-1945 edge $-1 -1 -1 $-1 $1953 1.8963016490047817 $1948 4.386883658174809 $1447 $2461 forward @7 unknown T 491.61535323763803 -93.483098607440709 96.446915306467048 491.99898827658177 -90.961316167788937 103.55308469353295 #
-1946 coedge $-1 -1 -1 $-1 $2462 $1448 $1453 $1957 reversed $1922 $-1 #
-1947 coedge $-1 -1 -1 $-1 $1448 $2462 $2463 $2464 forward $1922 $-1 #
-1948 vertex $-1 -1 -1 $-1 $2464 $2465 #
-1949 straight-curve $-1 -1 -1 $-1 657.79444186142064 -68.260881062975827 103.55308469353317 0.98862551036851454 0.15039813911280336 -1.8612186982558244e-030 I I #
-1950 coedge $-1 -1 -1 $-1 $2466 $1450 $2467 $2468 forward $1952 $-1 #
-1951 coedge $-1 -1 -1 $-1 $1450 $2466 $1452 $1956 reversed $1952 $-1 #
-1952 loop $-1 -1 -1 $-1 $-1 $1450 $1921 T 491.99898827658171 -93.483098607443765 96.446915306466636 824.19964966986299 -42.945902508818634 96.563068334108522 periphery $1923 F #
-1953 vertex $-1 -1 -1 $-1 $2468 $2469 #
-1954 straight-curve $-1 -1 -1 $-1 657.79444186142064 -68.260881062975827 96.446915306466863 -0.98862551036851454 -0.15039813911280336 1.8612186982558244e-030 I I #
-1955 coedge $-1 -1 -1 $-1 $1933 $1452 $2436 $2470 forward $1454 $-1 #
-1956 edge $-1 -1 -1 $-1 $1455 96.446915306466636 $2471 96.563068334107086 $1452 $2472 forward @7 unknown T 824.19964966986299 -42.945902508821938 96.446915306466636 824.19964966986299 -42.945902508821902 96.563068334107086 #
-1957 edge $-1 -1 -1 $-1 $2473 103.43693166589291 $1456 103.55308469353339 $1453 $2472 forward @7 unknown T 824.19964966986299 -42.945902508821938 103.43693166589291 824.19964966986299 -42.945902508821909 103.55308469353339 #
-1958 loop $-1 -1 -1 $-1 $-1 $2474 $1268 T 823.25202160924357 -51.54615706081465 0 825.50799369593756 -36.71677440528731 200 periphery $1779 F #
-1959 point $-1 -1 -1 $-1 824.19964966986299 -42.945902508821938 96.446915306466636 #
-1960 point $-1 -1 -1 $-1 824.19964966986299 -42.945902508821938 103.55308469353339 #
-1961 cface $-1 -1 $2475 $1459 $2476 0 #
-1962 cface $-1 -1 $2477 $1023 $2432 0 #
-1963 face $2478 -1 -1 $-1 $2380 $2479 $21 $-1 $2480 forward double in T 481.61874931105388 -96.467732384232704 0 482.35335636637365 -95.062229032985712 200 F #
-1964 cface $-1 -1 $2481 $685 $2482 0 #
-1965 face $2483 -1 -1 $-1 $2484 $2485 $21 $-1 $299 forward single T 441.65927512389038 -95.460531622840918 200 452.48614517755965 -91.799237875898768 200 F #
-1966 cface_ptr-ct-attrib $-1 -1 $-1 $-1 $1462 1 1 1 1 1 1 1 1 1 1 1 1 0 1 0 1 1 1 $-1 $1024 #
-1967 face $2486 -1 -1 $-1 $2487 $2488 $21 $-1 $1468 forward single T 14.601253322603387 5.3014660456516349 96.276269882090403 15.333892949636942 8.5261914078913552 103.72373011790954 F #
-1968 loop $-1 -1 -1 $-1 $-1 $2489 $1462 T 441.06262376520425 -95.888132670956651 96.256550200997964 441.99159787031999 -91.799237875898783 103.74344979900204 periphery $1969 F #
-1969 plane-surface $-1 -1 -1 $-1 441.47802719824119 -94.059727631633805 100 -0.97514935430550809 0.22154849761971024 0 0.22154849761971024 0.97514935430550809 0 reverse_v I I I I #
-1970 cface $-1 -1 $2490 $451 $1987 1 #
-1971 face $2491 -1 -1 $-1 $2492 $2493 $21 $-1 $299 forward single T 4.4253048103386243 3.8387420141933646 200 14.601253322603469 7.3521500153002819 200 F #
-1972 cface_ptr-ct-attrib $-1 -1 $-1 $-1 $1464 1 1 1 1 1 1 1 1 1 1 1 1 0 1 0 1 1 1 $-1 $1025 #
-1973 face $2494 -1 -1 $-1 $1026 $2495 $21 $-1 $299 forward single T 5.5751341190325974 5.3014660456516367 200 14.933576069032974 8.6291411127585604 200 F #
-1974 loop $-1 -1 -1 $-1 $-1 $2496 $1464 T 4.4253048103386243 3.8387420141933646 0 14.601253322603469 7.3521500153002819 1.4210854715202004e-014 periphery $435 T #
-1975 cface_ptr-ct-attrib $-1 -1 $-1 $-1 $1466 1 1 1 1 1 1 1 1 1 1 1 1 0 1 0 1 1 1 $2497 $2498 #
-1976 face $2499 -1 -1 $-1 $2500 $2501 $21 $-1 $2502 forward double in T 441.99159787031988 -94.183540525387343 -1.4210854715202004e-014 452.48614517755965 -91.799237875898768 200 F #
-1977 loop $-1 -1 -1 $-1 $-1 $2503 $1466 T 12.841472351415241 -2.4442388280453287 -5.6843418860808015e-014 14.601253322603409 5.3014660456516403 200.00000000000006 periphery $1978 F #
-1978 plane-surface $-1 -1 -1 $-1 14.933576069032963 6.7641900771098964 107.24392008386522 0.97514935430550809 -0.22154849761971024 0 0 0 -1 forward_v I I I I #
-1979 coedge $-1 -1 -1 $-1 $2504 $2505 $2506 $2507 forward $1467 $-1 #
-1980 cface $-1 -1 $2508 $284 $2509 1 #
-1981 face $2510 -1 -1 $-1 $2511 $2512 $21 $-1 $435 reversed single T -34.985046403699755 8.1607794826334441 0 -24.755113768985154 11.778116543403442 2.8421709430404007e-014 F #
-1982 cface_ptr-ct-attrib $-1 -1 $-1 $-1 $1470 1 1 1 1 1 1 1 1 1 1 1 1 0 1 0 1 1 1 $1027 $2513 #
-1983 face $2514 -1 -1 $-1 $2509 $2515 $21 $-1 $435 reversed single T -34.648159951728957 6.6990997918397568 0 -23.878126526411666 10.440918728377937 2.8421709430404007e-014 F #
-1984 loop $-1 -1 -1 $-1 $-1 $2516 $1470 T -34.648159951729035 8.1607794826334263 -5.6843418860808015e-014 -24.755113768985154 10.440918728377937 200.00000000000003 periphery $1985 F #
-1985 plane-surface $-1 -1 -1 $-1 -34.648159951728957 8.1607794826334441 200 -0.22459096798042932 0.97445312719576915 0 0 -0 1 forward_v I I I I #
-1986 cface_ptr-ct-attrib $-1 -1 $-1 $-1 $1472 1 1 1 1 1 1 1 1 1 1 1 1 0 1 0 1 1 1 $2517 $2518 #
-1987 face $2519 -1 -1 $-1 $2520 $2521 $21 $-1 $2522 forward double in T 5.5751341190325974 5.3014660456516367 -5.6843418860808015e-014 14.601253322603469 7.3521500153002819 200 F #
-1988 loop $-1 -1 -1 $-1 $-1 $2523 $1472 T -36.205724095218372 8.1607794826334246 -5.6843418860808015e-014 -34.648159951728957 14.91872377611654 200.00000000000006 periphery $1989 F #
-1989 plane-surface $-1 -1 -1 $-1 -34.445135554273975 7.2798991837679887 96.360586526313952 -0.97445312719576938 -0.22459096798042838 0 0 -0 1 forward_v I I I I #
-1990 coedge $-1 -1 -1 $-1 $2524 $2525 $2526 $2527 forward $1473 $-1 #
-1991 cface $-1 -1 $2528 $1837 $1030 0 #
-1992 cface_ptr-ct-attrib $-1 -1 $-1 $-1 $1476 1 1 1 1 1 1 1 1 1 1 1 1 0 1 0 1 1 1 $-1 $2529 #
-1993 loop $-1 -1 -1 $-1 $-1 $2530 $1476 T -34.648159951729035 7.8854125683235887 103.70720533534922 -34.582698218366993 8.1614131473325155 103.73948378015263 periphery $1474 F #
-1994 coedge $-1 -1 -1 $-1 $2531 $2532 $2533 $2534 reversed $1477 $-1 #
-1995 coedge $-1 -1 -1 $-1 $1478 $1478 $2524 $2535 reversed $1031 $-1 #
-1996 coedge $-1 -1 -1 $-1 $2536 $2537 $2516 $1997 reversed $2538 $-1 #
-1997 edge $-1 -1 -1 $-1 $2539 -53.707202337496838 $2540 -46.292795662503138 $1478 $2541 forward @7 unknown T -34.645410613440092 8.1614131473325138 96.292798662503159 -34.645410613440085 8.1614131473325155 103.70720533749686 #
-1998 cface $-1 -1 $2542 $170 $2543 0 #
-1999 face $2544 -1 -1 $-1 $2311 $2545 $21 $-1 $2546 reversed single T -471.68101292843357 -87.87140090782809 93.500874371544668 -463.5909638880492 -82.189730724206186 106.49912962845531 F #
-2000 cface_ptr-ct-attrib $-1 -1 $-1 $-1 $1480 1 1 1 1 1 1 1 1 1 1 1 1 0 1 0 1 1 1 $-1 $1033 #
-2001 face $2547 -1 -1 $-1 $2548 $2549 $21 $-1 $1978 forward double in T 14.601253322603398 5.3014660456516349 -5.6843418860808015e-014 16.164699815710854 12.183001486537009 200 F #
-2002 loop $-1 -1 -1 $-1 $-1 $2550 $1480 T -471.69466201063955 -90.959973821608202 100.36091147459096 -462.06501596747427 -82.189730724206214 107.47063878723563 periphery $2003 F #
-2003 cone-surface $-1 -1 -1 $-1 -247.17154276805252 -40.702663887262474 100.00000200000001 0.97514935421462945 0.22154849801971402 -2.5132599994836135e-026 1.6616137351478202 -7.3136201566095798 9.1848509936049705e-016 1 I I 0 1 7.4999999999998543 forward I I I I #
-2004 cface_ptr-ct-attrib $-1 -1 $-1 $-1 $1482 1 1 1 1 1 1 1 1 1 1 1 1 0 1 0 1 1 1 $-1 $2528 #
-2005 face $2551 -1 -1 $-1 $1999 $2552 $21 $-1 $435 reversed single T -462.06501596747438 -91.733858236022215 0 -34.311273499758315 9.622459173427103 1.4210854715202004e-014 F #
-2006 loop $-1 -1 -1 $-1 $-1 $2553 $1482 T -34.311273499758443 6.6990997918397568 -2.8421709430404007e-014 -23.878126526411666 9.1037209173005778 92.558521154914061 periphery $2007 F #
-2007 plane-surface $-1 -1 -1 $-1 -247.01434640339917 -42.324488621605767 0 0.2245909679804283 -0.97445312719576938 0 0.97445312719576938 0.2245909679804283 0 forward_v I I I I #
-2008 coedge $-1 -1 -1 $-1 $2554 $2555 $2556 $2557 reversed $1483 $-1 #
-2009 cface $-1 -1 $2558 $1775 $1036 0 #
-2010 cface_ptr-ct-attrib $-1 -1 $-1 $-1 $1485 1 1 1 1 1 1 1 1 1 1 1 1 0 1 0 1 1 1 $-1 $2559 #
-2011 face $2560 -1 -1 $-1 $2561 $2562 $21 $-1 $2007 forward single T -210.69046088395365 -33.952596344858442 103.43693163587419 -34.313086247765611 6.6986819915184661 103.63154799440504 F #
-2012 loop $-1 -1 -1 $-1 $-1 $2563 $1485 T -210.68759939997327 -33.951936832934202 96.36845600559495 -34.313086247720378 6.6986819915288791 96.563068364125854 periphery $2007 F #
-2013 coedge $-1 -1 -1 $-1 $2564 $2565 $2566 $2567 forward $1486 $-1 #
-2014 coedge $-1 -1 -1 $-1 $2015 $1488 $2568 $2569 forward $1037 $-1 #
-2015 coedge $-1 -1 -1 $-1 $1488 $2014 $2570 $2571 forward $1037 $-1 #
-2016 coedge $-1 -1 -1 $-1 $2572 $2573 $2574 $2017 forward $2106 $-1 #
-2017 edge $-1 -1 -1 $-1 $2575 0.10726876404756339 $2576 0.41151675583903302 $2574 $2577 forward @7 unknown T -462.06501596747455 -89.880948104147905 103.43693190655954 -461.81829991058618 -88.810498854434911 103.7284458277977 #
-2018 cface $-1 -1 $2578 $1489 $1041 0 #
-2019 cface $-1 -1 $2579 $98 $2249 0 #
-2020 cface $-1 -1 $2580 $1489 $2581 0 #
-2021 cface_ptr-ct-attrib $-1 -1 $-1 $-1 $1493 1 1 1 1 1 1 1 1 1 1 1 1 0 1 0 1 1 1 $-1 $1400 #
-2022 face $2582 -1 -1 $-1 $2583 $2584 $21 $-1 $435 reversed single T -539.34432426825015 -168.42594485485347 0 -443.58193186698958 -39.449279227479515 0 F #
-2023 coedge $-1 -1 -1 $-1 $2585 $2585 $2586 $2587 reversed $1494 $2588 #
-2024 coedge $-1 -1 -1 $-1 $2589 $1496 $1512 $2062 forward $1042 $-1 #
-2025 coedge $-1 -1 -1 $-1 $1496 $2590 $2591 $2592 reversed $1042 $-1 #
-2026 coedge $-1 -1 -1 $-1 $1571 $2068 $1570 $2027 reversed $715 $-1 #
-2027 edge $-1 -1 -1 $-1 $2593 0 $2070 200 $1496 $2594 forward @7 unknown T -499.42448468469723 -89.46288618483247 0 -499.42448468469723 -89.46288618483247 200 #
-2028 coedge $-1 -1 -1 $-1 $1498 $1497 $2595 $2596 reversed $693 $2597 #
-2029 coedge $-1 -1 -1 $-1 $2598 $2599 $1497 $2030 reversed $2600 $-1 #
-2030 edge $-1 -1 -1 $-1 $2039 92.529728302767779 $2601 107.4702676972322 $1497 $2602 forward @7 unknown T -471.38954451238789 -90.959606731604794 92.529732302767798 -471.38954451238783 -90.959606731604794 107.47027169723222 #
-2031 pcurve $-1 -1 -1 $-1 0 forward { exppc nubs 1 open 2 
	0 1 2648.5565346784024 1 
	-72.091640085067695 0 
	-72.091640085067695 2648.5565346784024 
	0 
	-1 
	spline forward { ref 22 } I I I I 
	} 0 0 #
-2032 coedge $-1 -1 -1 $-1 $2595 $1499 $2603 $2033 forward $2037 $2604 #
-2033 edge $-1 -1 -1 $-1 $2040 -13.426066729149753 $2605 -0.42781147225917415 $2032 $2606 forward @7 unknown T -471.68101292843357 -87.87140090782809 93.500874371544668 -471.68101292841357 -87.871400907807796 106.49912962845531 #
-2034 pcurve $-1 -1 -1 $-1 0 reversed { exppc nubs 3 open 2 
	-13.476066729159896 3 -0.37781147224930045 3 
	-72.907975665366365 93.450870371544582 
	-72.907975665366337 97.816955457181507 
	-72.907975665366322 102.18304054281845 
	-72.907975665366294 106.54912562845537 
	9.9999999999999994e-012 
	-1 
	spline forward { ref 22 } I I I I 
	} 0 0 #
-2035 coedge $-1 -1 -1 $-1 $1499 $2607 $2598 $2608 reversed $2037 $2609 #
-2036 coedge $-1 -1 -1 $-1 $2610 $2611 $1044 $1500 reversed $2002 $-1 #
-2037 loop $-1 -1 -1 $-1 $-1 $1499 $2612 T -485.34045410156239 -90.959973821608202 0 -457.04599653546416 -39.449279227479515 200 periphery $2613 F #
-2038 pcurve $-1 -1 -1 $-1 2 $2041 0 0 #
-2039 vertex $-1 -1 -1 $-1 $2608 $2614 #
-2040 vertex $-1 -1 -1 $-1 $2033 $2615 #
-2041 intcurve-curve $-1 -1 -1 $-1 forward { surfintcur full nubs 3 open 12 
	-22.587930188101382 3 -20.61581817058623 2 -18.381908476097813 2 -15.777644315672264 2 -13.371005236190173 2 
	-12.096751058020855 2 -11.108888509869249 2 -10.058577787793274 2 -8.5015204859373181 2 -5.475990258564245 2 
	-2.4129977451855948 2 -0 3 
	-471.38954451238789 -90.959606731604794 107.47027169723222 
	-471.54621212319739 -90.322783429879408 107.41171342974972 
	-471.63201605315822 -89.684902183820057 107.26748913503897 
	-471.70913183909488 -88.366101150820072 106.79115530409408 
	-471.68632437497666 -87.69980416739206 106.43986382744487 
	-471.57136263374423 -86.38719192096481 105.50193024637194 
	-471.46852157446506 -85.761848480245064 104.88536713244629 
	-471.27696042239285 -84.786918330998105 103.53360890236918 
	-471.1883226967023 -84.421906944783345 102.81400965226787 
	-471.09709927925144 -84.059544348422079 101.63894699225091 
	-471.07375367135796 -83.971041734227228 101.22184866181377 
	-471.05050702686287 -83.883197168807555 100.46950859818837 
	-471.04655881105066 -83.868526897253375 100.13896345602166 
	-471.05164394458433 -83.88759007057547 99.456458701005644 
	-471.06150181368923 -83.924378956305148 99.106689815071974 
	-471.10248050824674 -84.081126717111786 98.248387424788277 
	-471.14141109649211 -84.231693395400967 97.74982793036007 
	-471.28404775182184 -84.827726906806035 96.342487786287819 
	-471.4138098274135 -85.41130786289294 95.50522243602633 
	-471.62673734649945 -86.857775975925122 94.087774203335073 
	-471.70886916907602 -87.722822211037681 93.512038493363306 
	-471.66623865782145 -89.403695973776237 92.800493432612782 
	-471.5809310786031 -90.181657643255932 92.601267610411028 
	-471.38954451238789 -90.959606731604794 92.529732302767798 
	0.00036709000341204114 
	cone -247.17154276805252 -40.702663887262474 100.00000200000001 0.97514935421462945 0.22154849801971402 -2.5132599994836135e-026 1.6616137351478202 -7.3136201566095798 9.1848509936049705e-016 1 I I 0 1 7.4999999999998543 forward I I I I 
	spline forward { sumsur 
	intcurve forward { exactcur full nubs 3 open 6 
	72.091640085067695 3 75.486276080984595 1 79.790900006240591 1 84.080224598361809 1 86.934835825317975 1 
	89.05752432973334 3 
	-471.38954451238789 -90.959606731604794 0 
	-472.38775200286 -86.902087844293519 0 
	-468.70545726291579 -75.268738604034667 0 
	-457.04599653546416 -62.941490425009356 0 
	-464.7327815625959 -46.405492390668265 0 
	-475.64993257196545 -39.449279227479515 0 
	-482.55009354964119 -40.114549748044972 0 
	-485.34045410156239 -40.588058600593122 0 
	0 
	null_surface 
	null_surface 
	nullbs 
	nullbs 
	-1 
	-1 
	I I 
	0 
	0 
	4 75.486276080984595 79.790900006240591 84.080224598361809 86.934835825317975 
	
	-1 
	none F F 1 F 0 } I I 
	straight -475.34045410156239 -65.588058600593115 0 0 0 1 I I 
	-475.34045410156239 -65.588058600593115 0 
	none F 72.091640085067695 F 89.05752432973334 F 0 F 200 OPEN OPEN NON_SINGULAR NON_SINGULAR 
	0 
	0 
	4 75.486276080984595 79.790900006240591 84.080224598361809 86.934835825317975 
	0 
	0 
	0 
	} I I I I 
	nullbs 
	nubs 3 open 12 
	-22.587930188101382 3 -20.61581817058623 3 -18.381908476097813 3 -15.777644315672264 3 -13.371005236190173 3 
	-12.096751058020855 3 -11.108888509869249 3 -10.058577787793274 3 -8.5015204859373181 3 -5.475990258564245 3 
	-2.4129977451855948 3 -0 3 
	72.091640085067695 107.47027169723222 
	72.26923492920065 107.41171342974972 
	72.439802064452806 107.26748913503897 
	72.601069029794076 107.04414657128697 
	72.7837441689733 106.79115530409408 
	72.952189191455346 106.43986382744487 
	73.103346613726984 106.00679569422411 
	73.279564058136472 105.50193024637194 
	73.432475954079393 104.88536713244629 
	73.555823057436555 104.18283201180904 
	73.66980994240437 103.53360890236918 
	73.758023300821591 102.81400965226787 
	73.815266749180893 102.04573099801497 
	73.845575699063133 101.63894699225091 
	73.866935001843672 101.22184866181377 
	73.878877107371849 100.79805423143615 
	73.888135196534492 100.46950859818837 
	73.891674437906531 100.13896345602166 
	73.889444956256369 99.808166807736484 
	73.887074536924032 99.456458701005644 
	73.878198418428383 99.106689815071974 
	73.862955931455517 98.760944912540353 
	73.840359355851078 98.248387424788277 
	73.804008304842995 97.74982793036007 
	73.755011135566164 97.271646284391295 
	73.659804352536355 96.342487786287819 
	73.518534934335491 95.50522243602633 
	73.34185848252541 94.800859053256985 
	73.16299441291919 94.087774203335073 
	72.948257304570163 93.512038493363306 
	72.705725471569735 93.114036106379174 
	72.514661091356729 92.800493432612782 
	72.308591548235526 92.601267610411028 
	72.091640085067695 92.529732302767798 
	
	-1 
	-1 
	I I 
	0 
	0 
	0 
	
	-1 
	none F } I I #
-2042 cface $-1 -1 $2616 $98 $2617 0 #
-2043 face $2618 -1 -1 $-1 $2619 $2620 $21 $-1 $2621 forward single T -500.65540802334607 -90.740465848832272 0 -500.47850539465884 -90.721453170654911 89.491165681059314 F #
-2044 cface $-1 -1 $2622 $1075 $1046 0 #
-2045 cface_ptr-ct-attrib $-1 -1 $-1 $-1 $1504 1 1 1 1 1 1 1 1 1 1 1 1 0 1 0 1 1 1 $2623 $2624 #
-2046 face $2625 -1 -1 $-1 $2626 $2627 $21 $-1 $435 reversed single T -471.389544512388 -92.356152446185973 0 -461.72812951550378 -88.810498854434897 1.4210854715202004e-014 F #
-2047 loop $-1 -1 -1 $-1 $-1 $2628 $1504 T -470.77005539098843 -92.356152446185973 0 -461.72812951550372 -90.272178545228513 200 periphery $2048 F #
-2048 plane-surface $-1 -1 -1 $-1 -461.72812951550378 -90.272178545228556 200 0.22459096798042041 -0.97445312719577115 0 0 0 -1 forward_v I I I I #
-2049 coedge $-1 -1 -1 $-1 $2083 $2629 $2092 $2630 forward $1505 $-1 #
-2050 cface $-1 -1 $2247 $1075 $2631 0 #
-2051 cface $-1 -1 $2632 $1565 $1048 0 #
-2052 cface_ptr-ct-attrib $-1 -1 $-1 $-1 $1509 1 1 1 1 1 1 1 1 1 1 1 1 0 1 0 1 1 1 $-1 $1690 #
-2053 face $2633 -1 -1 $-1 $2634 $2635 $21 $-1 $1175 forward single T -510.00926046887662 -88.167748532789886 92.75580225562905 -497.70503836088989 -80.101046435019853 100.00000000000014 F #
-2054 loop $-1 -1 -1 $-1 $-1 $2636 $1509 T -510.00926046887662 -88.167737503720275 100.00000000000014 -497.70504938995953 -80.101046435019853 107.24418671530132 periphery $1175 F #
-2055 coedge $-1 -1 -1 $-1 $2637 $2638 $1544 $2112 forward $1510 $-1 #
-2056 coedge $-1 -1 -1 $-1 $1790 $1511 $2639 $2640 forward $1049 $-1 #
-2057 coedge $-1 -1 -1 $-1 $1511 $1790 $2159 $2342 forward $1049 $-1 #
-2058 coedge $-1 -1 -1 $-1 $2629 $2641 $2642 $2059 forward $1505 $-1 #
-2059 edge $-1 -1 -1 $-1 $2643 -40.703118331390712 $2644 51.871724903686221 $2642 $2645 forward @7 unknown T -510.67390596173504 -88.445306284238129 -2.8421709430404007e-014 -510.67390596173504 -88.445306284238114 92.574843235076926 #
-2060 coedge $-1 -1 -1 $-1 $2063 $1512 $2646 $2647 reversed $698 $-1 #
-2061 coedge $-1 -1 -1 $-1 $2648 $2649 $2024 $2062 reversed $2650 $-1 #
-2062 edge $-1 -1 -1 $-1 $2070 19.533134348058162 $2651 21.189385975939047 $1512 $2652 forward @7 unknown T -500.47850539474183 -90.740465848749864 0 -499.42448468469723 -89.46288618483247 0 #
-2063 coedge $-1 -1 -1 $-1 $1513 $2060 $2653 $2654 reversed $698 $-1 #
-2064 coedge $-1 -1 -1 $-1 $2159 $2655 $2629 $2065 reversed $2097 $-1 #
-2065 edge $-1 -1 -1 $-1 $2644 -23.240778012368921 $2069 -21.740778012368921 $1513 $2656 forward @7 unknown T -510.67390596173504 -88.445306284238129 -7.1054273576010019e-015 -510.34158321530543 -86.982582252779864 0 #
-2066 coedge $-1 -1 -1 $-1 $2657 $1514 $2655 $2658 forward $1569 $-1 #
-2067 coedge $-1 -1 -1 $-1 $1514 $2657 $2648 $2659 forward $1569 $-1 #
-2068 coedge $-1 -1 -1 $-1 $2026 $2092 $1050 $1515 forward $715 $-1 #
-2069 vertex $-1 -1 -1 $-1 $2658 $2660 #
-2070 vertex $-1 -1 -1 $-1 $2062 $2661 #
-2071 straight-curve $-1 -1 -1 $-1 -504.8618637182106 -88.227543977461906 -1.4210854715202004e-014 0.97514935430550975 -0.22154849761970274 0 I I #
-2072 cface $-1 -1 $2662 $1075 $1052 0 #
-2073 cface_ptr-ct-attrib $-1 -1 $-1 $-1 $1517 1 1 1 1 1 1 1 1 1 1 1 1 0 1 0 1 1 1 $-1 $2662 #
-2074 loop $-1 -1 -1 $-1 $-1 $2663 $1517 T -938.66090178251102 -91.071476670956642 96.40202098620847 -510.67390596173499 8.6553976373154953 100 periphery $1054 F #
-2075 coedge $-1 -1 -1 $-1 $2664 $2665 $2666 $2667 reversed $1518 $-1 #
-2076 coedge $-1 -1 -1 $-1 $2668 $2165 $1519 $2077 forward $2669 $-1 #
-2077 edge $-1 -1 -1 $-1 $1586 -218.07048339843755 $2090 220.21145019531264 $2076 $2670 forward @7 unknown T -937.78101127819787 -87.198624151714796 103.74344980737241 -510.39066673048211 9.9020797698421745 103.74344980737261 #
-2078 coedge $-1 -1 -1 $-1 $2671 $1520 $2672 $2673 reversed $459 $-1 #
-2079 coedge $-1 -1 -1 $-1 $2672 $2083 $2674 $2080 reversed $1505 $-1 #
-2080 edge $-1 -1 -1 $-1 $2675 -1.9823133344805832 $2084 -1.6299102299817849 $2674 $2676 forward @7 unknown T -510.67390596173499 -88.445306284238143 96.256550192627586 -510.39066673048205 -87.198624151713233 96.563068471210457 #
-2081 coedge $-1 -1 -1 $-1 $1524 $1521 $2149 $2091 reversed $1053 $-1 #
-2082 coedge $-1 -1 -1 $-1 $1521 $1575 $2677 $2678 reversed $1053 $-1 #
-2083 coedge $-1 -1 -1 $-1 $2079 $2049 $1055 $1522 forward $1505 $-1 #
-2084 vertex $-1 -1 -1 $-1 $2080 $2679 #
-2085 ellipse-curve $-1 -1 -1 $-1 -510.43975036872195 -87.414666592311121 100 -0.97514935430550809 0.22154849761971024 0 -0.83080686607388265 -3.6568100786455138 0 1 I I #
-2086 coedge $-1 -1 -1 $-1 $1523 $2680 $2681 $2682 reversed $459 $-1 #
-2087 coedge $-1 -1 -1 $-1 $2089 $2681 $2668 $2088 reversed $1505 $-1 #
-2088 edge $-1 -1 -1 $-1 $2090 1.6299102299817596 $2683 1.9823133344805894 $2668 $2684 forward @7 unknown T -510.67390596173504 -88.445306284238157 103.43693152878951 -510.39066673048211 -87.198624151713148 103.74344980737241 #
-2089 coedge $-1 -1 -1 $-1 $2151 $2087 $1056 $1525 forward $1505 $-1 #
-2090 vertex $-1 -1 -1 $-1 $2088 $2685 #
-2091 edge $-1 -1 -1 $-1 $1529 1.689231827845731 $1530 4.5939534793338552 $2081 $2085 forward @7 unknown T -510.34158321530543 -86.982582252779864 96.276269836102401 -509.60894350264806 -83.757856513665601 103.7237301638976 #
-2092 coedge $-1 -1 -1 $-1 $2068 $1527 $2686 $2630 reversed $715 $-1 #
-2093 face $2687 -1 -1 $-1 $1046 $1528 $21 $-1 $460 forward single T -510.34158321530543 -86.982582252779864 96.276269836102401 -509.60894350264806 -83.757856513665601 103.7237301638976 F #
-2094 point $-1 -1 -1 $-1 -510.34158321530543 -86.982582252779864 103.7237301638976 #
-2095 point $-1 -1 -1 $-1 -510.34158321530543 -86.982582252779864 96.276269836102401 #
-2096 cface_ptr-ct-attrib $-1 -1 $-1 $-1 $1533 1 1 1 1 1 1 1 1 1 1 1 1 0 1 0 1 1 1 $-1 $2102 #
-2097 loop $-1 -1 -1 $-1 $-1 $2064 $1533 T -938.06425050945165 -88.445306284238143 -7.1054273576010019e-015 -510.00926046887582 11.580845700228821 7.1054273576010019e-015 periphery $435 T #
-2098 coedge $-1 -1 -1 $-1 $2688 $2689 $2690 $2691 reversed $1534 $-1 #
-2099 cface $-1 -1 $2692 $375 $2693 0 #
-2100 cface $-1 -1 $2694 $1326 $1061 0 #
-2101 coedge $-1 -1 -1 $-1 $2114 $2131 $2127 $2695 forward $1537 $-1 #
-2102 cface $-1 -1 $2044 $1075 $1533 0 #
-2103 cface $-1 -1 $2696 $375 $1065 0 #
-2104 cface_ptr-ct-attrib $-1 -1 $-1 $-1 $1542 1 1 1 1 1 1 1 1 1 1 1 1 0 1 0 1 1 1 $2697 $2698 #
-2105 face $2699 -1 -1 $-1 $2700 $2701 $21 $-1 $1474 forward single T -461.82193796532175 -90.273230010248994 103.66301749074347 -461.72812951550372 -89.880652241702052 103.7287416902562 F #
-2106 loop $-1 -1 -1 $-1 $-1 $2702 $1542 T -463.59096388804926 -90.272178545228542 -2.8421709430404007e-014 -461.72812951550372 -82.189730724206186 200.00000000000006 periphery $2107 F #
-2107 plane-surface $-1 -1 -1 $-1 -462.06501596747438 -88.810498854434897 103.68465777539907 0.97445312719576938 0.22459096798042838 0 0 0 -1 forward_v I I I I #
-2108 coedge $-1 -1 -1 $-1 $2703 $2704 $2705 $2706 reversed $1543 $-1 #
-2109 coedge $-1 -1 -1 $-1 $2707 $1544 $2708 $2709 reversed $1066 $-1 #
-2110 coedge $-1 -1 -1 $-1 $1544 $2707 $2710 $2711 forward $1066 $-1 #
-2111 coedge $-1 -1 -1 $-1 $2712 $2713 $2055 $2112 forward $2152 $-1 #
-2112 edge $-1 -1 -1 $-1 $2714 -51.871724903686207 $2715 40.884354908779322 $2055 $2716 forward @7 unknown T -510.00926046887662 -85.519858221324881 0 -510.00926046887582 -85.519858221321599 92.756079812465529 #
-2113 coedge $-1 -1 -1 $-1 $1546 $1545 $2688 $2717 reversed $707 $-1 #
-2114 coedge $-1 -1 -1 $-1 $2718 $2101 $2719 $2115 reversed $1537 $-1 #
-2115 edge $-1 -1 -1 $-1 $2720 -132.61876013585845 $2119 -130.90038482699299 $2719 $2721 forward @7 unknown T -947.56641908176641 10.814237369944436 200 -946.41658977307225 12.091228467402331 200 #
-2116 coedge $-1 -1 -1 $-1 $2690 $1584 $2722 $2117 forward $468 $-1 #
-2117 edge $-1 -1 -1 $-1 $2118 22.601551761018825 $2723 24.101551761018801 $2722 $2724 forward @7 unknown T -938.06425050945165 8.6553976373122801 200 -937.7319277630221 10.118121668770545 200 #
-2118 vertex $-1 -1 -1 $-1 $2117 $2725 #
-2119 vertex $-1 -1 -1 $-1 $2126 $2726 #
-2120 straight-curve $-1 -1 -1 $-1 -718.55703599206925 -39.67719201668838 200 -0.97514935430550975 0.22154849761970299 0 I I #
-2121 coedge $-1 -1 -1 $-1 $2124 $1548 $2704 $2727 reversed $709 $-1 #
-2122 coedge $-1 -1 -1 $-1 $2161 $2705 $2728 $2123 forward $1579 $-1 #
-2123 edge $-1 -1 -1 $-1 $2729 21.101551761018797 $2118 22.601551761018825 $2728 $2724 forward @7 unknown T -937.7319277630221 10.118121668770531 200 -937.39960501659243 11.580845700228821 200 #
-2124 coedge $-1 -1 -1 $-1 $1549 $2121 $2730 $2731 reversed $709 $-1 #
-2125 coedge $-1 -1 -1 $-1 $2732 $2733 $2734 $2126 reversed $2735 $-1 #
-2126 edge $-1 -1 -1 $-1 $2119 -130.90038482699299 $2736 -129.18200951812707 $2734 $2721 forward @7 unknown T -946.41658977307225 12.091228467402289 200 -945.26676046437797 13.36821956486067 200 #
-2127 coedge $-1 -1 -1 $-1 $1557 $1550 $2732 $2695 reversed $1062 $-1 #
-2128 straight-curve $-1 -1 -1 $-1 -932.72458792649422 32.158010274830559 7.1054273576010019e-015 0.22154849761971029 0.97514935430550809 -0 I I #
-2129 coedge $-1 -1 -1 $-1 $2192 $1553 $2737 $2738 reversed $2132 $-1 #
-2130 coedge $-1 -1 -1 $-1 $1553 $2739 $2740 $2136 reversed $2132 $-1 #
-2131 coedge $-1 -1 -1 $-1 $2101 $2333 $1071 $1554 forward $1537 $-1 #
-2132 loop $-1 -1 -1 $-1 $-1 $2191 $2403 T -1003.2196064782399 -39.037442009878689 0 -907.45721407697943 89.939223617495259 1.4210854715202004e-014 periphery $435 T #
-2133 vertex $-1 -1 -1 $-1 $1788 $2741 #
-2134 straight-curve $-1 -1 -1 $-1 -858.82623729484885 109.3683629882928 0 0.66913747116930855 0.74313864431688836 -0 I I #
-2135 coedge $-1 -1 -1 $-1 $1556 $1555 $2742 $2743 forward $1558 $-1 #
-2136 edge $-1 -1 -1 $-1 $1559 -130.90038482699293 $2744 -129.18200951812702 $1555 $2134 forward @7 unknown T -946.41658977307225 12.091228467402274 0 -945.26676046437797 13.36821956486067 0 #
-2137 edge $-1 -1 -1 $-1 $1560 -22.601551761018825 $2745 -21.101551761018797 $2158 $2128 forward @7 unknown T -937.7319277630221 10.118121668770531 0 -937.39960501659243 11.580845700228821 7.1054273576010019e-015 #
-2138 point $-1 -1 -1 $-1 -946.41658977307225 12.091228467402274 0 #
-2139 point $-1 -1 -1 $-1 -937.7319277630221 10.118121668770545 7.1054273576010019e-015 #
-2140 face $2746 -1 -1 $-1 $2631 $2747 $21 $-1 $1175 forward single T -948.79720761035264 2.3724171719545222 100 -938.06425050945074 10.81472579374976 107.42564518857556 F #
-2141 cface $-1 -1 $2748 $1565 $2749 0 #
-2142 cface $-1 -1 $2051 $1565 $1079 0 #
-2143 cface_ptr-ct-attrib $-1 -1 $-1 $-1 $1568 1 1 1 1 1 1 1 1 1 1 1 1 0 1 0 1 1 1 $-1 $2750 #
-2144 loop $-1 -1 -1 $-1 $-1 $2147 $1568 T -510.67390596173504 -90.740465848749864 200 -499.42448468469723 -86.982582252779864 200 periphery $299 F #
-2145 coedge $-1 -1 -1 $-1 $2751 $1570 $2752 $2753 reversed $1080 $-1 #
-2146 coedge $-1 -1 -1 $-1 $1570 $2754 $2067 $2659 forward $1080 $-1 #
-2147 coedge $-1 -1 -1 $-1 $2755 $2756 $2757 $2148 forward $2144 $-1 #
-2148 edge $-1 -1 -1 $-1 $2593 -5.5759448637340316 $2153 5.6193643290646804 $2147 $2758 forward @7 unknown T -510.34158321530543 -89.462886184832485 200 -499.42448468469723 -86.982582252779864 200 #
-2149 coedge $-1 -1 -1 $-1 $2686 $1572 $1526 $2091 forward $2152 $-1 #
-2150 coedge $-1 -1 -1 $-1 $1572 $2759 $2760 $2761 forward $2152 $-1 #
-2151 coedge $-1 -1 -1 $-1 $2762 $2089 $1081 $1573 forward $1505 $-1 #
-2152 loop $-1 -1 -1 $-1 $-1 $2686 $2763 T -510.34158321530543 -86.982582252779864 -7.1054273576010019e-015 -508.77813663657417 -80.101046435019853 200 periphery $1506 F #
-2153 vertex $-1 -1 -1 $-1 $2764 $2765 #
-2154 straight-curve $-1 -1 -1 $-1 -510.34158321530543 -86.982582252779864 151.87172490368621 0 0 1 I I #
-2155 coedge $-1 -1 -1 $-1 $2766 $1574 $2767 $2171 forward $468 $-1 #
-2156 coedge $-1 -1 -1 $-1 $2768 $2677 $1089 $1589 forward $2769 $-1 #
-2157 coedge $-1 -1 -1 $-1 $1575 $1585 $1091 $1591 forward $1053 $-1 #
-2158 coedge $-1 -1 -1 $-1 $2708 $1576 $1556 $2137 forward $2097 $-1 #
-2159 coedge $-1 -1 -1 $-1 $1576 $2064 $2057 $2342 reversed $2097 $-1 #
-2160 coedge $-1 -1 -1 $-1 $2770 $1577 $2707 $2771 forward $1579 $-1 #
-2161 coedge $-1 -1 -1 $-1 $1578 $2122 $1592 $2168 reversed $1579 $-1 #
-2162 coedge $-1 -1 -1 $-1 $2170 $1581 $2772 $2773 reversed $292 $-1 #
-2163 coedge $-1 -1 -1 $-1 $1582 $2772 $2774 $2164 forward $468 $-1 #
-2164 edge $-1 -1 -1 $-1 $2775 -53.597979013789583 $2166 -53.436931528789529 $2774 $2776 forward @7 unknown T -938.06425050945177 8.6553976373122428 103.43693152878951 -938.06425050945143 8.6553976373122996 103.5979790137896 #
-2165 coedge $-1 -1 -1 $-1 $2076 $2777 $1086 $1583 forward $2669 $-1 #
-2166 vertex $-1 -1 -1 $-1 $2778 $2779 #
-2167 ellipse-curve $-1 -1 -1 $-1 -937.73192763995837 10.118122210437441 100 -0.97514935430550809 0.22154849761971024 -0 0.83080686607385479 3.6568100786456568 0 1 I I #
-2168 edge $-1 -1 -1 $-1 $1094 -49.898229929869274 $2118 46.378039906232317 $1584 $2780 forward @7 unknown T -937.7319277630221 10.118121668770506 103.72373016389841 -937.73192776302187 10.118121668770545 200 #
-2169 point $-1 -1 -1 $-1 -937.78101127819787 9.9020797698405438 103.74344980737261 #
-2170 coedge $-1 -1 -1 $-1 $1588 $2162 $2766 $2781 reversed $292 $-1 #
-2171 edge $-1 -1 -1 $-1 $2172 -46.563068471210478 $2782 -46.402020986210495 $2767 $2783 forward @7 unknown T -938.06425050945177 8.6553976373122428 96.402020986210488 -938.06425050945143 8.6553976373122996 96.563068471210485 #
-2172 vertex $-1 -1 -1 $-1 $2171 $2784 #
-2173 ellipse-curve $-1 -1 -1 $-1 -937.73192763995837 10.118122210437441 100 -0.97514935430550809 0.22154849761971024 -0 0.83080686607385779 3.6568100786456696 0 1 I I #
-2174 point $-1 -1 -1 $-1 -937.78101127819787 9.9020797698404301 96.256550192627387 #
-2175 cface $-1 -1 $1912 $41 $1772 0 #
-2176 cface_ptr-ct-attrib $-1 -1 $-1 $-1 $1597 1 1 1 1 1 1 1 1 1 1 1 1 0 1 0 1 1 1 $-1 $1321 #
-2177 coedge $-1 -1 -1 $-1 $2785 $1626 $1162 $1681 forward $1598 $-1 #
-2178 cface $-1 -1 $1830 $217 $1100 0 #
-2179 coedge $-1 -1 -1 $-1 $1603 $2786 $1619 $2197 forward $1101 $-1 #
-2180 edge $-1 -1 -1 $-1 $1125 0 $1622 200 $1634 $2787 forward @7 unknown T -976.74683766109035 15.1799971804801 0 -976.74683766109035 15.179997180480145 200 #
-2181 straight-curve $-1 -1 -1 $-1 -985.99846826800569 13.047690745809382 151.71846585884271 -0 0 1.0000000000000009 I I #
-2182 cface_ptr-ct-attrib $-1 -1 $-1 $-1 $1608 1 1 1 1 1 1 1 1 1 1 1 1 0 1 0 1 1 1 $2788 $2692 #
-2183 coedge $-1 -1 -1 $-1 $1609 $1704 $1708 $2271 reversed $1107 $-1 #
-2184 coedge $-1 -1 -1 $-1 $1611 $1610 $2786 $2789 reversed $729 $-1 #
-2185 coedge $-1 -1 -1 $-1 $1803 $2411 $1610 $2186 reversed $1897 $2790 #
-2186 edge $-1 -1 -1 $-1 $2189 0 $2414 10.466591659700644 $1610 $2791 forward @7 unknown T -986.33641653113909 14.508308625440094 90.259170290471047 -977.62276306468516 16.51825680666871 92.652592620196131 #
-2187 coedge $-1 -1 -1 $-1 $1619 $1618 $1611 $2188 forward $1602 $-1 #
-2188 edge $-1 -1 -1 $-1 $1866 448.50378277522634 $2792 457.44369953571459 $1611 $1867 forward @7 unknown T -986.33535471997629 14.509370436603035 0 -977.62382487584864 16.517194995505562 0 #
-2189 vertex $-1 -1 -1 $-1 $1862 $2793 #
-2190 straight-curve $-1 -1 -1 $-1 -986.33535471997618 14.50937043660309 51.718465858842706 0 -0 1.0000000000000009 I I #
-2191 coedge $-1 -1 -1 $-1 $2739 $1615 $2179 $2197 reversed $2132 $-1 #
-2192 coedge $-1 -1 -1 $-1 $1615 $2129 $2794 $2795 reversed $2132 $-1 #
-2193 coedge $-1 -1 -1 $-1 $2796 $1634 $1110 $1616 forward $1407 $-1 #
-2194 vertex $-1 -1 -1 $-1 $2795 $2797 #
-2195 straight-curve $-1 -1 -1 $-1 -889.28015630558389 -118.18597809012955 1.4210854715202004e-014 0.54841651664162461 -0.83620531227364658 0 I I #
-2196 straight-curve $-1 -1 -1 $-1 -967.0949826549105 -68.970570434604809 7.1054273576010019e-015 -0.22459096798042835 0.97445312719576938 0 I I #
-2197 edge $-1 -1 -1 $-1 $2792 -161.08863589897135 $1622 -159.48950970902936 $1619 $2195 forward @7 unknown T -977.62382487584875 15.1799971804801 0 -976.74683766109035 16.517194995505548 1.4210854715202004e-014 #
-2198 point $-1 -1 -1 $-1 -985.99846826800569 13.04769074580939 7.1054273576010019e-015 #
-2199 point $-1 -1 -1 $-1 -976.74683766109035 15.1799971804801 1.4210854715202004e-014 #
-2200 straight-curve $-1 -1 -1 $-1 -985.99846826800569 13.047690745809382 151.71846585884271 -0 0 1.0000000000000009 I I #
-2201 coedge $-1 -1 -1 $-1 $1626 $2785 $2798 $2205 forward $1598 $-1 #
-2202 face $2799 -1 -1 $-1 $2800 $1631 $21 $-1 $299 forward single T -1413.4205555038147 -86.848152659138464 200 -985.66158181603498 14.509370436603049 200 F #
-2203 point $-1 -1 -1 $-1 -985.6615818160351 11.586011055015703 200 #
-2204 coedge $-1 -1 -1 $-1 $1635 $2796 $2801 $2802 reversed $1407 $-1 #
-2205 edge $-1 -1 -1 $-1 $2803 107.34846925602068 $1637 200 $2201 $2804 forward @7 unknown T -975.86985041851665 13.842799323043103 107.34846925602068 -975.86985041851665 13.842799323043108 200 #
-2206 coedge $-1 -1 -1 $-1 $2805 $1636 $2806 $2807 reversed $2208 $-1 #
-2207 coedge $-1 -1 -1 $-1 $1636 $2808 $1121 $1641 forward $2208 $-1 #
-2208 loop $-1 -1 -1 $-1 $2809 $2719 $2800 T -1003.2196064782399 -39.037442009878689 200 -907.45721407697943 89.939223617495259 200 periphery $299 F #
-2209 point $-1 -1 -1 $-1 -975.86985041851665 13.842799323043108 200 #
-2210 coedge $-1 -1 -1 $-1 $2406 $1640 $2409 $2810 reversed $1101 $-1 #
-2211 vertex $-1 -1 -1 $-1 $2810 $2811 #
-2212 cface_ptr-ct-attrib $-1 -1 $-1 $-1 $1646 1 1 1 1 1 1 1 1 1 1 1 1 0 1 0 1 1 1 $-1 $1128 #
-2213 face $2812 -1 -1 $-1 $2476 $2813 $21 $-1 $2814 reversed single T 14.268930576173801 -44.953377973249729 103.43693175153693 229.31148792573555 5.0854237094351831 103.74344981103877 F #
-2214 cface_ptr-ct-attrib $-1 -1 $-1 $-1 $1648 1 1 1 1 1 1 1 1 1 1 1 1 0 1 0 1 1 1 $-1 $1769 #
-2215 cface $-1 -1 $537 $351 $2202 0 #
-2216 coedge $-1 -1 -1 $-1 $1669 $1651 $1670 $2231 forward $1132 $-1 #
-2217 coedge $-1 -1 -1 $-1 $1651 $2230 $1874 $2372 reversed $1132 $-1 #
-2218 edge $-1 -1 -1 $-1 $2356 -104.50736710128027 $2815 113.49263305405823 $1832 $2816 forward @7 unknown T -1412.7467825998733 -86.848152659138407 103.43693182474837 -1200.3160007198255 -37.887321488877681 103.4369318765408 #
-2219 coedge $-1 -1 -1 $-1 $1662 $1652 $2230 $2227 reversed $743 $-1 #
-2220 vertex $2817 -1 -1 $-1 $1667 $2818 #
-2221 straight-curve $-1 -1 -1 $-1 -1310.9092519130345 -63.376741920775864 96.563068175251601 -0.97445312719576938 -0.2245909679804283 0 I I #
-2222 coedge $-1 -1 -1 $-1 $1657 $1655 $2232 $2233 forward $483 $-1 #
-2223 straight-curve $-1 -1 -1 $-1 -1089.6321450098276 -9.2983689743539504 96.563068282314632 0.97445312719576938 0.22459096798042835 0 I I #
-2224 edge $-1 -1 -1 $-1 $2819 -113.67731511896635 $1364 104.32268503637218 $1869 $2820 forward @7 unknown T -1413.4205555038147 -83.924793277551117 103.43693166589291 -1200.989773623767 -34.963962107290364 103.4369317176854 #
-2225 integer_attrib-name_attrib-gen-attrib $-1 -1 $-1 $-1 $1658 2 4 2 1 1 1 1 1 1 1 1 1 1 1 0 1 1 1 @16 SKETCH_ENTITY_ID 300012 #
-2226 point $-1 -1 -1 $-1 -1200.9897736504195 -34.963962107290357 96.563068334107072 #
-2227 edge $2821 -1 -1 $-1 $1663 -436.14096679687532 $2373 2.140966796875051 $2230 $2822 forward @7 unknown T -1412.2414528807853 -89.040672373792788 100.00000000000001 -985.15625209694804 9.3934913403679587 100.00000000000001 #
-2228 point $-1 -1 -1 $-1 -985.15625209694826 9.3934913403678877 100.00000000000001 #
-2229 straight-curve $-1 -1 -1 $-1 -1089.0283156728706 -12.237848878288169 96.563068175251658 -0.97445312719576938 -0.22459096798042835 -0 I I #
-2230 coedge $-1 -1 -1 $-1 $2217 $1669 $2219 $2227 forward $1132 $-1 #
-2231 edge $-1 -1 -1 $-1 $2815 -114.20527262015452 $1149 106.07666081825712 $1670 $2823 forward @7 unknown T -1200.316000746478 -37.887321604517382 103.43693182474838 -985.66158181603498 11.586011055015774 103.4369318765408 #
-2232 coedge $-1 -1 -1 $-1 $1671 $1869 $2222 $2233 reversed $885 $-1 #
-2233 edge $-1 -1 -1 $-1 $1675 -106.0048835669638 $2819 114.27704987144796 $2232 $2824 forward @7 unknown T -1200.9897736504195 -34.963962222930135 103.43693166589291 -986.33535471997629 14.509370436603051 103.43693171768541 #
-2234 point $-1 -1 -1 $-1 -986.33535471997629 14.50937043660304 103.43693171768541 #
-2235 point $-1 -1 -1 $-1 -986.33535471997629 14.50937043660304 96.563068282314632 #
-2236 cface $-1 -1 $854 $316 $1760 0 #
-2237 cface_ptr-ct-attrib $-1 -1 $-1 $-1 $1679 1 1 1 1 1 1 1 1 1 1 1 1 0 1 0 1 1 1 $-1 $1160 #
-2238 face $2825 -1 -1 $-1 $2826 $2827 $21 $-1 $2828 forward single T -26.077311206645845 -27.475025642601921 0 6.1465293603347391 56.031153270223697 200 T -43.669713648290013 -0 0 200 #
-2239 loop $-1 -1 -1 $-1 $-1 $2829 $1679 T -1452.9480677055642 -134.51787450758189 0 -1420.7242271385837 -51.011695594756283 200 periphery $2240 F #
-2240 spline-surface $-1 -1 -1 $-1 forward { sumsur 
	intcurve reversed { exactcur full nubs 3 periodic 16 
	0 3 0.94915849819352271 1 3.1225140109752947 1 4.7759925994484949 1 8.4086394486057436 1 
	11.676545524638625 1 14.833375880883722 1 19.50733197096563 1 24.663990431796002 1 27.895702191696561 1 
	32.321299590062054 1 34.918279313422666 1 37.424075469678314 1 40.232555414585441 1 42.702727427122575 1 
	43.669713648290013 3 
	-1427.3321779936673 -60.848980148490995 0 
	-1427.7357495297122 -59.649508051055449 0 
	-1429.4701495627387 -56.007399215675228 0 
	-1436.6463159749196 -51.011695594756283 0 
	-1443.9720563515289 -61.388379886156628 0 
	-1436.1123127075659 -71.632019702057107 0 
	-1436.3728318719814 -86.718904663507772 0 
	-1450.0605947823692 -95.415839874111782 0 
	-1452.9480677055642 -113.62453374291945 0 
	-1441.2961545539235 -134.51787450758189 0 
	-1420.7242271385837 -121.72979729915639 0 
	-1432.5294233877371 -107.87641558244397 0 
	-1431.7427036016988 -94.978311386494937 0 
	-1426.2536323350246 -85.221869263778302 0 
	-1430.9639916090257 -74.522707529571761 0 
	-1425.943550615975 -66.721320945264381 0 
	-1426.9210263099883 -62.070981524554639 0 
	-1427.3321779936673 -60.848980148490995 0 
	0 
	null_surface 
	null_surface 
	nullbs 
	nullbs 
	-1 
	-1 
	I I 
	0 
	1 0 
	14 0.94915849819352271 3.1225140109752947 4.7759925994484949 8.4086394486057436 11.676545524638625 14.833375880883722 19.50733197096563 24.663990431796002 27.895702191696561 32.321299590062054 34.918279313422666 37.424075469678314 40.232555414585441 42.702727427122575 
	
	-1 
	none F F 1 F 0 } I I 
	straight -475.34045410156239 -65.588058600593115 0 0 0 1 I I 
	-475.34045410156239 -65.588058600593115 0 
	none F -43.669713648290013 F -0 F 0 F 200 PERIODIC OPEN NON_SINGULAR NON_SINGULAR 
	0 
	1 -0 
	14 -42.702727427122575 -40.232555414585441 -37.424075469678314 -34.918279313422666 -32.321299590062054 -27.895702191696561 -24.663990431796002 -19.50733197096563 -14.833375880883722 -11.676545524638625 -8.4086394486057436 -4.7759925994484949 -3.1225140109752947 -0.94915849819352271 
	0 
	0 
	0 
	} I I I I #
-2241 coedge $-1 -1 -1 $-1 $2365 $1680 $1913 $2419 forward $733 $-1 #
-2242 straight-curve $-1 -1 -1 $-1 -985.6615818160351 11.58601105501574 51.718465858842706 0 0 -1.0000000000000009 I I #
-2243 edge $2830 -1 -1 $-1 $1688 -2.140966796875051 $2831 436.1409667968752 $1850 $2832 forward @7 unknown T -1411.3992367508586 -92.694871600776906 100.00000000000001 -984.31403596702148 5.7392921133838257 100.00000000000001 #
-2244 point $-1 -1 -1 $-1 -1411.3992367508586 -92.694871600776906 100.00000000000001 #
-2245 cface $-1 -1 $2833 $1565 $2093 0 #
-2246 cface $-1 -1 $2834 $59 $2583 1 #
-2247 cface $-1 -1 $2835 $1075 $1173 0 #
-2248 cface_ptr-ct-attrib $-1 -1 $-1 $-1 $1693 1 1 1 1 1 1 1 1 1 1 1 1 0 1 0 1 1 1 $-1 $2836 #
-2249 face $2837 -1 -1 $-1 $2838 $2839 $21 $-1 $2840 forward single T -512.43491648905956 -100.13500018026298 89.371847396682483 -500.15657835135011 -88.03173049819577 110.62815260331752 T -11.016709921870325 -0 1.6573248240819958 4.6258604830975916 #
-2250 loop $-1 -1 -1 $-1 $-1 $2841 $1693 T -937.39960501659243 -85.51985822132491 92.756079812464634 -508.77813663657417 16.999657486537018 107.24392018753537 periphery $1175 F #
-2251 coedge $-1 -1 -1 $-1 $2842 $2843 $2844 $2845 forward $1694 $-1 #
-2252 coedge $-1 -1 -1 $-1 $2335 $1695 $2846 $2847 reversed $1174 $-1 #
-2253 edge $-1 -1 -1 $-1 $2848 0 $1791 1.4294051008649418 $2340 $2849 forward @7 unknown T -939.49170864858479 2.3724171719546803 92.574843235077395 -938.06425050945074 8.6553976373155237 100 #
-2254 coedge $-1 -1 -1 $-1 $1697 $1696 $2850 $2851 forward $774 $-1 #
-2255 coedge $-1 -1 -1 $-1 $2852 $2853 $1696 $2256 forward $2635 $-1 #
-2256 edge $-1 -1 -1 $-1 $2854 0 $2264 1.3789779923284256 $2255 $2855 forward @7 unknown T -499.05002541649424 -87.238644003685067 93.12306089929568 -497.70531591767366 -86.933133501234082 93.12306089929568 #
-2257 coedge $-1 -1 -1 $-1 $2856 $2857 $1697 $2258 reversed $2054 $-1 #
-2258 edge $-1 -1 -1 $-1 $2858 0 $2265 1.3789779923283354 $1697 $2859 forward @7 unknown T -499.05002541649429 -87.238644003685309 106.87693910070443 -497.70531591767383 -86.933133501234337 106.87693910070443 #
-2259 coedge $-1 -1 -1 $-1 $2860 $1698 $2861 $2862 reversed $2262 $2863 #
-2260 coedge $-1 -1 -1 $-1 $1698 $2860 $2864 $2865 reversed $2262 $2866 #
-2261 coedge $-1 -1 -1 $-1 $2864 $2861 $1176 $1699 forward $2867 $2868 #
-2262 loop $-1 -1 -1 $-1 $-1 $2260 $2869 T -498.35582057242567 -88.167542142466417 92.756050993515984 -497.70524475121505 -87.238572837227352 107.24399135404748 periphery $2870 F #
-2263 pcurve $-1 -1 -1 $-1 0 reversed { exppc nubs 3 open 2 
	-13.853878201418823 3 1.0018652574217413e-011 3 
	-15.022548080927715 106.92693910071438 
	-15.022548080927738 102.3089797002381 
	-15.022548080927772 97.691020299761817 
	-15.022548080927795 93.073060899285537 
	9.9999999999999994e-012 
	-1 
	spline forward { sumsur 
	intcurve reversed { exactcur full nubs 3 open 7 
	0 3 1.9696992271422733 1 5.0992665269651818 1 7.6294054844047547 1 10.424490456279493 1 
	13.219575428154229 1 15.286979571798829 3 
	-485.34045410156239 -40.588058600593122 200 
	-487.92970401323572 -41.027440082600044 200 
	-494.5093397108879 -43.014015141165949 200 
	-502.94830925980028 -49.367755717482119 200 
	-507.0109908327903 -61.289527243526855 200 
	-500.48854863535479 -70.524857104766596 200 
	-493.52633056213381 -79.580213658531932 200 
	-496.59794034653669 -85.776181045209484 200 
	-498.35574940596507 -88.167470976005802 200 
	0 
	null_surface 
	null_surface 
	nullbs 
	nullbs 
	-1 
	-1 
	I I 
	0 
	0 
	5 1.9696992271422733 5.0992665269651818 7.6294054844047547 10.424490456279493 13.219575428154229 
	
	-1 
	none F F 1 F 0 } I I 
	straight -470.15056626970181 -93.752698160512111 200 0 0 -1 I I 
	-470.15056626970181 -93.752698160512111 200 
	none F -15.286979571798829 F -0 F 0 F 2648.5565346784024 OPEN OPEN NON_SINGULAR NON_SINGULAR 
	0 
	0 
	5 -13.219575428154229 -10.424490456279493 -7.6294054844047547 -5.0992665269651818 -1.9696992271422733 
	0 
	0 
	0 
	} I I I I 
	} 0 0 #
-2264 vertex $-1 -1 -1 $-1 $1699 $2871 #
-2265 vertex $-1 -1 -1 $-1 $1699 $2872 #
-2266 intcurve-curve $-1 -1 -1 $-1 forward { surfintcur full nubs 3 open 2 
	-13.853878201408762 3 -0 3 
	-497.70531591767372 -87.238644003685067 93.073060899295683 
	-497.70531591767377 -87.238644003685152 97.69102029976527 
	-497.70531591767383 -87.238644003685266 102.30897970023486 
	-497.70531591767389 -87.238644003685351 106.92693910070444 
	9.9999999999999994e-012 
	plane -499.05002541649429 -86.933133501234209 100.00000000000006 0.22154849761969553 0.97514935430551142 1.9437550661336746e-014 -4.306360146425874e-015 -1.8954514976683195e-014 1 forward_v I I I I 
	spline forward { sumsur 
	intcurve forward { exactcur full nubs 3 open 7 
	0 3 1.9696992271422733 1 5.0992665269651818 1 7.6294054844047547 1 10.424490456279493 1 
	13.219575428154229 1 15.286979571798829 3 
	-485.34045410156239 -40.588058600593122 0 
	-487.92970401323572 -41.027440082600044 0 
	-494.5093397108879 -43.014015141165949 0 
	-502.94830925980028 -49.367755717482119 0 
	-507.0109908327903 -61.289527243526855 0 
	-500.48854863535479 -70.524857104766596 0 
	-493.52633056213381 -79.580213658531932 0 
	-496.59794034653669 -85.776181045209484 0 
	-498.35574940596507 -88.167470976005802 0 
	0 
	null_surface 
	null_surface 
	nullbs 
	nullbs 
	-1 
	-1 
	I I 
	0 
	0 
	5 1.9696992271422733 5.0992665269651818 7.6294054844047547 10.424490456279493 13.219575428154229 
	
	-1 
	none F F 1 F 0 } I I 
	straight -475.34045410156239 -65.588058600593115 0 0 0 1 I I 
	-475.34045410156239 -65.588058600593115 0 
	none F 0 F 15.286979571798829 F 0 F 200 OPEN OPEN NON_SINGULAR NON_SINGULAR 
	0 
	0 
	5 1.9696992271422733 5.0992665269651818 7.6294054844047547 10.424490456279493 13.219575428154229 
	0 
	0 
	0 
	} I I I I 
	nullbs 
	nubs 3 open 2 
	-13.853878201408762 3 -0 3 
	15.022548080927717 93.073060899295683 
	15.02254808092774 97.69102029976527 
	15.022548080927777 102.30897970023487 
	15.0225480809278 106.92693910070446 
	
	-1 
	-1 
	I I 
	0 
	0 
	0 
	
	-1 
	none F } I I #
-2267 straight-curve $-1 -1 -1 $-1 -1198.834819216677 -34.467290517811982 92.651530809033829 0.97445312719576593 0.22459096798044315 -1.8581372103448048e-030 I I #
-2268 coedge $-1 -1 -1 $-1 $1712 $1703 $1752 $1754 forward $312 $2873 #
-2269 pcurve $-1 -1 -1 $-1 0 forward { ref 33 } 0 0 #
-2270 intcurve-curve $-1 -1 -1 $-1 forward { ref 34 } I I #
-2271 edge $-1 -1 -1 $-1 $1860 -5.9615983707851856e-016 $1710 1.1044303555669306 $1708 $2279 forward @7 unknown T -1423.6577760518821 -84.362846749929645 93.300938505461048 -1414.768101270565 -78.078074692840588 99.999999999999872 #
-2272 plane-surface $-1 -1 -1 $-1 -1419.6214713380375 -81.509282845344401 92.500000000000057 0.57727817645147939 -0.81654755341795915 1.8085256839477753e-014 0.81654755341795937 0.57727817645147927 -7.4099250924210924e-015 forward_v I I I I #
-2273 point $-1 -1 -1 $-1 -1423.6577760518821 -84.362846749929645 93.300938505461048 #
-2274 coedge $-1 -1 -1 $-1 $1811 $1746 $1712 $2275 reversed $547 $2874 #
-2275 edge $2875 -1 -1 $-1 $2300 0 $2277 200 $1712 $2876 forward @7 unknown T -1437.3321779936673 -35.848980148491002 0 -1437.3321779936673 -35.848980148491002 200 #
-2276 pcurve $-1 -1 -1 $-1 0 forward { exppc nubs 1 open 2 
	0 1 200 1 
	89.05752432973334 0 
	89.05752432973334 200 
	0 
	-1 
	spline forward { ref 6 } I I I I 
	} 0 0 #
-2277 vertex $-1 -1 -1 $-1 $2275 $2877 #
-2278 intcurve-curve $-1 -1 -1 $-1 reversed { exactcur full nubs 3 open 6 
	72.091640085067695 3 75.486276080984595 1 79.790900006240591 1 84.080224598361809 1 86.934835825317975 1 
	89.05752432973334 3 
	-1423.3812684044929 -86.220528279502673 200 
	-1424.379475894965 -82.163009392191398 200 
	-1420.6971811550209 -70.529660151932546 200 
	-1409.0377204275692 -58.202411972907235 200 
	-1416.7245054547009 -41.666413938566144 200 
	-1427.6416564640704 -34.710200775377395 200 
	-1434.5418174417462 -35.375471295942852 200 
	-1437.3321779936673 -35.848980148491002 200 
	0 
	null_surface 
	null_surface 
	nullbs 
	nullbs 
	-1 
	-1 
	I I 
	0 
	0 
	4 75.486276080984595 79.790900006240591 84.080224598361809 86.934835825317975 
	
	-1 
	none F F 1 F 0 } I I #
-2279 ellipse-curve $-1 -1 -1 $-1 -1430.9206711585218 -89.497527302665389 100.00000000000001 -0.57727817645147939 0.81654755341795915 -1.8085256839477753e-014 16.152569887956627 11.419452609824685 -1.4657974593010743e-013 0.37914131888082503 I I #
-2280 coedge $-1 -1 -1 $-1 $1725 $1724 $2365 $2878 reversed $1726 $-1 #
-2281 point $-1 -1 -1 $-1 -985.66158181603578 11.586011055018979 92.651530734267482 #
-2282 point $-1 -1 -1 $-1 -985.6615818160351 11.586011055015703 0 #
-2283 coedge $-1 -1 -1 $-1 $1744 $1731 $2303 $2375 reversed $1207 $-1 #
-2284 coedge $-1 -1 -1 $-1 $1731 $1743 $1884 $2377 forward $1207 $-1 #
-2285 cface_ptr-ct-attrib $-1 -1 $-1 $-1 $1733 1 1 1 1 1 1 1 1 1 1 1 1 0 1 0 1 1 1 $-1 $1291 #
-2286 face $2879 -1 -1 $-1 $2880 $2881 $21 $-1 $299 forward single T 482.35335636637359 -97.873235734530084 200 492.45018269421558 -94.966036873963986 200 F #
-2287 loop $-1 -1 -1 $-1 $1753 $2882 $1733 T -1452.9480677055642 -134.51787450758189 0 -1420.7242271385837 -51.011695594756283 0 hole $435 T #
-2288 cface $-1 -1 $2883 $1734 $2884 0 #
-2289 cface_ptr-ct-attrib $-1 -1 $-1 $-1 $1735 1 1 1 1 1 1 1 1 1 1 1 1 0 1 0 1 1 1 $-1 $1213 #
-2290 edge $-1 -1 -1 $-1 $2291 320.62399087251913 $1766 322.2802425004005 $1810 $2885 forward @7 unknown T -1452.4702292868469 -86.001387396647942 0 -1451.4162085768016 -84.723807732730364 0 #
-2291 vertex $-1 -1 -1 $-1 $2290 $2886 #
-2292 straight-curve $-1 -1 -1 $-1 -1451.4162085768016 -84.72380773273035 200 -0 0 -1 I I #
-2293 pcurve $-1 -1 -1 $-1 0 reversed { exppc nubs 3 open 18 
	-20.79758396813255 3 -19.475439915126685 3 -18.017374438020237 3 -15.46074165020563 3 -13.308631701141932 3 
	-11.665990831912472 3 -10.711281063537442 3 -10.541578552287515 3 -10.451498294032756 3 -10.384635754252207 3 
	-10.311873007323596 3 -10.183946419251914 3 -9.8147568201483892 3 -7.1308383539449745 3 -5.9019422485511344 3 
	-2.9570938786212642 3 -0.35827828857861205 3 0 3 
	-72.091640085067695 92.651530809090431 
	-72.208641139359642 92.73971402283675 
	-72.321707002726356 92.865604500177682 
	-72.430139096501847 93.027148369095357 
	-72.549718420846261 93.205299560542002 
	-72.662835128971167 93.425582022759215 
	-72.768618867265573 93.683324817226804 
	-72.954104483643917 94.135261777195495 
	-73.116610089436875 94.700827532568852 
	-73.251405111218077 95.355524746869008 
	-73.364872210929164 95.906632592796328 
	-73.458302535849924 96.519266172914257 
	-73.528245995554556 97.177627002268906 
	-73.581631737066559 97.680134044471018 
	-73.62091656235674 98.205439191999432 
	-73.644940928916512 98.745902064876404 
	-73.658903991606167 99.060021355249177 
	-73.667628677863377 99.377502149315049 
	-73.671016499099522 99.696773149149564 
	-73.671618694437299 99.753524522431746 
	-73.672051860928647 99.810303356424299 
	-73.67231584014516 99.867100759084849 
	-73.672455963681472 99.897249545111521 
	-73.672548406890741 99.927401605287272 
	-73.672593160232736 99.95755560889171 
	-73.672626378633382 99.979937574758665 
	-73.672633321613375 100.00231995813587 
	-73.672613988778139 100.02470221483519 
	-73.672592949939315 100.04905956777525 
	-73.672540793929926 100.07341608241779 
	-73.672457524262526 100.09777105737851 
	-73.672311125110639 100.14059034308184 
	-73.672068563800011 100.18340181554717 
	-73.67172989078523 100.22620166436984 
	-73.670752497762876 100.34971984199589 
	-73.668975176584908 100.47307873022778 
	-73.666400989259344 100.59618693186047 
	-73.64768727436784 101.49115357367643 
	-73.587367056607334 102.35618069890002 
	-73.490146230133675 103.15744029278346 
	-73.445631355139852 103.52431611510518 
	-73.393647064123698 103.87539749213281 
	-73.334828868868058 104.20778383176074 
	-73.193880691344731 105.00429328943092 
	-73.014696118354692 105.68937305524857 
	-72.80473834108156 106.22648797674748 
	-72.619451536368729 106.70048950629622 
	-72.411476288762302 107.0554282237545 
	-72.185783014924766 107.26860131141109 
	-72.154668456352766 107.29798981027544 
	-72.123282913133423 107.32462012144826 
	-72.091640085067695 107.3484691909096 
	0.00040237099492183587 
	-1 
	spline forward { ref 13 } I I I I 
	} 0 0 #
-2294 straight-curve $-1 -1 -1 $-1 -1423.3812684044929 -86.220528279502673 200 0 0 -1 I I #
-2295 edge $-1 -1 -1 $-1 $1424 -15.286979571798829 $2277 -0 $1746 $2887 forward @7 unknown T -1459.0027147248952 -83.428392523903682 200 -1437.3321779936673 -35.848980148491002 200 #
-2296 pcurve $-1 -1 -1 $-1 0 forward { exppc nubs 1 open 2 
	-15.286979571798829 1 -0 1 
	15.286979571798829 200 
	0 200 
	0 
	-1 
	spline forward { ref 17 } I I I I 
	} 0 0 #
-2297 straight-curve $-1 -1 -1 $-1 -1450.3474732979339 -83.428392523730523 0 0 0 1 I I #
-2298 point $-1 -1 -1 $-1 -1423.3812684044929 -86.220528279502673 92.65153080909046 #
-2299 coedge $-1 -1 -1 $-1 $1752 $2306 $1811 $2352 reversed $1753 $-1 #
-2300 vertex $-1 -1 -1 $-1 $2352 $2888 #
-2301 intcurve-curve $-1 -1 -1 $-1 forward { exactcur full nubs 3 open 6 
	72.091640085067695 3 75.486276080984595 1 79.790900006240591 1 84.080224598361809 1 86.934835825317975 1 
	89.05752432973334 3 
	-1423.3812684044929 -86.220528279502673 0 
	-1424.379475894965 -82.163009392191398 0 
	-1420.6971811550209 -70.529660151932546 0 
	-1409.0377204275692 -58.202411972907235 0 
	-1416.7245054547009 -41.666413938566144 0 
	-1427.6416564640704 -34.710200775377395 0 
	-1434.5418174417462 -35.375471295942852 0 
	-1437.3321779936673 -35.848980148491002 0 
	0 
	null_surface 
	null_surface 
	nullbs 
	nullbs 
	-1 
	-1 
	I I 
	0 
	0 
	4 75.486276080984595 79.790900006240591 84.080224598361809 86.934835825317975 
	
	-1 
	none F F 1 F 0 } I I #
-2302 edge $-1 -1 -1 $-1 $1241 -3.8226956701446427e-012 $1800 10.22184918147606 $1756 $1801 forward @7 unknown T -1423.3812684044929 -86.220528279769638 200 -1413.4205555038147 -83.924793277551132 200 #
-2303 coedge $-1 -1 -1 $-1 $1762 $1757 $1880 $2375 forward $1240 $-1 #
-2304 coedge $-1 -1 -1 $-1 $2304 $2304 $2829 $2889 reversed $1759 $-1 #
-2305 cface_ptr-ct-attrib $-1 -1 $-1 $-1 $1760 1 1 1 1 1 1 1 1 1 1 1 1 0 1 0 1 1 1 $-1 $2236 #
-2306 coedge $-1 -1 -1 $-1 $2299 $1765 $2284 $2377 reversed $1753 $-1 #
-2307 point $-1 -1 -1 $-1 -1452.4702292868469 -86.001387396647743 0 #
-2308 cface_ptr-ct-attrib $-1 -1 $-1 $-1 $1772 1 1 1 1 1 1 1 1 1 1 1 1 0 1 0 1 1 1 $-1 $2175 #
-2309 loop $-1 -1 -1 $-1 $-1 $2363 $1772 T -985.66158181603578 5.7392921133836179 92.651031184353485 -975.3776579534848 13.843298882669004 100.00000000000001 periphery $1108 F #
-2310 cface $-1 -1 $2890 $1775 $2005 0 #
-2311 face $2891 -1 -1 $-1 $2543 $2892 $21 $-1 $846 forward single T -462.06501596747444 -88.810498854434911 -2.8421709430404007e-014 -34.985046403699613 9.6224591734271119 92.789860549371951 F #
-2312 cface $-1 -1 $2893 $1775 $2894 0 #
-2313 cface $-1 -1 $2895 $954 $2896 1 #
-2314 cface_ptr-ct-attrib $-1 -1 $-1 $-1 $1778 1 1 1 1 1 1 1 1 1 1 1 1 0 1 0 1 1 1 $-1 $2897 #
-2315 face $2898 -1 -1 $-1 $2899 $2900 $21 $-1 $2901 forward single T -9.4693603515621021 -42.637741088867202 0 12.20117637966581 6.0756473416424024 200 T 0 15.619457156755619 0 200 #
-2316 loop $-1 -1 -1 $-1 $-1 $2902 $1778 T 481.61874931105399 -95.062229034042872 107.40350665812181 491.99898827658183 -93.483098607440695 200.00000000000006 periphery $1923 F #
-2317 coedge $-1 -1 -1 $-1 $2903 $1780 $2904 $2905 forward $1269 $-1 #
-2318 coedge $-1 -1 -1 $-1 $1780 $2903 $2906 $2907 forward $1269 $-1 #
-2319 coedge $-1 -1 -1 $-1 $2908 $2909 $2910 $2320 forward $2911 $-1 #
-2320 edge $-1 -1 -1 $-1 $2912 -148.22345765323357 $2913 -55.504057363970063 $2910 $2914 forward @7 unknown T 492.45018269421536 -96.44897514048732 107.28059971073652 492.45018269421553 -96.448975140487306 200.00000000000006 #
-2321 coedge $-1 -1 -1 $-1 $1782 $1781 $2008 $2557 forward $845 $-1 #
-2322 coedge $-1 -1 -1 $-1 $2915 $2916 $1781 $2323 reversed $2917 $-1 #
-2323 edge $-1 -1 -1 $-1 $2331 9.8165610937936343 $2918 448.00174432051 $1781 $2919 forward @7 unknown T -462.06501596747432 -88.810498854434911 107.2101434506281 -34.985046403699641 9.6224591734271065 107.46754431211087 #
-2324 coedge $-1 -1 -1 $-1 $2920 $2921 $1782 $2325 reversed $2922 $-1 #
-2325 edge $-1 -1 -1 $-1 $2923 9.5689862186412 $2330 447.84555144738982 $1782 $2924 forward @7 unknown T -462.06501596747438 -88.810498854434897 200 -34.985046403699698 9.6224591734270888 200 #
-2326 coedge $-1 -1 -1 $-1 $2925 $1783 $2926 $2927 forward $2329 $-1 #
-2327 coedge $-1 -1 -1 $-1 $1783 $2928 $2929 $2930 forward $2329 $-1 #
-2328 coedge $-1 -1 -1 $-1 $2931 $2932 $1271 $1784 forward $1988 $-1 #
-2329 loop $-1 -1 -1 $-1 $-1 $1783 $2933 T -34.985046403699755 9.6224591734270746 107.2091376165001 -25.631101856343516 11.779115670803462 200.00000000000006 periphery $846 F #
-2330 vertex $-1 -1 -1 $-1 $2927 $2934 #
-2331 vertex $-1 -1 -1 $-1 $2323 $2935 #
-2332 straight-curve $-1 -1 -1 $-1 -34.985046403699627 9.6224591734270994 48.180293263156976 -0 0 -1.0000000000000009 I I #
-2333 coedge $-1 -1 -1 $-1 $2131 $2936 $2937 $2334 reversed $1537 $-1 #
-2334 edge $-1 -1 -1 $-1 $2133 0 $2336 92.574843235077907 $2937 $2938 forward @7 unknown T -947.56641908176641 10.814237369944546 0 -947.56641908176641 10.81423736994455 92.574843235077907 #
-2335 coedge $-1 -1 -1 $-1 $1786 $2252 $2939 $2940 reversed $1174 $-1 #
-2336 vertex $-1 -1 -1 $-1 $1787 $2941 #
-2337 straight-curve $-1 -1 -1 $-1 -725.41295943037449 -39.657790334812262 92.574843235077424 -0.97514935430550809 0.22154849761971024 0 I I #
-2338 straight-curve $-1 -1 -1 $-1 -947.56641908176641 10.814237369944546 0 0.97514935430551153 -0.22154849761969528 0 I I #
-2339 coedge $-1 -1 -1 $-1 $1789 $2690 $2251 $2845 forward $468 $-1 #
-2340 coedge $-1 -1 -1 $-1 $2639 $2942 $1695 $2253 forward $2943 $-1 #
-2341 point $-1 -1 -1 $-1 -938.06425050945086 8.6553976373155237 92.574843235077424 #
-2342 edge $-1 -1 -1 $-1 $1792 9.7443212471613556 $2644 448.02625484091158 $2057 $2338 forward @7 unknown T -938.06425050945154 -88.445306284238143 0 -510.67390596173493 8.6553976373122801 0 #
-2343 point $-1 -1 -1 $-1 -938.06425050945154 8.6553976373122801 0 #
-2344 straight-curve $-1 -1 -1 $-1 -1413.4205555038147 -83.924793277551103 51.718465858842698 0 -0 1.0000000000000009 I I #
-2345 point $-1 -1 -1 $-1 -1413.4205555038141 -83.924793277554357 107.34846919096626 #
-2346 point $-1 -1 -1 $-1 -1413.4205555038147 -83.924793277551132 200 #
-2347 coedge $-1 -1 -1 $-1 $2411 $1803 $1806 $2351 reversed $1897 $2944 #
-2348 pcurve $-1 -1 -1 $-1 0 forward { exppc nubs 1 open 2 
	1.5707963267948877 1 4.7123889803846986 1 
	-0 1.5707963267948877 
	-0 4.7123889803846986 
	0 
	-1 
	spline forward { ref 60 } I I I I 
	} 0 0 #
-2349 ellipse-curve $-1 -1 -1 $-1 -985.99846822687482 13.047690567351864 100.00000000000001 0.97445312719576616 0.2245909679804432 -1.8581372103448052e-030 1.684432259853289 -7.3083984539681035 9.1848509928803879e-016 1 F 1.5707963267948877 F 4.7123889803846986 #
-2350 coedge $-1 -1 -1 $-1 $1806 $1805 $2210 $2810 reversed $1403 $-1 #
-2351 edge $-1 -1 -1 $-1 $2415 0.055923937402796102 $1285 8.2535323078039156 $1806 $2945 forward @7 unknown T -986.33641650576828 14.50830865081093 107.34740740517474 -977.62276309005631 16.518256781297804 109.74082968415794 #
-2352 edge $-1 -1 -1 $-1 $2300 0 $1418 15.286979571798829 $1811 $2946 forward @7 unknown T -1459.0027147248952 -83.428392523903682 0 -1437.3321779936673 -35.848980148491002 0 #
-2353 pcurve $-1 -1 -1 $-1 0 forward { exppc nubs 1 open 2 
	0 1 15.286979571798829 1 
	0 0 
	15.286979571798829 0 
	0 
	-1 
	spline forward { ref 17 } I I I I 
	} 0 0 #
-2354 integer_attrib-name_attrib-gen-attrib $-1 -1 $2947 $1818 $1298 2 4 2 1 1 1 1 1 1 1 1 1 1 1 0 1 1 1 @16 SKETCH_ENTITY_ID 300006 #
-2355 straight-curve $-1 -1 -1 $-1 -1452.4702292868469 -86.001387396647743 200 0 0 -1 I I #
-2356 vertex $-1 -1 -1 $-1 $2218 $2948 #
-2357 cshell $-1 -1 $-1 $2949 $1836 #
-2358 cface $-1 -1 $2950 $1837 $2951 0 #
-2359 cface $-1 -1 $2952 $1326 $2583 0 #
-2360 coedge $-1 -1 -1 $-1 $2794 $2953 $2796 $2361 reversed $2954 $2955 #
-2361 edge $-1 -1 -1 $-1 $2194 0 $2364 92.651530743979407 $1840 $2804 forward @7 unknown T -975.86985041851665 13.842799323043103 0 -975.86985041851665 13.842799323043108 92.651530743979407 #
-2362 coedge $-1 -1 -1 $-1 $2421 $1842 $2423 $2956 reversed $2309 $-1 #
-2363 coedge $-1 -1 -1 $-1 $1842 $2421 $2280 $2878 forward $2309 $-1 #
-2364 vertex $-1 -1 -1 $-1 $2956 $2957 #
-2365 coedge $-1 -1 -1 $-1 $1844 $2241 $2363 $2878 forward $733 $-1 #
-2366 coedge $-1 -1 -1 $-1 $1851 $1850 $2241 $2419 reversed $1852 $-1 #
-2367 edge $-1 -1 -1 $-1 $1856 218.0704833984378 $2803 228.11892094105372 $2785 $1857 forward @7 unknown T -985.66158181603578 11.586011055018972 107.34846925602068 -975.86985041851665 13.842799369406109 107.3484692657326 #
-2368 point $-1 -1 -1 $-1 -985.66158181603578 11.586011055018979 107.3484692657326 #
-2369 ellipse-curve $-1 -1 -1 $-1 -1413.0836690107119 -85.386473146808811 100.00000000000001 0.97445312719576938 0.22459096798042835 0 1.684432259853289 -7.3083984539681035 9.1848509928803879e-016 1 I I #
-2370 point $-1 -1 -1 $-1 -1414.768101270565 -78.078074692840588 99.999999999999872 #
-2371 point $-1 -1 -1 $-1 -986.33535471997629 14.509370436603035 0 #
-2372 edge $-1 -1 -1 $-1 $2356 5.1239057731654931 $2373 6.2831853071795862 $2217 $1365 forward @7 unknown T -1412.7467825998735 -89.040672373792788 100.00000000000001 -1412.2414528807853 -86.848152659138407 103.43693185114681 #
-2373 vertex $-1 -1 -1 $-1 $2227 $2958 #
-2374 point $-1 -1 -1 $-1 -1451.4162085768016 -84.723807732730336 200 #
-2375 edge $-1 -1 -1 $-1 $1424 318.94461728096655 $1877 320.62399087251924 $2303 $1878 forward @7 unknown T -1451.4162085768016 -84.723807732730336 200 -1450.3474732979337 -83.428392523730523 200 #
-2376 cface_ptr-ct-attrib $-1 -1 $-1 $-1 $1883 1 1 1 1 1 1 1 1 1 1 1 1 0 1 0 1 1 1 $-1 $1385 #
-2377 edge $-1 -1 -1 $-1 $1418 318.94461728096644 $2291 320.62399087251913 $1884 $2885 forward @7 unknown T -1451.4162085768016 -84.723807732730364 0 -1450.3474732979337 -83.428392523730523 0 #
-2378 straight-curve $-1 -1 -1 $-1 -1003.022914777448 -186.59626464959138 0 0.97514935430551164 -0.22154849761969453 0 I I #
-2379 cface $-1 -1 $2959 $1396 $2960 0 #
-2380 face $2961 -1 -1 $-1 $2960 $2962 $21 $-1 $2963 forward double in T 444.30795773424103 -101.28592915818616 89.686682502017788 451.33695356301206 -95.459893928671363 110.31331749798221 T -18.702485332413364 -16.428216948328526 89.687320196187287 110.3126798038127 #
-2381 cface $-1 -1 $2964 $954 $2286 0 #
-2382 face $2965 -1 -1 $-1 $2966 $2967 $21 $-1 $435 reversed single T 482.35335636637359 -97.873235734530056 0 492.45018269421558 -94.966036873963986 1.4210854715202004e-014 F #
-2383 cface_ptr-ct-attrib $-1 -1 $-1 $-1 $1889 1 1 1 1 1 1 1 1 1 1 1 1 0 1 0 1 1 1 $-1 $1397 #
-2384 face $2968 -1 -1 $-1 $2969 $2911 $21 $-1 $2970 forward double in T 492.22458548539856 -102.08335315943444 -5.6843418860808015e-014 493.30733230265713 -94.966036873963986 200.00000000000006 F #
-2385 loop $-1 -1 -1 $-1 $-1 $2971 $1889 T 492.22458548539862 -98.3760074955525 96.262083267829055 492.74333928098406 -94.966036873964015 103.73791673217086 periphery $2386 F #
-2386 plane-surface $-1 -1 -1 $-1 492.46134277014755 -96.522334663611545 99.999999999999986 0.98862551036851465 0.15039813911280336 -1.8612186982558247e-030 -0.15039813911280336 0.98862551036851465 1.2246467990769489e-016 reverse_v I I I I #
-2387 cface $-1 -1 $2972 $611 $2973 0 #
-2388 face $2974 -1 -1 $-1 $2975 $2976 $21 $-1 $2977 forward single T 6.5600347022914169 6.2616823194415971 90.581578855678913 16.246902490137586 16.104924156132313 109.41842383404212 T -8.7093071227438248 -0 1.770023635531413 4.5131602572266161 #
-2389 cface_ptr-ct-attrib $-1 -1 $-1 $-1 $1891 1 1 1 1 1 1 1 1 1 1 1 1 0 1 0 1 1 1 $-1 $1398 #
-2390 face $2978 -1 -1 $-1 $2430 $2460 $21 $-1 $2970 forward double in T 491.05136021596491 -94.966036873964029 -5.6843418860808015e-014 492.22458548539873 -87.25397050390697 200.00000000000006 F #
-2391 loop $-1 -1 -1 $-1 $-1 $2979 $1891 T 6.7245201819944054 6.7637468313774747 107.24347683813278 14.934019314765383 8.6295843584901757 200 periphery $2392 F #
-2392 plane-surface $-1 -1 -1 $-1 230.18046895700121 -42.138704157588485 0 0.22154849761969528 0.97514935430551142 -0 -0.97514935430551142 0.22154849761969528 -0 forward_v I I I I #
-2393 cface $-1 -1 $2980 $2357 $1399 0 #
-2394 cface_ptr-ct-attrib $-1 -1 $-1 $-1 $1893 1 1 1 1 1 1 1 1 1 1 1 1 0 1 0 1 1 1 $2981 $2982 #
-2395 face $2983 -1 -1 $-1 $2984 $2985 $21 $-1 $2986 forward double in T -24.75511376898519 9.1037208709409612 0 -23.878126526411663 10.440918728377937 200 F #
-2396 loop $-1 -1 -1 $-1 $-1 $2987 $1893 T -31.789784076874504 11.77715401080213 90.029645445874266 -25.631138451137506 16.821967091738429 109.97035855412575 periphery $2397 F #
-2397 spline-surface $-1 -1 -1 $-1 forward { ref 58 } F -70.829895440150452 F -68.899293459355093 F 90.030603978492195 F 109.96939202150779 #
-2398 coedge $-1 -1 -1 $-1 $2988 $2988 $2989 $2990 reversed $1894 $2991 #
-2399 cface $-1 -1 $2992 $1326 $2993 0 #
-2400 face $2994 -1 -1 $-1 $2995 $2735 $21 $-1 $1538 forward double in T -946.41658977307236 12.091228467402274 0 -945.26676046437797 13.36821956486067 200 F #
-2401 cface $-1 -1 $1425 $41 $1406 1 #
-2402 cface_ptr-ct-attrib $-1 -1 $-1 $-1 $1902 1 1 1 1 1 1 1 1 1 1 1 1 0 1 0 1 1 1 $-1 $2996 #
-2403 face $2997 -1 -1 $-1 $62 $2998 $21 $-1 $435 reversed single T -1003.2196064782399 -39.037442009878689 0 -907.45721407697943 89.939223617495259 1.4210854715202004e-014 F #
-2404 loop $-1 -1 -1 $-1 $2999 $3000 $1902 T -51.227882586134911 -43.776520461980809 0 44.534509815125659 85.200145165393138 2.8421709430404007e-014 periphery $435 T #
-2405 coedge $-1 -1 -1 $-1 $2801 $1916 $3001 $3002 reversed $1903 $3003 #
-2406 coedge $-1 -1 -1 $-1 $2786 $2210 $1905 $2407 forward $1101 $-1 #
-2407 edge $-1 -1 -1 $-1 $2415 90.260232101634287 $2414 109.73976789836568 $2406 $3004 forward @7 unknown T -977.62382487584864 16.517194995505548 90.260232101634315 -977.62382487584864 16.517194995505548 109.73976789836571 #
-2408 pcurve $-1 -1 -1 $-1 0 forward { exppc nubs 1 open 2 
	-2648.5565346784024 1 -0 1 
	-70.829895440150452 2648.5565346784024 
	-70.829895440150452 0 
	0 
	-1 
	spline forward { ref 29 } I I I I 
	} 0 0 #
-2409 coedge $-1 -1 -1 $-1 $3005 $1906 $2350 $2810 forward $2412 $3006 #
-2410 coedge $-1 -1 -1 $-1 $1906 $3007 $2184 $2789 forward $2412 $3008 #
-2411 coedge $-1 -1 -1 $-1 $2185 $2347 $1408 $1907 reversed $1897 $3009 #
-2412 loop $-1 -1 -1 $-1 $-1 $1906 $2993 T -1003.2196064782399 13.367812613410287 0 -907.45721407697943 89.939223617495259 200 periphery $3010 F #
-2413 pcurve $-1 -1 -1 $-1 2 $2416 0 0 #
-2414 vertex $-1 -1 -1 $-1 $1907 $3011 #
-2415 vertex $-1 -1 -1 $-1 $2810 $3012 #
-2416 intcurve-curve $-1 -1 -1 $-1 forward { surfintcur full nubs 3 open 9 
	0 3 3.4823014259868836 2 7.9013721374480008 2 10.645570000319989 2 12.476839039029954 2 
	14.307852992903813 2 17.149677993210268 2 20.690351576641948 2 24.847870901479347 3 
	-977.62382487588479 16.517194995546596 90.260232101654594 
	-978.34510490987498 17.331168428463339 90.665920061803291 
	-979.16053120997356 18.056608039096524 91.248275335834876 
	-980.8540952474948 19.443804428303363 92.684728860537376 
	-981.92425714990827 20.221115354366678 93.761575064493897 
	-983.2657956712435 21.189365562932426 95.975749238663226 
	-983.66935044794548 21.479474370681729 96.909194334217247 
	-984.06906466303747 21.768970885732976 98.599733015171182 
	-984.15200341949378 21.829406724201274 99.294792044012567 
	-984.15211512238 21.829487980670134 100.70368735089764 
	-984.06930962164506 21.769148994130898 101.39867165926566 
	-983.66139999287816 21.473715107590163 103.12529740458112 
	-983.23772633622605 21.169308241132484 104.08857715135295 
	-982.0257572801446 20.294098236224478 106.04633653656832 
	-981.21172418152082 19.701581594372932 106.93162783993344 
	-979.57702409819399 18.417795819247349 108.4469168143637 
	-978.5289964113058 17.538692260608936 109.2306491421279 
	-977.62382487588491 16.517194995546557 109.73976789834536 
	0.00066900696174972238 
	spline forward { ref 60 } F -11.641438050082819 F -0 F 1.5707963267948877 F 4.7123889803846986 
	spline forward { sumsur 
	intcurve forward { exactcur full nubs 3 open 11 
	16.428216948223909 3 22.264660400028966 1 28.514660400028966 1 33.668542432051041 1 37.040863333989648 1 
	42.500569721082627 1 48.95571531384266 1 56.014896437397681 1 62.644758265809841 1 68.467094991240131 1 
	70.829895440150452 3 
	-945.26676046437808 13.36821956486067 0 
	-939.57665136057119 19.140040743622954 0 
	-925.75746035443422 25.800003545873334 0 
	-907.45721407697943 44.654296929468849 0 
	-914.0633816812483 66.198684236596392 0 
	-927.50446844832481 78.981689578500877 0 
	-945.96417554561231 89.939223617495259 0 
	-972.36420669893528 85.417927253533549 0 
	-996.24227612682387 70.539228734649072 0 
	-1003.2196064782399 41.15978394028317 0 
	-989.8435234464614 25.170599228482686 0 
	-979.62088379623788 18.770900669533134 0 
	-977.62382487588479 16.517194995546586 0 
	0 
	null_surface 
	null_surface 
	nullbs 
	nullbs 
	-1 
	-1 
	I I 
	0 
	0 
	9 22.264660400028966 28.514660400028966 33.668542432051041 37.040863333989648 42.500569721082627 48.95571531384266 56.014896437397681 62.644758265809841 68.467094991240131 
	
	-1 
	none F F 1 F 0 } I I 
	straight -475.34045410156239 -65.588058600593115 0 0 0 1 I I 
	-475.34045410156239 -65.588058600593115 0 
	none F 16.428216948223909 F 70.829895440150452 F 0 F 200 OPEN OPEN NON_SINGULAR NON_SINGULAR 
	0 
	0 
	9 22.264660400028966 28.514660400028966 33.668542432051041 37.040863333989648 42.500569721082627 48.95571531384266 56.014896437397681 62.644758265809841 68.467094991240131 
	0 
	0 
	0 
	} I I I I 
	nubs 3 open 9 
	0 3 3.4823014259868836 3 7.9013721374480008 3 10.645570000319989 3 12.476839039029954 3 
	14.307852992903813 3 17.149677993210268 3 20.690351576641948 3 24.847870901479347 3 
	-9.2874268510320714 1.7236035556755043 
	-8.7040484187120697 1.8256668932878424 
	-8.0065882856780011 1.9330142858649486 
	-7.3700916656992046 2.0392873602295487 
	-6.5623719346322211 2.1741488133010445 
	-5.6517359608305053 2.3373586351871332 
	-4.957058563707565 2.5228369231042933 
	-4.5256709817831426 2.6380170490957902 
	-4.1903582737301877 2.7582724797803739 
	-3.991703302526723 2.8850202777885485 
	-3.8591360765723985 2.9696021227631366 
	-3.7907152883253392 3.0549867474291217 
	-3.790669145747124 3.1415053073298838 
	-3.7906230095962945 3.22801181571216 
	-3.8589337298172035 3.3133861534430804 
	-3.9913808590798343 3.397959218301537 
	-4.1969454110926891 3.5292208340630187 
	-4.5490040862395276 3.653476530879213 
	-5.0022024072243951 3.7722916753882796 
	-5.5668491827977231 3.9203252958362325 
	-6.2576396607838269 4.0519113936898341 
	-6.8985642600708701 4.1635808861496013 
	-7.6511488585971543 4.2947051092547115 
	-8.5553151517891379 4.4314972022816912 
	-9.2874268510320217 4.5595817515040808 
	
	nubs 3 open 9 
	0 3 3.4823014259868836 3 7.9013721374480008 3 10.645570000319989 3 12.476839039029954 3 
	14.307852992903813 3 17.149677993210268 3 20.690351576641948 3 24.847870901479347 3 
	70.829895440150452 90.260232101654623 
	70.545437001337746 90.66592006180332 
	70.273373412136365 91.248275335834876 
	70.038473355361006 91.881350714442604 
	69.740383146032755 92.684728860537376 
	69.430323636007031 93.761575064493897 
	69.19309397202565 95.127514668965063 
	69.045776769062797 95.975749238663226 
	68.931023154991237 96.909194334217247 
	68.862627259249692 97.923117663828094 
	68.816985037913938 98.599733015171182 
	68.793286949885783 99.294792044012567 
	68.793270995985111 99.999288763547099 
	68.793255044306719 100.70368735089764 
	68.816915094145045 101.39867165926566 
	68.862516243275337 102.07523592004812 
	68.933291501632581 103.12529740458112 
	69.053729454320433 104.08857715135295 
	69.208511173332028 104.96027488735638 
	69.401356103489022 106.04633653656832 
	69.637271537034394 106.93162783993344 
	69.8670689035919 107.62856330348457 
	70.136900891700108 108.4469168143637 
	70.472913866157441 109.23064914212797 
	70.829895440150452 109.73976789834543 
	
	-1 
	-1 
	I I 
	0 
	0 
	2 3.1676300183378787 21.830309542197156 
	
	-1 
	none F } I I #
-2417 coedge $-1 -1 -1 $-1 $3013 $1913 $1914 $2420 reversed $1427 $-1 #
-2418 coedge $-1 -1 -1 $-1 $1913 $3013 $2785 $2367 reversed $1427 $-1 #
-2419 edge $-1 -1 -1 $-1 $1856 -1.3694384309266789 $2831 1.2246467990507422e-016 $1913 $3014 forward @7 unknown T -985.66158181603578 5.7392921133837689 100.00000000000001 -984.31403596702148 11.58601105501903 107.3484692657326 #
-2420 edge $-1 -1 -1 $-1 $2426 -1.147024220280767 $2831 -1.9331813516519893e-014 $1914 $3015 forward @7 unknown T -984.3140359670216 5.7392921133836179 100.00000000000001 -975.37815751311075 12.330582979477107 106.8365824902408 #
-2421 coedge $-1 -1 -1 $-1 $2363 $2362 $1915 $2422 reversed $2309 $-1 #
-2422 edge $-1 -1 -1 $-1 $2831 -1.9331813516519893e-014 $2427 1.1470242202807623 $1915 $3016 forward @7 unknown T -984.3140359670216 5.7392921133836179 93.163417509759128 -975.37815751311086 12.330582979477315 100.00000000000001 #
-2423 coedge $-1 -1 -1 $-1 $1916 $2801 $2953 $2956 reversed $1903 $3017 #
-2424 coedge $-1 -1 -1 $-1 $2953 $3001 $1428 $1917 forward $2954 $3018 #
-2425 pcurve $-1 -1 -1 $-1 0 reversed { exppc nubs 3 open 2 
	-13.921283312878444 3 -0.14811833237645367 3 
	-72.131203869677876 93.113417509749041 
	-72.131203869677847 97.704472503249676 
	-72.131203869677805 102.2955274967503 
	-72.131203869677776 106.88658249025093 
	9.9999999999999994e-012 
	-1 
	spline forward { ref 62 } I I I I 
	} 0 0 #
-2426 vertex $-1 -1 -1 $-1 $1917 $3019 #
-2427 vertex $-1 -1 -1 $-1 $1917 $3020 #
-2428 intcurve-curve $-1 -1 -1 $-1 forward { surfintcur full nubs 3 open 2 
	-14.069401645254999 3 -0 3 
	-975.37815751311098 12.330582979476921 107.03470082262751 
	-975.37815751311098 12.330582979477009 102.34490027420918 
	-975.37815751311098 12.330582979477242 97.655099725790848 
	-975.37815751311098 12.330582979477331 92.965299177372515 
	9.9999999999999994e-012 
	plane -979.48996595477865 9.2976270631140636 92.500000000000057 0.593605171373082 -0.80475642309902329 -1.7707633732446743e-014 -0.80475642309902351 -0.59360517137308177 -7.6752151778876594e-015 reverse_v I I I I 
	spline forward { sumsur 
	intcurve forward { exactcur full nubs 3 open 6 
	71.696678502894173 3 75.486276080984595 1 79.790900006240591 1 84.080224598361809 1 86.934835825317975 1 
	89.05752432973334 3 
	-975.86985041851665 13.842799323043108 0 
	-974.04600752011243 9.618697060266431 0 
	-977.71196241917232 -2.8118638426327252 0 
	-989.75554180976542 -15.545230812348834 0 
	-982.06875678263361 -32.081228846689939 0 
	-971.15160577326401 -39.037442009878689 0 
	-964.25144479558833 -38.372171489313232 0 
	-961.46108424366707 -37.898662636765081 0 
	0 
	null_surface 
	null_surface 
	nullbs 
	nullbs 
	-1 
	-1 
	I I 
	0 
	0 
	4 75.486276080984595 79.790900006240591 84.080224598361809 86.934835825317975 
	
	-1 
	none F F 1 F 0 } I I 
	straight -475.34045410156239 -65.588058600593115 0 0 0 1 I I 
	-475.34045410156239 -65.588058600593115 0 
	none F 71.696678502894173 F 89.05752432973334 F 0 F 200 OPEN OPEN NON_SINGULAR NON_SINGULAR 
	0 
	0 
	4 75.486276080984595 79.790900006240591 84.080224598361809 86.934835825317975 
	0 
	0 
	0 
	} I I I I 
	nullbs 
	nubs 3 open 2 
	-14.069401645254999 3 -0 3 
	72.131203869677876 107.03470082262751 
	72.131203869677847 102.34490027420918 
	72.13120386967779 97.655099725790848 
	72.131203869677762 92.965299177372515 
	
	-1 
	-1 
	I I 
	0 
	0 
	0 
	
	-1 
	none F } I I #
-2429 cface $-1 -1 $3021 $1012 $3022 0 #
-2430 face $3023 -1 -1 $-1 $3024 $3025 $21 $-1 $1923 forward single T 491.99898827658166 -93.48309860744132 107.40350665829502 824.19964966986299 -42.945902508821248 200.00000000000006 F #
-2431 cface_ptr-ct-attrib $-1 -1 $-1 $-1 $1921 1 1 1 1 1 1 1 1 1 1 1 1 0 1 0 1 1 1 $-1 $2433 #
-2432 face $3026 -1 -1 $-1 $3027 $3028 $21 $-1 $2386 forward single T 491.61535323763803 -94.966036873964015 96.253017168705995 492.22458548539862 -90.961316167788937 103.74698283129398 F #
-2433 cface $-1 -1 $679 $1012 $1921 0 #
-2434 cshell $-1 -1 $-1 $3029 $1925 #
-2435 cface $-1 -1 $-1 $1012 $2384 1 #
-2436 coedge $-1 -1 -1 $-1 $3030 $1930 $1955 $2470 reversed $1440 $-1 #
-2437 coedge $-1 -1 -1 $-1 $1930 $3030 $3031 $3032 forward $1440 $-1 #
-2438 edge $-1 -1 -1 $-1 $3033 -220.21145019531278 $2441 115.81129846858917 $1930 $3034 forward @7 unknown T 492.20196589042848 -94.817349471624908 96.25301716870591 824.40262728370965 -44.2801533730023 96.253017168705995 #
-2439 coedge $-1 -1 -1 $-1 $3035 $1931 $3036 $3037 reversed $1016 $-1 #
-2440 coedge $-1 -1 -1 $-1 $1932 $3035 $1935 $2444 forward $1016 $-1 #
-2441 vertex $-1 -1 -1 $-1 $2438 $3038 #
-2442 ellipse-curve $-1 -1 -1 $-1 824.38000765259028 -44.131465733050931 99.999999999999986 0.98862551036853008 0.15039813911270242 0 0.56399302167298948 -3.707345663881787 -4.5924254965383805e-016 1 I I #
-2443 coedge $-1 -1 -1 $-1 $1937 $1935 $3039 $3040 reversed $682 $-1 #
-2444 edge $3041 -1 -1 $-1 $3042 -436.14096679687509 $2446 -217 $1935 $3043 forward @7 unknown T 492.743339280984 -98.3760074955525 99.999999999999986 709.39168942319441 -65.417613885921867 99.999999999999986 #
-2445 integer_attrib-name_attrib-gen-attrib $-1 -1 $-1 $-1 $1936 2 3 2 1 1 1 1 1 1 1 1 1 1 1 0 1 1 1 @12 make_tangent 1 #
-2446 vertex $-1 -1 -1 $-1 $1936 $3044 #
-2447 straight-curve $-1 -1 -1 $-1 494.85995367322676 -98.054010073400192 99.999999999999986 -0.98862551036851465 -0.15039813911280336 1.8612186982558247e-030 I I #
-2448 coedge $-1 -1 -1 $-1 $3045 $3046 $3047 $2449 reversed $2460 $-1 #
-2449 edge $-1 -1 -1 $-1 $2452 4.7525059652106894 $3048 4.7926876313912157 $1937 $2461 forward @7 unknown T 492.20196589042882 -94.966036873964015 103.73791673217083 492.22458548539862 -94.817349471624723 103.74698283129398 #
-2450 coedge $-1 -1 -1 $-1 $3049 $1938 $3050 $3051 forward $1928 $-1 #
-2451 coedge $-1 -1 -1 $-1 $1938 $3049 $1940 $2454 reversed $1928 $-1 #
-2452 vertex $-1 -1 -1 $-1 $3051 $3052 #
-2453 straight-curve $-1 -1 -1 $-1 709.90862322876023 -61.697957150916238 103.74698283129405 -0.98862551036851465 -0.15039813911280336 1.8612186982558247e-030 I I #
-2454 edge $-1 -1 -1 $-1 $1941 -1.5306793419686104 $2473 -1.1592794105114423 $1940 $3053 forward @7 unknown T 824.19964966986299 -44.280153373002108 103.43693166589291 824.40262728370953 -42.945902508821909 103.74698283129409 #
-2455 point $-1 -1 -1 $-1 824.40262728370953 -44.280153373002101 103.74698283129409 #
-2456 point $-1 -1 -1 $-1 824.944000674265 -47.838811396932471 99.999999999999986 #
-2457 coedge $-1 -1 -1 $-1 $3054 $1944 $1950 $2468 forward $2460 $-1 #
-2458 coedge $-1 -1 -1 $-1 $1944 $3045 $1947 $2464 forward $2460 $-1 #
-2459 coedge $-1 -1 -1 $-1 $2463 $2467 $1447 $1945 forward $3028 $-1 #
-2460 loop $-1 -1 -1 $-1 $-1 $3055 $2390 T 491.05136021596491 -94.966036873964029 -5.6843418860808015e-014 492.22458548539873 -87.25397050390697 200.00000000000006 periphery $2970 F #
-2461 ellipse-curve $-1 -1 -1 $-1 492.17934625931105 -94.668661831670718 99.999999999999986 0.98862551036851465 0.15039813911280336 -1.8612186982558247e-030 0.56399302167299215 -3.707345663881787 -4.5924254965383805e-016 1 I I #
-2462 coedge $-1 -1 -1 $-1 $1947 $1946 $3049 $3056 forward $1922 $-1 #
-2463 coedge $-1 -1 -1 $-1 $3050 $2459 $2458 $2464 reversed $3028 $-1 #
-2464 edge $-1 -1 -1 $-1 $3057 53.4369316658915 $1948 53.553084693532973 $1947 $3058 forward @7 unknown T 491.99898827658171 -93.483098607443765 103.43693166589148 491.99898827658228 -93.483098607440709 103.55308469353298 #
-2465 point $-1 -1 -1 $-1 491.99898827658171 -93.483098607440709 103.55308469353295 #
-2466 coedge $-1 -1 -1 $-1 $1951 $1950 $3030 $3059 forward $1952 $-1 #
-2467 coedge $-1 -1 -1 $-1 $2459 $3031 $2457 $2468 reversed $3028 $-1 #
-2468 edge $-1 -1 -1 $-1 $1953 46.446915306467091 $3060 46.563068334108522 $1950 $3061 forward @7 unknown T 491.99898827658171 -93.483098607443765 96.446915306467076 491.99898827658228 -93.483098607440709 96.563068334108522 #
-2469 point $-1 -1 -1 $-1 491.99898827658171 -93.483098607440709 96.446915306467076 #
-2470 edge $-1 -1 -1 $-1 $2471 1.1592794105114419 $2441 1.5306793419686628 $1955 $3062 forward @7 unknown T 824.19964966986299 -44.2801533730023 96.253017168705895 824.40262728370953 -42.945902508821902 96.563068334107072 #
-2471 vertex $-1 -1 -1 $-1 $3059 $3063 #
-2472 straight-curve $-1 -1 -1 $-1 824.19964966986299 -42.945902508821924 0 0 0 1 I I #
-2473 vertex $-1 -1 -1 $-1 $1957 $3064 #
-2474 coedge $-1 -1 -1 $-1 $3065 $3066 $3067 $3068 reversed $1958 $-1 #
-2475 cface $-1 -1 $3069 $1459 $2213 0 #
-2476 face $3070 -1 -1 $-1 $3071 $3072 $21 $-1 $3073 reversed single T 14.268930576173815 -44.953377973249729 96.256550188961228 229.31148792573549 5.0854237094350694 96.563068248463054 F #
-2477 cface $-1 -1 $3074 $1023 $2966 0 #
-2478 cface_ptr-ct-attrib $-1 -1 $-1 $-1 $1963 1 1 1 1 1 1 1 1 1 1 1 1 0 1 0 1 1 1 $1460 $3075 #
-2479 loop $-1 -1 -1 $-1 $-1 $3076 $1963 T 481.61874931105388 -96.467732384232704 0 482.35335636637365 -95.062229032985712 200 periphery $2480 F #
-2480 plane-surface $-1 -1 -1 $-1 482.35335636612552 -96.467732383757919 200 0.88624819222511653 0.46321068832412843 0 0.46321068832412843 -0.88624819222511653 -0 forward_v I I I I #
-2481 cface $-1 -1 $3077 $685 $1976 0 #
-2482 face $3078 -1 -1 $-1 $3079 $3080 $21 $-1 $435 reversed single T 441.65927512389038 -95.460531622840918 -1.4210854715202004e-014 452.48614517755954 -91.799237875898768 1.4210854715202004e-014 F #
-2483 cface_ptr-ct-attrib $-1 -1 $-1 $-1 $1965 1 1 1 1 1 1 1 1 1 1 1 1 0 1 0 1 1 1 $-1 $1461 #
-2484 face $3081 -1 -1 $-1 $3082 $3083 $21 $-1 $1969 forward single T 441.99159787031994 -91.799237875898797 96.276269882091256 442.72423749735202 -88.57451251366561 103.72373011790874 F #
-2485 loop $-1 -1 -1 $-1 $-1 $3084 $1965 T 441.65927512389038 -95.460531622840918 200 452.48614517755965 -91.799237875898768 200 periphery $299 F #
-2486 cface_ptr-ct-attrib $-1 -1 $-1 $-1 $1967 1 1 1 1 1 1 1 1 1 1 1 1 0 1 0 1 1 1 $-1 $3085 #
-2487 face $3086 -1 -1 $-1 $3087 $3088 $21 $-1 $3089 forward single T 14.552169708078035 -92.015280013797167 96.256550188961228 442.72423749735202 8.5261914078913552 103.74344981103877 F #
-2488 loop $-1 -1 -1 $-1 $-1 $2506 $1967 T 14.601253322603387 5.3014660456516349 96.276269882090403 15.333892949636942 8.5261914078913552 103.72373011790954 periphery $1468 F #
-2489 coedge $-1 -1 -1 $-1 $3090 $3091 $3092 $3093 reversed $1968 $-1 #
-2490 cface $-1 -1 $3094 $451 $3095 0 #
-2491 cface_ptr-ct-attrib $-1 -1 $-1 $-1 $1971 1 1 1 1 1 1 1 1 1 1 1 1 0 1 0 1 1 1 $-1 $1463 #
-2492 face $3096 -1 -1 $-1 $1891 $3097 $21 $-1 $2392 forward single T 14.933576069032959 -90.336513844443829 0 442.32392061674949 6.7641900771131489 92.756079916135675 F #
-2493 loop $-1 -1 -1 $-1 $-1 $3098 $1971 T 4.4253048103386243 3.8387420141933646 200 14.601253322603469 7.3521500153002819 200 periphery $299 F #
-2494 cface_ptr-ct-attrib $-1 -1 $-1 $-1 $1973 1 1 1 1 1 1 1 1 1 1 1 1 0 1 0 1 1 1 $-1 $3099 #
-2495 loop $-1 -1 -1 $-1 $-1 $3100 $1973 T 5.5751341190325974 5.3014660456516367 200 14.933576069032974 8.6291411127585604 200 periphery $299 F #
-2496 coedge $-1 -1 -1 $-1 $3101 $3102 $3103 $3104 forward $1974 $-1 #
-2497 cface $-1 -1 $3105 $1459 $1466 1 #
-2498 cface $-1 -1 $3106 $451 $1466 0 #
-2499 cface_ptr-ct-attrib $-1 -1 $-1 $-1 $1976 1 1 1 1 1 1 1 1 1 1 1 1 0 1 0 1 1 1 $3107 $2481 #
-2500 face $3108 -1 -1 $-1 $3109 $3110 $21 $-1 $3111 forward double in T 452.48614517755954 -94.183540525387343 0 453.6359744862757 -92.906549427934692 200 F #
-2501 loop $-1 -1 -1 $-1 $-1 $3112 $1976 T 441.99159787031988 -94.183540525387343 -1.4210854715202004e-014 452.48614517755965 -91.799237875898768 200 periphery $2502 F #
-2502 plane-surface $-1 -1 -1 $-1 441.99159787031988 -91.799237875898768 200 0.2215484976196847 0.97514935430551386 0 0 0 1 forward_v I I I I #
-2503 coedge $-1 -1 -1 $-1 $3113 $3114 $3115 $3116 forward $1977 $-1 #
-2504 coedge $-1 -1 -1 $-1 $3117 $1979 $3118 $3119 reversed $1467 $-1 #
-2505 coedge $-1 -1 -1 $-1 $1979 $3120 $3113 $3121 reversed $1467 $-1 #
-2506 coedge $-1 -1 -1 $-1 $3122 $3122 $3123 $2507 reversed $2488 $-1 #
-2507 edge $-1 -1 -1 $-1 $3124 -53.723730117909582 $3125 -46.276269882090496 $1979 $3126 forward @7 unknown T 14.601253322603387 5.3014660456516385 96.276269882090403 14.601253322603402 5.301466045651642 103.72373011790951 #
-2508 cface $-1 -1 $2518 $284 $3127 0 #
-2509 face $3128 -1 -1 $-1 $688 $3129 $21 $-1 $2986 forward double in T -25.632100983743555 10.440918728377923 0 -24.755113768985172 11.778116543403428 200 F #
-2510 cface_ptr-ct-attrib $-1 -1 $-1 $-1 $1981 1 1 1 1 1 1 1 1 1 1 1 1 0 1 0 1 1 1 $-1 $1469 #
-2511 face $3130 -1 -1 $-1 $3131 $3132 $21 $-1 $2007 forward single T -461.39124306353312 -91.733858236022215 -2.8421709430404007e-014 -34.311273499758322 6.6990997918397923 92.862336582653995 F #
-2512 loop $-1 -1 -1 $-1 $-1 $3133 $1981 T -34.985046403699755 8.1607794826334441 0 -24.755113768985154 11.778116543403442 2.8421709430404007e-014 periphery $435 T #
-2513 cface $-1 -1 $3134 $1837 $1470 0 #
-2514 cface_ptr-ct-attrib $-1 -1 $-1 $-1 $1983 1 1 1 1 1 1 1 1 1 1 1 1 0 1 0 1 1 1 $-1 $3135 #
-2515 loop $-1 -1 -1 $-1 $-1 $3136 $1983 T -34.648159951728957 6.6990997918397568 0 -23.878126526411666 10.440918728377937 2.8421709430404007e-014 periphery $435 T #
-2516 coedge $-1 -1 -1 $-1 $3137 $3138 $1478 $1997 forward $1984 $-1 #
-2517 cface $-1 -1 $3139 $1775 $1472 1 #
-2518 cface $-1 -1 $3140 $284 $1472 0 #
-2519 cface_ptr-ct-attrib $-1 -1 $-1 $-1 $1987 1 1 1 1 1 1 1 1 1 1 1 1 0 1 0 1 1 1 $1970 $3141 #
-2520 face $3142 -1 -1 $-1 $1464 $3143 $21 $-1 $3144 forward double in T 4.4253048103386163 6.0751589178424226 0 5.5751341190326258 7.3521500153002819 200 F #
-2521 loop $-1 -1 -1 $-1 $-1 $3145 $1987 T 5.5751341190325974 5.3014660456516367 -5.6843418860808015e-014 14.601253322603469 7.3521500153002819 200 periphery $2522 F #
-2522 plane-surface $-1 -1 -1 $-1 14.601253322603409 5.3014660456516367 200 -0.22154849761970952 -0.97514935430550831 0 0 -0 -1 forward_v I I I I #
-2523 coedge $-1 -1 -1 $-1 $3146 $3147 $3148 $3149 forward $1988 $-1 #
-2524 coedge $-1 -1 -1 $-1 $3150 $1990 $1995 $2535 forward $1473 $-1 #
-2525 coedge $-1 -1 -1 $-1 $1990 $3150 $3146 $3151 reversed $1473 $-1 #
-2526 coedge $-1 -1 -1 $-1 $3152 $3153 $3138 $2527 reversed $3154 $-1 #
-2527 edge $-1 -1 -1 $-1 $3155 -0.28449961407644669 $2539 -0.28167819709581376 $1990 $3156 forward @7 unknown T -34.648159951729035 8.1607794826334263 96.292797320605274 -34.645410613440092 8.1614131473325138 96.292798664650803 #
-2528 cface $-1 -1 $3135 $1837 $1482 0 #
-2529 cface $-1 -1 $1991 $1837 $1476 0 #
-2530 coedge $-1 -1 -1 $-1 $3157 $3158 $3137 $3159 reversed $1993 $-1 #
-2531 coedge $-1 -1 -1 $-1 $3160 $1994 $3161 $3162 reversed $1477 $-1 #
-2532 coedge $-1 -1 -1 $-1 $1994 $3160 $3163 $3164 forward $1477 $-1 #
-2533 coedge $-1 -1 -1 $-1 $3165 $3166 $3167 $2534 forward $1984 $-1 #
-2534 edge $-1 -1 -1 $-1 $3168 227.89131505006023 $3169 238.04372352065897 $3167 $3170 forward @7 unknown T -34.648159951728957 8.1607794826334477 200 -24.755113768985154 10.440918728377937 200 #
-2535 edge $-1 -1 -1 $-1 $2539 1.7220194530037407 $2540 4.5611658541758455 $2524 $3171 forward @7 unknown T -35.351058576368096 8.1614131473325138 96.292798662503159 -34.645410613440085 11.267334250399035 103.70720533749686 #
-2536 coedge $-1 -1 -1 $-1 $3172 $1996 $3153 $3173 reversed $2538 $-1 #
-2537 coedge $-1 -1 -1 $-1 $1996 $3174 $3157 $3175 reversed $2538 $-1 #
-2538 loop $-1 -1 -1 $-1 $-1 $1996 $3176 T -34.645410613440092 7.2798991837681495 96.260654205806418 -34.44513555427401 8.1614131473325155 103.73934779418869 periphery $1032 F #
-2539 vertex $-1 -1 -1 $-1 $2535 $3177 #
-2540 vertex $-1 -1 -1 $-1 $3175 $3178 #
-2541 straight-curve $-1 -1 -1 $-1 -34.645410613440085 8.1614131473325155 150.000001 2.4490659945641211e-026 5.6445824536474121e-027 1 I I #
-2542 cface $-1 -1 $3179 $170 $3180 0 #
-2543 face $3181 -1 -1 $-1 $1480 $3182 $21 $-1 $2003 forward single T -471.6922537067905 -90.959973821608202 92.52936521276439 -462.06501596747427 -82.189730724206214 99.63909252540877 F #
-2544 cface_ptr-ct-attrib $-1 -1 $-1 $-1 $1999 1 1 1 1 1 1 1 1 1 1 1 1 0 1 0 1 1 1 $-1 $1479 #
-2545 loop $-1 -1 -1 $-1 $-1 $3183 $1999 T -471.68101292843357 -87.87140090782809 93.500874371544668 -463.5909638880492 -82.189730724206186 106.49912962845531 periphery $2546 T #
-2546 plane-surface $-1 -1 -1 $-1 -468.43626556046496 -85.59260330326984 92.500002000000052 0.57472682943581899 -0.81834532535272109 1.8085256839477162e-014 0.81834532535272053 0.57472682943581899 -7.4099250924480083e-015 forward_v I I I I #
-2547 cface_ptr-ct-attrib $-1 -1 $-1 $-1 $2001 1 1 1 1 1 1 1 1 1 1 1 1 0 1 0 1 1 1 $3184 $3185 #
-2548 face $3186 -1 -1 $-1 $3187 $3188 $21 $-1 $3189 forward single T 3.2746092224231762 -2.4442388280454868 100 14.268930576174625 6.0756473416424024 107.42564524358305 F #
-2549 loop $-1 -1 -1 $-1 $-1 $3115 $2001 T 14.601253322603398 5.3014660456516349 -5.6843418860808015e-014 16.164699815710854 12.183001486537009 200 periphery $1978 F #
-2550 coedge $-1 -1 -1 $-1 $2611 $2610 $3190 $3191 reversed $2002 $-1 #
-2551 cface_ptr-ct-attrib $-1 -1 $-1 $-1 $2005 1 1 1 1 1 1 1 1 1 1 1 1 0 1 0 1 1 1 $-1 $2310 #
-2552 loop $-1 -1 -1 $-1 $-1 $3192 $2005 T -462.06501596747438 -91.733858236022215 0 -34.311273499758315 9.622459173427103 1.4210854715202004e-014 periphery $435 T #
-2553 coedge $-1 -1 -1 $-1 $3193 $3194 $3195 $3196 reversed $2006 $-1 #
-2554 coedge $-1 -1 -1 $-1 $3197 $2008 $2610 $3198 forward $1483 $-1 #
-2555 coedge $-1 -1 -1 $-1 $2008 $3197 $3199 $3200 forward $1483 $-1 #
-2556 coedge $-1 -1 -1 $-1 $3201 $3190 $2321 $2557 forward $2106 $-1 #
-2557 edge $-1 -1 -1 $-1 $2918 55.625215424411351 $2923 148.15767111230051 $2321 $3202 forward @7 unknown T -462.06501596747444 -88.810498854434911 107.46754431211087 -462.06501596747432 -88.810498854434897 200.00000000000006 #
-2558 cface $-1 -1 $3203 $1775 $2561 0 #
-2559 cface $-1 -1 $3204 $1775 $1485 0 #
-2560 cface_ptr-ct-attrib $-1 -1 $-1 $-1 $2011 1 1 1 1 1 1 1 1 1 1 1 1 0 1 0 1 1 1 $-1 $3205 #
-2561 face $3206 -1 -1 $-1 $3207 $3208 $21 $-1 $846 forward single T -462.06501596748939 -88.810498854438364 96.315346224600802 -211.35967171853036 -31.028185502153107 96.563068334107072 F #
-2562 loop $-1 -1 -1 $-1 $-1 $3209 $2011 T -210.69046088395365 -33.952596344858442 103.43693163587419 -34.313086247765611 6.6986819915184661 103.63154799440504 periphery $2007 F #
-2563 coedge $-1 -1 -1 $-1 $3210 $3211 $3212 $3213 forward $2012 $-1 #
-2564 coedge $-1 -1 -1 $-1 $3214 $2013 $3215 $3216 forward $1486 $-1 #
-2565 coedge $-1 -1 -1 $-1 $2013 $3214 $3217 $3218 reversed $1486 $-1 #
-2566 coedge $-1 -1 -1 $-1 $3219 $3220 $3221 $2567 reversed $3222 $-1 #
-2567 edge $-1 -1 -1 $-1 $3223 2.7300758977507549 $3224 3.03431890816237 $2013 $3225 forward @7 unknown T -462.06501596747455 -89.880930005822378 96.27155617220717 -461.81830408186931 -88.810498854434883 96.563068093440478 #
-2568 coedge $-1 -1 -1 $-1 $3226 $3227 $2014 $2569 reversed $2701 $-1 #
-2569 edge $-1 -1 -1 $-1 $2575 424.44118000729617 $3228 424.44458903344594 $2014 $3229 forward @7 unknown T -461.82193796532175 -89.882008780776118 103.72814938916858 -461.81800404823747 -89.880652241702052 103.7287416902562 #
-2570 coedge $-1 -1 -1 $-1 $3230 $3231 $2015 $2571 reversed $3232 $-1 #
-2571 edge $-1 -1 -1 $-1 $3228 1.6780665259249625 $2576 1.9823130826339299 $2015 $3233 forward @7 unknown T -462.06501596747455 -89.881712918317106 103.43693190655954 -461.82164210286095 -88.810498854434925 103.72844525162708 #
-2572 coedge $-1 -1 -1 $-1 $3234 $2016 $3235 $3236 forward $2106 $-1 #
-2573 coedge $-1 -1 -1 $-1 $2016 $3237 $3238 $3239 forward $2106 $-1 #
-2574 coedge $-1 -1 -1 $-1 $3240 $3241 $1488 $2017 forward $3242 $-1 #
-2575 vertex $-1 -1 -1 $-1 $2569 $3243 #
-2576 vertex $-1 -1 -1 $-1 $2571 $3244 #
-2577 ellipse-curve $-1 -1 -1 $-1 -461.72812958515146 -90.272178243041822 100 -0.97445312719576938 -0.22459096798042838 -0 0 -0 3.7499999999999893 1 I I #
-2578 cface $-1 -1 $3245 $1489 $3246 0 #
-2579 cface $-1 -1 $-1 $98 $3247 0 #
-2580 cface $-1 -1 $3248 $1489 $3249 0 #
-2581 face $3250 -1 -1 $-1 $2612 $3251 $21 $-1 $3252 forward single T -539.34432426825015 -168.42594485485347 0 -443.58193186698958 -90.739389081188207 200 T 16.063021745069232 71.25232513080671 0 200 #
-2582 cface_ptr-ct-attrib $-1 -1 $-1 $-1 $2022 1 1 1 1 1 1 1 1 1 1 1 1 0 1 0 1 1 1 $-1 $3253 #
-2583 face $3254 -1 -1 $-1 $2400 $3255 $21 $-1 $3256 forward double in T -948.80506424712496 9.1792930508524098 92.571479640682711 -947.5660827221817 10.814573729562726 107.42562533293074 T -15.619457156755619 -15.143448801607169 92.574374667069264 107.42852035931729 #
-2584 loop $-1 -1 -1 $-1 $2650 $3257 $2022 T -500.95634381345923 -139.25695295968401 0 -468.73250324647864 -55.750774046858403 0 hole $435 T #
-2585 coedge $-1 -1 -1 $-1 $2023 $2023 $3258 $3259 forward $1494 $3260 #
-2586 coedge $-1 -1 -1 $-1 $3261 $3262 $3263 $2587 forward $3251 $3264 #
-2587 edge $-1 -1 -1 $-1 $3265 0 $3266 28.268513881746479 $2586 $3267 forward @7 unknown T -507.34481070549623 -96.80752022194072 89.386727167950085 -500.47742862718013 -90.739389081188207 110.6132728320499 #
-2588 pcurve $-1 -1 -1 $-1 0 reversed { exppc nubs 3 open 9 
	0 3 5.8172767048339589 3 10.232178449554105 3 13.006643661671202 3 14.956290895951255 3 
	17.092308378475515 3 21.011635552505346 3 24.685688768783127 3 28.268513881746475 3 
	-16.063021745069232 89.387803935511741 
	-16.491363479677723 90.059976199571125 
	-16.902956991977845 91.060297370132361 
	-17.249048474344125 92.214389990247696 
	-17.511707441221528 93.090264695998215 
	-17.785109031329362 94.212897021352802 
	-17.990636217331165 95.576320889512601 
	-18.119796062935489 96.433139978658431 
	-18.21722292652338 97.354298774760423 
	-18.270400269437459 98.329529757381366 
	-18.307768573457277 99.014835300138657 
	-18.32237230249768 99.710441390521524 
	-18.313054598229641 100.4104520053006 
	-18.302846198031094 101.17737788031552 
	-18.264227122517429 101.92724210668781 
	-18.200686218670693 102.65313652624009 
	-18.08409654038088 103.98506276153743 
	-17.888296417894558 105.18504492906378 
	-17.652398911509795 106.2373962409806 
	-17.431264019330403 107.22389074642061 
	-17.170605298741105 108.10232282229366 
	-16.899090324796216 108.83803541860298 
	-16.634317168303703 109.55547999842075 
	-16.350219419979663 110.1615131265915 
	-16.063021745069232 110.61219606448824 
	0.0010768480487083872 
	-1 
	spline forward { ref 45 } I I I I 
	} 0 0 #
-2589 coedge $-1 -1 -1 $-1 $3258 $2024 $3268 $3269 forward $1042 $-1 #
-2590 coedge $-1 -1 -1 $-1 $2025 $3258 $3270 $3271 forward $1042 $-1 #
-2591 coedge $-1 -1 -1 $-1 $3272 $2752 $2756 $2592 forward $3273 $-1 #
-2592 edge $-1 -1 -1 $-1 $2593 19.533134348058152 $3274 21.189385975939032 $2591 $3275 forward @7 unknown T -500.47850539474183 -90.740465848749864 200 -499.42448468469723 -89.46288618483247 200 #
-2593 vertex $-1 -1 -1 $-1 $2592 $3276 #
-2594 straight-curve $-1 -1 -1 $-1 -499.42448468469723 -89.46288618483247 200 -0 0 -1 I I #
-2595 coedge $-1 -1 -1 $-1 $3277 $2032 $3278 $2596 forward $2037 $3279 #
-2596 edge $-1 -1 -1 $-1 $2605 -3.2945411470460644 $2601 -0 $2595 $3280 forward @7 unknown T -471.6922537067905 -90.959973821608202 92.52936521276439 -471.38917742238448 -87.871033817814748 93.501241461558081 #
-2597 pcurve $-1 -1 -1 $-1 0 reversed { exppc nubs 3 open 20 
	-22.608234251841093 3 -20.905146313537784 3 -19.002099047541975 3 -16.405824108648552 3 -14.249929204373261 3 
	-12.605097471209209 3 -11.953940824799403 3 -11.536148966300475 3 -11.407222886729508 3 -11.326344087387895 3 
	-11.251834373270636 3 -11.156235212711696 3 -10.953491744296427 3 -9.6293413959133076 3 -7.4312266058893046 3 
	-6.9891314489096104 3 -5.9316793711203619 3 -2.8575683385987016 3 -0.35707790061086642 3 0 3 
	-72.091640085067695 92.529728302767765 
	-72.244831324043773 92.580239980579876 
	-72.392940361435876 92.694546354498257 
	-72.534508098646384 92.868827077718549 
	-72.692697285001657 93.063570077408016 
	-72.840946828303174 93.331027070253768 
	-72.977349323400219 93.661039803854081 
	-73.163439488342959 94.11126708147971 
	-73.327329586677592 94.677162993998863 
	-73.463669254021283 95.33468539115394 
	-73.576882993318918 95.880678869825232 
	-73.670809752458183 96.488765900474945 
	-73.741598487089192 97.144177397001485 
	-73.79560648016934 97.644221079849643 
	-73.835705787116368 98.167864824744584 
	-73.860555425190569 98.707667069490881 
	-73.870392909880735 98.921364198702591 
	-73.877803026767026 99.13684637524176 
	-73.882741498972578 99.3536231719944 
	-73.885910096716728 99.492710412052659 
	-73.888057003724157 99.632153061723159 
	-73.889176793747069 99.771819647910178 
	-73.889522348919243 99.814919256095095 
	-73.889770013152827 99.85803114985346 
	-73.889919726414476 99.901151452985147 
	-73.890013645572552 99.928201979582582 
	-73.890069012186444 99.955254436594274 
	-73.890085820970029 99.98230786663467 
	-73.890101306086891 100.00723087927346 
	-73.890084066449418 100.03215384976309 
	-73.890034103454596 100.05707602952231 
	-73.889969998788231 100.08905225560916 
	-73.889852028205809 100.12102561636026 
	-73.889680207439625 100.15299453093922 
	-73.889315815766324 100.22079312441343 
	-73.888709295371058 100.28855942779155 
	-73.887861009273593 100.35627837869285 
	-73.882320715718038 100.79856178801299 
	-73.866509165420567 101.23629361186313 
	-73.840810672039623 101.66535551469651 
	-73.798150683730171 102.37760644270142 
	-73.728975867571592 103.0544825886699 
	-73.63699184493403 103.67896694826001 
	-73.618491586843717 103.80456617184802 
	-73.599089262627913 103.92788817193144 
	-73.578818005023152 104.04880901581329 
	-73.530330969743233 104.33804086011682 
	-73.476902380825152 104.61337628735312 
	-73.41897063898034 104.873148396101 
	-73.250557705213495 105.62832995204707 
	-73.044600961135899 106.25115703623516 
	-72.809548041802287 106.70151581192603 
	-72.618355345443263 107.06783888886291 
	-72.409449534350287 107.31667248934825 
	-72.187344496724108 107.43009879471273 
	-72.15562719865099 107.44629642793632 
	-72.123721458537972 107.45968952049486 
	-72.091640085067695 107.4702676972322 
	0.00032424880531787219 
	-1 
	spline forward { ref 22 } I I I I 
	} 0 0 #
-2598 coedge $-1 -1 -1 $-1 $3281 $2029 $3197 $2608 forward $2600 $-1 #
-2599 coedge $-1 -1 -1 $-1 $2029 $3282 $3283 $3284 forward $2600 $-1 #
-2600 loop $-1 -1 -1 $-1 $-1 $3285 $3286 T -471.389544512388 -92.356152446185945 0 -470.77005539098843 -90.959606731604794 200 periphery $3287 F #
-2601 vertex $-1 -1 -1 $-1 $3288 $3289 #
-2602 straight-curve $-1 -1 -1 $-1 -471.38954451238789 -90.959606731604794 200 0 0 -1 I I #
-2603 coedge $-1 -1 -1 $-1 $3290 $3291 $1498 $2033 reversed $2545 $-1 #
-2604 pcurve $-1 -1 -1 $-1 2 $2606 0 0 #
-2605 vertex $-1 -1 -1 $-1 $2033 $3292 #
-2606 intcurve-curve $-1 -1 -1 $-1 forward { surfintcur full nubs 3 open 2 
	-13.853878201408918 3 -0 3 
	-471.68101292842357 -87.871400907817858 106.92694110070444 
	-471.68101292842357 -87.871400907817957 102.3089817002348 
	-471.68101292842357 -87.871400907817986 97.691022299765166 
	-471.68101292842357 -87.871400907818085 93.073062899295522 
	9.9999999999999994e-012 
	plane -468.43626556046496 -85.59260330326984 92.500002000000052 -0.57472682943581899 0.81834532535272109 -1.8085256839477162e-014 0.81834532535272053 0.57472682943581899 -7.4099250924480083e-015 reverse_v I I I I 
	spline forward { ref 68 } I I I I 
	nullbs 
	nubs 3 open 2 
	-13.853878201408918 3 -0 3 
	72.907975665366351 106.92694110070444 
	72.907975665366322 102.3089817002348 
	72.907975665366322 97.691022299765166 
	72.907975665366294 93.073062899295522 
	
	-1 
	-1 
	I I 
	0 
	0 
	0 
	
	-1 
	none F } I I #
-2607 coedge $-1 -1 -1 $-1 $2035 $3293 $3294 $3295 forward $2037 $3296 #
-2608 edge $-1 -1 -1 $-1 $2039 107.47027169723222 $3297 200 $3197 $3298 forward @7 unknown T -471.38954451238789 -90.959606731604794 107.47027169723222 -471.38954451238783 -90.959606731604794 200 #
-2609 pcurve $-1 -1 -1 $-1 0 forward { exppc nubs 1 open 2 
	-200 1 -0 1 
	72.091640085067695 200 
	72.091640085067695 0 
	0 
	-1 
	spline forward { ref 68 } I I I I 
	} 0 0 #
-2610 coedge $-1 -1 -1 $-1 $2550 $2036 $2554 $3198 reversed $2002 $-1 #
-2611 coedge $-1 -1 -1 $-1 $2036 $2550 $3290 $3299 reversed $2002 $-1 #
-2612 face $3300 -1 -1 $-1 $3180 $2037 $21 $-1 $2613 forward single T -485.34045410156239 -90.959973821608202 0 -457.04599653546416 -39.449279227479515 200 T 72.091640085067695 89.05752432973334 0 200 #
-2613 spline-surface $-1 -1 -1 $-1 forward { ref 68 } I I I I #
-2614 point $-1 -1 -1 $-1 -471.38954451238783 -90.959606731604794 107.47027169723222 #
-2615 point $-1 -1 -1 $-1 -471.68101292842357 -87.871400907817858 106.49912962844527 #
-2616 cface $-1 -1 $2750 $98 $3301 0 #
-2617 face $3302 -1 -1 $-1 $1059 $3303 $21 $-1 $541 forward single T -510.67443482646422 -90.721982035467036 -2.8421709430404007e-014 -500.65487915853294 -88.444777419508924 92.575372099806103 F #
-2618 cface_ptr-ct-attrib $-1 -1 $-1 $-1 $2043 1 1 1 1 1 1 1 1 1 1 1 1 0 1 0 1 1 1 $-1 $1502 #
-2619 face $3304 -1 -1 $-1 $3305 $2954 $21 $-1 $3306 forward single T -989.75554180976542 -39.037442009878689 0 -961.46108424366707 13.843298882669004 200 T 71.696678502894173 89.05752432973334 0 200 #
-2620 loop $-1 -1 -1 $-1 $-1 $3307 $2043 T -500.65540802334607 -90.740465848832272 0 -500.47850539465884 -90.721453170654911 89.491165681059314 periphery $2621 F #
-2621 plane-surface $-1 -1 -1 $-1 -500.56695670900194 -90.730959509743641 0 -0.10685998882124589 -0.99427407830493264 0 0.99427407830493264 -0.10685998882124589 0 forward_v I I I I #
-2622 cface $-1 -1 $2788 $1075 $3308 0 #
-2623 cface $-1 -1 $3309 $2434 $1504 1 #
-2624 cface $-1 -1 $3310 $170 $1504 0 #
-2625 cface_ptr-ct-attrib $-1 -1 $-1 $-1 $2046 1 1 1 1 1 1 1 1 1 1 1 1 0 1 0 1 1 1 $-1 $3179 #
-2626 face $3311 -1 -1 $-1 $3312 $3313 $21 $-1 $1474 forward single T -461.73269160180007 -93.14699000308174 96.336983302454257 -461.0662546143966 -90.272178545228513 100.00000200000001 F #
-2627 loop $-1 -1 -1 $-1 $-1 $3314 $2046 T -471.389544512388 -92.356152446185973 0 -461.72812951550378 -88.810498854434897 1.4210854715202004e-014 periphery $435 T #
-2628 coedge $-1 -1 -1 $-1 $3315 $3316 $3317 $3318 forward $2047 $-1 #
-2629 coedge $-1 -1 -1 $-1 $2049 $2058 $1513 $2065 forward $1505 $-1 #
-2630 edge $-1 -1 -1 $-1 $2069 -151.87172490368621 $1530 -55.595455067583814 $2049 $3319 forward @7 unknown T -510.34158321530543 -86.982582252779864 -7.1054273576010019e-015 -510.34158321530543 -86.982582252779864 96.276269836102401 #
-2631 face $3320 -1 -1 $-1 $2617 $2943 $21 $-1 $1175 forward single T -939.49170864858479 -94.72828674960229 92.574843235076912 -510.67390596173504 8.6553976373155379 100 F #
-2632 cface $-1 -1 $3321 $1565 $2869 1 #
-2633 cface_ptr-ct-attrib $-1 -1 $-1 $-1 $2053 1 1 1 1 1 1 1 1 1 1 1 1 0 1 0 1 1 1 $-1 $2748 #
-2634 face $3322 -1 -1 $-1 $3323 $3324 $21 $-1 $541 forward single T -938.06425050945154 -88.44530628424144 107.42515676492263 -510.67390596173493 8.6553976373155379 200.00000000000006 F #
-2635 loop $-1 -1 -1 $-1 $-1 $3325 $2053 T -510.00926046887662 -88.167748532789886 92.75580225562905 -497.70503836088989 -80.101046435019853 100.00000000000014 periphery $1175 F #
-2636 coedge $-1 -1 -1 $-1 $3326 $2856 $3327 $3328 forward $2054 $-1 #
-2637 coedge $-1 -1 -1 $-1 $3329 $2055 $3330 $3331 forward $1510 $-1 #
-2638 coedge $-1 -1 -1 $-1 $2055 $3329 $2657 $3332 reversed $1510 $-1 #
-2639 coedge $-1 -1 -1 $-1 $3333 $2340 $2056 $2640 reversed $2943 $-1 #
-2640 edge $-1 -1 -1 $-1 $2643 -220.21145019531269 $1791 218.07048339843755 $2056 $2337 forward @7 unknown T -938.06425050945086 -88.44530628424144 92.574843235076912 -510.67390596173504 8.6553976373155379 92.574843235077424 #
-2641 coedge $-1 -1 -1 $-1 $2058 $3334 $3333 $3335 reversed $1505 $-1 #
-2642 coedge $-1 -1 -1 $-1 $2653 $3336 $1511 $2059 forward $3303 $-1 #
-2643 vertex $-1 -1 -1 $-1 $2640 $3337 #
-2644 vertex $-1 -1 -1 $-1 $2654 $3338 #
-2645 straight-curve $-1 -1 -1 $-1 -510.67390596173504 -88.445306284238129 51.871724903686207 0 -0 -1.0000000000000009 I I #
-2646 coedge $-1 -1 -1 $-1 $3268 $3339 $2060 $2647 forward $2620 $-1 #
-2647 edge $-1 -1 -1 $-1 $3340 0 $2651 0.17792139248166483 $2646 $3341 forward @7 unknown T -500.65540802326217 -90.740465848749864 0 -500.47850539474172 -90.721453170737817 0 #
-2648 coedge $-1 -1 -1 $-1 $3342 $2061 $2146 $2659 reversed $2650 $-1 #
-2649 coedge $-1 -1 -1 $-1 $2061 $3343 $3344 $3345 reversed $2650 $-1 #
-2650 loop $-1 -1 -1 $-1 $-1 $3343 $2022 T -539.34432426825015 -168.42594485485347 0 -443.58193186698958 -39.449279227479515 0 periphery $435 T #
-2651 vertex $-1 -1 -1 $-1 $3345 $3346 #
-2652 straight-curve $-1 -1 -1 $-1 -486.99380821720979 -74.395649543034367 0 -0.63638923717960305 -0.77136809553024877 0 I I #
-2653 coedge $-1 -1 -1 $-1 $3347 $2642 $2063 $2654 forward $3303 $-1 #
-2654 edge $-1 -1 -1 $-1 $2644 448.02625484091158 $3340 458.3000635597902 $2653 $2338 forward @7 unknown T -510.67390596173504 -90.721453170737831 0 -500.65540802326211 -88.445306284238114 0 #
-2655 coedge $-1 -1 -1 $-1 $2064 $2708 $2713 $2658 reversed $2097 $-1 #
-2656 straight-curve $-1 -1 -1 $-1 -505.52494650958147 -65.782076611918924 -7.1054273576010019e-015 0.22154849761971018 0.97514935430550809 -0 I I #
-2657 coedge $-1 -1 -1 $-1 $2067 $2066 $2638 $3332 forward $1569 $-1 #
-2658 edge $-1 -1 -1 $-1 $2069 -21.740778012368921 $2714 -20.240778012368921 $2066 $2656 forward @7 unknown T -510.34158321530543 -86.982582252779864 -7.1054273576010019e-015 -510.00926046887582 -85.519858221321599 0 #
-2659 edge $-1 -1 -1 $-1 $3348 17.85376075650537 $2070 19.533134348058162 $2067 $2652 forward @7 unknown T -499.42448468469723 -89.462886184832485 0 -498.35574940582933 -88.1674709758326 0 #
-2660 point $-1 -1 -1 $-1 -510.34158321530543 -86.982582252779864 -7.1054273576010019e-015 #
-2661 point $-1 -1 -1 $-1 -499.42448468469723 -89.46288618483247 0 #
-2662 cface $-1 -1 $3349 $1075 $1517 0 #
-2663 coedge $-1 -1 -1 $-1 $3350 $3351 $3352 $3353 reversed $2074 $-1 #
-2664 coedge $-1 -1 -1 $-1 $3354 $2075 $3355 $3356 reversed $1518 $-1 #
-2665 coedge $-1 -1 -1 $-1 $2075 $3354 $2162 $2773 forward $1518 $-1 #
-2666 coedge $-1 -1 -1 $-1 $2774 $3357 $2075 $2667 forward $3358 $-1 #
-2667 edge $-1 -1 -1 $-1 $3359 -220.21145019531275 $2775 218.07048339843735 $2666 $3360 forward @7 unknown T -938.06425050945143 -88.44530628424144 103.59797901378957 -510.67390596173499 8.6553976373154953 103.59797901379156 #
-2668 coedge $-1 -1 -1 $-1 $3361 $2076 $1523 $2088 forward $2669 $-1 #
-2669 loop $-1 -1 -1 $-1 $-1 $2668 $3362 T -938.06425050945165 -88.445306284238157 103.43693152878951 -510.39066673048211 9.9020797698421745 103.74344980737261 periphery $3363 T #
-2670 straight-curve $-1 -1 -1 $-1 -725.12972019912115 -38.411108202285625 103.74344980737251 0.97514935430550809 -0.22154849761971024 -0 I I #
-2671 coedge $-1 -1 -1 $-1 $2680 $2078 $3351 $3364 forward $459 $-1 #
-2672 coedge $-1 -1 -1 $-1 $3365 $2079 $3366 $2673 reversed $1505 $-1 #
-2673 edge $-1 -1 -1 $-1 $3367 46.402020986208505 $2675 46.563068471210464 $3366 $3368 forward @7 unknown T -510.67390596173499 -88.445306284238143 96.402020986208498 -510.67390596173493 -88.445306284238129 96.563068471210471 #
-2674 coedge $-1 -1 -1 $-1 $2677 $3369 $1520 $2080 forward $2769 $-1 #
-2675 vertex $-1 -1 -1 $-1 $3370 $3371 #
-2676 ellipse-curve $-1 -1 -1 $-1 -510.34158309224176 -86.982581711112971 100 0.97514935430550809 -0.22154849761971024 -0 0.83080686607385779 3.6568100786456696 0 1 I I #
-2677 coedge $-1 -1 -1 $-1 $2156 $2674 $2082 $2678 forward $2769 $-1 #
-2678 edge $-1 -1 -1 $-1 $2084 -220.21145019531272 $1590 218.07048339843752 $2677 $3372 forward @7 unknown T -937.78101127819787 -87.19862415171491 96.256550192627387 -510.39066673048205 9.9020797698420608 96.256550192627586 #
-2679 point $-1 -1 -1 $-1 -510.39066673048205 -87.198624151713261 96.256550192627586 #
-2680 coedge $-1 -1 -1 $-1 $2086 $2671 $2664 $3356 forward $459 $-1 #
-2681 coedge $-1 -1 -1 $-1 $2087 $3355 $3357 $2682 reversed $1505 $-1 #
-2682 edge $-1 -1 -1 $-1 $2683 53.436931528789543 $3359 53.597979013791573 $3357 $3373 forward @7 unknown T -510.67390596173504 -88.445306284238143 103.43693152878953 -510.67390596173493 -88.445306284238129 103.59797901379159 #
-2683 vertex $-1 -1 -1 $-1 $2682 $3374 #
-2684 ellipse-curve $-1 -1 -1 $-1 -510.34158309224176 -86.982581711112971 100 0.97514935430550809 -0.22154849761971024 -0 0.83080686607385479 3.6568100786456568 0 1 I I #
-2685 point $-1 -1 -1 $-1 -510.39066673048211 -87.198624151713148 103.74344980737241 #
-2686 coedge $-1 -1 -1 $-1 $2713 $2149 $2049 $2630 reversed $2152 $-1 #
-2687 cface_ptr-ct-attrib $-1 -1 $-1 $-1 $2093 1 1 1 1 1 1 1 1 1 1 1 1 0 1 0 1 1 1 $-1 $2245 #
-2688 coedge $-1 -1 -1 $-1 $3375 $2098 $2113 $2717 forward $1534 $-1 #
-2689 coedge $-1 -1 -1 $-1 $2098 $3375 $3376 $3377 forward $1534 $-1 #
-2690 coedge $-1 -1 -1 $-1 $2339 $2116 $3378 $2691 forward $468 $-1 #
-2691 edge $-1 -1 -1 $-1 $2723 -146.37803990623235 $3379 -53.803196671154964 $3378 $3380 forward @7 unknown T -938.06425050945154 8.6553976373122765 107.42515676492263 -938.06425050945086 8.6553976373155237 200.00000000000006 #
-2692 cface $-1 -1 $2103 $375 $1608 0 #
-2693 face $3381 -1 -1 $-1 $3382 $3383 $21 $-1 $1067 forward single T -945.26713924069782 11.580466923909185 0 -937.39922624027281 13.368598341179519 92.756458588784298 F #
-2694 cface $-1 -1 $3384 $1326 $2403 0 #
-2695 edge $-1 -1 -1 $-1 $1559 -200 $2119 0 $2101 $3385 forward @7 unknown T -946.41658977307236 12.091228467402274 0 -946.41658977307225 12.09122846740229 200 #
-2696 cface $-1 -1 $3386 $375 $2400 1 #
-2697 cface $-1 -1 $3387 $1775 $1542 1 #
-2698 cface $-1 -1 $2624 $170 $1542 0 #
-2699 cface_ptr-ct-attrib $-1 -1 $-1 $-1 $2105 1 1 1 1 1 1 1 1 1 1 1 1 0 1 0 1 1 1 $-1 $3388 #
-2700 face $3389 -1 -1 $-1 $3390 $3391 $21 $-1 $1038 reversed single T -34.584860711162946 7.2798991837681495 103.63941347368608 -34.445135554273989 7.8861168068763945 103.73948378015263 F #
-2701 loop $-1 -1 -1 $-1 $-1 $3392 $2105 T -461.82193796532175 -90.273230010248994 103.66301749074347 -461.72812951550372 -89.880652241702052 103.7287416902562 periphery $1474 F #
-2702 coedge $-1 -1 -1 $-1 $3393 $3394 $2628 $3318 reversed $2106 $-1 #
-2703 coedge $-1 -1 -1 $-1 $3395 $2108 $3396 $3397 forward $1543 $-1 #
-2704 coedge $-1 -1 -1 $-1 $2108 $2730 $2121 $2727 forward $1543 $-1 #
-2705 coedge $-1 -1 -1 $-1 $2122 $2770 $3398 $2706 forward $1579 $-1 #
-2706 edge $-1 -1 -1 $-1 $3399 53.621960093767683 $2729 146.37803990623232 $3398 $3400 forward @7 unknown T -937.39960501659243 11.580845700228815 107.24392018753537 -937.39960501659243 11.58084570022883 200 #
-2707 coedge $-1 -1 -1 $-1 $2110 $2109 $3401 $2771 forward $1066 $-1 #
-2708 coedge $-1 -1 -1 $-1 $2655 $2158 $2109 $2709 forward $2097 $-1 #
-2709 edge $-1 -1 -1 $-1 $2745 8.0676415495232128 $2714 446.34957514327346 $2109 $3402 forward @7 unknown T -937.39960501659243 -85.519858221321613 0 -510.00926046887582 11.580845700228815 0 #
-2710 coedge $-1 -1 -1 $-1 $3403 $2841 $2110 $2711 reversed $2250 $-1 #
-2711 edge $-1 -1 -1 $-1 $3404 -218.07048339843749 $2715 220.21145019531275 $2110 $3405 forward @7 unknown T -937.39960501659243 -85.51985822132491 92.756079812464634 -510.00926046887662 11.580845700232068 92.756079812465529 #
-2712 coedge $-1 -1 -1 $-1 $3406 $2111 $3325 $3407 forward $2152 $-1 #
-2713 coedge $-1 -1 -1 $-1 $2111 $2686 $2066 $2658 forward $2152 $-1 #
-2714 vertex $-1 -1 -1 $-1 $3332 $3408 #
-2715 vertex $-1 -1 -1 $-1 $3331 $3409 #
-2716 straight-curve $-1 -1 -1 $-1 -510.00926046887582 -85.519858221321599 51.871724903686207 0 0 1 I I #
-2717 edge $-1 -1 -1 $-1 $2723 -9.7443212471613556 $2720 0 $2688 $3410 forward @7 unknown T -947.56641908176641 8.655397637312273 200 -938.06425050945154 10.814237369944546 200 #
-2718 coedge $-1 -1 -1 $-1 $2936 $2114 $3411 $3412 reversed $1537 $-1 #
-2719 coedge $-1 -1 -1 $-1 $2734 $2805 $1545 $2115 forward $2208 $-1 #
-2720 vertex $-1 -1 -1 $-1 $3412 $3413 #
-2721 straight-curve $-1 -1 -1 $-1 -858.82623729484885 109.36836298829289 200 0.66913747116930855 0.74313864431688836 -0 I I #
-2722 coedge $-1 -1 -1 $-1 $3414 $2728 $1546 $2117 forward $3415 $-1 #
-2723 vertex $-1 -1 -1 $-1 $2717 $3416 #
-2724 straight-curve $-1 -1 -1 $-1 -932.72458792649422 32.158010274830559 200 -0.22154849761971029 -0.97514935430550809 0 I I #
-2725 point $-1 -1 -1 $-1 -937.7319277630221 10.118121668770545 200 #
-2726 point $-1 -1 -1 $-1 -946.41658977307225 12.091228467402289 200 #
-2727 edge $-1 -1 -1 $-1 $3417 3.29968467849501 $2729 8.0676415495232128 $2704 $3418 forward @7 unknown T -942.04907508073211 11.580845700228815 200 -937.39960501659243 12.637179381720617 200 #
-2728 coedge $-1 -1 -1 $-1 $2722 $3419 $1548 $2123 forward $3415 $-1 #
-2729 vertex $-1 -1 -1 $-1 $3420 $3421 #
-2730 coedge $-1 -1 -1 $-1 $2704 $3395 $2124 $2731 forward $1543 $-1 #
-2731 edge $-1 -1 -1 $-1 $2736 5.4071338278154819e-014 $3417 3.29968467849501 $2730 $3418 forward @7 unknown T -945.26676046437831 12.637179381720617 200 -942.04907508073211 13.36821956486067 200 #
-2732 coedge $-1 -1 -1 $-1 $2740 $2125 $2101 $2695 reversed $2735 $-1 #
-2733 coedge $-1 -1 -1 $-1 $2125 $3422 $3395 $3423 forward $2735 $-1 #
-2734 coedge $-1 -1 -1 $-1 $2808 $2719 $1549 $2126 forward $2208 $-1 #
-2735 loop $-1 -1 -1 $-1 $-1 $2732 $2400 T -946.41658977307236 12.091228467402274 0 -945.26676046437797 13.36821956486067 200 periphery $1538 F #
-2736 vertex $-1 -1 -1 $-1 $3423 $3424 #
-2737 coedge $-1 -1 -1 $-1 $2937 $3425 $2129 $2738 forward $3426 $3427 #
-2738 edge $-1 -1 -1 $-1 $3428 0 $2133 15.619457156755619 $2737 $3429 forward @7 unknown T -961.46108424366707 -37.898662636765081 0 -939.79054751243916 10.814237370126198 0 #
-2739 coedge $-1 -1 -1 $-1 $2130 $2191 $3007 $3430 reversed $2132 $-1 #
-2740 coedge $-1 -1 -1 $-1 $3431 $2732 $1555 $2136 forward $2735 $-1 #
-2741 point $-1 -1 -1 $-1 -947.56641908176641 10.814237369944546 0 #
-2742 coedge $-1 -1 -1 $-1 $3432 $3401 $2135 $2743 reversed $3383 $-1 #
-2743 edge $-1 -1 -1 $-1 $2744 5.4071338278154819e-014 $2745 8.0676415495232128 $2742 $3402 forward @7 unknown T -945.26676046437831 11.580845700228815 0 -937.39960501659243 13.36821956486067 0 #
-2744 vertex $-1 -1 -1 $-1 $3430 $3433 #
-2745 vertex $-1 -1 -1 $-1 $2709 $3434 #
-2746 cface_ptr-ct-attrib $-1 -1 $-1 $-1 $2140 1 1 1 1 1 1 1 1 1 1 1 1 0 1 0 1 1 1 $-1 $1563 #
-2747 loop $-1 -1 -1 $-1 $-1 $2844 $2140 T -948.79720761035264 2.3724171719545222 100 -938.06425050945074 10.81472579374976 107.42564518857556 periphery $1175 F #
-2748 cface $-1 -1 $1171 $1565 $2053 0 #
-2749 face $3435 -1 -1 $-1 $3436 $3437 $21 $-1 $3438 reversed single T -508.77813663657435 -86.933133501234337 93.12306089929568 -499.05002541649418 -80.10104643501991 106.87693910070443 F #
-2750 cface $-1 -1 $1490 $98 $1568 0 #
-2751 coedge $-1 -1 -1 $-1 $3439 $2145 $3440 $3441 reversed $1080 $-1 #
-2752 coedge $-1 -1 -1 $-1 $2591 $3442 $3443 $2753 forward $3273 $-1 #
-2753 edge $-1 -1 -1 $-1 $3444 17.853760756505359 $2593 19.533134348058152 $2752 $3275 forward @7 unknown T -499.42448468469723 -89.462886184832485 200 -498.35574940582933 -88.167470975832614 200 #
-2754 coedge $-1 -1 -1 $-1 $2146 $3439 $3445 $3446 reversed $1080 $-1 #
-2755 coedge $-1 -1 -1 $-1 $3447 $2147 $3448 $2764 forward $2144 $-1 #
-2756 coedge $-1 -1 -1 $-1 $2147 $3449 $2025 $2592 reversed $2144 $-1 #
-2757 coedge $-1 -1 -1 $-1 $3443 $2760 $1571 $2148 reversed $3450 $-1 #
-2758 straight-curve $-1 -1 -1 $-1 -504.8618637182106 -88.227543977461906 200 -0.97514935430550975 0.22154849761970274 0 I I #
-2759 coedge $-1 -1 -1 $-1 $2150 $3406 $3451 $3452 forward $2152 $-1 #
-2760 coedge $-1 -1 -1 $-1 $2757 $3453 $3454 $2761 forward $3450 $-1 #
-2761 edge $-1 -1 -1 $-1 $3455 20.240778012368921 $2153 21.740778012368921 $2760 $3456 forward @7 unknown T -510.34158321530543 -86.982582252779864 200 -510.00926046887582 -85.519858221321599 200 #
-2762 coedge $-1 -1 -1 $-1 $3457 $2151 $2755 $2764 forward $1505 $-1 #
-2763 face $3458 -1 -1 $-1 $456 $2152 $21 $-1 $1506 forward double in T -510.34158321530543 -86.982582252779864 -7.1054273576010019e-015 -508.77813663657417 -80.101046435019853 200 F #
-2764 edge $-1 -1 -1 $-1 $2153 21.740778012368921 $3459 23.240778012368921 $2755 $3456 forward @7 unknown T -510.67390596173504 -88.445306284238129 200 -510.34158321530543 -86.982582252779864 200 #
-2765 point $-1 -1 -1 $-1 -510.34158321530543 -86.982582252779864 200 #
-2766 coedge $-1 -1 -1 $-1 $2772 $2155 $3350 $2781 forward $468 $-1 #
-2767 coedge $-1 -1 -1 $-1 $3352 $3460 $1588 $2171 forward $3461 $-1 #
-2768 coedge $-1 -1 -1 $-1 $3369 $2156 $3460 $3462 reversed $2769 $-1 #
-2769 loop $-1 -1 -1 $-1 $-1 $2674 $3463 T -938.06425050945165 -88.445306284238143 96.256550192627387 -510.39066673048205 9.9020797698420608 96.563068471210471 periphery $3464 T #
-2770 coedge $-1 -1 -1 $-1 $2705 $2160 $3465 $3466 reversed $1579 $-1 #
-2771 edge $-1 -1 -1 $-1 $2745 -53.621960093767683 $3404 39.134119718696951 $2707 $3467 forward @7 unknown T -937.39960501659243 11.580845700228815 0 -937.39960501659243 11.58084570022883 92.756079812464634 #
-2772 coedge $-1 -1 -1 $-1 $2163 $2766 $2665 $2773 forward $468 $-1 #
-2773 edge $-1 -1 -1 $-1 $3468 0 $2775 1.2850837769182974 $2665 $1587 forward @7 unknown T -938.6609017825109 6.0292272506003286 100 -938.06425050945143 8.655397637312273 103.59797901378957 #
-2774 coedge $-1 -1 -1 $-1 $3469 $2666 $1581 $2164 forward $3358 $-1 #
-2775 vertex $-1 -1 -1 $-1 $2164 $3470 #
-2776 straight-curve $-1 -1 -1 $-1 -938.06425050945177 8.6553976373122996 50 0 -0 -1.0000000000000009 I I #
-2777 coedge $-1 -1 -1 $-1 $2165 $3361 $3469 $2778 reversed $2669 $-1 #
-2778 edge $-1 -1 -1 $-1 $2166 -106.37389465150017 $3471 114.20849558086044 $3469 $3472 forward @7 unknown T -938.06425050945165 -40.214299520028554 103.43693152878951 -722.96347492666939 8.6553976373122925 103.4369318765408 #
-2779 point $-1 -1 -1 $-1 -938.06425050945165 8.6553976373122889 103.43693152878951 #
-2780 straight-curve $-1 -1 -1 $-1 -937.73192776302199 10.118121668770527 153.62196009376768 0 0 1 I I #
-2781 edge $-1 -1 -1 $-1 $2782 4.9981015302612928 $3468 6.2831853071795862 $3350 $1587 forward @7 unknown T -938.6609017825109 6.0292272506003286 96.402020986210459 -938.06425050945143 8.6553976373122605 100 #
-2782 vertex $-1 -1 -1 $-1 $2171 $3473 #
-2783 straight-curve $-1 -1 -1 $-1 -938.06425050945177 8.6553976373122996 50 0 -0 -1.0000000000000009 I I #
-2784 point $-1 -1 -1 $-1 -938.06425050945165 8.6553976373122854 96.563068471210471 #
-2785 coedge $-1 -1 -1 $-1 $2201 $2177 $2418 $2367 forward $1598 $-1 #
-2786 coedge $-1 -1 -1 $-1 $2179 $2406 $2410 $2789 reversed $1101 $-1 #
-2787 straight-curve $-1 -1 -1 $-1 -976.74683766109035 15.179997180480145 200 0 0 -1 I I #
-2788 cface $-1 -1 $2836 $1075 $1608 1 #
-2789 edge $-1 -1 -1 $-1 $2792 0 $2414 90.260232101634315 $2410 $3474 forward @7 unknown T -977.62382487584864 16.517194995505548 0 -977.62382487584864 16.517194995505548 90.260232101634315 #
-2790 pcurve $-1 -1 -1 $-1 -1 $2791 0 0 #
-2791 intcurve-curve $-1 -1 -1 $-1 forward { surfintcur full nubs 3 open 3 
	0 3 4.8894052611114418 2 10.537995077601995 3 
	-986.33535471997607 14.50937043660312 92.651530809033105 
	-984.76602701799675 14.871067492961608 92.401251845478413 
	-983.29749337887711 15.209533635987784 92.167537431473363 
	-980.11571896125122 15.942865775221996 91.380989044484068 
	-978.86022716883497 16.232230249593055 90.895142137562317 
	-977.57510221948871 16.528424543904645 90.235292744154663 
	0.0010618111630263834 
	spline forward { ref 60 } F -11.641438050082819 F -0 F 1.5707963267948877 F 4.7123889803846986 
	plane -1200.5025466401401 -34.851666642132038 0 -0.22459096798042832 0.97445312719576938 0 -0.97445312719576938 -0.22459096798042832 -0 forward_v I I I I 
	nubs 3 open 3 
	0 3 4.8894052611114418 3 10.537995077601995 3 
	0 1.7721542725068948 
	-1.6080121694736969 1.7654801659972532 
	-3.1126864428508028 1.7596612593546415 
	-4.6719993380464055 1.7517788574114084 
	-6.473428851484222 1.7426725442775466 
	-7.8626271097585967 1.7333604859408003 
	-9.3435444749202894 1.7232193056441956 
	
	nullbs 
	-1 
	-1 
	I I 
	0 
	0 
	1 8.2351945356949763 
	
	-1 
	none F } I I #
-2792 vertex $-1 -1 -1 $-1 $2188 $3475 #
-2793 point $-1 -1 -1 $-1 -986.33535471997618 14.509370436603083 92.651530809033162 #
-2794 coedge $-1 -1 -1 $-1 $3476 $2360 $2192 $2795 forward $2954 $3477 #
-2795 edge $-1 -1 -1 $-1 $2194 71.696678502894173 $3428 89.05752432973334 $2794 $3478 forward @7 unknown T -989.75554180976542 -39.037442009878689 0 -961.46108424366707 13.842799323043108 0 #
-2796 coedge $-1 -1 -1 $-1 $2204 $2193 $1840 $2361 forward $1407 $-1 #
-2797 point $-1 -1 -1 $-1 -975.86985041851665 13.842799323043108 0 #
-2798 coedge $-1 -1 -1 $-1 $3001 $2806 $1635 $2205 reversed $2954 $3479 #
-2799 cface_ptr-ct-attrib $-1 -1 $-1 $-1 $2202 1 1 1 1 1 1 1 1 1 1 1 1 0 1 0 1 1 1 $-1 $2215 #
-2800 face $3480 -1 -1 $-1 $427 $2208 $21 $-1 $299 forward single T -1003.2196064782399 -39.037442009878689 200 -907.45721407697943 89.939223617495259 200 F #
-2801 coedge $-1 -1 -1 $-1 $2423 $2405 $2204 $2802 forward $1903 $3481 #
-2802 edge $-1 -1 -1 $-1 $2803 92.651530743979322 $2364 107.34846925602059 $2801 $3482 forward @7 unknown T -975.86985041851665 13.842799323043103 92.651530743979407 -975.86985041851665 13.842799323043108 107.34846925602068 #
-2803 vertex $-1 -1 -1 $-1 $2205 $3483 #
-2804 straight-curve $-1 -1 -1 $-1 -975.86985041851665 13.842799323043108 0 0 0 1 I I #
-2805 coedge $-1 -1 -1 $-1 $2719 $2206 $3484 $3485 reversed $2208 $-1 #
-2806 coedge $-1 -1 -1 $-1 $2798 $3476 $2206 $2807 forward $2954 $3486 #
-2807 edge $-1 -1 -1 $-1 $3487 -89.05752432973334 $1637 -71.696678502894173 $2806 $3488 forward @7 unknown T -989.75554180976542 -39.037442009878689 200 -961.46108424366707 13.842799323043108 200 #
-2808 coedge $-1 -1 -1 $-1 $2207 $2734 $3005 $3489 reversed $2208 $-1 #
-2809 loop $-1 -1 -1 $-1 $-1 $3490 $2800 T -978.06903509875087 -22.7359471904998 200 -945.84519453177029 60.770231722325818 200 hole $299 F #
-2810 edge $-1 -1 -1 $-1 $2415 109.73976789836571 $2211 200 $2409 $3474 forward @7 unknown T -977.62382487584864 16.517194995505548 109.73976789836571 -977.62382487584864 16.517194995505548 200 #
-2811 point $-1 -1 -1 $-1 -977.62382487584864 16.517194995505548 200 #
-2812 cface_ptr-ct-attrib $-1 -1 $-1 $-1 $2213 1 1 1 1 1 1 1 1 1 1 1 1 0 1 0 1 1 1 $-1 $2475 #
-2813 loop $-1 -1 -1 $-1 $-1 $3491 $2213 T 14.268930576173801 -44.953377973249729 103.43693175153693 229.31148792573555 5.0854237094351831 103.74344981103877 periphery $2814 T #
-2814 cone-surface $-1 -1 -1 $-1 229.36057155025139 -43.490653897819627 100 -0.97514935430551142 0.22154849761969531 0 0.8308068660738549 3.6568100786456568 0 1 I I 0 1 3.7499999999999885 forward I I I I #
-2815 vertex $3492 -1 -1 $-1 $2231 $3493 #
-2816 straight-curve $-1 -1 -1 $-1 -1310.9092519130345 -63.376741920775864 103.43693182474837 0.97445312719576938 0.22459096798042832 -0 I I #
-2817 integer_attrib-name_attrib-gen-attrib $-1 -1 $-1 $-1 $2220 2 4 2 1 1 1 1 1 1 1 1 1 1 1 0 1 1 1 @16 SKETCH_ENTITY_ID 300014 #
-2818 point $-1 -1 -1 $-1 -1200.316000746478 -37.887321488877689 96.563068123459189 #
-2819 vertex $3494 -1 -1 $-1 $2233 $3495 #
-2820 straight-curve $-1 -1 -1 $-1 -1311.7629888326626 -60.49486046291495 103.4369317176854 -0.97445312719576938 -0.22459096798042832 0 I I #
-2821 integer_attrib-name_attrib-gen-attrib $-1 -1 $-1 $-1 $2227 2 3 2 1 1 1 1 1 1 1 1 1 1 1 0 1 1 1 @12 make_tangent 1 #
-2822 straight-curve $-1 -1 -1 $-1 -1410.1551810903482 -88.559830568468627 100.00000000000001 -0.97445312719576682 -0.22459096798044337 1.8581372103448062e-030 I I #
-2823 straight-curve $-1 -1 -1 $-1 -1089.0283156728706 -12.237848878288169 103.43693182474838 0.97445312719576938 0.22459096798042835 0 I I #
-2824 straight-curve $-1 -1 -1 $-1 -1089.6321450098276 -9.2983689743539504 103.43693171768541 -0.97445312719576938 -0.22459096798042835 -0 I I #
-2825 cface_ptr-ct-attrib $-1 -1 $-1 $-1 $2238 1 1 1 1 1 1 1 1 1 1 1 1 0 1 0 1 1 1 $-1 $3496 #
-2826 face $3497 -1 -1 $-1 $3249 $3498 $21 $-1 $3499 forward single T 451.91474993654077 -142.86254377999569 0 484.13859050352136 -59.356364867170093 200 T -43.669713648290013 -0 0 200 #
-2827 loop $-1 -1 -1 $-1 $-1 $3500 $2238 T -26.077311206645845 -27.475025642601921 0 6.1465293603347391 56.031153270223697 200 periphery $2828 F #
-2828 spline-surface $-1 -1 -1 $-1 forward { sumsur 
	intcurve reversed { exactcur full nubs 3 periodic 16 
	0 3 0.94915849819352271 1 3.1225140109752947 1 4.7759925994484949 1 8.4086394486057436 1 
	11.676545524638625 1 14.833375880883722 1 19.50733197096563 1 24.663990431796002 1 27.895702191696561 1 
	32.321299590062054 1 34.918279313422666 1 37.424075469678314 1 40.232555414585441 1 42.702727427122575 1 
	43.669713648290013 3 
	-19.469360351562102 -17.637741088867202 0 
	-19.065788815517351 -18.837213186302748 0 
	-17.331388782490876 -22.479322021682961 0 
	-10.155222370309957 -27.475025642601921 0 
	-2.8294819937007105 -17.098341351201569 0 
	-10.68922563766364 -6.8547015353010892 0 
	-10.428706473248099 8.2321834261495823 0 
	3.2590564371397477 16.929118636753579 0 
	6.1465293603347391 35.13781250556125 0 
	-5.5053837913059169 56.031153270223697 0 
	-26.077311206645845 43.243076061798192 0 
	-14.272114957492306 29.389694345085779 0 
	-15.05883474353061 16.491590149136748 0 
	-20.547906010204997 6.7351480264201129 0 
	-15.837546736203876 -3.9640137077864352 0 
	-20.857987729254546 -11.765400292093815 0 
	-19.880512035241281 -16.415739712803557 0 
	-19.469360351562102 -17.637741088867202 0 
	0 
	null_surface 
	null_surface 
	nullbs 
	nullbs 
	-1 
	-1 
	I I 
	0 
	1 0 
	14 0.94915849819352271 3.1225140109752947 4.7759925994484949 8.4086394486057436 11.676545524638625 14.833375880883722 19.50733197096563 24.663990431796002 27.895702191696561 32.321299590062054 34.918279313422666 37.424075469678314 40.232555414585441 42.702727427122575 
	
	-1 
	none F F 1 F 0 } I I 
	straight -475.34045410156239 -65.588058600593115 0 0 0 1 I I 
	-475.34045410156239 -65.588058600593115 0 
	none F -43.669713648290013 F -0 F 0 F 200 PERIODIC OPEN NON_SINGULAR NON_SINGULAR 
	0 
	1 -0 
	14 -42.702727427122575 -40.232555414585441 -37.424075469678314 -34.918279313422666 -32.321299590062054 -27.895702191696561 -24.663990431796002 -19.50733197096563 -14.833375880883722 -11.676545524638625 -8.4086394486057436 -4.7759925994484949 -3.1225140109752947 -0.94915849819352271 
	0 
	0 
	0 
	} I I I I #
-2829 coedge $-1 -1 -1 $-1 $3501 $3502 $2304 $2889 forward $2239 $3503 #
-2830 integer_attrib-name_attrib-gen-attrib $-1 -1 $-1 $-1 $2243 2 3 2 1 1 1 1 1 1 1 1 1 1 1 0 1 1 1 @12 make_tangent 1 #
-2831 vertex $3504 -1 -1 $-1 $2243 $3505 #
-2832 straight-curve $-1 -1 -1 $-1 -1409.3129649604214 -92.214029795452745 100.00000000000001 0.97445312719576682 0.22459096798044337 -1.858386603302927e-030 I I #
-2833 cface $-1 -1 $2142 $1565 $2763 1 #
-2834 cface $-1 -1 $-1 $59 $2838 0 #
-2835 cface $-1 -1 $3506 $1075 $3362 0 #
-2836 cface $-1 -1 $3507 $1075 $1693 0 #
-2837 cface_ptr-ct-attrib $-1 -1 $-1 $-1 $2249 1 1 1 1 1 1 1 1 1 1 1 1 0 1 0 1 1 1 $-1 $2019 #
-2838 face $3508 -1 -1 $-1 $2749 $3509 $21 $-1 $3510 reversed single T -948.7967191867391 2.3724171719545222 93.088453248651575 -939.49170864858479 9.1912471068381922 106.91154675134841 F #
-2839 loop $-1 -1 -1 $-1 $-1 $3511 $2249 T -512.10136410086977 -96.80752022194072 89.386727167950085 -500.47742862718013 -88.444777419508924 110.6132728320499 periphery $2840 F #
-2840 spline-surface $-1 -1 -1 $-1 forward { rotsur 
	intcurve reversed { exactcur full nubs 3 open 3 
	0 3 7.543935954440153 1 15.170530213819609 3 
	-508.7781366365744 -80.101046435020024 100 
	-506.2372731840041 -80.285059656783744 100 
	-501.1277062405411 -80.655102318514722 100 
	-496.33624987556158 -78.839776037840977 100 
	-493.92746830417457 -77.927167394902767 100 
	0 
	null_surface 
	null_surface 
	nullbs 
	nullbs 
	-1 
	-1 
	I I 
	0 
	0 
	1 7.543935954440153 
	
	-1 
	none F F 1 F 0 } I I 
	-935.7423325268777 9.2117093519314608 100 0.97514935430551475 -0.22154849761968068 -0 
	none F -15.170530213819609 F -0 F 0 F 6.2831853071795862 OPEN PERIODIC NON_SINGULAR NON_SINGULAR 
	0 
	0 
	1 -7.543935954440153 
	0 
	0 
	0 
	} F -11.016709921870325 F -0 F 1.6573248240819958 F 4.6258604830975916 #
-2841 coedge $-1 -1 -1 $-1 $2710 $3327 $2712 $3407 reversed $2250 $-1 #
-2842 coedge $-1 -1 -1 $-1 $3512 $2251 $2942 $3513 reversed $1694 $-1 #
-2843 coedge $-1 -1 -1 $-1 $2251 $3512 $3514 $3515 reversed $1694 $-1 #
-2844 coedge $-1 -1 -1 $-1 $3376 $3516 $2339 $2845 reversed $2747 $-1 #
-2845 edge $-1 -1 -1 $-1 $3379 -1.4294051008649427 $2848 0 $2251 $3517 forward @7 unknown T -939.49170864858479 2.3724171719546803 100 -938.06425050945074 8.6553976373155237 107.42515676492263 #
-2846 coedge $-1 -1 -1 $-1 $3518 $3519 $2252 $2847 forward $3509 $-1 #
-2847 edge $-1 -1 -1 $-1 $3520 -1.172027061148893 $2848 -1.9331813516519893e-014 $2846 $3521 forward @7 unknown T -948.79671918672898 2.3724171719545222 93.088453248661594 -939.49170864858479 9.1912471068279231 100 #
-2848 vertex $3522 -1 -1 $-1 $3513 $3523 #
-2849 ellipse-curve $-1 -1 -1 $-1 -937.83009491643702 9.6860373292458561 100 0.97514935430550809 -0.22154849761971029 0 -1.661613732147792 -7.3136201572911697 0 1 I I #
-2850 coedge $-1 -1 -1 $-1 $3524 $3525 $2254 $2851 reversed $3437 $-1 #
-2851 edge $-1 -1 -1 $-1 $2854 -10.626939100704302 $2858 3.1269391007044467 $2850 $3526 forward @7 unknown T -499.05002541649429 -86.933133501234337 93.12306089929568 -499.05002541649424 -86.933133501234082 106.87693910070443 #
-2852 coedge $-1 -1 -1 $-1 $3330 $2255 $2259 $2862 reversed $2635 $-1 #
-2853 coedge $-1 -1 -1 $-1 $2255 $3325 $3524 $3527 reversed $2635 $-1 #
-2854 vertex $3528 -1 -1 $-1 $2851 $3529 #
-2855 straight-curve $-1 -1 -1 $-1 -499.05002541649424 -86.933133501234082 93.12306089929568 0.97514935430551142 -0.22154849761969553 0 I I #
-2856 coedge $-1 -1 -1 $-1 $2636 $2257 $3525 $3530 reversed $2054 $-1 #
-2857 coedge $-1 -1 -1 $-1 $2257 $3326 $2260 $2865 reversed $2054 $-1 #
-2858 vertex $3531 -1 -1 $-1 $3530 $3532 #
-2859 straight-curve $-1 -1 -1 $-1 -499.05002541649429 -86.933133501234337 106.87693910070443 0.97514935430551142 -0.22154849761969553 0 I I #
-2860 coedge $-1 -1 -1 $-1 $2260 $2259 $3439 $3533 reversed $2262 $3534 #
-2861 coedge $-1 -1 -1 $-1 $2261 $3445 $2852 $2862 forward $2867 $3535 #
-2862 edge $-1 -1 -1 $-1 $3536 -4.6313505608648091 $2264 -3.4371646415145394 $2861 $3537 forward @7 unknown T -498.35602696274918 -88.167748532789886 92.75580225562905 -497.70503836088989 -87.238366446901381 93.123338456079694 #
-2863 pcurve $-1 -1 -1 $-1 0 reversed { exppc nubs 3 open 3 
	-4.6313505608648091 3 -3.1336452014091214 3 -2.7749633736724411 3 
	-15.286979571798829 107.24392018758692 
	-15.174381484865002 107.12465201353483 
	-15.064097828195587 106.96303539577659 
	-14.957095813230943 106.7572662691652 
	-14.931470159922888 106.7079871195923 
	-14.906063238873593 106.65622905273129 
	-14.88089026374956 106.60197989045705 
	2.881889711814395e-005 
	-1 
	spline forward { ref 73 } I I I I 
	} 0 0 #
-2864 coedge $-1 -1 -1 $-1 $3440 $2261 $2857 $2865 forward $2867 $3538 #
-2865 edge $-1 -1 -1 $-1 $2265 -1.1963064557636365 $3539 -0 $2864 $3540 forward @7 unknown T -498.35601593367949 -88.167737503720275 106.87667257298999 -497.70504938995953 -87.238377475971035 107.24418671530132 #
-2866 pcurve $-1 -1 -1 $-1 0 reversed { exppc nubs 3 open 2 
	-1.8600682470695349 3 0 3 
	-14.880890263749539 93.398020109542969 
	-15.011287571734956 93.117006654193688 
	-15.147278048163789 92.904056976945597 
	-15.286979571798829 92.756079812413134 
	7.1166460612448671e-005 
	-1 
	spline forward { ref 73 } I I I I 
	} 0 0 #
-2867 loop $-1 -1 -1 $-1 $-1 $2864 $3305 T -507.0109908327903 -88.167748532789886 0 -485.34045410156239 -40.588058600593122 200 periphery $3541 F #
-2868 pcurve $-1 -1 -1 $-1 2 $2266 0 0 #
-2869 face $3542 -1 -1 $-1 $454 $2262 $21 $-1 $2870 forward double in T -498.35582057242567 -88.167542142466417 92.755791623441894 -497.70361056391437 -87.236078262556106 107.244631852193 T -15.286979571798829 -15.021825873562035 92.755368147807005 107.24420837655811 #
-2870 spline-surface $-1 -1 -1 $-1 forward { ref 73 } F -15.286979571798829 F -15.021825873562035 F 92.755368147807005 F 107.24420837655811 #
-2871 point $-1 -1 -1 $-1 -497.70531591767366 -87.238644003685067 93.12306089929568 #
-2872 point $-1 -1 -1 $-1 -497.70531591767383 -87.238644003685309 106.87693910070443 #
-2873 pcurve $-1 -1 -1 $-1 0 forward { exppc nubs 1 open 2 
	72.091640085067695 1 89.05752432973334 1 
	72.091640085067695 0 
	89.05752432973334 0 
	0 
	-1 
	spline forward { ref 6 } I I I I 
	} 0 0 #
-2874 pcurve $-1 -1 -1 $-1 0 forward { exppc nubs 1 open 2 
	-200 1 -0 1 
	0 200 
	0 0 
	0 
	-1 
	spline forward { ref 17 } I I I I 
	} 0 0 #
-2875 integer_attrib-name_attrib-gen-attrib $-1 -1 $-1 $-1 $2275 2 3 2 1 1 1 1 1 1 1 1 1 1 1 0 1 1 1 @12 make_tangent 1 #
-2876 straight-curve $-1 -1 -1 $-1 -1437.3321779936673 -35.848980148491002 0 0 0 1 I I #
-2877 point $-1 -1 -1 $-1 -1437.3321779936673 -35.848980148491002 200 #
-2878 edge $-1 -1 -1 $-1 $2831 1.2246467990507422e-016 $1728 1.3694384309266776 $2363 $3543 forward @7 unknown T -985.66158181603578 5.7392921133837689 92.651530734267453 -984.31403596702148 11.58601105501902 100.00000000000001 #
-2879 cface_ptr-ct-attrib $-1 -1 $-1 $-1 $2286 1 1 1 1 1 1 1 1 1 1 1 1 0 1 0 1 1 1 $-1 $2381 #
-2880 face $3544 -1 -1 $-1 $3545 $3546 $21 $-1 $299 forward single T 413.52676948174985 -172.03153567516514 200 509.28916188301042 -43.054870047791205 200 F #
-2881 loop $-1 -1 -1 $-1 $-1 $3547 $2286 T 482.35335636637359 -97.873235734530084 200 492.45018269421558 -94.966036873963986 200 periphery $299 F #
-2882 coedge $-1 -1 -1 $-1 $2882 $2882 $3548 $3549 forward $2287 $-1 #
-2883 cface $-1 -1 $3550 $1734 $3551 0 #
-2884 face $3552 -1 -1 $-1 $2388 $3553 $21 $-1 $3554 reversed single T 443.55504436342574 -91.749789501234346 93.12306089929568 453.2831555835059 -84.917702435019919 106.87693910070443 F #
-2885 straight-curve $-1 -1 -1 $-1 -1247.3745516039257 162.595309487885 0 -0.6363892371797073 -0.77136809553016272 0 I I #
-2886 point $-1 -1 -1 $-1 -1451.4162085768016 -84.723807732730364 0 #
-2887 intcurve-curve $-1 -1 -1 $-1 reversed { exactcur full nubs 3 open 7 
	0 3 1.9696992271422733 1 5.0992665269651818 1 7.6294054844047547 1 10.424490456279493 1 
	13.219575428154229 1 15.286979571798829 3 
	-1437.3321779936673 -35.848980148491002 200 
	-1439.9214279053408 -36.288361630497924 200 
	-1446.5010636029929 -38.274936689063829 200 
	-1454.9400331519053 -44.628677265379999 200 
	-1459.0027147248952 -56.550448791424735 200 
	-1452.4802725274599 -65.785778652664476 200 
	-1445.5180544542388 -74.841135206429811 200 
	-1448.5896642386417 -81.037102593107363 200 
	-1450.3474732980701 -83.428392523903682 200 
	0 
	null_surface 
	null_surface 
	nullbs 
	nullbs 
	-1 
	-1 
	I I 
	0 
	0 
	5 1.9696992271422733 5.0992665269651818 7.6294054844047547 10.424490456279493 13.219575428154229 
	
	-1 
	none F F 1 F 0 } I I #
-2888 point $-1 -1 -1 $-1 -1437.3321779936673 -35.848980148491002 0 #
-2889 edge $-1 -1 -1 $-1 $3555 0 $3555 43.669713648290013 $2829 $3556 forward @7 unknown T -1452.9480677055642 -134.51787450758189 200 -1420.7242271385837 -51.011695594756283 200 #
-2890 cface $-1 -1 $3557 $1775 $3558 1 #
-2891 cface_ptr-ct-attrib $-1 -1 $-1 $-1 $2311 1 1 1 1 1 1 1 1 1 1 1 1 0 1 0 1 1 1 $-1 $1774 #
-2892 loop $-1 -1 -1 $-1 $-1 $3559 $2311 T -462.06501596747444 -88.810498854434911 -2.8421709430404007e-014 -34.985046403699613 9.6224591734271119 92.789860549371951 periphery $846 F #
-2893 cface $-1 -1 $2559 $1775 $3560 0 #
-2894 face $3561 -1 -1 $-1 $3562 $3563 $21 $-1 $3564 reversed single T -32.85863797364641 0.29690401548456613 99.619178626866585 -32.839016020723506 0.31128323187964396 100.38082537313315 F #
-2895 cface $-1 -1 $3565 $954 $3566 0 #
-2896 face $3567 -1 -1 $-1 $2382 $3568 $21 $-1 $2480 forward double in T 482.35335636637365 -97.873235734530084 0 483.08796342119723 -96.467732384232647 200 F #
-2897 cface $-1 -1 $3569 $1023 $1778 0 #
-2898 cface_ptr-ct-attrib $-1 -1 $-1 $-1 $2315 1 1 1 1 1 1 1 1 1 1 1 1 0 1 0 1 1 1 $-1 $3570 #
-2899 face $3571 -1 -1 $-1 $2043 $3572 $21 $-1 $3573 forward single T -37.763817917660333 -43.776520461980809 0 -9.4693603515621021 9.104282148440733 200 T 71.696678502894173 89.05752432973334 0 200 #
-2900 loop $-1 -1 -1 $-1 $-1 $3574 $2315 T -9.4693603515621021 -42.637741088867202 0 12.20117637966581 6.0756473416424024 200 periphery $2901 F #
-2901 spline-surface $-1 -1 -1 $-1 forward { sumsur 
	intcurve forward { exactcur full nubs 3 open 7 
	0 3 1.9696992271422733 1 5.0992665269651818 1 7.6294054844047547 1 10.424490456279493 1 
	13.219575428154229 1 15.619457156755619 3 
	-9.4693603515621021 -42.637741088867202 0 
	-6.8801104398887674 -42.198359606860279 0 
	-0.3004747422365881 -40.211784548294375 0 
	8.1384948066757943 -33.858043971978205 0 
	12.20117637966581 -21.936272445933454 0 
	5.6787341822303006 -12.700942584693721 0 
	-1.5857704147002791 -3.2524193382450104 0 
	2.2432044869472096 3.3997770653055044 0 
	4.4253048104867823 6.0751589180240781 0 
	0 
	null_surface 
	null_surface 
	nullbs 
	nullbs 
	-1 
	-1 
	I I 
	0 
	0 
	5 1.9696992271422733 5.0992665269651818 7.6294054844047547 10.424490456279493 13.219575428154229 
	
	-1 
	none F F 1 F 0 } I I 
	straight -475.34045410156239 -65.588058600593115 0 0 0 1 I I 
	-475.34045410156239 -65.588058600593115 0 
	none F 0 F 15.619457156755619 F 0 F 200 OPEN OPEN NON_SINGULAR NON_SINGULAR 
	0 
	0 
	5 1.9696992271422733 5.0992665269651818 7.6294054844047547 10.424490456279493 13.219575428154229 
	0 
	0 
	0 
	} I I I I #
-2902 coedge $-1 -1 -1 $-1 $3575 $3576 $3577 $3578 reversed $2316 $-1 #
-2903 coedge $-1 -1 -1 $-1 $2318 $2317 $3579 $3580 reversed $1269 $-1 #
-2904 coedge $-1 -1 -1 $-1 $3581 $3582 $2317 $2905 reversed $2881 $-1 #
-2905 edge $-1 -1 -1 $-1 $2912 -9.4699349499252676 $3583 -0 $2317 $3584 forward @7 unknown T 483.08796342119723 -97.873235734530041 200 492.45018269421541 -96.44897514048732 200 #
-2906 coedge $-1 -1 -1 $-1 $3585 $3586 $2318 $2907 reversed $3587 $3588 #
-2907 edge $-1 -1 -1 $-1 $3589 0.056646162563677278 $2913 9.7939713910059787 $2318 $3590 forward @7 unknown T 483.08785442331418 -97.873344732413088 107.28049071285351 492.45029169209829 -96.448866142604317 109.96223285076451 #
-2908 coedge $-1 -1 -1 $-1 $3591 $2319 $3592 $3593 forward $2911 $-1 #
-2909 coedge $-1 -1 -1 $-1 $2319 $3594 $3595 $3596 forward $2911 $-1 #
-2910 coedge $-1 -1 -1 $-1 $3597 $3598 $1780 $2320 forward $3599 $-1 #
[truncated: 536,732 more chars]
