# Supplementary material for: Effects of multiple vein microjoints on the mechanical behaviour of dragonfly wings: numerical modelling
Source: R Soc Open Sci. 2016 Mar 23;3(3):150610. doi: 10.1098/rsos.150610 (PMC4821260; doi:10.1098/rsos.150610)
Supplement: Model S1: The FE model of vein joint combination Group 1. Model S2: The FE model of vein joint combination Group 2. Model S3: The FE model of vein joint combination Group3. Model S4: The FE model of vein joint combination Group 4. Model S5: The FE model of vein joint combination Group 5. [file rsos150610supp3.zip › rsos150610supp4.sat]

2000 0 8 0           
34 Abaqus, Inc. - Abaqus 6.14-2 - 230 12 ACIS 23.0 NT 24 Wed Jan 20 16:34:36 2016 
1 9.9999999999999995e-007 1e-010 
-0 body $8 -1 -1 $-1 $-1 $-1 $-1 F #
-1 body $9 -1 -1 $-1 $-1 $-1 $-1 F #
-2 body $10 -1 -1 $-1 $-1 $-1 $-1 F #
-3 body $11 -1 -1 $-1 $-1 $-1 $-1 F #
-4 body $12 -1 -1 $-1 $-1 $-1 $-1 F #
-5 body $13 -1 -1 $-1 $-1 $-1 $-1 F #
-6 body $14 -1 -1 $-1 $-1 $-1 $-1 F #
-7 body $15 -1 -1 $-1 $16 $-1 $17 T -1791.5073272063198 -172.52078467516515 -2.8421709430404007e-014 823.83008987850098 89.449974617495258 200.00000000000006 #
-8 string_attrib-name_attrib-gen-attrib $-1 -1 $-1 $-1 $0 2 1 1 1 1 1 1 1 1 1 1 1 1 1 0 1 1 1 @18 HKS_ATTRIB_BODY_ID @1 1 #
-9 string_attrib-name_attrib-gen-attrib $-1 -1 $-1 $-1 $1 2 1 1 1 1 1 1 1 1 1 1 1 1 1 0 1 1 1 @18 HKS_ATTRIB_BODY_ID @1 1 #
-10 string_attrib-name_attrib-gen-attrib $-1 -1 $-1 $-1 $2 2 1 1 1 1 1 1 1 1 1 1 1 1 1 0 1 1 1 @18 HKS_ATTRIB_BODY_ID @1 1 #
-11 string_attrib-name_attrib-gen-attrib $-1 -1 $-1 $-1 $3 2 1 1 1 1 1 1 1 1 1 1 1 1 1 0 1 1 1 @18 HKS_ATTRIB_BODY_ID @1 1 #
-12 string_attrib-name_attrib-gen-attrib $-1 -1 $-1 $-1 $4 2 1 1 1 1 1 1 1 1 1 1 1 1 1 0 1 1 1 @18 HKS_ATTRIB_BODY_ID @1 1 #
-13 string_attrib-name_attrib-gen-attrib $-1 -1 $-1 $-1 $5 2 1 1 1 1 1 1 1 1 1 1 1 1 1 0 1 1 1 @18 HKS_ATTRIB_BODY_ID @1 1 #
-14 string_attrib-name_attrib-gen-attrib $-1 -1 $-1 $-1 $6 2 1 1 1 1 1 1 1 1 1 1 1 1 1 0 1 1 1 @18 HKS_ATTRIB_BODY_ID @1 1 #
-15 string_attrib-name_attrib-gen-attrib $-1 -1 $-1 $-1 $7 2 1 1 1 1 1 1 1 1 1 1 1 1 1 0 1 1 1 @18 HKS_ATTRIB_BODY_ID @1 1 #
-16 lump $18 -1 -1 $-1 $-1 $19 $7 T -1791.5073272063198 -172.52078467516515 -2.8421709430404007e-014 823.83008987850098 89.449974617495258 200.00000000000006 #
-17 transform $-1 -1 1 0 0 0 1 0 0 0 1 0 0 0 1 no_rotate no_reflect no_shear #
-18 cell_ptr-ct-attrib $-1 -1 $-1 $-1 $16 1 1 1 1 1 1 1 1 1 1 1 1 0 1 0 1 1 1 $20 $-1 auto #
-19 shell $-1 -1 -1 $-1 $-1 $-1 $21 $-1 $16 T -1791.5073272063198 -172.52078467516515 -2.8421709430404007e-014 823.83008987850098 89.449974617495258 200.00000000000006 #
-20 cell3d-cell $-1 -1 $22 $16 $-1 1 $23 #
-21 face $24 -1 -1 $-1 $25 $26 $19 $-1 $27 reversed single T -1791.5073272063198 -16.028868322099058 0 -1788.1840997420209 -1.401628007517103 200 F #
-22 cell3d-cell $-1 -1 $28 $16 $-1 1 $29 #
-23 cshell $-1 -1 $-1 $30 $20 #
-24 cface_ptr-ct-attrib $-1 -1 $-1 $-1 $21 1 1 1 1 1 1 1 1 1 1 1 1 0 1 0 1 1 1 $-1 $31 #
-25 face $32 -1 -1 $-1 $33 $34 $19 $-1 $35 reversed single T -1790.1780362235779 -84.728983575578397 0 -1461.3758886594105 -7.2525241464573611 1.4210854715202004e-014 F #
-26 loop $-1 -1 -1 $-1 $36 $37 $21 T -1791.5073272063198 -16.028868322099058 0 -1788.1840997420209 -1.401628007517103 200 periphery $27 T #
-27 plane-surface $-1 -1 -1 $-1 -1786.5315265592792 5.8722000229528106 200 0.97514935430550542 -0.22154849761972223 0 -0.22154849761972223 -0.97514935430550542 -0 forward_v I I I I #
-28 cell3d-cell $-1 -1 $38 $16 $-1 1 $39 #
-29 cshell $-1 -1 $-1 $40 $22 #
-30 cface $-1 -1 $41 $23 $42 0 #
-31 cface $-1 -1 $43 $44 $21 0 #
-32 cface_ptr-ct-attrib $-1 -1 $-1 $-1 $25 1 1 1 1 1 1 1 1 1 1 1 1 0 1 0 1 1 1 $-1 $45 #
-33 face $46 -1 -1 $-1 $47 $48 $19 $-1 $49 forward single T -1789.513390730724 -81.803535512661682 0 -1461.3758886594007 -7.2525241464574037 92.651530768902077 F #
-34 loop $-1 -1 -1 $-1 $-1 $50 $25 T -1790.1780362235779 -84.728983575578397 0 -1461.3758886594105 -7.2525241464573611 1.4210854715202004e-014 periphery $35 T #
-35 plane-surface $-1 -1 -1 $-1 -491.42293029449144 -47.344701521488794 0 0 0 1 1 0 0 forward_v I I I I #
-36 loop $-1 -1 -1 $-1 $-1 $51 $21 T -1790.6765203402467 -12.372058243453395 96.250000000000014 -1789.014906608094 -5.0584380861629388 103.75 hole $27 T #
-37 coedge $-1 -1 -1 $-1 $52 $53 $54 $55 reversed $26 $-1 #
-38 cell3d-cell $-1 -1 $56 $16 $-1 1 $57 #
-39 cshell $-1 -1 $-1 $58 $28 #
-40 cface $-1 -1 $59 $29 $60 1 #
-41 cface $-1 -1 $61 $23 $62 0 #
-42 face $63 -1 -1 $-1 $64 $65 $19 $-1 $66 forward single T 1.1083427767092948 -2.7119395311002172 92.651041470461408 13.472469974960349 5.5863993565293324 99.999999999999858 F #
-43 cface $-1 -1 $-1 $44 $67 0 #
-44 cshell $-1 -1 $-1 $68 $69 #
-45 cface $-1 -1 $70 $44 $25 0 #
-46 cface_ptr-ct-attrib $-1 -1 $-1 $-1 $33 1 1 1 1 1 1 1 1 1 1 1 1 0 1 0 1 1 1 $-1 $70 #
-47 face $71 -1 -1 $-1 $67 $72 $19 $-1 $73 forward single T -1789.513390730724 -81.803535512618851 92.651530768902063 -1460.0465976707007 -1.401628007517103 107.34846923109794 F #
-48 loop $-1 -1 -1 $-1 $-1 $74 $33 T -1789.513390730724 -81.803535512661682 0 -1461.3758886594007 -7.2525241464574037 92.651530768902077 periphery $49 F #
-49 plane-surface $-1 -1 -1 $-1 -1627.130602306637 -44.144988522104832 0 0.22154849761969214 0.97514935430551208 0 -0.97514935430551208 0.22154849761969214 0 forward_v I I I I #
-50 coedge $-1 -1 -1 $-1 $75 $76 $77 $78 forward $34 $-1 #
-51 coedge $-1 -1 -1 $-1 $79 $80 $81 $82 reversed $36 $-1 #
-52 coedge $-1 -1 -1 $-1 $83 $37 $84 $85 reversed $26 $-1 #
-53 coedge $-1 -1 -1 $-1 $37 $86 $87 $88 reversed $26 $-1 #
-54 coedge $-1 -1 -1 $-1 $89 $90 $37 $55 forward $91 $-1 #
-55 edge $-1 -1 -1 $-1 $92 7.3484692310932047 $93 100 $54 $94 forward @7 unknown T -1789.513390730719 -7.2525241464574997 107.3484692310932 -1789.5133907307188 -7.2525241464574073 200 #
-56 cell3d-cell $-1 -1 $95 $16 $-1 1 $96 #
-57 cshell $-1 -1 $-1 $97 $38 #
-58 cface $-1 -1 $98 $39 $99 0 #
-59 cface $-1 -1 $100 $29 $101 0 #
-60 face $102 -1 -1 $-1 $103 $104 $19 $-1 $105 forward double in T -32.453150464164302 11.288183274749022 91.003151603190062 -27.354559715084335 15.568552931622548 108.99684839680992 F #
-61 cface $-1 -1 $106 $23 $107 0 #
-62 face $108 -1 -1 $-1 $109 $110 $19 $-1 $111 reversed single T 1.1088322151941705 -2.7119395311001711 93.629288911663863 12.143179144450414 3.4274900039562328 106.37071108833591 F #
-63 cface_ptr-ct-attrib $-1 -1 $-1 $-1 $42 1 1 1 1 1 1 1 1 1 1 1 1 0 1 0 1 1 1 $-1 $30 #
-64 face $112 -1 -1 $-1 $113 $114 $19 $-1 $115 forward single T 14.13711546750298 -91.036299921046322 107.34846936595483 441.52746002572349 6.0644040005040729 200 F #
-65 loop $-1 -1 -1 $-1 $-1 $116 $42 T 1.1083427767092948 -2.7119395311002172 92.651041470461408 13.472469974960349 5.5863993565293324 99.999999999999858 periphery $66 F #
-66 cone-surface $-1 -1 -1 $-1 226.45608396011022 -43.711507322749725 100 -0.9751493543294778 0.22154849751420644 6.6248723709735233e-027 1.6616137313565189 7.3136201574709423 -9.1848509936049724e-016 1 I I 0 1 7.4999999999998543 forward I I I I #
-67 face $117 -1 -1 $-1 $118 $91 $19 $-1 $49 forward single T -1789.513390730724 -81.803535512661682 107.3484692310932 -1461.3758886594007 -7.2525241464574073 200 F #
-68 cface $-1 -1 $119 $44 $120 0 #
-69 cell3d-cell $-1 -1 $121 $16 $-1 1 $44 #
-70 cface $-1 -1 $122 $44 $33 0 #
-71 cface_ptr-ct-attrib $-1 -1 $-1 $-1 $47 1 1 1 1 1 1 1 1 1 1 1 1 0 1 0 1 1 1 $-1 $122 #
-72 loop $-1 -1 -1 $-1 $-1 $84 $47 T -1789.513390730724 -81.803535512618851 92.651530768902063 -1460.0465976707007 -1.401628007517103 107.34846923109794 periphery $73 F #
-73 cone-surface $-1 -1 -1 $-1 -1676.4472648714964 -34.478743581564359 100 -0.97514935430555638 0.22154849761949758 0 -1.6616137321461968 -7.313620157291532 0 1 I I 0 1 7.4999999999998543 forward I I I I #
-74 coedge $-1 -1 -1 $-1 $123 $124 $83 $125 forward $48 $-1 #
-75 coedge $-1 -1 -1 $-1 $126 $50 $124 $127 forward $34 $-1 #
-76 coedge $-1 -1 -1 $-1 $50 $126 $128 $129 reversed $34 $-1 #
-77 coedge $-1 -1 -1 $-1 $130 $83 $50 $78 reversed $26 $-1 #
-78 edge $-1 -1 -1 $-1 $131 -118.69150175407519 $132 -115.69150175407624 $50 $133 forward @7 unknown T -1790.1780362235779 -10.177972209372868 0 -1789.5133907307188 -7.2525241464573611 1.4210854715202004e-014 #
-79 coedge $-1 -1 -1 $-1 $134 $51 $135 $136 reversed $36 $-1 #
-80 coedge $-1 -1 -1 $-1 $51 $137 $138 $139 reversed $36 $-1 #
-81 coedge $-1 -1 -1 $-1 $140 $141 $51 $82 forward $142 $-1 #
-82 edge $-1 -1 -1 $-1 $143 1.982313189280291 $144 4.3008721382282014 $81 $145 forward @7 unknown T -1789.5133907307188 -7.2525241464581569 96.563068222916741 -1789.014906608094 -5.0584380861629388 103.43693174658989 #
-83 coedge $-1 -1 -1 $-1 $77 $52 $74 $125 reversed $26 $-1 #
-84 coedge $-1 -1 -1 $-1 $146 $147 $52 $85 forward $72 $-1 #
-85 edge $-1 -1 -1 $-1 $148 1.7721542457528678 $92 4.5110310614235658 $84 $149 forward @7 unknown T -1789.513390730724 -7.2525241464807522 92.651530768902063 -1788.1840997420209 -1.401628007517103 107.3484692310932 #
-86 coedge $-1 -1 -1 $-1 $53 $150 $151 $152 reversed $26 $-1 #
-87 coedge $-1 -1 -1 $-1 $153 $154 $53 $88 forward $155 $-1 #
-88 edge $-1 -1 -1 $-1 $93 115.69150175407633 $156 118.69150175407519 $87 $157 forward @7 unknown T -1790.1780362235779 -10.177972209372868 200 -1789.5133907307188 -7.2525241464574464 200 #
-89 coedge $-1 -1 -1 $-1 $158 $54 $154 $159 forward $91 $-1 #
-90 coedge $-1 -1 -1 $-1 $54 $158 $146 $160 forward $91 $-1 #
-91 loop $-1 -1 -1 $-1 $-1 $54 $67 T -1789.513390730724 -81.803535512661682 107.3484692310932 -1461.3758886594007 -7.2525241464574073 200 periphery $49 F #
-92 vertex $-1 -1 -1 $-1 $55 $161 #
-93 vertex $-1 -1 -1 $-1 $159 $162 #
-94 straight-curve $-1 -1 -1 $-1 -1789.513390730719 -7.2525241464574073 100 -0 0 1 I I #
-95 cell3d-cell $-1 -1 $163 $16 $-1 1 $164 #
-96 cshell $-1 -1 $-1 $165 $56 #
-97 cface $-1 -1 $166 $57 $167 1 #
-98 cface $-1 -1 $168 $39 $169 0 #
-99 face $170 -1 -1 $-1 $171 $172 $19 $-1 $173 forward single T -950.88338109409835 2.0271384688998761 92.651041420811524 -938.51925297115429 10.325477808633737 99.999999999999858 F #
-100 cface $-1 -1 $174 $29 $175 0 #
-101 face $176 -1 -1 $-1 $177 $178 $19 $-1 $179 forward single T -35.237748289972458 9.4718319041865939 0 -27.354874864414111 11.289236662730616 93.083366738272773 F #
-102 cface_ptr-ct-attrib $-1 -1 $-1 $-1 $60 1 1 1 1 1 1 1 1 1 1 1 1 0 1 0 1 1 1 $40 $180 #
-103 face $181 -1 -1 $-1 $182 $183 $19 $-1 $184 forward double in T -26.46245825646831 8.6144718709409602 -1.4210854715202004e-014 -25.601269526411667 9.9275807381819572 200 F #
-104 loop $-1 -1 -1 $-1 $-1 $185 $60 T -32.453150464164302 11.288183274749022 91.003151603190062 -27.354559715084335 15.568552931622548 108.99684839680992 periphery $105 F #
-105 spline-surface $-1 -1 -1 $-1 forward { sumsur 
	intcurve reversed { exactcur full nubs 3 open 11 
	16.428216948223909 3 22.264660400028966 1 28.514660400028966 1 33.668542432051041 1 37.040863333989648 1 
	42.500569721082627 1 48.95571531384266 1 56.014896437397681 1 62.644758265809841 1 68.467094991240131 1 
	70.829895440150452 3 
	5.0018204277269085 8.1398921127585488 200 
	10.691929531533798 13.911713291520833 200 
	24.511120537670802 20.571676093771213 200 
	42.811366815125659 39.425969477366728 200 
	36.205199210856783 60.970356784494278 200 
	22.76411244378027 73.753362126398756 200 
	4.3044053464927226 84.710896165393137 200 
	-22.095625806830192 80.189599801431427 200 
	-45.973695234718839 65.310901282546951 200 
	-52.951025586134911 35.931456488181048 200 
	-39.574942554356397 19.942271776380565 200 
	-29.352302904132852 13.542573217431013 200 
	-27.355243983779808 11.288867543444464 200 
	0 
	null_surface 
	null_surface 
	nullbs 
	nullbs 
	-1 
	-1 
	I I 
	0 
	0 
	9 22.264660400028966 28.514660400028966 33.668542432051041 37.040863333989648 42.500569721082627 48.95571531384266 56.014896437397681 62.644758265809841 68.467094991240131 
	
	-1 
	none F F 1 F 0 } I I 
	straight 2.7021618103386249 5.5859099178424252 200 0 0 -1 I I 
	2.7021618103386249 5.5859099178424252 200 
	none F -70.829895440150452 F -16.428216948223909 F 0 F 2648.6011682035728 OPEN OPEN NON_SINGULAR NON_SINGULAR 
	0 
	0 
	9 -68.467094991240131 -62.644758265809841 -56.014896437397681 -48.95571531384266 -42.500569721082627 -37.040863333989648 -33.668542432051041 -28.514660400028966 -22.264660400028966 
	0 
	0 
	0 
	} F -70.829895440150452 F -69.201926602122256 F 91.003835871857873 F 108.99616412814211 #
-106 cface $-1 -1 $186 $23 $187 1 #
-107 face $188 -1 -1 $-1 $42 $189 $19 $-1 $66 forward single T 1.108342776696859 -2.7119395311002172 99.999999999999858 13.472469974960349 5.5863993565293324 107.34895852953859 F #
-108 cface_ptr-ct-attrib $-1 -1 $-1 $-1 $62 1 1 1 1 1 1 1 1 1 1 1 1 0 1 0 1 1 1 $-1 $41 #
-109 face $190 -1 -1 $-1 $191 $192 $19 $-1 $193 forward single T 452.58486238620287 -92.09268427333987 93.123060899285662 452.91583052711769 -92.017490156636669 106.87693910071444 F #
-110 loop $-1 -1 -1 $-1 $-1 $194 $62 T 1.1088322151941705 -2.7119395311001711 93.629288911663863 12.143179144450414 3.4274900039562328 106.37071108833591 periphery $111 T #
-111 plane-surface $-1 -1 -1 $-1 4.2386240888883435 1.6860968076787799 92.500000000000057 0.48620180263762358 0.87384655810498302 1.8524706271443404e-014 -0.8738465581049828 0.48620180263762358 5.4137654439749049e-015 forward_v I I I I #
-112 cface_ptr-ct-attrib $-1 -1 $-1 $-1 $64 1 1 1 1 1 1 1 1 1 1 1 1 0 1 0 1 1 1 $-1 $195 #
-113 face $196 -1 -1 $-1 $197 $198 $19 $-1 $199 forward single T 2.7021618048475489 3.1389559145116408 107.34846908593126 13.472469980186698 5.5859099178424252 200.00000000000006 F #
-114 loop $-1 -1 -1 $-1 $-1 $200 $64 T 14.13711546750298 -91.036299921046322 107.34846936595483 441.52746002572349 6.0644040005040729 200 periphery $115 F #
-115 plane-surface $-1 -1 -1 $-1 228.45732595700122 -42.627953157588486 0 0.22154849761969528 0.97514935430551142 0 -0.97514935430551142 0.22154849761969528 0 forward_v I I I I #
-116 coedge $-1 -1 -1 $-1 $201 $202 $203 $204 forward $65 $-1 #
-117 cface_ptr-ct-attrib $-1 -1 $-1 $-1 $67 1 1 1 1 1 1 1 1 1 1 1 1 0 1 0 1 1 1 $-1 $43 #
-118 face $205 -1 -1 $-1 $120 $142 $19 $-1 $206 forward single T -1789.5133907307268 -81.803535512625899 96.563068222916741 -1460.8774045367741 -5.0584380861629388 103.43693174660353 F #
-119 cface $-1 -1 $207 $44 $208 0 #
-120 face $209 -1 -1 $-1 $210 $211 $19 $-1 $212 reversed single T -1790.1780362235891 -84.728983575542017 96.250000000000014 -1461.3758886594028 -7.2525241464574925 96.563068413484785 F #
-121 cell3d-cell $-1 -1 $213 $16 $-1 1 $214 #
-122 cface $-1 -1 $215 $44 $47 0 #
-123 coedge $-1 -1 -1 $-1 $216 $74 $147 $217 forward $48 $-1 #
-124 coedge $-1 -1 -1 $-1 $74 $216 $75 $127 reversed $48 $-1 #
-125 edge $-1 -1 -1 $-1 $132 -100 $148 -7.3484692310979227 $74 $218 forward @7 unknown T -1789.513390730724 -7.2525241464800487 0 -1789.5133907307188 -7.2525241464574037 92.651530768902077 #
-126 coedge $-1 -1 -1 $-1 $76 $75 $219 $220 reversed $34 $-1 #
-127 edge $-1 -1 -1 $-1 $132 13.000262501993515 $221 349.50000033446486 $124 $222 forward @7 unknown T -1789.5133907307188 -81.803535512661668 0 -1461.3758886594105 -7.2525241464574037 0 #
-128 coedge $-1 -1 -1 $-1 $223 $224 $76 $129 forward $225 $-1 #
-129 edge $-1 -1 -1 $-1 $131 13.000262501992598 $226 349.50000033446491 $128 $227 forward @7 unknown T -1790.1780362235779 -84.728983575578397 0 -1462.0405341522689 -10.177972209372829 0 #
-130 coedge $-1 -1 -1 $-1 $228 $77 $224 $229 reversed $26 $-1 #
-131 vertex $-1 -1 -1 $-1 $129 $230 #
-132 vertex $-1 -1 -1 $-1 $127 $231 #
-133 straight-curve $-1 -1 -1 $-1 -1763.8821123297362 105.56396908766482 1.4210854715202004e-014 0.22154849761970358 0.97514935430550964 -0 I I #
-134 coedge $-1 -1 -1 $-1 $137 $79 $232 $233 reversed $36 $-1 #
-135 coedge $-1 -1 -1 $-1 $234 $235 $79 $136 forward $236 $-1 #
-136 edge $-1 -1 -1 $-1 $237 -1.9823130497278014 $143 -1.159279357582653 $135 $238 forward @7 unknown T -1790.1780362235891 -10.177972209408054 103.43693158649972 -1789.5133907307188 -7.2525241464566115 103.75 #
-137 coedge $-1 -1 -1 $-1 $80 $134 $239 $240 reversed $36 $-1 #
-138 coedge $-1 -1 -1 $-1 $241 $242 $80 $139 forward $211 $-1 #
-139 edge $-1 -1 -1 $-1 $144 1.1592793779115609 $243 1.9823130497277965 $138 $244 forward @7 unknown T -1790.1780362235891 -10.177972209408054 96.250000000000014 -1789.5133907307188 -7.2525241464574925 96.563068383006922 #
-140 coedge $-1 -1 -1 $-1 $245 $81 $242 $246 forward $142 $-1 #
-141 coedge $-1 -1 -1 $-1 $81 $245 $234 $247 forward $142 $-1 #
-142 loop $-1 -1 -1 $-1 $-1 $81 $118 T -1789.5133907307268 -81.803535512625899 96.563068222916741 -1460.8774045367741 -5.0584380861629388 103.43693174660353 periphery $206 F #
-143 vertex $-1 -1 -1 $-1 $82 $248 #
-144 vertex $-1 -1 -1 $-1 $246 $249 #
-145 ellipse-curve $-1 -1 -1 $-1 -1789.845713474167 -8.7152481648086351 100 -0.97514935430550542 0.22154849761972223 -0 -0.83080686607308252 -3.6568100786456958 0 1 I I #
-146 coedge $-1 -1 -1 $-1 $250 $84 $90 $160 reversed $72 $-1 #
-147 coedge $-1 -1 -1 $-1 $84 $251 $123 $217 reversed $72 $-1 #
-148 vertex $-1 -1 -1 $-1 $217 $252 #
-149 ellipse-curve $-1 -1 -1 $-1 -1789.845713474167 -8.7152481648086351 100 0.97514935430550542 -0.22154849761972223 0 -1.6616137321461968 -7.313620157291532 0 1 I I #
-150 coedge $-1 -1 -1 $-1 $86 $228 $253 $254 reversed $26 $-1 #
-151 coedge $-1 -1 -1 $-1 $255 $256 $86 $152 forward $257 $-1 #
-152 edge $-1 -1 -1 $-1 $156 -100 $258 -7.348469225598933 $151 $259 forward @7 unknown T -1790.1780362235852 -10.17797220940561 107.34846922559893 -1790.1780362235779 -10.177972209372804 200 #
-153 coedge $-1 -1 -1 $-1 $260 $87 $256 $261 reversed $155 $-1 #
-154 coedge $-1 -1 -1 $-1 $87 $260 $89 $159 reversed $155 $-1 #
-155 loop $-1 -1 -1 $-1 $-1 $87 $262 T -1790.1780362235779 -84.728983575578397 200 -1461.3758886594105 -7.2525241464574108 200 periphery $263 F #
-156 vertex $-1 -1 -1 $-1 $88 $264 #
-157 straight-curve $-1 -1 -1 $-1 -1763.8821123297362 105.56396908766482 200 -0.22154849761970358 -0.97514935430550964 0 I I #
-158 coedge $-1 -1 -1 $-1 $90 $89 $265 $266 reversed $91 $-1 #
-159 edge $-1 -1 -1 $-1 $93 13.000262501993515 $267 349.50000033446486 $89 $268 forward @7 unknown T -1789.5133907307188 -81.803535512661668 200 -1461.3758886594105 -7.2525241464574108 200 #
-160 edge $-1 -1 -1 $-1 $269 -220.21145019531303 $92 116.28828763715819 $90 $270 forward @7 unknown T -1789.513390730724 -81.803535512618851 107.3484692310932 -1461.3758886594007 -7.2525241464574997 107.34846923109792 #
-161 point $-1 -1 -1 $-1 -1789.5133907307188 -7.2525241464574997 107.3484692310932 #
-162 point $-1 -1 -1 $-1 -1789.5133907307188 -7.2525241464574961 200 #
-163 cell3d-cell $-1 -1 $271 $16 $-1 1 $272 #
-164 cshell $-1 -1 $-1 $273 $95 #
-165 cface $-1 -1 $274 $96 $275 0 #
-166 cface $-1 -1 $276 $57 $277 0 #
-167 face $278 -1 -1 $-1 $279 $280 $19 $-1 $281 forward double in T -985.71186142754561 16.027370052114428 90.724503268535543 -979.34639193245255 21.221720903933576 109.27549673146441 F #
-168 cface $-1 -1 $282 $39 $283 0 #
-169 face $284 -1 -1 $-1 $285 $286 $19 $-1 $287 reversed single T -950.88289165561105 2.0271384688999348 93.62928873799828 -939.84854385554968 8.1665684884660283 106.37071126200158 F #
-170 cface_ptr-ct-attrib $-1 -1 $-1 $-1 $99 1 1 1 1 1 1 1 1 1 1 1 1 0 1 0 1 1 1 $-1 $58 #
-171 face $288 -1 -1 $-1 $289 $290 $19 $-1 $291 forward single T -937.85460747861157 -86.297221683867974 107.34846931630727 -510.46426292039109 10.803482237682434 200 F #
-172 loop $-1 -1 -1 $-1 $-1 $292 $99 T -950.88338109409835 2.0271384688998761 92.651041420811524 -938.51925297115429 10.325477808633737 99.999999999999858 periphery $173 F #
-173 cone-surface $-1 -1 -1 $-1 -725.53563903988993 -38.972429322749619 100 -0.9751493543294778 0.22154849751420644 6.6248723709735233e-027 1.6616137313565189 7.3136201574709423 -9.1848509936049724e-016 1 I I 0 1 7.4999999999998543 forward I I I I #
-174 cface $-1 -1 $293 $29 $294 0 #
-175 face $295 -1 -1 $-1 $296 $297 $19 $-1 $298 forward single T -36.308564512453074 8.7664548447985347 90.981720025640087 -27.193065118217977 17.665586050990019 109.0182799743599 F #
-176 cface_ptr-ct-attrib $-1 -1 $-1 $-1 $101 1 1 1 1 1 1 1 1 1 1 1 1 0 1 0 1 1 1 $-1 $59 #
-177 face $299 -1 -1 $-1 $300 $301 $19 $-1 $302 forward single T -541.0674672682502 -168.91519385485347 0 -445.30507486698957 -91.229139587586658 200 F #
-178 loop $-1 -1 -1 $-1 $-1 $303 $101 T -35.237748289972458 9.4718319041865939 0 -27.354874864414111 11.289236662730616 93.083366738272773 periphery $179 F #
-179 plane-surface $-1 -1 -1 $-1 -250.23396574803493 -40.079994094234173 0 -0.22459096798042832 0.97445312719576938 0 -0.97445312719576938 -0.22459096798042832 -0 forward_v I I I I #
-180 cface $-1 -1 $304 $305 $60 0 #
-181 cface_ptr-ct-attrib $-1 -1 $-1 $-1 $103 1 1 1 1 1 1 1 1 1 1 1 1 0 1 0 1 1 1 $306 $307 #
-182 face $308 -1 -1 $-1 $309 $310 $19 $-1 $311 forward double in T -25.601575148839803 3.8069676053929857 92.497290617223442 -24.766740130161942 8.6147774933691235 107.50270938277653 F #
-183 loop $-1 -1 -1 $-1 $-1 $312 $103 T -26.46245825646831 8.6144718709409602 -1.4210854715202004e-014 -25.601269526411667 9.9275807381819572 200 periphery $184 F #
-184 plane-surface $-1 -1 -1 $-1 -26.478256755077673 9.9516697071721723 200 -0.83620531227365924 -0.54841651664160507 -0 -0.54841651664160507 0.83620531227365924 0 forward_v I I I I #
-185 coedge $-1 -1 -1 $-1 $313 $313 $314 $315 reversed $104 $316 #
-186 cface $-1 -1 $317 $23 $318 0 #
-187 face $319 -1 -1 $-1 $320 $321 $19 $-1 $322 forward double in T 12.143179144450194 -2.7119395311002172 -2.8421709430404007e-014 13.804792726458025 4.6016799690098509 200.00000000000006 F #
-188 cface_ptr-ct-attrib $-1 -1 $-1 $-1 $107 1 1 1 1 1 1 1 1 1 1 1 1 0 1 0 1 1 1 $-1 $61 #
-189 loop $-1 -1 -1 $-1 $-1 $323 $107 T 1.108342776696859 -2.7119395311002172 99.999999999999858 13.472469974960349 5.5863993565293324 107.34895852953859 periphery $66 F #
-190 cface_ptr-ct-attrib $-1 -1 $-1 $-1 $109 1 1 1 1 1 1 1 1 1 1 1 1 0 1 0 1 1 1 $-1 $324 #
-191 face $325 -1 -1 $-1 $326 $327 $19 $-1 $328 reversed single T 442.8567511653838 -92.017490156636924 93.12306089929568 452.58486238620299 -85.18540309147474 106.87693910070443 F #
-192 loop $-1 -1 -1 $-1 $-1 $329 $109 T 452.58486238620287 -92.09268427333987 93.123060899285662 452.91583052711769 -92.017490156636669 106.87693910071444 periphery $193 F #
-193 plane-surface $-1 -1 -1 $-1 452.58486238620293 -92.017490156636796 100.00000000000006 0.22154849751422132 0.97514935432947469 1.9315085981422011e-014 4.2792282785355857e-015 1.8835093623603427e-014 -1 reverse_v I I I I #
-194 coedge $-1 -1 -1 $-1 $330 $331 $332 $333 reversed $110 $-1 #
-195 cface $-1 -1 $334 $96 $64 0 #
-196 cface_ptr-ct-attrib $-1 -1 $-1 $-1 $113 1 1 1 1 1 1 1 1 1 1 1 1 0 1 0 1 1 1 $-1 $335 #
-197 face $336 -1 -1 $-1 $337 $338 $19 $-1 $263 forward single T 13.472469980186681 -93.961747984034758 200 441.52746002044586 6.0644040005040702 200 F #
-198 loop $-1 -1 -1 $-1 $-1 $339 $113 T 2.7021618048475489 3.1389559145116408 107.34846908593126 13.472469980186698 5.5859099178424252 200.00000000000006 periphery $199 F #
-199 plane-surface $-1 -1 -1 $-1 226.15766733959074 -45.181935352498762 0 -0.22154849761969528 -0.97514935430551153 0 0.97514935430551153 -0.22154849761969528 0 forward_v I I I I #
-200 coedge $-1 -1 -1 $-1 $340 $341 $342 $343 reversed $114 $-1 #
-201 coedge $-1 -1 -1 $-1 $344 $116 $330 $345 reversed $65 $-1 #
-202 coedge $-1 -1 -1 $-1 $116 $344 $346 $347 reversed $65 $-1 #
-203 coedge $-1 -1 -1 $-1 $348 $349 $350 $204 reversed $351 $-1 #
-204 edge $-1 -1 -1 $-1 $352 1.7721543425306292 $353 3.1415926535897736 $116 $354 forward @7 unknown T 12.143179144450194 -2.7119395311002172 92.651530914068744 13.472469974960349 3.1389559145116408 99.999999999999858 #
-205 cface_ptr-ct-attrib $-1 -1 $-1 $-1 $118 1 1 1 1 1 1 1 1 1 1 1 1 0 1 0 1 1 1 $-1 $355 #
-206 cone-surface $-1 -1 -1 $-1 -1676.4472648714964 -34.478743581564359 100 -0.97514935430555638 0.22154849761949758 0 -0.83080686607308252 -3.6568100786456958 0 1 I I 0 -1 3.7499999999998552 forward I I I I #
-207 cface $-1 -1 $356 $44 $357 0 #
-208 face $358 -1 -1 $-1 $357 $359 $19 $-1 $206 forward single T -1790.6765203402467 -86.923069609592375 96.563068044081263 -1462.0405341367818 -10.177972141274523 100 F #
-209 cface_ptr-ct-attrib $-1 -1 $-1 $-1 $120 1 1 1 1 1 1 1 1 1 1 1 1 0 1 0 1 1 1 $-1 $68 #
-210 face $360 -1 -1 $-1 $361 $362 $19 $-1 $363 forward double in T 3.8519911181861346 4.601679969009842 -1.4210854715202004e-014 13.804792726458027 6.8629010143602045 200 F #
-211 loop $-1 -1 -1 $-1 $-1 $138 $120 T -1790.1780362235891 -84.728983575542017 96.250000000000014 -1461.3758886594028 -7.2525241464574925 96.563068413484785 periphery $212 T #
-212 cone-surface $-1 -1 -1 $-1 -1802.5229111555379 -5.8350599646626176 100 0.9751493543055596 -0.22154849761948289 0 0.8308068660730582 3.6568100786458371 0 1 I I 0 1 3.749999999999988 forward I I I I #
-213 cell3d-cell $-1 -1 $364 $16 $-1 1 $365 #
-214 cshell $-1 -1 $-1 $366 $121 #
-215 cface $-1 -1 $367 $44 $368 0 #
-216 coedge $-1 -1 -1 $-1 $124 $123 $369 $370 reversed $48 $-1 #
-217 edge $-1 -1 -1 $-1 $148 -116.28828763715819 $371 220.21145019531303 $123 $372 forward @7 unknown T -1789.513390730724 -81.803535512618851 92.651530768902077 -1461.3758886594007 -7.2525241464800345 92.651530768902077 #
-218 straight-curve $-1 -1 -1 $-1 -1789.513390730719 -7.2525241464574073 100 -0 0 1 I I #
-219 coedge $-1 -1 -1 $-1 $369 $373 $374 $220 forward $375 $-1 #
-220 edge $-1 -1 -1 $-1 $226 -130.2470652087222 $221 -127.24706520872215 $374 $376 forward @7 unknown T -1462.0405341522692 -84.728983575578397 0 -1461.3758886594105 -81.803535512661654 1.4210854715202004e-014 #
-221 vertex $-1 -1 -1 $-1 $377 $378 #
-222 straight-curve $-1 -1 -1 $-1 -1802.1905883153399 -4.3723355204791305 0 0.97514935430551131 -0.22154849761969195 0 I I #
-223 coedge $-1 -1 -1 $-1 $379 $128 $373 $380 reversed $225 $-1 #
-224 coedge $-1 -1 -1 $-1 $128 $379 $130 $229 forward $225 $-1 #
-225 loop $-1 -1 -1 $-1 $-1 $224 $381 T -1790.1780362235852 -84.72898357557844 0 -1462.0405341522612 -10.177972209372804 92.651530774401039 periphery $382 F #
-226 vertex $-1 -1 -1 $-1 $383 $384 #
-227 straight-curve $-1 -1 -1 $-1 -1802.8552338081981 -7.2977835833947085 0 0.97514935430551053 -0.22154849761969525 0 I I #
-228 coedge $-1 -1 -1 $-1 $150 $130 $385 $386 reversed $26 $-1 #
-229 edge $-1 -1 -1 $-1 $387 7.3484692255989614 $131 100 $224 $388 forward @7 unknown T -1790.1780362235852 -10.17797220940561 0 -1790.1780362235779 -10.177972209372804 92.651530774401039 #
-230 point $-1 -1 -1 $-1 -1790.1780362235779 -10.17797220937285 0 #
-231 point $-1 -1 -1 $-1 -1789.5133907307188 -7.2525241464574037 0 #
-232 coedge $-1 -1 -1 $-1 $389 $390 $134 $233 forward $391 $-1 #
-233 edge $-1 -1 -1 $-1 $392 0 $237 1.1592794971351381 $232 $393 forward @7 unknown T -1790.6765203402467 -12.372058243453395 100 -1790.1780362081092 -10.177972141274541 103.43693195591869 #
-234 coedge $-1 -1 -1 $-1 $394 $135 $141 $247 reversed $236 $-1 #
-235 coedge $-1 -1 -1 $-1 $135 $394 $389 $395 reversed $236 $-1 #
-236 loop $-1 -1 -1 $-1 $-1 $135 $396 T -1790.1780362235891 -84.728983575542003 103.43693158649972 -1461.3758886594028 -7.2525241464566115 103.75 periphery $397 T #
-237 vertex $-1 -1 -1 $-1 $395 $398 #
-238 ellipse-curve $-1 -1 -1 $-1 -1789.8457135709202 -8.7152485906372732 100 -0.97514935430550964 0.22154849761970358 -0 0.83080686607306131 3.6568100786458504 0 1 I I #
-239 coedge $-1 -1 -1 $-1 $399 $400 $137 $240 forward $359 $-1 #
-240 edge $-1 -1 -1 $-1 $243 -1.1592794971351434 $392 0 $239 $401 forward @7 unknown T -1790.6765203402467 -12.372058243453395 96.563068044081263 -1790.1780362081092 -10.177972141274523 100 #
-241 coedge $-1 -1 -1 $-1 $402 $138 $400 $403 reversed $211 $-1 #
-242 coedge $-1 -1 -1 $-1 $138 $402 $140 $246 reversed $211 $-1 #
-243 vertex $-1 -1 -1 $-1 $240 $404 #
-244 ellipse-curve $-1 -1 -1 $-1 -1789.8457135709202 -8.7152485906372732 100 -0.97514935430550964 0.22154849761970358 -0 0.8308068660730582 3.6568100786458371 0 1 I I #
-245 coedge $-1 -1 -1 $-1 $141 $140 $405 $406 reversed $142 $-1 #
-246 edge $-1 -1 -1 $-1 $144 -165.78759106431386 $407 170.71214676815694 $242 $408 forward @7 unknown T -1789.5133907307268 -81.803535512625899 96.563068222916741 -1461.3758886594028 -7.2525241464574925 96.563068413484771 #
-247 edge $-1 -1 -1 $-1 $409 -170.71214676815708 $143 165.787591064314 $234 $410 forward @7 unknown T -1789.5133907307268 -81.803535512625899 103.43693158649974 -1461.3758886594028 -7.2525241464575085 103.43693158651519 #
-248 point $-1 -1 -1 $-1 -1789.5133907307188 -7.2525241464575085 103.43693158649974 #
-249 point $-1 -1 -1 $-1 -1789.5133907307188 -7.2525241464574925 96.563068222916741 #
-250 coedge $-1 -1 -1 $-1 $251 $146 $411 $412 reversed $72 $-1 #
-251 coedge $-1 -1 -1 $-1 $147 $250 $413 $414 reversed $72 $-1 #
-252 point $-1 -1 -1 $-1 -1789.513390730724 -7.2525241464800487 92.651530768902077 #
-253 coedge $-1 -1 -1 $-1 $415 $416 $150 $254 forward $417 $-1 #
-254 edge $-1 -1 -1 $-1 $258 -1.3694384041709378 $418 0 $253 $419 forward @7 unknown T -1791.5073272063198 -16.028868322099058 100 -1790.1780362235852 -10.177972209404944 107.34846922559895 #
-255 coedge $-1 -1 -1 $-1 $420 $151 $416 $421 forward $257 $-1 #
-256 coedge $-1 -1 -1 $-1 $151 $420 $153 $261 forward $257 $-1 #
-257 loop $-1 -1 -1 $-1 $-1 $151 $422 T -1790.1780362235852 -84.72898357557844 107.34846922559892 -1462.0405341522612 -10.177972209372804 200 periphery $382 F #
-258 vertex $-1 -1 -1 $-1 $421 $423 #
-259 straight-curve $-1 -1 -1 $-1 -1790.1780362235779 -10.177972209372804 100 0 -0 -1 I I #
-260 coedge $-1 -1 -1 $-1 $154 $153 $424 $425 reversed $155 $-1 #
-261 edge $-1 -1 -1 $-1 $426 -349.50000033446491 $156 -13.000262501992598 $256 $427 forward @7 unknown T -1790.1780362235779 -84.728983575578397 200 -1462.0405341522689 -10.177972209372829 200 #
-262 face $428 -1 -1 $-1 $396 $155 $19 $-1 $263 forward single T -1790.1780362235779 -84.728983575578397 200 -1461.3758886594105 -7.2525241464574108 200 F #
-263 plane-surface $-1 -1 -1 $-1 -491.42293029449144 -47.344701521488794 200 0 0 1 1 0 0 forward_v I I I I #
-264 point $-1 -1 -1 $-1 -1790.1780362235779 -10.17797220937285 200 #
-265 coedge $-1 -1 -1 $-1 $424 $411 $429 $266 forward $375 $-1 #
-266 edge $-1 -1 -1 $-1 $269 57.348469231097852 $267 149.99999999999994 $429 $430 forward @7 unknown T -1461.3758886594105 -81.803535512661682 107.34846923109792 -1461.3758886594007 -81.803535512618836 200 #
-267 vertex $-1 -1 -1 $-1 $431 $432 #
-268 straight-curve $-1 -1 -1 $-1 -1802.1905883153399 -4.3723355204791305 200 0.97514935430551131 -0.22154849761969195 0 I I #
-269 vertex $-1 -1 -1 $-1 $160 $433 #
-270 straight-curve $-1 -1 -1 $-1 -1676.1149421280504 -33.016019563236426 107.34846923109792 -0.97514935430555638 0.22154849761949758 0 I I #
-271 cell3d-cell $-1 -1 $69 $16 $-1 1 $434 #
-272 cshell $-1 -1 $-1 $435 $163 #
-273 cface $-1 -1 $436 $164 $437 1 #
-274 cface $-1 -1 $438 $96 $187 0 #
-275 face $439 -1 -1 $-1 $440 $441 $19 $-1 $442 reversed single T 13.472469957889318 -45.44262697324973 103.43693147700955 227.96975135014668 6.0644040005040729 103.74999999999999 F #
-276 cface $-1 -1 $443 $57 $444 0 #
-277 face $445 -1 -1 $-1 $446 $447 $19 $-1 $448 forward single T -987.08451764655797 14.244238925156335 107.34799565428351 -979.34649426893532 16.028419602418953 200 F #
-278 cface_ptr-ct-attrib $-1 -1 $-1 $-1 $167 1 1 1 1 1 1 1 1 1 1 1 1 0 1 0 1 1 1 $97 $449 #
-279 face $450 -1 -1 $-1 $451 $452 $19 $-1 $453 forward double in T -978.46998066630215 13.353550323043107 -1.4210854715202004e-014 -977.59299341851647 14.69074818842725 200 F #
-280 loop $-1 -1 -1 $-1 $-1 $454 $167 T -985.71186142754561 16.027370052114428 90.724503268535543 -979.34639193245255 21.221720903933576 109.27549673146441 periphery $281 F #
-281 spline-surface $-1 -1 -1 $-1 forward { sumsur 
	intcurve reversed { exactcur full nubs 3 open 11 
	16.428216948223909 3 22.264660400028966 1 28.514660400028966 1 33.668542432051041 1 37.040863333989648 1 
	42.500569721082627 1 48.95571531384266 1 56.014896437397681 1 62.644758265809841 1 68.467094991240131 1 
	70.829895440150452 3 
	-946.98990346437813 12.878970564860669 200 
	-941.29979436057124 18.650791743622953 200 
	-927.48060335443427 25.310754545873333 200 
	-909.18035707697948 44.165047929468848 200 
	-915.78652468124835 65.709435236596391 200 
	-929.22761144832486 78.492440578500876 200 
	-947.68731854561236 89.449974617495258 200 
	-974.08734969893533 84.928678253533548 200 
	-997.96541912682392 70.049979734649071 200 
	-1004.94274947824 40.670534940283169 200 
	-991.56666644646145 24.681350228482685 200 
	-981.34402679623793 18.281651669533133 200 
	-979.34696787588484 16.027945995546585 200 
	0 
	null_surface 
	null_surface 
	nullbs 
	nullbs 
	-1 
	-1 
	I I 
	0 
	0 
	9 22.264660400028966 28.514660400028966 33.668542432051041 37.040863333989648 42.500569721082627 48.95571531384266 56.014896437397681 62.644758265809841 68.467094991240131 
	
	-1 
	none F F 1 F 0 } I I 
	straight -949.28956208176646 10.324988369944545 200 0 0 -1 I I 
	-949.28956208176646 10.324988369944545 200 
	none F -70.829895440150452 F -16.428216948223909 F 0 F 2648.6011682035728 OPEN OPEN NON_SINGULAR NON_SINGULAR 
	0 
	0 
	9 -68.467094991240131 -62.644758265809841 -56.014896437397681 -48.95571531384266 -42.500569721082627 -37.040863333989648 -33.668542432051041 -28.514660400028966 -22.264660400028966 
	0 
	0 
	0 
	} F -70.829895440150452 F -68.840069317611096 F 90.725079211948781 F 109.27492078805111 #
-282 cface $-1 -1 $455 $39 $456 1 #
-283 face $457 -1 -1 $-1 $99 $458 $19 $-1 $173 forward single T -950.88338109411097 2.0271384688998761 99.999999999999858 -938.51925297115429 10.325477808633737 107.34895857918848 F #
-284 cface_ptr-ct-attrib $-1 -1 $-1 $-1 $169 1 1 1 1 1 1 1 1 1 1 1 1 0 1 0 1 1 1 $-1 $98 #
-285 face $459 -1 -1 $-1 $460 $461 $19 $-1 $462 forward single T -499.40686061379722 -87.331908934891743 93.123060899285662 -499.17139366479137 -87.278412156636563 106.87693910071455 F #
-286 loop $-1 -1 -1 $-1 $-1 $463 $169 T -950.88289165561105 2.0271384688999348 93.62928873799828 -939.84854385554968 8.1665684884660283 106.37071126200158 periphery $287 T #
-287 plane-surface $-1 -1 -1 $-1 -947.75309891111169 6.4251748076788857 92.500000000000057 0.48620180263762358 0.87384655810498302 1.8524706271443404e-014 -0.8738465581049828 0.48620180263762358 5.4137654439749049e-015 forward_v I I I I #
-288 cface_ptr-ct-attrib $-1 -1 $-1 $-1 $171 1 1 1 1 1 1 1 1 1 1 1 1 0 1 0 1 1 1 $-1 $464 #
-289 face $465 -1 -1 $-1 $466 $467 $19 $-1 $468 forward single T -949.28956208725754 7.878034151689981 107.34846913557885 -938.51925296592788 10.324988369944549 200.00000000000006 F #
-290 loop $-1 -1 -1 $-1 $-1 $469 $171 T -937.85460747861157 -86.297221683867974 107.34846931630727 -510.46426292039109 10.803482237682434 200 periphery $291 F #
-291 plane-surface $-1 -1 -1 $-1 -723.53439793510381 -37.888874705486366 0 0.22154849761969531 0.97514935430551142 0 -0.97514935430551142 0.22154849761969531 0 forward_v I I I I #
-292 coedge $-1 -1 -1 $-1 $470 $471 $472 $473 forward $172 $-1 #
-293 cface $-1 -1 $474 $29 $475 0 #
-294 face $476 -1 -1 $-1 $477 $478 $19 $-1 $179 forward single T -35.237748038504925 9.4718321556541287 106.91663351319474 -27.3548751158846 11.289236411262388 200 F #
-295 cface_ptr-ct-attrib $-1 -1 $-1 $-1 $175 1 1 1 1 1 1 1 1 1 1 1 1 0 1 0 1 1 1 $-1 $100 #
-296 face $479 -1 -1 $-1 $480 $481 $19 $-1 $482 reversed single T -32.933462836497995 -0.66852461961275367 94.331229356883696 -24.867566414016391 3.8192808656214146 105.66877064311642 F #
-297 loop $-1 -1 -1 $-1 $-1 $483 $175 T -36.256690293213978 9.4718319041865939 91.003158998559087 -27.354567110453392 15.570802468550145 108.99684100144088 periphery $298 F #
-298 spline-surface $-1 -1 -1 $-1 reversed { rotsur 
	intcurve reversed { exactcur full nubs 3 open 3 
	0 3 7.543935954440153 1 15.170530213819609 3 
	-32.93346283650061 -0.66852461959960863 100.00000000000028 
	-30.392599383834863 -0.48451139915289332 100.0000000000003 
	-25.283032440180079 -0.11446874007035035 100.00000000000033 
	-20.491576076141541 -1.9297950232276406 100.00000000000044 
	-18.082794505227525 -2.842403667414402 100.0000000000005 
	0 
	null_surface 
	null_surface 
	nullbs 
	nullbs 
	-1 
	-1 
	I I 
	0 
	0 
	1 7.543935954440153 
	
	-1 
	none F F 1 F 0 } I I 
	-459.89765877309691 -89.98128018524298 99.999999999999986 -0.97514935442034989 -0.22154849711423225 -8.1395448747477782e-026 
	none F -15.170530213819609 F -0 F 0 F 6.2831853071795862 OPEN PERIODIC NON_SINGULAR NON_SINGULAR 
	0 
	0 
	1 -7.543935954440153 
	0 
	0 
	0 
	} F -8.3478003681307804 F -0 F 1.8783323308436353 F 4.4048529763358708 #
-299 cface_ptr-ct-attrib $-1 -1 $-1 $-1 $177 1 1 1 1 1 1 1 1 1 1 1 1 0 1 0 1 1 1 $-1 $484 #
-300 face $485 -1 -1 $-1 $486 $487 $19 $-1 $488 forward single T -471.87370926970181 -94.241947160512126 107.34816070411898 -461.66001143160827 -91.887904446607223 200 F #
-301 loop $-1 -1 -1 $-1 $-1 $489 $177 T -541.0674672682502 -168.91519385485347 0 -445.30507486698957 -91.229139587586658 200 periphery $302 F #
-302 spline-surface $-1 -1 -1 $-1 forward { sumsur 
	intcurve forward { exactcur full nubs 3 open 11 
	16.063021745069232 3 22.264660400028966 1 28.514660400028966 1 33.668542432051041 1 37.040863333989648 1 
	42.500569721082627 1 48.95571531384266 1 56.014896437397681 1 62.644758265809841 1 68.467094991240131 1 
	71.25232513080671 3 
	-502.20164839474177 -91.229714848749865 0 
	-508.11202514949082 -97.719532952991599 0 
	-522.37957389194298 -104.37659051700381 0 
	-541.0674672682502 -123.63026716682705 0 
	-534.46129966398132 -145.1746544739546 0 
	-521.02021289690481 -157.95765981585907 0 
	-502.5605057996172 -168.91519385485347 0 
	-476.16047464629429 -164.39389749089176 0 
	-452.28240521840564 -149.51519897200725 0 
	-445.30507486698957 -120.13575417764136 0 
	-459.0625588435982 -103.69065945529032 0 
	-469.96650973585167 -97.092785674028491 0 
	-471.87370926973279 -94.241947160467305 0 
	0 
	null_surface 
	null_surface 
	nullbs 
	nullbs 
	-1 
	-1 
	I I 
	0 
	0 
	9 22.264660400028966 28.514660400028966 33.668542432051041 37.040863333989648 42.500569721082627 48.95571531384266 56.014896437397681 62.644758265809841 68.467094991240131 
	
	-1 
	none F F 1 F 0 } I I 
	straight -477.06359710156238 -66.077307600593116 0 0 0 1 I I 
	-477.06359710156238 -66.077307600593116 0 
	none F 16.063021745069232 F 71.25232513080671 F 0 F 200 OPEN OPEN NON_SINGULAR NON_SINGULAR 
	0 
	0 
	9 22.264660400028966 28.514660400028966 33.668542432051041 37.040863333989648 42.500569721082627 48.95571531384266 56.014896437397681 62.644758265809841 68.467094991240131 
	0 
	0 
	0 
	} I I I I #
-303 coedge $-1 -1 -1 $-1 $490 $491 $492 $493 reversed $178 $-1 #
-304 cface $-1 -1 $494 $305 $495 0 #
-305 cshell $-1 -1 $-1 $496 $497 #
-306 cface $-1 -1 $498 $499 $103 1 #
-307 cface $-1 -1 $500 $305 $103 0 #
-308 cface_ptr-ct-attrib $-1 -1 $-1 $-1 $182 1 1 1 1 1 1 1 1 1 1 1 1 0 1 0 1 1 1 $501 $502 #
-309 face $503 -1 -1 $-1 $504 $505 $19 $-1 $35 reversed single T 440.86281452790314 -95.949780622840919 0 451.91283148627571 -91.036299921046322 1.4210854715202004e-014 F #
-310 loop $-1 -1 -1 $-1 $-1 $506 $182 T -25.601575148839803 3.8189752431771158 92.500041219076664 -24.827032687580726 8.6147774933691235 107.49995878092331 periphery $311 F #
-311 spline-surface $-1 -1 -1 $-1 forward { sumsur 
	intcurve reversed { exactcur full nubs 3 open 6 
	71.696678502894173 3 75.486276080984595 1 79.790900006240591 1 84.080224598361809 1 86.934835825317975 1 
	89.05752432973334 3 
	-25.601269526411667 8.6144718709409869 200 
	-23.777426628007404 4.3903696081643115 200 
	-27.443381527067295 -8.0401912947348464 200 
	-39.486960917660333 -20.773558264450955 200 
	-31.800175890528585 -37.30955629879206 200 
	-20.883024881159038 -44.26576946198081 200 
	-13.982863903483299 -43.600498941415353 200 
	-11.192503351562102 -43.126990088867203 200 
	0 
	null_surface 
	null_surface 
	nullbs 
	nullbs 
	-1 
	-1 
	I I 
	0 
	0 
	4 75.486276080984595 79.790900006240591 84.080224598361809 86.934835825317975 
	
	-1 
	none F F 1 F 0 } I I 
	straight 2.7021618103386249 5.5859099178424252 200 0 0 -1 I I 
	2.7021618103386249 5.5859099178424252 200 
	none F -89.05752432973334 F -71.696678502894173 F 0 F 2648.6011682035728 OPEN OPEN NON_SINGULAR NON_SINGULAR 
	0 
	0 
	4 -86.934835825317975 -84.080224598361809 -79.790900006240591 -75.486276080984595 
	0 
	0 
	0 
	} F -72.996115764743976 F -71.696678502894173 F 92.49729061722347 F 107.50270938277656 #
-312 coedge $-1 -1 -1 $-1 $507 $508 $509 $510 reversed $183 $-1 #
-313 coedge $-1 -1 -1 $-1 $185 $185 $511 $512 reversed $104 $513 #
-314 coedge $-1 -1 -1 $-1 $514 $515 $516 $315 forward $517 $518 #
-315 edge $-1 -1 -1 $-1 $519 0 $520 21.272163525101305 $314 $521 forward @7 unknown T -32.456252675789379 11.288190670118018 91.003158998559087 -27.354567110453392 15.570802468550145 108.99684100144088 #
-316 pcurve $-1 -1 -1 $-1 0 reversed { exppc nubs 3 open 9 
	0 3 3.7845856817147312 3 7.6429732408499866 3 9.7727049076923791 3 11.360584848071854 3 
	13.140848488602234 3 16.566113714650548 3 18.933219641792018 3 21.272163525101309 3 
	-70.829895440150452 108.99616412811449 
	-70.54321334184489 108.4421567340672 
	-70.267610386662625 107.69026901998188 
	-70.033361778803112 106.83209772708365 
	-69.794545171036319 105.95719153692301 
	-69.56983974342694 104.86654623249375 
	-69.414518234651126 103.56602700643927 
	-69.328784717550604 102.84817351541092 
	-69.266971852889469 102.08951561976441 
	-69.234169431883387 101.29692091475245 
	-69.209712685936296 100.70598016266914 
	-69.201926602122256 100.10847109837627 
	-69.211239028923316 99.509658069114835 
	-69.221679726873731 98.838294298869556 
	-69.253350013200958 98.181190896911701 
	-69.304203764352806 97.544304497472211 
	-69.402047466526412 96.318921477071214 
	-69.566820837466025 95.215547969403303 
	-69.772537716391398 94.247751094172315 
	-69.914702953615688 93.578933479055479 
	-70.078274183825755 92.967269613622662 
	-70.254316174751949 92.42750346467254 
	-70.428263750634045 91.894159046905457 
	-70.623822011800442 91.402068631089392 
	-70.829895440150452 91.003835871885514 
	0.00068426869544584959 
	-1 
	spline forward { ref 0 } I I I I 
	} 0 0 #
-317 cface $-1 -1 $522 $23 $523 0 #
-318 face $524 -1 -1 $-1 $525 $526 $19 $-1 $527 forward single T 12.973986010128511 0.94487054763542089 96.25 13.804792726458027 4.6016799690098429 103.75000000000001 F #
-319 cface_ptr-ct-attrib $-1 -1 $-1 $-1 $187 1 1 1 1 1 1 1 1 1 1 1 1 0 1 0 1 1 1 $106 $274 #
-320 face $528 -1 -1 $-1 $529 $530 $19 $-1 $35 reversed single T 3.851991118186163 4.6016799690098509 -1.4210854715202004e-014 14.13711547272931 8.1398921127585488 0 F #
-321 loop $-1 -1 -1 $-1 $-1 $531 $187 T 12.143179144450194 -2.7119395311002172 -2.8421709430404007e-014 13.804792726458025 4.6016799690098509 200.00000000000006 periphery $322 F #
-322 plane-surface $-1 -1 -1 $-1 15.466406607163265 11.915300783841758 100 -0.97514935432947791 0.22154849751420644 0 0 -0 1 forward_v I I I I #
-323 coedge $-1 -1 -1 $-1 $532 $533 $349 $534 forward $189 $-1 #
-324 cface $-1 -1 $535 $536 $109 0 #
-325 cface_ptr-ct-attrib $-1 -1 $-1 $-1 $191 1 1 1 1 1 1 1 1 1 1 1 1 0 1 0 1 1 1 $-1 $537 #
-326 face $538 -1 -1 $-1 $539 $540 $19 $-1 $541 forward single T 444.13695991720971 -93.396287866636939 0 465.80749664843762 -44.682898420904813 200 F #
-327 loop $-1 -1 -1 $-1 $-1 $542 $191 T 442.8567511653838 -92.017490156636924 93.12306089929568 452.58486238620299 -85.18540309147474 106.87693910070443 periphery $328 T #
-328 plane-surface $-1 -1 -1 $-1 447.72080677579345 -88.601446624055541 92.500000000000242 -0.57472682901162198 -0.81834532565063622 -1.7887382044278657e-014 -0.81834532565063611 0.57472682901162209 7.329232094685507e-015 reverse_v I I I I #
-329 coedge $-1 -1 -1 $-1 $543 $544 $545 $546 reversed $192 $-1 #
-330 coedge $-1 -1 -1 $-1 $331 $194 $201 $345 forward $110 $-1 #
-331 coedge $-1 -1 -1 $-1 $194 $330 $533 $547 forward $110 $-1 #
-332 coedge $-1 -1 -1 $-1 $548 $549 $550 $333 reversed $551 $552 #
-333 edge $-1 -1 -1 $-1 $553 -12.944121657874447 $554 -0.20269948122238013 $550 $555 forward @7 unknown T 1.1088322151941705 3.4274900039360343 93.629288911663863 1.1088322152143 3.4274900039562328 106.37071108833591 #
-334 cface $-1 -1 $556 $96 $557 0 #
-335 cface $-1 -1 $558 $23 $113 0 #
-336 cface_ptr-ct-attrib $-1 -1 $-1 $-1 $197 1 1 1 1 1 1 1 1 1 1 1 1 0 1 0 1 1 1 $-1 $559 #
-337 face $560 -1 -1 $-1 $561 $562 $19 $-1 $563 forward double in T -34.905054806327733 -0.66852461961280429 0 -32.933462836497796 8.0094698673864464 200 F #
-338 loop $-1 -1 -1 $-1 $-1 $564 $197 T 13.472469980186681 -93.961747984034758 200 441.52746002044586 6.0644040005040702 200 periphery $263 F #
-339 coedge $-1 -1 -1 $-1 $565 $566 $567 $568 forward $198 $-1 #
-340 coedge $-1 -1 -1 $-1 $569 $200 $570 $571 forward $114 $-1 #
-341 coedge $-1 -1 -1 $-1 $200 $569 $572 $573 forward $114 $-1 #
-342 coedge $-1 -1 -1 $-1 $574 $575 $576 $343 forward $577 $-1 #
-343 edge $-1 -1 -1 $-1 $578 -150 $579 -57.348469365954827 $576 $580 forward @7 unknown T 14.13711547272931 6.0644040005040623 107.34846936595483 14.137115472729375 6.0644040005040729 200 #
-344 coedge $-1 -1 -1 $-1 $202 $201 $548 $581 reversed $65 $-1 #
-345 edge $-1 -1 -1 $-1 $553 -1.0149006814080708 $353 3.5123047731677611e-016 $330 $582 forward @7 unknown T 1.1088322152042913 -2.7119395311002172 93.629288911673854 12.143179144450194 3.4274900039462182 99.999999999999858 #
-346 coedge $-1 -1 -1 $-1 $583 $584 $202 $347 forward $585 $-1 #
-347 edge $-1 -1 -1 $-1 $352 218.07048339843752 $586 229.11526143402216 $346 $587 forward @7 unknown T 2.7021618048475489 3.1389559145116408 92.651530909009509 13.472469974960319 5.5859099178424216 92.651530914068744 #
-348 coedge $-1 -1 -1 $-1 $588 $203 $589 $590 reversed $351 $-1 #
-349 coedge $-1 -1 -1 $-1 $203 $591 $592 $534 reversed $351 $-1 #
-350 coedge $-1 -1 -1 $-1 $592 $593 $116 $204 forward $321 $-1 #
-351 loop $-1 -1 -1 $-1 $-1 $203 $594 T 12.143179144450194 -99.812643406416754 92.651530914068744 440.86281453318088 3.1389559145116408 107.34846908593126 periphery $66 F #
-352 vertex $-1 -1 -1 $-1 $347 $595 #
-353 vertex $-1 -1 -1 $-1 $547 $596 #
-354 ellipse-curve $-1 -1 -1 $-1 13.804792875806783 4.6016806263708006 100 -0.97514935432947791 0.22154849751420644 0 1.6616137313565189 7.3136201574709423 -9.1848509936049724e-016 1 I I #
-355 cface $-1 -1 $597 $44 $118 0 #
-356 cface $-1 -1 $355 $44 $396 0 #
-357 face $598 -1 -1 $-1 $599 $391 $19 $-1 $206 forward single T -1790.6765203402467 -86.923069609592375 100 -1462.0405341367818 -10.177972141274541 103.43693195591869 F #
-358 cface_ptr-ct-attrib $-1 -1 $-1 $-1 $208 1 1 1 1 1 1 1 1 1 1 1 1 0 1 0 1 1 1 $-1 $119 #
-359 loop $-1 -1 -1 $-1 $-1 $239 $208 T -1790.6765203402467 -86.923069609592375 96.563068044081263 -1462.0405341367818 -10.177972141274523 100 periphery $206 F #
-360 cface_ptr-ct-attrib $-1 -1 $-1 $-1 $210 1 1 1 1 1 1 1 1 1 1 1 1 0 1 0 1 1 1 $600 $601 #
-361 face $602 -1 -1 $-1 $523 $603 $19 $-1 $604 forward double in T 2.7021618103386231 5.5859099178424003 0 3.851991118186163 6.8629010143602045 200 F #
-362 loop $-1 -1 -1 $-1 $-1 $605 $210 T 3.8519911181861346 4.601679969009842 -1.4210854715202004e-014 13.804792726458027 6.8629010143602045 200 periphery $363 F #
-363 plane-surface $-1 -1 -1 $-1 13.80479272645799 4.6016799690098509 200 0.22154849751420594 0.97514935432947802 0 0 0 1 forward_v I I I I #
-364 cell3d-cell $-1 -1 $606 $16 $-1 1 $607 #
-365 cshell $-1 -1 $-1 $608 $213 #
-366 cface $-1 -1 $609 $214 $610 0 #
-367 cface $-1 -1 $31 $44 $262 0 #
-368 face $611 -1 -1 $-1 $612 $613 $19 $-1 $614 forward double in T -1463.3698251349933 -90.57987968823825 0 -1460.0465976707007 -75.95263937365516 200 F #
-369 coedge $-1 -1 -1 $-1 $413 $219 $615 $370 forward $375 $-1 #
-370 edge $-1 -1 -1 $-1 $221 -50.000000000000071 $371 42.651530768902006 $615 $616 forward @7 unknown T -1461.3758886594105 -81.803535512661682 0 -1461.3758886594007 -81.803535512618836 92.651530768902077 #
-371 vertex $-1 -1 -1 $-1 $617 $618 #
-372 straight-curve $-1 -1 -1 $-1 -1676.1149421280504 -33.016019563236426 92.651530768902077 0.97514935430555638 -0.22154849761949758 -0 I I #
-373 coedge $-1 -1 -1 $-1 $219 $619 $620 $380 forward $375 $-1 #
-374 coedge $-1 -1 -1 $-1 $621 $622 $126 $220 forward $623 $-1 #
-375 loop $-1 -1 -1 $-1 $-1 $624 $368 T -1463.3698251349933 -90.57987968823825 0 -1460.0465976707007 -75.95263937365516 200 periphery $614 F #
-376 straight-curve $-1 -1 -1 $-1 -1433.1844925359298 42.281357962901197 1.4210854715202004e-014 0.22154849761948298 0.97514935430555971 -0 I I #
-377 edge $-1 -1 -1 $-1 $221 349.50000033446486 $625 359.04240767995657 $626 $222 forward @7 unknown T -1461.3758886594105 -83.917641523730524 0 -1452.0706162979338 -81.803535512661654 0 #
-378 point $-1 -1 -1 $-1 -1461.3758886594105 -81.803535512661668 0 #
-379 coedge $-1 -1 -1 $-1 $224 $223 $627 $628 forward $225 $-1 #
-380 edge $-1 -1 -1 $-1 $629 -42.65153077440096 $226 50.000000000000064 $620 $630 forward @7 unknown T -1462.0405341522689 -84.72898357557844 0 -1462.0405341522612 -84.728983575544575 92.651530774401039 #
-381 face $631 -1 -1 $-1 $632 $225 $19 $-1 $382 forward single T -1790.1780362235852 -84.72898357557844 0 -1462.0405341522612 -10.177972209372804 92.651530774401039 F #
-382 plane-surface $-1 -1 -1 $-1 -1628.6127543617827 -46.884703651015194 0 -0.22154849761969544 -0.97514935430551131 0 0.97514935430551131 -0.22154849761969544 0 forward_v I I I I #
-383 edge $-1 -1 -1 $-1 $226 349.50000033446491 $633 357.36572798227132 $634 $227 forward @7 unknown T -1462.0405341522689 -86.471623718635684 0 -1454.3702749153672 -84.728983575578397 0 #
-384 point $-1 -1 -1 $-1 -1462.0405341522689 -84.728983575578397 0 #
-385 coedge $-1 -1 -1 $-1 $627 $635 $228 $386 forward $636 $-1 #
-386 edge $-1 -1 -1 $-1 $418 0 $387 1.3694384041709378 $385 $637 forward @7 unknown T -1791.5073272063198 -16.028868322099058 92.651530774401039 -1790.1780362235852 -10.177972209404944 100 #
-387 vertex $-1 -1 -1 $-1 $386 $638 #
-388 straight-curve $-1 -1 -1 $-1 -1790.1780362235779 -10.177972209372804 100 0 -0 -1 I I #
-389 coedge $-1 -1 -1 $-1 $639 $232 $235 $395 forward $391 $-1 #
-390 coedge $-1 -1 -1 $-1 $232 $640 $399 $641 reversed $391 $-1 #
-391 loop $-1 -1 -1 $-1 $-1 $232 $357 T -1790.6765203402467 -86.923069609592375 100 -1462.0405341367818 -10.177972141274541 103.43693195591869 periphery $206 F #
-392 vertex $-1 -1 -1 $-1 $641 $642 #
-393 ellipse-curve $-1 -1 -1 $-1 -1789.8457134741736 -8.7152481648071252 100 -0.97514935430550964 0.22154849761970358 -0 -0.83080686607308252 -3.6568100786456958 0 1 I I #
-394 coedge $-1 -1 -1 $-1 $235 $234 $643 $644 forward $236 $-1 #
-395 edge $-1 -1 -1 $-1 $237 -165.6826014891432 $645 170.81713634332877 $235 $646 forward @7 unknown T -1790.1780362235859 -84.728983575542003 103.43693195591869 -1462.040534152261 -10.17797220940804 103.43693195591869 #
-396 face $647 -1 -1 $-1 $208 $236 $19 $-1 $397 reversed single T -1790.1780362235891 -84.728983575542003 103.43693158649972 -1461.3758886594028 -7.2525241464566115 103.75 F #
-397 cone-surface $-1 -1 -1 $-1 -1802.5229111555379 -5.8350599646626176 100 0.9751493543055596 -0.22154849761948289 0 0.83080686607306131 3.6568100786458504 0 1 I I 0 1 3.7500000000000018 forward I I I I #
-398 point $-1 -1 -1 $-1 -1790.1780362235859 -10.177972209408054 103.43693195591869 #
-399 coedge $-1 -1 -1 $-1 $648 $239 $390 $641 forward $359 $-1 #
-400 coedge $-1 -1 -1 $-1 $239 $649 $241 $403 forward $359 $-1 #
-401 ellipse-curve $-1 -1 -1 $-1 -1789.8457134741736 -8.7152481648071252 100 -0.97514935430550964 0.22154849761970358 -0 -0.83080686607308252 -3.6568100786456958 0 1 I I #
-402 coedge $-1 -1 -1 $-1 $242 $241 $650 $651 forward $211 $-1 #
-403 edge $-1 -1 -1 $-1 $652 -170.81713634332866 $243 165.68260148914305 $241 $653 forward @7 unknown T -1790.1780362235859 -84.728983575542017 96.563068044081263 -1462.040534152261 -10.177972209408033 96.563068044081263 #
-404 point $-1 -1 -1 $-1 -1790.1780362235859 -10.177972209408054 96.563068044081263 #
-405 coedge $-1 -1 -1 $-1 $654 $655 $656 $406 forward $613 $-1 #
-406 edge $-1 -1 -1 $-1 $409 1.9823131892711978 $407 4.3008721179083924 $245 $657 forward @7 unknown T -1461.3758886594028 -81.803535512625899 96.563068253396466 -1460.8774045367741 -79.609449452300993 103.43693174660353 #
-407 vertex $-1 -1 -1 $-1 $651 $658 #
-408 straight-curve $-1 -1 -1 $-1 -1627.845728352487 -43.982515870744052 96.563068413484771 0.97514935430555971 -0.22154849761948292 0 I I #
-409 vertex $-1 -1 -1 $-1 $247 $659 #
-410 straight-curve $-1 -1 -1 $-1 -1627.845728352487 -43.982515870744052 103.43693158651519 -0.97514935430555882 0.2215484976194827 0 I I #
-411 coedge $-1 -1 -1 $-1 $265 $413 $660 $412 forward $375 $-1 #
-412 edge $-1 -1 -1 $-1 $661 -3.1415926535897745 $269 -1.772154245752867 $660 $662 forward @7 unknown T -1461.3758886594007 -81.803535512618836 100.00000000000014 -1460.0465976707007 -75.95263937365516 107.34846923109794 #
-413 coedge $-1 -1 -1 $-1 $411 $369 $663 $414 forward $375 $-1 #
-414 edge $-1 -1 -1 $-1 $371 1.772154245752867 $661 3.1415926535898118 $663 $664 forward @7 unknown T -1461.3758886594007 -81.803535512618836 92.651530768902063 -1460.0465976707007 -75.95263937365516 100.00000000000014 #
-415 coedge $-1 -1 -1 $-1 $665 $253 $635 $666 reversed $417 $-1 #
-416 coedge $-1 -1 -1 $-1 $253 $667 $255 $421 reversed $417 $-1 #
-417 loop $-1 -1 -1 $-1 $-1 $253 $668 T -1791.5073272063198 -90.57987968823825 100 -1462.0405341522612 -10.177972209404944 107.34846922559895 periphery $73 F #
-418 vertex $-1 -1 -1 $-1 $254 $669 #
-419 ellipse-curve $-1 -1 -1 $-1 -1789.8457134741736 -8.7152481648071252 100 0.97514935430550964 -0.22154849761970358 0 -1.6616137321461968 -7.313620157291532 0 1 I I #
-420 coedge $-1 -1 -1 $-1 $256 $255 $670 $671 reversed $257 $-1 #
-421 edge $-1 -1 -1 $-1 $258 -165.68260148913873 $672 170.81713634333317 $255 $673 forward @7 unknown T -1790.1780362235852 -84.728983575544589 107.34846922559893 -1462.0405341522612 -10.17797220940561 107.34846922559893 #
-422 face $674 -1 -1 $-1 $675 $257 $19 $-1 $382 forward single T -1790.1780362235852 -84.72898357557844 107.34846922559892 -1462.0405341522612 -10.177972209372804 200 F #
-423 point $-1 -1 -1 $-1 -1790.1780362235852 -10.17797220940561 107.34846922559893 #
-424 coedge $-1 -1 -1 $-1 $670 $265 $676 $425 forward $375 $-1 #
-425 edge $-1 -1 -1 $-1 $267 127.24706520872215 $426 130.2470652087222 $676 $677 forward @7 unknown T -1462.0405341522692 -84.728983575578397 200 -1461.3758886594105 -81.803535512661654 200 #
-426 vertex $-1 -1 -1 $-1 $261 $678 #
-427 straight-curve $-1 -1 -1 $-1 -1802.8552338081981 -7.2977835833947085 200 -0.97514935430551053 0.22154849761969525 0 I I #
-428 cface_ptr-ct-attrib $-1 -1 $-1 $-1 $262 1 1 1 1 1 1 1 1 1 1 1 1 0 1 0 1 1 1 $-1 $367 #
-429 coedge $-1 -1 -1 $-1 $679 $680 $158 $266 forward $681 $-1 #
-430 straight-curve $-1 -1 -1 $-1 -1461.3758886594105 -81.803535512661682 50.000000000000071 -0 0 1 I I #
-431 edge $-1 -1 -1 $-1 $267 349.50000033446486 $682 359.04240767995663 $679 $268 forward @7 unknown T -1461.3758886594105 -83.917641523730524 200 -1452.0706162979338 -81.803535512661654 200 #
-432 point $-1 -1 -1 $-1 -1461.3758886594105 -81.803535512661668 200 #
-433 point $-1 -1 -1 $-1 -1461.3758886594007 -81.803535512618836 107.34846923109792 #
-434 cshell $-1 -1 $-1 $683 $271 #
-435 cface $-1 -1 $684 $272 $685 0 #
-436 cface $-1 -1 $686 $164 $687 0 #
-437 face $688 -1 -1 $-1 $689 $690 $19 $-1 $691 forward double in T -463.64703489126151 -97.769228319614825 0 -460.32380743454814 -83.141988003309621 200 F #
-438 cface $-1 -1 $692 $96 $525 0 #
-439 cface_ptr-ct-attrib $-1 -1 $-1 $-1 $275 1 1 1 1 1 1 1 1 1 1 1 1 0 1 0 1 1 1 $-1 $165 #
-440 face $693 -1 -1 $-1 $694 $695 $19 $-1 $696 reversed single T 13.472469957889318 -45.44262697324973 96.25 227.96975135014668 6.0644040005040694 96.563068522990449 F #
-441 loop $-1 -1 -1 $-1 $-1 $697 $275 T 13.472469957889318 -45.44262697324973 103.43693147700955 227.96975135014668 6.0644040005040729 103.74999999999999 periphery $442 T #
-442 cone-surface $-1 -1 -1 $-1 227.6374285502514 -43.979902897819628 100 -0.97514935430551142 0.22154849761969531 0 0.8308068660738549 3.6568100786456568 0 1 I I 0 1 3.7499999999999885 forward I I I I #
-443 cface $-1 -1 $698 $57 $699 0 #
-444 face $700 -1 -1 $-1 $701 $702 $19 $-1 $703 forward single T -988.46007193312266 13.858291997565404 90.711285625999594 -979.20756425677837 23.726021698691511 109.28871437400041 F #
-445 cface_ptr-ct-attrib $-1 -1 $-1 $-1 $277 1 1 1 1 1 1 1 1 1 1 1 1 0 1 0 1 1 1 $-1 $166 #
-446 face $704 -1 -1 $-1 $705 $706 $19 $-1 $707 forward single T -1423.8654331618068 -89.502868944504741 0 -1413.4954718645668 -87.112810562964569 92.651530757777778 F #
-447 loop $-1 -1 -1 $-1 $-1 $708 $277 T -987.08451764655797 14.244238925156335 107.34799565428351 -979.34649426893532 16.028419602418953 200 periphery $448 F #
-448 plane-surface $-1 -1 -1 $-1 -1202.22568964014 -35.340915642132039 0 -0.22459096798042832 0.97445312719576938 0 -0.97445312719576938 -0.22459096798042832 -0 forward_v I I I I #
-449 cface $-1 -1 $709 $710 $167 0 #
-450 cface_ptr-ct-attrib $-1 -1 $-1 $-1 $279 1 1 1 1 1 1 1 1 1 1 1 1 0 1 0 1 1 1 $711 $712 #
-451 face $713 -1 -1 $-1 $714 $715 $19 $-1 $716 forward double in T -977.59352810861583 10.053965961678495 92.646183915154282 -976.85442323030429 13.354085013142191 107.35381608484575 F #
-452 loop $-1 -1 -1 $-1 $-1 $717 $279 T -978.46998066630215 13.353550323043107 -1.4210854715202004e-014 -977.59299341851647 14.69074818842725 200 periphery $453 F #
-453 plane-surface $-1 -1 -1 $-1 -978.46998064718252 14.690748159274392 200 -0.83620531227364636 -0.54841651664162472 -0 -0.54841651664162472 0.83620531227364636 0 forward_v I I I I #
-454 coedge $-1 -1 -1 $-1 $718 $718 $719 $720 reversed $280 $721 #
-455 cface $-1 -1 $722 $39 $723 0 #
-456 face $724 -1 -1 $-1 $725 $726 $19 $-1 $727 forward double in T -939.84854385554991 2.0271384688998761 -2.8421709430404007e-014 -938.18693021965635 9.3407582061882195 200.00000000000006 F #
-457 cface_ptr-ct-attrib $-1 -1 $-1 $-1 $283 1 1 1 1 1 1 1 1 1 1 1 1 0 1 0 1 1 1 $-1 $168 #
-458 loop $-1 -1 -1 $-1 $-1 $728 $283 T -950.88338109411097 2.0271384688998761 99.999999999999858 -938.51925297115429 10.325477808633737 107.34895857918848 periphery $173 F #
-459 cface_ptr-ct-attrib $-1 -1 $-1 $-1 $285 1 1 1 1 1 1 1 1 1 1 1 1 0 1 0 1 1 1 $-1 $729 #
-460 face $730 -1 -1 $-1 $731 $732 $19 $-1 $733 reversed single T -509.13497183461629 -87.278412156636819 93.12306089929568 -499.40686061379711 -80.446325091474634 106.87693910070443 F #
-461 loop $-1 -1 -1 $-1 $-1 $734 $285 T -499.40686061379722 -87.331908934891743 93.123060899285662 -499.17139366479137 -87.278412156636563 106.87693910071455 periphery $462 F #
-462 plane-surface $-1 -1 -1 $-1 -499.40686061379716 -87.278412156636691 100.00000000000006 0.22154849751422132 0.97514935432947469 1.9315085981422011e-014 4.2792282785355857e-015 1.8835093623603427e-014 -1 reverse_v I I I I #
-463 coedge $-1 -1 -1 $-1 $735 $736 $737 $738 reversed $286 $-1 #
-464 cface $-1 -1 $739 $272 $171 0 #
-465 cface_ptr-ct-attrib $-1 -1 $-1 $-1 $289 1 1 1 1 1 1 1 1 1 1 1 1 0 1 0 1 1 1 $-1 $740 #
-466 face $741 -1 -1 $-1 $742 $743 $19 $-1 $263 forward single T -938.51925296592788 -89.222669746856397 200 -510.46426292566878 10.803482237682434 200 F #
-467 loop $-1 -1 -1 $-1 $-1 $744 $289 T -949.28956208725754 7.878034151689981 107.34846913557885 -938.51925296592788 10.324988369944549 200.00000000000006 periphery $468 F #
-468 plane-surface $-1 -1 -1 $-1 -725.83405655251431 -40.442856900396649 0 -0.22154849761969528 -0.97514935430551153 0 0.97514935430551153 -0.22154849761969528 0 forward_v I I I I #
-469 coedge $-1 -1 -1 $-1 $745 $746 $747 $748 reversed $290 $-1 #
-470 coedge $-1 -1 -1 $-1 $749 $292 $735 $750 reversed $172 $-1 #
-471 coedge $-1 -1 -1 $-1 $292 $749 $751 $752 reversed $172 $-1 #
-472 coedge $-1 -1 -1 $-1 $753 $754 $755 $473 reversed $756 $-1 #
-473 edge $-1 -1 -1 $-1 $757 1.7721543094322438 $758 3.1415926535897736 $292 $759 forward @7 unknown T -939.84854385554991 2.0271384688998761 92.651530864421147 -938.51925297115429 7.878034151689981 99.999999999999858 #
-474 cface $-1 -1 $760 $29 $761 1 #
-475 face $762 -1 -1 $-1 $763 $764 $19 $-1 $35 reversed single T -35.237379170644886 8.0094698673864464 -1.4210854715202004e-014 -26.462458256468295 11.288867543403441 7.1054273576010019e-015 F #
-476 cface_ptr-ct-attrib $-1 -1 $-1 $-1 $294 1 1 1 1 1 1 1 1 1 1 1 1 0 1 0 1 1 1 $-1 $174 #
-477 face $765 -1 -1 $-1 $766 $767 $19 $-1 $179 forward single T -473.11268751238788 -91.448855731885175 0 -462.32466016024256 -88.962442134353452 92.657972206659053 F #
-478 loop $-1 -1 -1 $-1 $-1 $768 $294 T -35.237748038504925 9.4718321556541287 106.91663351319474 -27.3548751158846 11.289236411262388 200 periphery $179 F #
-479 cface_ptr-ct-attrib $-1 -1 $-1 $-1 $296 1 1 1 1 1 1 1 1 1 1 1 1 0 1 0 1 1 1 $-1 $769 #
-480 face $770 -1 -1 $-1 $771 $772 $19 $-1 $773 forward single T -463.64703489126151 -88.962442134353608 92.657972206659053 -35.237379170644971 13.958715696705363 99.999999999999986 F #
-481 loop $-1 -1 -1 $-1 $-1 $774 $296 T -32.933462836497995 -0.66852461961275367 94.331229356883696 -24.867566414016391 3.8192808656214146 105.66877064311642 periphery $482 T #
-482 plane-surface $-1 -1 -1 $-1 -25.028907779131885 3.7295117159237776 107.49999999999994 -0.48620180227917376 0.87384655830442182 -1.8877348773983921e-014 0.87384655830442071 0.48620180227917381 -5.5168268132726541e-015 forward_v I I I I #
-483 coedge $-1 -1 -1 $-1 $516 $775 $776 $777 reversed $297 $778 #
-484 cface $-1 -1 $779 $780 $177 0 #
-485 cface_ptr-ct-attrib $-1 -1 $-1 $-1 $300 1 1 1 1 1 1 1 1 1 1 1 1 0 1 0 1 1 1 $-1 $781 #
-486 face $782 -1 -1 $-1 $783 $784 $19 $-1 $488 forward single T -461.66001143160827 -91.887904446607251 0 -34.572730442010574 6.5467387112595468 92.645230400728906 F #
-487 loop $-1 -1 -1 $-1 $-1 $785 $300 T -471.87370926970181 -94.241947160512126 107.34816070411898 -461.66001143160827 -91.887904446607223 200 periphery $488 F #
-488 plane-surface $-1 -1 -1 $-1 -248.73748940339917 -42.813737621605767 0 0.2245909679804283 -0.97445312719576938 0 0.97445312719576938 0.2245909679804283 0 forward_v I I I I #
-489 coedge $-1 -1 -1 $-1 $786 $787 $788 $789 forward $301 $790 #
-490 coedge $-1 -1 -1 $-1 $791 $303 $792 $793 forward $178 $-1 #
-491 coedge $-1 -1 -1 $-1 $303 $791 $794 $795 reversed $178 $-1 #
-492 coedge $-1 -1 -1 $-1 $796 $797 $798 $493 forward $799 $-1 #
-493 edge $-1 -1 -1 $-1 $800 -43.082997618946273 $801 49.999999999999993 $798 $802 forward @7 unknown T -35.237379170645141 9.4722010235132785 0 -35.237379170644886 9.4722010235133354 93.082997618946266 #
-494 cface $-1 -1 $803 $305 $804 0 #
-495 face $805 -1 -1 $-1 $806 $551 $19 $-1 $807 forward double in T 1.1020975874586434 3.4172369229553929 92.649494086216976 2.7024462672976037 5.5861943748348963 107.35131365914164 F #
-496 cface $-1 -1 $180 $305 $808 0 #
-497 cell3d-cell $-1 -1 $809 $16 $-1 1 $305 #
-498 cface $-1 -1 $810 $499 $763 0 #
-499 cshell $-1 -1 $-1 $769 $811 #
-500 cface $-1 -1 $502 $305 $812 0 #
-501 cface $-1 -1 $813 $499 $182 1 #
-502 cface $-1 -1 $-1 $305 $182 0 #
-503 cface_ptr-ct-attrib $-1 -1 $-1 $-1 $309 1 1 1 1 1 1 1 1 1 1 1 1 0 1 0 1 1 1 $-1 $814 #
-504 face $815 -1 -1 $-1 $816 $817 $19 $-1 $35 reversed single T -462.32466016024262 -91.887904446607223 0 -34.57273044201056 9.4722010235133354 7.1054273576010019e-015 F #
-505 loop $-1 -1 -1 $-1 $-1 $818 $309 T 440.86281452790314 -95.949780622840919 0 451.91283148627571 -91.036299921046322 1.4210854715202004e-014 periphery $35 T #
-506 coedge $-1 -1 -1 $-1 $819 $820 $821 $822 reversed $310 $823 #
-507 coedge $-1 -1 -1 $-1 $824 $312 $825 $826 forward $183 $-1 #
-508 coedge $-1 -1 -1 $-1 $312 $827 $828 $829 forward $183 $-1 #
-509 coedge $-1 -1 -1 $-1 $830 $831 $832 $510 forward $833 $-1 #
-510 edge $-1 -1 -1 $-1 $834 -200 $835 0 $509 $836 forward @7 unknown T -26.46245825646831 9.9275807381819448 -1.4210854715202004e-014 -26.462458256468295 9.9275807381819572 200 #
-511 coedge $-1 -1 -1 $-1 $837 $838 $313 $512 forward $833 $-1 #
-512 edge $-1 -1 -1 $-1 $520 91.003835871857888 $519 108.99616412814213 $511 $839 forward @7 unknown T -27.355243983743556 11.288867543403427 91.003835871857873 -27.355243983743556 11.288867543403427 108.99616412814211 #
-513 pcurve $-1 -1 -1 $-1 0 forward { exppc nubs 1 open 2 
	-2648.6011682035728 1 -0 1 
	-70.829895440150452 2648.6011682035728 
	-70.829895440150452 0 
	0 
	-1 
	spline forward { ref 0 } I I I I 
	} 0 0 #
-514 coedge $-1 -1 -1 $-1 $840 $314 $841 $842 forward $517 $843 #
-515 coedge $-1 -1 -1 $-1 $314 $844 $791 $845 forward $517 $846 #
-516 coedge $-1 -1 -1 $-1 $792 $483 $185 $315 reversed $297 $847 #
-517 loop $-1 -1 -1 $-1 $-1 $848 $849 T -52.951025586134911 8.1395586561698376 0 42.811366815125659 84.710896165393137 200 periphery $850 F #
-518 pcurve $-1 -1 -1 $-1 2 $521 0 0 #
-519 vertex $-1 -1 -1 $-1 $793 $851 #
-520 vertex $-1 -1 -1 $-1 $842 $852 #
-521 intcurve-curve $-1 -1 -1 $-1 forward { surfintcur full nubs 3 open 8 
	0 3 3.6873513318476534 2 7.4509864699402284 2 9.6620694353301584 2 11.383102558714878 2 
	13.462017985365021 2 17.322261143194286 2 21.272163525101305 3 
	-27.355243983779843 11.288867543444471 91.003835871885542 
	-28.08275073007043 12.109867898150451 91.558291662082624 
	-28.91096267015849 12.84478994604693 92.310988767551322 
	-30.417658616319098 14.077007307122583 94.047219159517908 
	-31.18500044372113 14.644495756641396 95.140784138009735 
	-32.033870803424207 15.265689158429115 97.211166304564472 
	-32.256477497110744 15.426258807710468 98.022783104075174 
	-32.445470398115852 15.56284231461057 99.531571463094295 
	-32.455575802462924 15.570125595223692 100.19725183759425 
	-32.315871556497903 15.46919795578186 101.66246466016281 
	-32.134786821074741 15.338608776691869 102.43590677464478 
	-31.370832274321383 14.781626307526672 104.54126822880491 
	-30.608229450716095 14.222893180961981 105.69527248238029 
	-29.033499476530125 12.953156993914265 107.57901770554068 
	-28.133660460488937 12.167320158139372 108.40290842994146 
	-27.355243983779847 11.288867543444479 108.99616412811443 
	0.00067687332645321313 
	spline reversed { ref 4 } F -11.641438050082819 F -0 F 1.5707963267948877 F 4.7123889803846986 
	spline forward { sumsur 
	intcurve forward { exactcur full nubs 3 open 11 
	16.428216948223909 3 22.264660400028966 1 28.514660400028966 1 33.668542432051041 1 37.040863333989648 1 
	42.500569721082627 1 48.95571531384266 1 56.014896437397681 1 62.644758265809841 1 68.467094991240131 1 
	70.829895440150452 3 
	5.0018204277269085 8.1398921127585488 0 
	10.691929531533798 13.911713291520833 0 
	24.511120537670802 20.571676093771213 0 
	42.811366815125659 39.425969477366728 0 
	36.205199210856783 60.970356784494278 0 
	22.76411244378027 73.753362126398756 0 
	4.3044053464927226 84.710896165393137 0 
	-22.095625806830192 80.189599801431427 0 
	-45.973695234718839 65.310901282546951 0 
	-52.951025586134911 35.931456488181048 0 
	-39.574942554356397 19.942271776380565 0 
	-29.352302904132852 13.542573217431013 0 
	-27.355243983779808 11.288867543444464 0 
	0 
	null_surface 
	null_surface 
	nullbs 
	nullbs 
	-1 
	-1 
	I I 
	0 
	0 
	9 22.264660400028966 28.514660400028966 33.668542432051041 37.040863333989648 42.500569721082627 48.95571531384266 56.014896437397681 62.644758265809841 68.467094991240131 
	
	-1 
	none F F 1 F 0 } I I 
	straight -477.06359710156238 -66.077307600593116 0 0 0 1 I I 
	-477.06359710156238 -66.077307600593116 0 
	none F 16.428216948223909 F 70.829895440150452 F 0 F 200 OPEN OPEN NON_SINGULAR NON_SINGULAR 
	0 
	0 
	9 22.264660400028966 28.514660400028966 33.668542432051041 37.040863333989648 42.500569721082627 48.95571531384266 56.014896437397681 62.644758265809841 68.467094991240131 
	0 
	0 
	0 
	} I I I I 
	nubs 3 open 8 
	0 3 3.6873513318476534 3 7.4509864699402284 3 9.6620694353301584 3 11.383102558714878 3 
	13.462017985365021 3 17.322261143194286 3 21.272163525101305 3 
	-8.3410397370297193 4.3980923452348266 
	-7.7599036905214058 4.2832801928999675 
	-7.0632399078651975 4.1589477216074338 
	-6.4365557521353747 4.0303403302836625 
	-5.7969067746649277 3.8990723133675664 
	-5.1509082974865255 3.7489113778073886 
	-4.7032560245840163 3.5819084171048114 
	-4.4402665798807091 3.4837965151720716 
	-4.2546257850574944 3.3831985525389423 
	-4.1660339053267395 3.2793329586198956 
	-4.0970769453817031 3.1984874497390554 
	-4.0886670505830232 3.1176939706912563 
	-4.1414016915082348 3.036619686847887 
	-4.2051023007810366 2.9386863135173868 
	-4.3560346630158282 2.8433509699816057 
	-4.5797037420014055 2.74995617267634 
	-4.9950246447681499 2.5765356368273 
	-5.6363603637317805 2.4203908302921939 
	-6.2908574418091314 2.2830710758436719 
	-6.9605560752762141 2.1425618895041998 
	-7.7192367419122663 2.0079394806327553 
	-8.3410397370297353 1.8850929619446797 
	
	nubs 3 open 8 
	0 3 3.6873513318476534 3 7.4509864699402284 3 9.6620694353301584 3 11.383102558714878 3 
	13.462017985365021 3 17.322261143194286 3 21.272163525101305 3 
	70.829895440150452 91.003835871885542 
	70.542981310376589 91.558291662082624 
	70.267140823747638 92.310988767551322 
	70.032730352883007 93.17021612946381 
	69.793470405705463 94.047219159517908 
	69.568431350316686 95.140784138009735 
	69.413206711775544 96.44497337947098 
	69.322014409255729 97.211166304564472 
	69.258176136293542 98.022783104075174 
	69.227668361710101 98.871195552662215 
	69.203922129026509 99.531571463094295 
	69.201029679111869 100.19725183759425 
	69.219186626850544 100.8608607699903 
	69.241119242929756 101.66246466016281 
	69.293023622960675 102.43590677464478 
	69.370412579201769 103.17285769849551 
	69.514112599410211 104.54126822880491 
	69.736220354348845 105.69527248238029 
	69.978516888103272 106.62633254672885 
	70.226441077506564 107.57901770554068 
	70.522903529552522 108.40290842994146 
	70.829895440150452 108.99616412811443 
	
	-1 
	-1 
	I I 
	0 
	0 
	2 1.5812503180610429 19.693519355184723 
	
	-1 
	none F } I I #
-522 cface $-1 -1 $853 $23 $854 0 #
-523 face $855 -1 -1 $-1 $856 $857 $19 $-1 $35 reversed single T 2.7021618103386249 3.1389559375156324 -1.4210854715202004e-014 13.804792726458004 6.8629010143602045 0 F #
-524 cface_ptr-ct-attrib $-1 -1 $-1 $-1 $318 1 1 1 1 1 1 1 1 1 1 1 1 0 1 0 1 1 1 $-1 $186 #
-525 face $858 -1 -1 $-1 $859 $577 $19 $-1 $322 forward double in T 13.80479272645799 4.6016799690098429 0 15.466406607166448 11.915300783854761 200 F #
-526 loop $-1 -1 -1 $-1 $-1 $860 $318 T 12.973986010128511 0.94487054763542089 96.25 13.804792726458027 4.6016799690098429 103.75000000000001 periphery $527 F #
-527 plane-surface $-1 -1 -1 $-1 14.220196308645882 6.4300856657384458 100 0.9751493543294778 -0.22154849751420644 -6.6248723709735233e-027 -0.22154849751420647 -0.97514935432947802 1.2246467991473535e-016 forward_v I I I I #
-528 cface_ptr-ct-attrib $-1 -1 $-1 $-1 $320 1 1 1 1 1 1 1 1 1 1 1 1 0 1 0 1 1 1 $-1 $861 #
-529 face $862 -1 -1 $-1 $854 $863 $19 $-1 $115 forward single T 14.13711546750298 -91.036299921046322 0 441.52746002572349 6.0644040005040729 92.651530634045145 F #
-530 loop $-1 -1 -1 $-1 $-1 $864 $320 T 3.851991118186163 4.6016799690098509 -1.4210854715202004e-014 14.13711547272931 8.1398921127585488 0 periphery $35 T #
-531 coedge $-1 -1 -1 $-1 $865 $866 $867 $868 reversed $321 $-1 #
-532 coedge $-1 -1 -1 $-1 $869 $323 $566 $870 reversed $189 $-1 #
-533 coedge $-1 -1 -1 $-1 $323 $869 $331 $547 reversed $189 $-1 #
-534 edge $-1 -1 -1 $-1 $353 -3.1415926535898127 $871 -1.7721543425306292 $323 $872 forward @7 unknown T 12.143179144450194 -2.7119395311002172 99.999999999999858 13.472469974960349 3.1389559145116408 107.34846908593126 #
-535 cface $-1 -1 $873 $536 $874 0 #
-536 cshell $-1 -1 $-1 $537 $875 #
-537 cface $-1 -1 $324 $536 $191 0 #
-538 cface_ptr-ct-attrib $-1 -1 $-1 $-1 $326 1 1 1 1 1 1 1 1 1 1 1 1 0 1 0 1 1 1 $-1 $876 #
-539 face $877 -1 -1 $-1 $878 $879 $19 $-1 $115 forward single T 5.0016333581886201 6.0642169309859764 107.34828229643678 14.137302542247491 8.14007918228039 200 F #
-540 loop $-1 -1 -1 $-1 $-1 $880 $326 T 444.13695991720971 -93.396287866636939 0 465.80749664843762 -44.682898420904813 200 periphery $541 F #
-541 spline-surface $-1 -1 -1 $-1 forward { sumsur 
	intcurve forward { exactcur full nubs 3 open 7 
	0 3 1.9696992271422733 1 5.0992665269651818 1 7.6294054844047547 1 10.424490456279493 1 
	13.219575428154229 1 15.619457156851952 3 
	465.80749664843762 -44.682898420904813 0 
	463.21824673676429 -45.122279902911735 0 
	456.63861103911211 -47.10885496147764 0 
	448.19964149019972 -53.46259553779381 0 
	444.13695991720971 -65.384367063838539 0 
	450.65940211464522 -74.619696925078273 0 
	457.92390671166339 -84.068220171640903 0 
	454.09493180978632 -90.720416575324208 0 
	451.91283148612592 -93.395798428118255 0 
	0 
	null_surface 
	null_surface 
	nullbs 
	nullbs 
	-1 
	-1 
	I I 
	0 
	0 
	5 1.9696992271422733 5.0992665269651818 7.6294054844047547 10.424490456279493 13.219575428154229 
	
	-1 
	none F F 1 F 0 } I I 
	straight -477.06359710156238 -66.077307600593116 0 0 0 1 I I 
	-477.06359710156238 -66.077307600593116 0 
	none F 0 F 15.619457156851952 F 0 F 200 OPEN OPEN NON_SINGULAR NON_SINGULAR 
	0 
	0 
	5 1.9696992271422733 5.0992665269651818 7.6294054844047547 10.424490456279493 13.219575428154229 
	0 
	0 
	0 
	} I I I I #
-542 coedge $-1 -1 -1 $-1 $881 $882 $883 $884 reversed $327 $-1 #
-543 coedge $-1 -1 -1 $-1 $885 $329 $886 $887 reversed $192 $-1 #
-544 coedge $-1 -1 -1 $-1 $329 $885 $888 $889 forward $192 $-1 #
-545 coedge $-1 -1 -1 $-1 $890 $891 $892 $546 reversed $893 $894 #
-546 edge $-1 -1 -1 $-1 $895 -13.80387820140875 $896 -0.049999999999997158 $892 $897 forward @7 unknown T 452.91583052709757 -92.09268427333987 93.123060899285662 452.91583052711769 -92.092684273319634 106.87693910071444 #
-547 edge $-1 -1 -1 $-1 $353 3.5123047731677611e-016 $554 1.0149006814080748 $331 $582 forward @7 unknown T 1.1088322152041592 -2.7119395311002172 99.999999999999858 12.143179144450194 3.4274900039460219 106.37071108832602 #
-548 coedge $-1 -1 -1 $-1 $898 $332 $899 $581 reversed $551 $900 #
-549 coedge $-1 -1 -1 $-1 $332 $898 $901 $902 reversed $551 $903 #
-550 coedge $-1 -1 -1 $-1 $901 $899 $194 $333 forward $904 $905 #
-551 loop $-1 -1 -1 $-1 $-1 $549 $495 T 1.1085477583912871 3.4272055471320781 92.651327226691691 2.7024462672976037 5.5861943748348963 107.34875354784417 periphery $807 F #
-552 pcurve $-1 -1 -1 $-1 0 reversed { exppc nubs 3 open 2 
	-12.994121657884449 3 -0.15269948121239452 3 
	-14.995524379348902 106.42071108833618 
	-14.995524379348883 102.14023702944546 
	-14.995524379348865 97.859762970554669 
	-14.995524379348845 93.579288911663951 
	9.9999999999999994e-012 
	-1 
	spline forward { sumsur 
	intcurve reversed { exactcur full nubs 3 open 7 
	0 3 1.9696992271422733 1 5.0992665269651818 1 7.6294054844047547 1 10.424490456279493 1 
	13.219575428154229 1 15.619457156755619 3 
	-11.192503351562102 -43.126990088867203 200 
	-8.6032534398887677 -42.68760860686028 200 
	-2.0236177422365875 -40.701033548294376 200 
	6.4153518066757949 -34.347292971978206 200 
	10.47803337966581 -22.425521445933455 200 
	3.9555911822303012 -13.190191584693721 200 
	-3.3089134147002786 -3.7416683382450104 200 
	0.52006148694721022 2.9105280653055043 200 
	2.7021618104867828 5.5859099180240781 200 
	0 
	null_surface 
	null_surface 
	nullbs 
	nullbs 
	-1 
	-1 
	I I 
	0 
	0 
	5 1.9696992271422733 5.0992665269651818 7.6294054844047547 10.424490456279493 13.219575428154229 
	
	-1 
	none F F 1 F 0 } I I 
	straight 2.7021618103386249 5.5859099178424252 200 0 0 -1 I I 
	2.7021618103386249 5.5859099178424252 200 
	none F -15.619457156755619 F -0 F 0 F 2648.6011682035728 OPEN OPEN NON_SINGULAR NON_SINGULAR 
	0 
	0 
	5 -13.219575428154229 -10.424490456279493 -7.6294054844047547 -5.0992665269651818 -1.9696992271422733 
	0 
	0 
	0 
	} I I I I 
	} 0 0 #
-553 vertex $-1 -1 -1 $-1 $333 $906 #
-554 vertex $-1 -1 -1 $-1 $333 $907 #
-555 intcurve-curve $-1 -1 -1 $-1 forward { surfintcur full nubs 3 open 2 
	-13.146821139096687 3 -0 3 
	1.1088322152043 3.4274900039462328 93.426589430451614 
	1.1088322152042553 3.4274900039461649 97.808863143483848 
	1.1088322152042116 3.4274900039460974 102.19113685651607 
	1.108832215204167 3.4274900039460294 106.5734105695483 
	9.9999999999999994e-012 
	plane 4.2386240888883435 1.6860968076787799 92.500000000000057 -0.48620180263762358 -0.87384655810498302 -1.8524706271443404e-014 -0.8738465581049828 0.48620180263762358 5.4137654439749049e-015 reverse_v I I I I 
	spline forward { sumsur 
	intcurve forward { exactcur full nubs 3 open 7 
	0 3 1.9696992271422733 1 5.0992665269651818 1 7.6294054844047547 1 10.424490456279493 1 
	13.219575428154229 1 15.619457156755619 3 
	-11.192503351562102 -43.126990088867203 0 
	-8.6032534398887677 -42.68760860686028 0 
	-2.0236177422365875 -40.701033548294376 0 
	6.4153518066757949 -34.347292971978206 0 
	10.47803337966581 -22.425521445933455 0 
	3.9555911822303012 -13.190191584693721 0 
	-3.3089134147002786 -3.7416683382450104 0 
	0.52006148694721022 2.9105280653055043 0 
	2.7021618104867828 5.5859099180240781 0 
	0 
	null_surface 
	null_surface 
	nullbs 
	nullbs 
	-1 
	-1 
	I I 
	0 
	0 
	5 1.9696992271422733 5.0992665269651818 7.6294054844047547 10.424490456279493 13.219575428154229 
	
	-1 
	none F F 1 F 0 } I I 
	straight -477.06359710156238 -66.077307600593116 0 0 0 1 I I 
	-477.06359710156238 -66.077307600593116 0 
	none F 0 F 15.619457156755619 F 0 F 200 OPEN OPEN NON_SINGULAR NON_SINGULAR 
	0 
	0 
	5 1.9696992271422733 5.0992665269651818 7.6294054844047547 10.424490456279493 13.219575428154229 
	0 
	0 
	0 
	} I I I I 
	nullbs 
	nubs 3 open 2 
	-13.146821139096687 3 -0 3 
	14.995524379348902 93.426589430451614 
	14.995524379348883 97.808863143483848 
	14.995524379348865 102.19113685651607 
	14.995524379348845 106.5734105695483 
	
	-1 
	-1 
	I I 
	0 
	0 
	0 
	
	-1 
	none F } I I #
-556 cface $-1 -1 $908 $96 $440 0 #
-557 face $909 -1 -1 $-1 $910 $911 $19 $-1 $912 forward single T 12.973986010128511 -96.155833327681151 96.563068123459189 440.8628145279032 3.1389559375156302 103.43693187654081 F #
-558 cface $-1 -1 $601 $23 $913 0 #
-559 cface $-1 -1 $914 $96 $197 0 #
-560 cface_ptr-ct-attrib $-1 -1 $-1 $-1 $337 1 1 1 1 1 1 1 1 1 1 1 1 0 1 0 1 1 1 $915 $810 #
-561 face $916 -1 -1 $-1 $917 $918 $19 $-1 $488 forward single T -34.572730442010652 6.5467387112595361 107.49932174168492 -25.601269526411667 8.6144719173005768 200 F #
-562 loop $-1 -1 -1 $-1 $-1 $919 $337 T -34.905054806327733 -0.66852461961280429 0 -32.933462836497796 8.0094698673864464 200 periphery $563 F #
-563 plane-surface $-1 -1 -1 $-1 -36.256690293210795 13.958715696692352 99.999999999999986 -0.97514935442035655 -0.22154849711420266 0 0 -0 1 forward_v I I I I #
-564 coedge $-1 -1 -1 $-1 $920 $921 $922 $923 reversed $338 $-1 #
-565 coedge $-1 -1 -1 $-1 $924 $339 $925 $926 forward $198 $-1 #
-566 coedge $-1 -1 -1 $-1 $339 $924 $532 $870 forward $198 $-1 #
-567 coedge $-1 -1 -1 $-1 $927 $928 $929 $568 reversed $930 $-1 #
-568 edge $-1 -1 -1 $-1 $871 57.348469085931271 $931 150.00000000000003 $339 $932 forward @7 unknown T 13.472469974960319 3.1389559145116408 107.34846908593126 13.472469980186698 3.1389559375156368 200.00000000000006 #
-569 coedge $-1 -1 -1 $-1 $341 $340 $933 $934 forward $114 $-1 #
-570 coedge $-1 -1 -1 $-1 $921 $935 $340 $571 reversed $338 $-1 #
-571 edge $-1 -1 -1 $-1 $578 9.3680983376220208 $936 447.65003193137244 $340 $937 forward @7 unknown T 14.137115472729306 -91.036299921046322 200 441.5274600204458 6.0644040005040702 200 #
-572 coedge $-1 -1 -1 $-1 $938 $939 $341 $573 reversed $940 $-1 #
-573 edge $-1 -1 -1 $-1 $941 -220.21145019531264 $579 218.07048339843746 $341 $942 forward @7 unknown T 14.13711546750298 -91.036299897816491 107.34846936595483 441.52746002572349 6.0644040005040623 107.34846937076743 #
-574 coedge $-1 -1 -1 $-1 $943 $342 $939 $944 reversed $577 $-1 #
-575 coedge $-1 -1 -1 $-1 $342 $945 $946 $947 forward $577 $-1 #
-576 coedge $-1 -1 -1 $-1 $948 $949 $200 $343 forward $879 $-1 #
-577 loop $-1 -1 -1 $-1 $-1 $867 $525 T 13.80479272645799 4.6016799690098429 0 15.466406607166448 11.915300783854761 200 periphery $322 F #
-578 vertex $-1 -1 -1 $-1 $571 $950 #
-579 vertex $-1 -1 -1 $-1 $951 $952 #
-580 straight-curve $-1 -1 -1 $-1 14.137115472729311 6.0644040005040729 50 0 0 -1 I I #
-581 edge $-1 -1 -1 $-1 $586 -21.269770978975043 $553 -18.382748419253588 $899 $953 forward @7 unknown T 1.1083427767092948 3.4270005654565727 92.651041470461408 2.7026512489920371 5.5863993565293324 93.629778350159654 #
-582 ellipse-curve $-1 -1 -1 $-1 -11.220037768585541 10.287182652507568 100 -0.48620180263762358 -0.87384655810498302 -1.8524706271443404e-014 23.363216912991835 -12.999122183583358 -1.4474277573162874e-013 0.28051998190980182 I I #
-583 coedge $-1 -1 -1 $-1 $954 $346 $955 $956 reversed $585 $-1 #
-584 coedge $-1 -1 -1 $-1 $346 $954 $957 $958 forward $585 $-1 #
-585 loop $-1 -1 -1 $-1 $-1 $584 $854 T 2.7021618048475489 3.1389559145116408 -2.8421709430404007e-014 13.472469980186698 5.5859099178424252 92.651530914068758 periphery $199 F #
-586 vertex $-1 -1 -1 $-1 $581 $959 #
-587 straight-curve $-1 -1 -1 $-1 226.12376105926379 -45.174232034608899 92.651530914068744 -0.97514935432947791 0.22154849751420647 6.6248723709735247e-027 I I #
-588 coedge $-1 -1 -1 $-1 $960 $348 $961 $962 forward $351 $-1 #
-589 coedge $-1 -1 -1 $-1 $957 $963 $348 $590 forward $964 $-1 #
-590 edge $-1 -1 -1 $-1 $965 -220.21145019531264 $352 218.07048339843752 $589 $587 forward @7 unknown T 13.472469974960319 -93.961747960804928 92.651530914068744 440.86281453318088 3.1389559145116408 92.651530914068744 #
-591 coedge $-1 -1 -1 $-1 $349 $960 $927 $966 reversed $351 $-1 #
-592 coedge $-1 -1 -1 $-1 $929 $350 $323 $534 forward $321 $-1 #
-593 coedge $-1 -1 -1 $-1 $350 $865 $584 $958 forward $321 $-1 #
-594 face $967 -1 -1 $-1 $968 $351 $19 $-1 $66 forward single T 12.143179144450194 -99.812643406416754 92.651530914068744 440.86281453318088 3.1389559145116408 107.34846908593126 F #
-595 point $-1 -1 -1 $-1 13.472469974960319 3.1389559145116408 92.651530914068744 #
-596 point $-1 -1 -1 $-1 12.143179144450194 -2.7119395311002172 99.999999999999858 #
-597 cface $-1 -1 $969 $44 $422 0 #
-598 cface_ptr-ct-attrib $-1 -1 $-1 $-1 $357 1 1 1 1 1 1 1 1 1 1 1 1 0 1 0 1 1 1 $-1 $207 #
-599 face $970 -1 -1 $-1 $971 $972 $19 $-1 $973 forward single T -1462.5390182689202 -86.923069609592375 96.250000000000142 -1460.8774045367741 -79.609449452300993 103.74999999999986 F #
-600 cface $-1 -1 $974 $365 $210 1 #
-601 cface $-1 -1 $975 $23 $210 0 #
-602 cface_ptr-ct-attrib $-1 -1 $-1 $-1 $361 1 1 1 1 1 1 1 1 1 1 1 1 0 1 0 1 1 1 $975 $803 #
-603 loop $-1 -1 -1 $-1 $-1 $976 $361 T 2.7021618103386231 5.5859099178424003 0 3.851991118186163 6.8629010143602045 200 periphery $604 F #
-604 plane-surface $-1 -1 -1 $-1 3.8519911190327747 6.8629010153004515 200 0.74313864431689547 -0.66913747116930067 0 -0.66913747116930067 -0.74313864431689547 0 forward_v I I I I #
-605 coedge $-1 -1 -1 $-1 $977 $978 $979 $980 forward $362 $-1 #
-606 cell3d-cell $-1 -1 $981 $16 $-1 1 $982 #
-607 cshell $-1 -1 $-1 $983 $364 #
-608 cface $-1 -1 $984 $365 $985 0 #
-609 cface $-1 -1 $986 $214 $987 0 #
-610 face $988 -1 -1 $-1 $989 $990 $19 $-1 $991 forward single T -938.18693021965646 9.3407582061881449 96.25 -937.35612325851503 12.997568705106328 103.74999999999999 F #
-611 cface_ptr-ct-attrib $-1 -1 $-1 $-1 $368 1 1 1 1 1 1 1 1 1 1 1 1 0 1 0 1 1 1 $992 $215 #
-612 face $993 -1 -1 $-1 $994 $995 $19 $-1 $73 forward single T -1461.3758886594007 -83.918140548949196 100.00000000000014 -1450.988861628103 -75.95263937365516 107.34896825619342 F #
-613 loop $-1 -1 -1 $-1 $375 $654 $368 T -1462.5390182689202 -86.923069609592403 96.250000000000014 -1460.8774045367738 -79.609449452301021 103.75 hole $614 F #
-614 plane-surface $-1 -1 -1 $-1 -1460.0465976707007 -75.95263937365516 100.00000000000014 0.97514935430555971 -0.22154849761948298 0 0 0 -1 forward_v I I I I #
-615 coedge $-1 -1 -1 $-1 $996 $626 $216 $370 forward $997 $-1 #
-616 straight-curve $-1 -1 -1 $-1 -1461.3758886594105 -81.803535512661682 50.000000000000071 -0 0 1 I I #
-617 edge $-1 -1 -1 $-1 $371 220.21145019531303 $998 229.75385754080497 $996 $372 forward @7 unknown T -1461.3758886594007 -83.917641523730538 92.651530768892712 -1452.0706162979236 -81.803535512618836 92.651530768902077 #
-618 point $-1 -1 -1 $-1 -1461.3758886594007 -81.803535512618836 92.651530768902077 #
-619 coedge $-1 -1 -1 $-1 $373 $624 $999 $1000 forward $375 $-1 #
-620 coedge $-1 -1 -1 $-1 $634 $1001 $223 $380 forward $1002 $-1 #
-621 coedge $-1 -1 -1 $-1 $1003 $374 $626 $377 forward $623 $-1 #
-622 coedge $-1 -1 -1 $-1 $374 $1004 $634 $383 reversed $623 $-1 #
-623 loop $-1 -1 -1 $-1 $-1 $374 $1005 T -1462.0405341522692 -86.490636396647801 0 -1452.0706162979338 -81.803535512661654 1.4210854715202004e-014 periphery $35 T #
-624 coedge $-1 -1 -1 $-1 $619 $670 $1006 $1007 forward $375 $-1 #
-625 vertex $-1 -1 -1 $-1 $377 $1008 #
-626 coedge $-1 -1 -1 $-1 $615 $1009 $621 $377 reversed $997 $-1 #
-627 coedge $-1 -1 -1 $-1 $1010 $385 $379 $628 reversed $636 $-1 #
-628 edge $-1 -1 -1 $-1 $629 -170.81713634333317 $387 165.68260148913873 $379 $1011 forward @7 unknown T -1790.1780362235852 -84.728983575544589 92.651530774401039 -1462.0405341522612 -10.17797220940561 92.651530774401039 #
-629 vertex $-1 -1 -1 $-1 $628 $1012 #
-630 straight-curve $-1 -1 -1 $-1 -1462.0405341522687 -84.72898357557844 50.000000000000071 0 -0 -0.99999999999999911 I I #
-631 cface_ptr-ct-attrib $-1 -1 $-1 $-1 $381 1 1 1 1 1 1 1 1 1 1 1 1 0 1 0 1 1 1 $-1 $1013 #
-632 face $1014 -1 -1 $-1 $1015 $1016 $19 $-1 $263 forward single T -1462.0405341522692 -86.49063639664783 200 -1452.0706162979338 -81.803535512661654 200 F #
-633 vertex $-1 -1 -1 $-1 $1017 $1018 #
-634 coedge $-1 -1 -1 $-1 $1019 $620 $622 $383 forward $1002 $-1 #
-635 coedge $-1 -1 -1 $-1 $385 $1020 $415 $666 forward $636 $-1 #
-636 loop $-1 -1 -1 $-1 $-1 $385 $1015 T -1791.5073272063198 -90.57987968823825 92.651530774401039 -1462.0405341522612 -10.177972209404944 100 periphery $73 F #
-637 ellipse-curve $-1 -1 -1 $-1 -1789.8457134741736 -8.7152481648071252 100 0.97514935430550964 -0.22154849761970358 0 -1.6616137321461968 -7.313620157291532 0 1 I I #
-638 point $-1 -1 -1 $-1 -1790.1780362235852 -10.17797220940561 92.651530774401039 #
-639 coedge $-1 -1 -1 $-1 $640 $389 $1021 $1022 reversed $391 $-1 #
-640 coedge $-1 -1 -1 $-1 $390 $639 $648 $1023 forward $391 $-1 #
-641 edge $1024 -1 -1 $-1 $392 -334.35877103559682 $1025 -217 $399 $1026 forward @7 unknown T -1790.6765203402442 -38.372717648860501 100 -1676.2341905427884 -12.372058243453395 100 #
-642 point $-1 -1 -1 $-1 -1790.6765203402442 -12.372058243453395 100 #
-643 coedge $-1 -1 -1 $-1 $656 $1027 $655 $644 reversed $972 $-1 #
-644 edge $-1 -1 -1 $-1 $409 1.1592793575929834 $645 1.982313049727797 $394 $1028 forward @7 unknown T -1462.0405341522612 -84.728983575541989 103.43693158651519 -1461.3758886594028 -81.803535512625885 103.75 #
-645 vertex $-1 -1 -1 $-1 $644 $1029 #
-646 straight-curve $-1 -1 -1 $-1 -1628.6127543617827 -46.88470365101518 103.43693195591869 0.97514935430555882 -0.2215484976194827 0 I I #
-647 cface_ptr-ct-attrib $-1 -1 $-1 $-1 $396 1 1 1 1 1 1 1 1 1 1 1 1 0 1 0 1 1 1 $-1 $356 #
-648 coedge $-1 -1 -1 $-1 $649 $399 $640 $1023 reversed $359 $-1 #
-649 coedge $-1 -1 -1 $-1 $400 $648 $1030 $1031 reversed $359 $-1 #
-650 coedge $-1 -1 -1 $-1 $1032 $656 $654 $651 reversed $972 $-1 #
-651 edge $-1 -1 -1 $-1 $652 -1.9823130497277934 $407 -1.1592793575929865 $402 $1033 forward @7 unknown T -1462.0405341522612 -84.728983575542003 96.250000000000014 -1461.3758886594028 -81.803535512625899 96.563068413484785 #
-652 vertex $-1 -1 -1 $-1 $403 $1034 #
-653 straight-curve $-1 -1 -1 $-1 -1628.6127543617827 -46.88470365101518 96.563068044081263 -0.97514935430555971 0.22154849761948292 0 I I #
-654 coedge $-1 -1 -1 $-1 $1030 $405 $402 $651 reversed $613 $-1 #
-655 coedge $-1 -1 -1 $-1 $405 $1021 $394 $644 reversed $613 $-1 #
-656 coedge $-1 -1 -1 $-1 $650 $643 $245 $406 forward $972 $-1 #
-657 ellipse-curve $-1 -1 -1 $-1 -1461.7082114028472 -83.266259530946684 100 -0.97514935430555638 0.22154849761949758 0 -0.83080686607308518 -3.656810078645695 0 1 I I #
-658 point $-1 -1 -1 $-1 -1461.3758886594028 -81.803535512625899 96.563068413484771 #
-659 point $-1 -1 -1 $-1 -1461.3758886594028 -81.803535512625899 103.43693158651519 #
-660 coedge $-1 -1 -1 $-1 $1035 $1036 $250 $412 forward $995 $-1 #
-661 vertex $-1 -1 -1 $-1 $1037 $1038 #
-662 ellipse-curve $-1 -1 -1 $-1 -1461.7082114028469 -83.266259530946712 100 0.97514935430555971 -0.22154849761948298 0 -1.6616137321461968 -7.313620157291532 0 1 I I #
-663 coedge $-1 -1 -1 $-1 $1039 $1040 $251 $414 forward $1041 $-1 #
-664 ellipse-curve $-1 -1 -1 $-1 -1461.7082114028469 -83.266259530946712 100 0.97514935430555971 -0.22154849761948298 0 -1.6616137321461968 -7.313620157291532 0 1 I I #
-665 coedge $-1 -1 -1 $-1 $667 $415 $1020 $1042 forward $417 $-1 #
-666 edge $1043 -1 -1 $-1 $1044 217 $418 334.35877103559778 $635 $1045 forward @7 unknown T -1791.5073272063182 -42.029527727506348 100 -1677.0649974088615 -16.028868322099044 100 #
-667 coedge $-1 -1 -1 $-1 $416 $665 $624 $1007 reversed $417 $-1 #
-668 face $1046 -1 -1 $-1 $1047 $417 $19 $-1 $73 forward single T -1791.5073272063198 -90.57987968823825 100 -1462.0405341522612 -10.177972209404944 107.34846922559895 F #
-669 point $-1 -1 -1 $-1 -1791.5073272063182 -16.028868322099058 100 #
-670 coedge $-1 -1 -1 $-1 $624 $424 $1048 $671 forward $375 $-1 #
-671 edge $-1 -1 -1 $-1 $426 -149.99999999999991 $672 -57.348469225598855 $1048 $1049 forward @7 unknown T -1462.0405341522689 -84.72898357557844 107.34846922559892 -1462.0405341522612 -84.728983575544575 200 #
-672 vertex $-1 -1 -1 $-1 $1050 $1051 #
-673 straight-curve $-1 -1 -1 $-1 -1628.6127543617868 -46.884703651014242 107.34846922559893 0.97514935430555638 -0.22154849761949758 -0 I I #
-674 cface_ptr-ct-attrib $-1 -1 $-1 $-1 $422 1 1 1 1 1 1 1 1 1 1 1 1 0 1 0 1 1 1 $-1 $597 #
-675 face $1052 -1 -1 $-1 $444 $1053 $19 $-1 $1054 forward single T -1454.3702749153672 -86.490636396647758 107.34846922559154 -1454.1933722868469 -86.471623718635655 200 F #
-676 coedge $-1 -1 -1 $-1 $1055 $1056 $260 $425 forward $1016 $-1 #
-677 straight-curve $-1 -1 -1 $-1 -1433.1844925359298 42.281357962901197 200 -0.22154849761948298 -0.97514935430555971 0 I I #
-678 point $-1 -1 -1 $-1 -1462.0405341522689 -84.728983575578397 200 #
-679 coedge $-1 -1 -1 $-1 $1057 $429 $1056 $431 forward $681 $-1 #
-680 coedge $-1 -1 -1 $-1 $429 $1057 $1035 $1058 forward $681 $-1 #
-681 loop $-1 -1 -1 $-1 $-1 $429 $1059 T -1461.3758886594105 -83.917641523730538 107.34846923109792 -1452.0706162979236 -81.803535512618836 200 periphery $49 F #
-682 vertex $-1 -1 -1 $-1 $1060 $1061 #
-683 cface $-1 -1 $1062 $434 $1063 0 #
-684 cface $-1 -1 $1064 $272 $1065 0 #
-685 face $1066 -1 -1 $-1 $1067 $1068 $19 $-1 $1069 forward single T -937.85460747780132 -86.297221695908078 96.563067986355875 -509.96577870029455 12.997568705106328 100 F #
-686 cface $-1 -1 $1070 $164 $1071 0 #
-687 face $1072 -1 -1 $-1 $1071 $1073 $19 $-1 $1074 reversed single T -461.98887850535044 -91.887904446607223 96.250032470411796 -34.572730442010553 7.3272811928141 96.563068364125854 F #
-688 cface_ptr-ct-attrib $-1 -1 $-1 $-1 $437 1 1 1 1 1 1 1 1 1 1 1 1 0 1 0 1 1 1 $273 $1075 #
-689 face $1076 -1 -1 $-1 $1077 $1078 $19 $-1 $773 forward single T -463.64703489126151 -88.962442134353594 99.999999999999986 -35.237379170644964 13.958715696705363 107.34202779334092 F #
-690 loop $-1 -1 -1 $-1 $1079 $1080 $437 T -463.64703489126151 -97.769228319614825 0 -460.32380743454814 -83.141988003309621 200 periphery $691 F #
-691 plane-surface $-1 -1 -1 $-1 -463.64703489126151 -83.141988003309692 99.999999999999986 0.97514935442035655 0.22154849711420266 0 0 0 -1 forward_v I I I I #
-692 cface $-1 -1 $1081 $96 $694 0 #
-693 cface_ptr-ct-attrib $-1 -1 $-1 $-1 $440 1 1 1 1 1 1 1 1 1 1 1 1 0 1 0 1 1 1 $-1 $556 #
-694 face $1082 -1 -1 $-1 $1083 $1084 $19 $-1 $1085 reversed single T 227.3051057938317 -93.961748026110612 103.43693145631724 441.5274600204458 -42.517178631031022 103.75 F #
-695 loop $-1 -1 -1 $-1 $-1 $1086 $440 T 13.472469957889318 -45.44262697324973 96.25 227.96975135014668 6.0644040005040694 96.563068522990449 periphery $696 T #
-696 cone-surface $-1 -1 -1 $-1 227.6374285502514 -43.979902897819628 100 -0.97514935430551142 0.22154849761969531 0 0.83080686607385779 3.6568100786456696 0 1 I I 0 1 3.7500000000000018 forward I I I I #
-697 coedge $-1 -1 -1 $-1 $1087 $1088 $1089 $1090 forward $441 $-1 #
-698 cface $-1 -1 $1091 $57 $1092 0 #
-699 face $1093 -1 -1 $-1 $1094 $1095 $19 $-1 $448 forward single T -987.08451769569456 14.244238876019612 0 -979.34649421978929 16.028419651557826 92.652004394853179 F #
-700 cface_ptr-ct-attrib $-1 -1 $-1 $-1 $444 1 1 1 1 1 1 1 1 1 1 1 1 0 1 0 1 1 1 $-1 $276 #
-701 face $1096 -1 -1 $-1 $1097 $1098 $19 $-1 $1099 reversed single T -1422.4029986466803 -92.959529616162428 93.398796562307155 -1412.1479260352839 -91.279888815160817 106.60120343769306 F #
-702 loop $-1 -1 -1 $-1 $-1 $1100 $444 T -988.43158988980429 14.244238876019612 90.724328233682456 -979.34621689759933 21.211327486279629 109.27567176631761 periphery $703 F #
-703 spline-surface $-1 -1 -1 $-1 reversed { rotsur 
	intcurve reversed { exactcur full nubs 3 open 3 
	0 3 7.543935954440153 1 15.170530213819609 3 
	-985.06272535475705 5.4746345462379082 100.00000000000028 
	-982.52244860382348 5.6665771914677805 100.0000000000003 
	-977.41406149207694 6.0525655821919457 100.00000000000033 
	-972.61696262788928 4.2522028159648642 100.00000000000044 
	-970.20534443500901 3.3471166954283404 100.0000000000005 
	0 
	null_surface 
	null_surface 
	nullbs 
	nullbs 
	-1 
	-1 
	I I 
	0 
	0 
	1 7.543935954440153 
	
	-1 
	none F F 1 F 0 } I I 
	-1411.7460865128751 -85.170289356448194 99.999999999999986 -0.97445312696005038 -0.22459096900316258 6.4858299967168275e-026 
	none F -15.170530213819609 F -0 F 0 F 6.2831853071795862 OPEN PERIODIC NON_SINGULAR NON_SINGULAR 
	0 
	0 
	1 -7.543935954440153 
	0 
	0 
	0 
	} F -8.1848328769600922 F -0 F 1.7236736132121231 F 4.5595116939673765 #
-704 cface_ptr-ct-attrib $-1 -1 $-1 $-1 $446 1 1 1 1 1 1 1 1 1 1 1 1 0 1 0 1 1 1 $-1 $1101 #
-705 face $1102 -1 -1 $-1 $1103 $1104 $19 $-1 $263 forward single T -1414.1692448234826 -87.112810562964583 200 -986.41027113263488 14.244712532069741 200 F #
-706 loop $-1 -1 -1 $-1 $-1 $1105 $446 T -1423.8654331618068 -89.502868944504741 0 -1413.4954718645668 -87.112810562964569 92.651530757777778 periphery $707 F #
-707 plane-surface $-1 -1 -1 $-1 -1200.7292132955042 -38.07465916950364 0 0.2245909679804283 -0.97445312719576938 0 0.97445312719576938 0.2245909679804283 0 forward_v I I I I #
-708 coedge $-1 -1 -1 $-1 $1106 $1107 $1108 $1109 forward $447 $-1 #
-709 cface $-1 -1 $1110 $710 $1111 0 #
-710 cshell $-1 -1 $-1 $1112 $1113 #
-711 cface $-1 -1 $1114 $1115 $279 1 #
-712 cface $-1 -1 $1116 $710 $279 0 #
-713 cface_ptr-ct-attrib $-1 -1 $-1 $-1 $451 1 1 1 1 1 1 1 1 1 1 1 1 0 1 0 1 1 1 $1117 $1112 #
-714 face $1118 -1 -1 $-1 $1119 $1120 $19 $-1 $35 reversed single T -511.12890841821144 -91.229714848749865 0 -500.07889240582932 -86.297221683867974 0 F #
-715 loop $-1 -1 -1 $-1 $-1 $1121 $451 T -977.59352810861583 10.07409575391579 92.650996126045996 -976.85505108616644 13.354085013142191 107.34900387395398 periphery $716 F #
-716 spline-surface $-1 -1 -1 $-1 forward { sumsur 
	intcurve reversed { exactcur full nubs 3 open 6 
	71.696678502894173 3 75.486276080984595 1 79.790900006240591 1 84.080224598361809 1 86.934835825317975 1 
	89.05752432973334 3 
	-977.5929934185167 13.353550323043107 200 
	-975.76915052011248 9.1294480602664301 200 
	-979.43510541917237 -3.3011128426327252 200 
	-991.47868480976547 -16.034479812348835 200 
	-983.79189978263366 -32.57047784668994 200 
	-972.87474877326406 -39.526691009878689 200 
	-965.97458779558838 -38.861420489313232 200 
	-963.18422724366712 -38.387911636765082 200 
	0 
	null_surface 
	null_surface 
	nullbs 
	nullbs 
	-1 
	-1 
	I I 
	0 
	0 
	4 75.486276080984595 79.790900006240591 84.080224598361809 86.934835825317975 
	
	-1 
	none F F 1 F 0 } I I 
	straight -949.28956208176646 10.324988369944545 200 0 0 -1 I I 
	-949.28956208176646 10.324988369944545 200 
	none F -89.05752432973334 F -71.696678502894173 F 0 F 2648.6011682035728 OPEN OPEN NON_SINGULAR NON_SINGULAR 
	0 
	0 
	4 -86.934835825317975 -84.080224598361809 -79.790900006240591 -75.486276080984595 
	0 
	0 
	0 
	} F -72.610611644161793 F -71.696678502894173 F 92.646183915154253 F 107.35381608484572 #
-717 coedge $-1 -1 -1 $-1 $1122 $1123 $1124 $1125 forward $452 $-1 #
-718 coedge $-1 -1 -1 $-1 $454 $454 $1126 $1127 reversed $280 $1128 #
-719 coedge $-1 -1 -1 $-1 $1129 $1130 $1131 $720 forward $1132 $1133 #
-720 edge $-1 -1 -1 $-1 $1134 0 $1135 24.417069749215226 $719 $1136 forward @7 unknown T -985.69745511252779 16.027195017261235 90.724328233682456 -979.34621689759933 21.211327486279629 109.27567176631761 #
-721 pcurve $-1 -1 -1 $-1 0 reversed { exppc nubs 3 open 10 
	0 3 3.4564249634042166 3 7.6136695415136595 3 10.285644632170314 3 11.838240100282148 3 
	13.22761163559443 3 15.05787875667329 3 17.185341223851964 3 20.662528344879941 3 24.417069749215226 3 
	-70.829895440150437 109.27492078803223 
	-70.546963124080563 108.89821555638265 
	-70.274927288491426 108.35171071855193 
	-70.03885043507114 107.73594710349913 
	-69.754906987928564 106.99533216836276 
	-69.469280345631446 106.01529574668857 
	-69.247277855311168 104.78043270122147 
	-69.104590767011615 103.98675235938289 
	-68.992100725247738 103.10992975084669 
	-68.922328703934184 102.15593552347664 
	-68.881786513076491 101.60160134603655 
	-68.856517773042341 101.03171720268615 
	-68.847837255099662 100.45174298462393 
	-68.840069317611096 99.932741295941554 
	-68.845717868203153 99.414020047808137 
	-68.8645343815475 98.900305514301735 
	-68.889322024616476 98.22357161238989 
	-68.936380812892367 97.570336369515914 
	-69.002587424864927 96.94710201162026 
	-69.079544542450947 96.222668026324357 
	-69.180799444457477 95.553009461569914 
	-69.299611001515004 94.939117469571002 
	-69.493800098809672 93.935754373294316 
	-69.728746320005641 93.113500700354493 
	-69.964935139911717 92.462285291256435 
	-70.219963320079458 91.759126349416988 
	-70.518776509381368 91.139313013584811 
	-70.829895440150452 90.725079211967767 
	0.00057594343217291701 
	-1 
	spline forward { ref 2 } I I I I 
	} 0 0 #
-722 cface $-1 -1 $1137 $39 $1138 0 #
-723 face $1139 -1 -1 $-1 $1140 $1141 $19 $-1 $991 forward single T -939.01773698987165 5.6839485476355271 96.250000000000043 -938.18693021965635 9.3407582061881946 103.74999999999997 F #
-724 cface_ptr-ct-attrib $-1 -1 $-1 $-1 $456 1 1 1 1 1 1 1 1 1 1 1 1 0 1 0 1 1 1 $282 $1142 #
-725 face $1143 -1 -1 $-1 $1144 $1145 $19 $-1 $35 reversed single T -948.13973277391915 9.340758206188184 0 -937.85460747338527 12.878970564860737 0 F #
-726 loop $-1 -1 -1 $-1 $-1 $1146 $456 T -939.84854385554991 2.0271384688998761 -2.8421709430404007e-014 -938.18693021965635 9.3407582061882195 200.00000000000006 periphery $727 F #
-727 plane-surface $-1 -1 -1 $-1 -936.52531639283688 16.654378783841864 100 -0.97514935432947791 0.22154849751420641 0 0 -0 1 forward_v I I I I #
-728 coedge $-1 -1 -1 $-1 $1147 $1148 $754 $1149 forward $458 $-1 #
-729 cface $-1 -1 $1150 $1151 $285 0 #
-730 cface_ptr-ct-attrib $-1 -1 $-1 $-1 $460 1 1 1 1 1 1 1 1 1 1 1 1 0 1 0 1 1 1 $-1 $1152 #
-731 face $1153 -1 -1 $-1 $1154 $1155 $19 $-1 $1156 forward single T -508.73413383279029 -88.657219001044567 0 -487.06359710156238 -41.077307600593123 200 F #
-732 loop $-1 -1 -1 $-1 $-1 $1157 $460 T -509.13497183461629 -87.278412156636819 93.12306089929568 -499.40686061379711 -80.446325091474634 106.87693910070443 periphery $733 T #
-733 plane-surface $-1 -1 -1 $-1 -504.27091622420664 -83.862368624055435 92.500000000000242 -0.57472682901162198 -0.81834532565063622 -1.7887382044278657e-014 -0.81834532565063611 0.57472682901162209 7.329232094685507e-015 reverse_v I I I I #
-734 coedge $-1 -1 -1 $-1 $1158 $1159 $1160 $1161 reversed $461 $-1 #
-735 coedge $-1 -1 -1 $-1 $736 $463 $470 $750 forward $286 $-1 #
-736 coedge $-1 -1 -1 $-1 $463 $735 $1148 $1162 forward $286 $-1 #
-737 coedge $-1 -1 -1 $-1 $1163 $1164 $1165 $738 reversed $1166 $1167 #
-738 edge $-1 -1 -1 $-1 $1168 -12.944121831539988 $1169 -0.20269930755671339 $1165 $1170 forward @7 unknown T -950.88289165561105 8.1665684884457974 93.62928873799828 -950.88289165559092 8.1665684884660283 106.37071126200158 #
-739 cface $-1 -1 $1171 $272 $1067 0 #
-740 cface $-1 -1 $1172 $39 $289 0 #
-741 cface_ptr-ct-attrib $-1 -1 $-1 $-1 $466 1 1 1 1 1 1 1 1 1 1 1 1 0 1 0 1 1 1 $-1 $1064 #
-742 face $1173 -1 -1 $-1 $1092 $1174 $19 $-1 $1175 forward double in T -988.43158988980429 12.783032841629634 0 -986.74715758613956 20.091431450638385 200 F #
-743 loop $-1 -1 -1 $-1 $-1 $1176 $466 T -938.51925296592788 -89.222669746856397 200 -510.46426292566878 10.803482237682434 200 periphery $263 F #
-744 coedge $-1 -1 -1 $-1 $1177 $1178 $1179 $1180 forward $467 $-1 #
-745 coedge $-1 -1 -1 $-1 $1181 $469 $1182 $1183 forward $290 $-1 #
-746 coedge $-1 -1 -1 $-1 $469 $1181 $1184 $1185 forward $290 $-1 #
-747 coedge $-1 -1 -1 $-1 $1186 $1187 $1188 $748 forward $1189 $-1 #
-748 edge $-1 -1 -1 $-1 $1190 -150 $1191 -57.348469316307273 $1188 $1192 forward @7 unknown T -937.85460747338527 10.803482237682408 107.34846931630727 -937.85460747338516 10.803482237682431 200 #
-749 coedge $-1 -1 -1 $-1 $471 $470 $1163 $1193 reversed $172 $-1 #
-750 edge $-1 -1 -1 $-1 $1168 -1.0149007252875806 $758 3.5123047731677542e-016 $735 $1194 forward @7 unknown T -950.88289165560116 2.0271384688998761 93.629288738008313 -939.84854385554991 8.1665684884559884 99.999999999999858 #
-751 coedge $-1 -1 -1 $-1 $1195 $1196 $471 $752 forward $1197 $-1 #
-752 edge $-1 -1 -1 $-1 $757 218.07048339843752 $1198 229.11526240412019 $751 $1199 forward @7 unknown T -949.28956208725754 7.878034151689981 92.651530859361912 -938.51925297115429 10.324988369944549 92.651530864421147 #
-753 coedge $-1 -1 -1 $-1 $1200 $472 $1201 $1202 reversed $756 $-1 #
-754 coedge $-1 -1 -1 $-1 $472 $1203 $1204 $1149 reversed $756 $-1 #
-755 coedge $-1 -1 -1 $-1 $1204 $1205 $292 $473 forward $726 $-1 #
-756 loop $-1 -1 -1 $-1 $-1 $472 $1206 T -939.84854385554991 -95.073565406416648 92.651530864421147 -511.1289084129337 7.8780341516899881 107.34846913557885 periphery $173 F #
-757 vertex $-1 -1 -1 $-1 $752 $1207 #
-758 vertex $-1 -1 -1 $-1 $1162 $1208 #
-759 ellipse-curve $-1 -1 -1 $-1 -938.1869301241934 9.3407586263709064 100 -0.97514935432947791 0.22154849751420641 0 1.6616137313565189 7.3136201574709423 -9.1848509936049724e-016 1 I I #
-760 cface $-1 -1 $1209 $29 $766 0 #
-761 face $1210 -1 -1 $-1 $475 $833 $19 $-1 $184 forward double in T -27.355243983743627 9.9275807381819448 -1.4210854715202004e-014 -26.462458256468295 11.288867543403427 200 F #
-762 cface_ptr-ct-attrib $-1 -1 $-1 $-1 $475 1 1 1 1 1 1 1 1 1 1 1 1 0 1 0 1 1 1 $-1 $293 #
-763 face $1211 -1 -1 $-1 $1212 $1213 $19 $-1 $263 forward single T -34.905054806327719 6.5467387112595361 200 -25.601269526411667 9.9275807381819803 200 F #
-764 loop $-1 -1 -1 $-1 $-1 $1214 $475 T -35.237379170644886 8.0094698673864464 -1.4210854715202004e-014 -26.462458256468295 11.288867543403441 7.1054273576010019e-015 periphery $35 T #
-765 cface_ptr-ct-attrib $-1 -1 $-1 $-1 $477 1 1 1 1 1 1 1 1 1 1 1 1 0 1 0 1 1 1 $-1 $1215 #
-766 face $1216 -1 -1 $-1 $1217 $1218 $19 $-1 $263 forward single T -35.237379170644886 8.0094698673864464 200 -26.462458256468267 11.288867543403441 200 F #
-767 loop $-1 -1 -1 $-1 $-1 $1219 $477 T -473.11268751238788 -91.448855731885175 0 -462.32466016024256 -88.962442134353452 92.657972206659053 periphery $179 F #
-768 coedge $-1 -1 -1 $-1 $1220 $776 $1221 $1222 reversed $478 $-1 #
-769 cface $-1 -1 $501 $499 $296 0 #
-770 cface_ptr-ct-attrib $-1 -1 $-1 $-1 $480 1 1 1 1 1 1 1 1 1 1 1 1 0 1 0 1 1 1 $-1 $1223 #
-771 face $1224 -1 -1 $-1 $1225 $1226 $19 $-1 $773 forward single T -471.87412977347049 -97.769228319614825 100.00000000000013 -460.32380743454814 -91.887904446606825 107.35476959927108 F #
-772 loop $-1 -1 -1 $-1 $-1 $1227 $480 T -463.64703489126151 -88.962442134353608 92.657972206659053 -35.237379170644971 13.958715696705363 99.999999999999986 periphery $773 F #
-773 cone-surface $-1 -1 -1 $-1 -247.24636766897558 -41.668092323351665 99.999999999999986 0.97514935442035655 0.22154849711420269 8.1992174869626585e-026 -1.6616137283564905 7.3136201581525322 -1.8369701987209941e-015 1 I I 0 1 7.4999999999998543 forward I I I I #
-774 coedge $-1 -1 -1 $-1 $1228 $1229 $820 $1230 reversed $481 $-1 #
-775 coedge $-1 -1 -1 $-1 $483 $1231 $1232 $1233 reversed $297 $1234 #
-776 coedge $-1 -1 -1 $-1 $768 $841 $483 $777 forward $478 $-1 #
-777 edge $-1 -1 -1 $-1 $520 0.054886580906255276 $1235 5.9482275875399635 $776 $1236 forward @7 unknown T -35.237748038504925 9.4718321556541287 106.91663351319474 -27.3548751158846 11.289236411262388 108.99653299600105 #
-778 pcurve $-1 -1 -1 $-1 -1 $1236 0 0 #
-779 cface $-1 -1 $1237 $780 $1238 0 #
-780 cshell $-1 -1 $-1 $1239 $1240 #
-781 cface $-1 -1 $1241 $607 $300 0 #
-782 cface_ptr-ct-attrib $-1 -1 $-1 $-1 $486 1 1 1 1 1 1 1 1 1 1 1 1 0 1 0 1 1 1 $-1 $1242 #
-783 face $1243 -1 -1 $-1 $1244 $1245 $19 $-1 $1054 forward single T -1454.3702749153672 -86.490636396647758 0 -1454.1933722868469 -86.471623718635655 92.651530774408457 F #
-784 loop $-1 -1 -1 $-1 $-1 $1246 $486 T -461.66001143160827 -91.887904446607251 0 -34.572730442010574 6.5467387112595468 92.645230400728906 periphery $488 F #
-785 coedge $-1 -1 -1 $-1 $1247 $1248 $1249 $1250 reversed $487 $-1 #
-786 coedge $-1 -1 -1 $-1 $1251 $489 $1252 $1253 reversed $301 $1254 #
-787 coedge $-1 -1 -1 $-1 $489 $1255 $1256 $1257 forward $301 $1258 #
-788 coedge $-1 -1 -1 $-1 $1259 $1260 $1261 $789 reversed $1262 $-1 #
-789 edge $-1 -1 -1 $-1 $1263 -3.8943879632533838 $1264 -0 $489 $1265 forward @7 unknown T -504.75644738631149 -93.787907232232882 92.64677018441688 -502.20107313357857 -91.229139587586658 94.030245735732947 #
-790 pcurve $-1 -1 -1 $-1 2 $1265 0 0 #
-791 coedge $-1 -1 -1 $-1 $491 $490 $837 $845 reversed $178 $-1 #
-792 coedge $-1 -1 -1 $-1 $1231 $516 $490 $793 reversed $297 $1266 #
-793 edge $-1 -1 -1 $-1 $800 0 $519 9.8302049266278555 $490 $1267 forward @7 unknown T -35.237748289972458 9.4718319041865939 91.003466752530016 -27.354874864414111 11.289236662730616 93.083366738272773 #
-794 coedge $-1 -1 -1 $-1 $1268 $1269 $491 $795 forward $764 $-1 #
-795 edge $-1 -1 -1 $-1 $801 449.35492136165902 $1270 457.44369953571459 $491 $1271 forward @7 unknown T -35.237379170644886 9.4722010235133354 0 -27.355243983743492 11.288867543403441 0 #
-796 coedge $-1 -1 -1 $-1 $1272 $492 $1273 $1274 forward $799 $-1 #
-797 coedge $-1 -1 -1 $-1 $492 $1232 $1275 $1276 forward $799 $-1 #
-798 coedge $-1 -1 -1 $-1 $1277 $1278 $303 $493 forward $1279 $-1 #
-799 loop $-1 -1 -1 $-1 $-1 $1272 $1280 T -36.256690293213978 8.0094698673864411 0 -34.905054806327719 13.958715696705363 200 periphery $563 F #
-800 vertex $-1 -1 -1 $-1 $793 $1281 #
-801 vertex $-1 -1 -1 $-1 $795 $1282 #
-802 straight-curve $-1 -1 -1 $-1 -35.237379170644907 9.47220102351333 49.999999999999993 -0 0 -1 I I #
-803 cface $-1 -1 $1283 $305 $361 0 #
-804 face $1284 -1 -1 $-1 $1285 $1286 $19 $-1 $1287 forward single T -27.800454206645846 -27.964274642601922 0 4.4233863603347396 55.541904270223696 200 F #
-805 cface_ptr-ct-attrib $-1 -1 $-1 $-1 $495 1 1 1 1 1 1 1 1 1 1 1 1 0 1 0 1 1 1 $853 $304 #
-806 face $1288 -1 -1 $-1 $808 $1289 $19 $-1 $604 forward double in T 3.8519911181861346 6.8629010143601761 0 5.0018204277269263 8.1398921127585488 200 F #
-807 spline-surface $-1 -1 -1 $-1 forward { ref 18 } F -15.619457156755619 F -14.992644708610685 F 92.64868634085839 F 107.35050591378302 #
-808 face $1290 -1 -1 $-1 $60 $1291 $19 $-1 $1292 forward double in T 5.0011720661121934 8.1392437511438303 90.041088499997244 11.495040213404346 13.58649560920083 109.95891150000281 F #
-809 cell3d-cell $-1 -1 $1113 $16 $-1 1 $1151 #
-810 cface $-1 -1 $1293 $499 $337 0 #
-811 cell3d-cell $-1 -1 $1294 $16 $-1 1 $499 #
-812 face $1295 -1 -1 $-1 $1296 $1297 $19 $-1 $1298 forward single T -39.486960917660333 -44.26576946198081 0 -11.192503351562102 8.6148687261680124 200 F #
-813 cface $-1 -1 $1299 $499 $561 0 #
-814 cface $-1 -1 $1300 $536 $309 0 #
-815 cface_ptr-ct-attrib $-1 -1 $-1 $-1 $504 1 1 1 1 1 1 1 1 1 1 1 1 0 1 0 1 1 1 $-1 $1301 #
-816 face $1302 -1 -1 $-1 $1303 $1304 $19 $-1 $1305 forward double in T 446.71290545858272 -98.623872123100199 92.646681475703531 449.61365781318523 -95.949295678498302 107.3533185242965 F #
-817 loop $-1 -1 -1 $-1 $-1 $1273 $504 T -462.32466016024262 -91.887904446607223 0 -34.57273044201056 9.4722010235133354 7.1054273576010019e-015 periphery $35 T #
-818 coedge $-1 -1 -1 $-1 $1306 $1307 $1308 $1309 reversed $505 $-1 #
-819 coedge $-1 -1 -1 $-1 $1310 $506 $1311 $1312 forward $310 $1313 #
-820 coedge $-1 -1 -1 $-1 $506 $1310 $1314 $1230 reversed $310 $1315 #
-821 coedge $-1 -1 -1 $-1 $1314 $1316 $1317 $822 forward $1297 $1318 #
-822 edge $-1 -1 -1 $-1 $1319 -23.685693233826282 $1320 -18.346481145884962 $821 $1321 forward @7 unknown T -25.601666381638694 3.8188840103784543 105.66837378788647 -24.834948551924942 8.6148687261680124 107.50005001372219 #
-823 pcurve $-1 -1 -1 $-1 0 reversed { exppc nubs 3 open 19 
	-23.685693233826282 3 -21.895090345345658 3 -19.933182235225431 3 -17.335486960433435 3 -15.10209191614403 3 
	-13.355283360908794 3 -12.57855027561239 3 -12.096379525958708 3 -11.958059554500121 3 -11.873622057238721 3 
	-11.79737201075789 3 -11.700030890764598 3 -11.501705760651042 3 -10.336701408822407 3 -8.0553388063636717 3 
	-5.530426085496793 3 -2.6600403332900551 3 -0.36121891367515663 3 -0.0025737006043513588 3 
	-71.696678502894173 92.500346841504836 
	-71.860723916134717 92.505996250639853 
	-72.021569308914948 92.58057023629928 
	-72.177589827754247 92.72609416544546 
	-72.348536676564322 92.885540226124334 
	-72.509566521377323 93.126481408663579 
	-72.658477180661606 93.439708094650882 
	-72.855644679992267 93.854440812218428 
	-73.029920061499212 94.392031912089251 
	-73.176513887850717 95.026421234813839 
	-73.302549427305252 95.571843934416904 
	-73.407774994349438 96.187609232014438 
	-73.488352750799237 96.856078642355257 
	-73.551375150122666 97.378909606757219 
	-73.598871340018391 97.930330406193335 
	-73.629334650478071 98.501234523470004 
	-73.642880417156832 98.755091830896006 
	-73.652999372105555 99.011783782719149 
	-73.659618040660931 99.270468630711093 
	-73.663726695795461 99.431051808435171 
	-73.666479733055809 99.592150661529772 
	-73.667869177839663 99.753560873914353 
	-73.668267766851926 99.799864503875725 
	-73.668554031524948 99.84618293501984 
	-73.668727903050723 99.892511329956577 
	-73.668834043012481 99.920792522320525 
	-73.668898293855264 99.949075962363537 
	-73.668920649818574 99.977360549220776 
	-73.668940838044151 100.00290253154503 
	-73.668926861419735 100.02844458581065 
	-73.668878720967328 100.05398590128317 
	-73.668817264669656 100.08659204867513 
	-73.668700133966581 100.11919547266544 
	-73.668527342811672 100.15179448677692 
	-73.668175293972666 100.21821249918194 
	-73.667592254559423 100.28460149628614 
	-73.666778512344806 100.35094722554668 
	-73.661998416041541 100.74067626931189 
	-73.649284201804875 101.12728587397704 
	-73.628844762504812 101.50791725747834 
	-73.58881935628105 102.25328632179041 
	-73.51985190902424 102.96409456249729 
	-73.425499005736611 103.62021910557812 
	-73.321073323688125 104.34638916005007 
	-73.186466953979973 104.99909005860849 
	-73.02716867122885 105.55284032284428 
	-72.846074284329475 106.18235787234491 
	-72.633708494220997 106.68218398882729 
	-72.396440021574122 107.0180924567791 
	-72.206417531844082 107.28711329502845 
	-72.00472960922427 107.4448466042949 
	-71.794994763944914 107.48790887472352 
	-71.762273475709222 107.49462713348925 
	-71.729497776488898 107.49852292571155 
	-71.696678502894187 107.49965315849519 
	0.00030562242813686713 
	-1 
	spline forward { ref 8 } I I I I 
	} 0 0 #
-824 coedge $-1 -1 -1 $-1 $1311 $507 $1322 $1323 forward $183 $-1 #
-825 coedge $-1 -1 -1 $-1 $1324 $1325 $1326 $826 forward $1327 $-1 #
-826 edge $-1 -1 -1 $-1 $834 103.56471163048414 $1328 105.13503036437334 $825 $1329 forward @7 unknown T -26.46245825646831 8.6144718709409602 -1.4210854715202004e-014 -25.601269526411667 9.9275807381819448 0 #
-827 coedge $-1 -1 -1 $-1 $508 $1311 $1330 $1331 forward $183 $-1 #
-828 coedge $-1 -1 -1 $-1 $1332 $1333 $1334 $829 forward $1213 $-1 #
-829 edge $-1 -1 -1 $-1 $1335 -105.13503036437335 $835 -103.56471163048415 $828 $1336 forward @7 unknown T -26.462458256468295 8.6144718709409602 200 -25.601269526411667 9.9275807381819448 200 #
-830 coedge $-1 -1 -1 $-1 $838 $509 $1337 $1338 forward $833 $-1 #
-831 coedge $-1 -1 -1 $-1 $509 $837 $1268 $1339 forward $833 $-1 #
-832 coedge $-1 -1 -1 $-1 $1340 $1341 $312 $510 reversed $1342 $-1 #
-833 loop $-1 -1 -1 $-1 $-1 $509 $761 T -27.355243983743627 9.9275807381819448 -1.4210854715202004e-014 -26.462458256468295 11.288867543403427 200 periphery $184 F #
-834 vertex $-1 -1 -1 $-1 $826 $1343 #
-835 vertex $-1 -1 -1 $-1 $1338 $1344 #
-836 straight-curve $-1 -1 -1 $-1 -26.462458256468306 9.9275807381819572 200 0 -0 1 I I #
-837 coedge $-1 -1 -1 $-1 $831 $511 $515 $845 reversed $833 $-1 #
-838 coedge $-1 -1 -1 $-1 $511 $830 $514 $842 reversed $833 $-1 #
-839 straight-curve $-1 -1 -1 $-1 -27.355243983743556 11.288867543403427 200 0 0 -1 I I #
-840 coedge $-1 -1 -1 $-1 $1345 $514 $1346 $1347 forward $517 $1348 #
-841 coedge $-1 -1 -1 $-1 $776 $1220 $838 $842 reversed $478 $-1 #
-842 edge $-1 -1 -1 $-1 $520 108.99616412814211 $1349 200 $514 $1350 forward @7 unknown T -27.355243983743556 11.288867543403427 108.99616412814211 -27.355243983743556 11.288867543403427 200 #
-843 pcurve $-1 -1 -1 $-1 0 forward { exppc nubs 1 open 2 
	0 1 200 1 
	70.829895440150452 0 
	70.829895440150452 200 
	0 
	-1 
	spline forward { ref 13 } I I I I 
	} 0 0 #
-844 coedge $-1 -1 -1 $-1 $515 $1351 $1352 $1353 forward $517 $1354 #
-845 edge $-1 -1 -1 $-1 $1270 0 $519 91.003835871857873 $515 $1350 forward @7 unknown T -27.355243983743556 11.288867543403427 0 -27.355243983743556 11.288867543403427 91.003835871857873 #
-846 pcurve $-1 -1 -1 $-1 0 forward { ref 29 } 0 0 #
-847 pcurve $-1 -1 -1 $-1 -1 $521 0 0 #
-848 coedge $-1 -1 -1 $-1 $1351 $1345 $1355 $1356 forward $517 $1357 #
-849 face $1358 -1 -1 $-1 $1359 $517 $19 $-1 $850 forward single T -52.951025586134911 8.1395586561698376 0 42.811366815125659 84.710896165393137 200 F #
-850 spline-surface $-1 -1 -1 $-1 forward { ref 13 } I I I I #
-851 point $-1 -1 -1 $-1 -27.355243983743556 11.288867543403427 91.003835871857873 #
-852 point $-1 -1 -1 $-1 -27.355243983743556 11.288867543403427 108.99616412814211 #
-853 cface $-1 -1 $335 $23 $495 1 #
-854 face $1360 -1 -1 $-1 $107 $585 $19 $-1 $199 forward single T 2.7021618048475489 3.1389559145116408 -2.8421709430404007e-014 13.472469980186698 5.5859099178424252 92.651530914068758 F #
-855 cface_ptr-ct-attrib $-1 -1 $-1 $-1 $523 1 1 1 1 1 1 1 1 1 1 1 1 0 1 0 1 1 1 $-1 $317 #
-856 face $1361 -1 -1 $-1 $318 $1362 $19 $-1 $263 forward single T 3.8519911181861346 4.6016799690098509 200 14.13711547272931 8.1398921127585488 200 F #
-857 loop $-1 -1 -1 $-1 $-1 $1363 $523 T 2.7021618103386249 3.1389559375156324 -1.4210854715202004e-014 13.804792726458004 6.8629010143602045 0 periphery $35 T #
-858 cface_ptr-ct-attrib $-1 -1 $-1 $-1 $525 1 1 1 1 1 1 1 1 1 1 1 1 0 1 0 1 1 1 $974 $438 #
-859 face $1364 -1 -1 $-1 $761 $1342 $19 $-1 $1365 forward double in T -34.905054806327733 8.0094698673864411 -1.4210854715202004e-014 -26.462458256468267 9.9275807381819803 200 F #
-860 coedge $-1 -1 -1 $-1 $1089 $1366 $605 $980 reversed $526 $-1 #
-861 cface $-1 -1 $600 $365 $320 0 #
-862 cface_ptr-ct-attrib $-1 -1 $-1 $-1 $529 1 1 1 1 1 1 1 1 1 1 1 1 0 1 0 1 1 1 $-1 $1367 #
-863 loop $-1 -1 -1 $-1 $-1 $1368 $529 T 14.13711546750298 -91.036299921046322 0 441.52746002572349 6.0644040005040729 92.651530634045145 periphery $115 F #
-864 coedge $-1 -1 -1 $-1 $1369 $1370 $1363 $1371 forward $530 $-1 #
-865 coedge $-1 -1 -1 $-1 $593 $531 $1372 $1373 forward $321 $-1 #
-866 coedge $-1 -1 -1 $-1 $531 $1374 $1375 $1376 reversed $321 $-1 #
-867 coedge $-1 -1 -1 $-1 $1377 $1378 $977 $868 forward $577 $-1 #
-868 edge $-1 -1 -1 $-1 $1379 -150 $1380 -53.749999999999986 $867 $1381 forward @7 unknown T 13.80479272645799 4.6016799690098429 0 13.804792726458025 4.6016799690098509 96.250000000000014 #
-869 coedge $-1 -1 -1 $-1 $533 $532 $549 $902 reversed $189 $-1 #
-870 edge $-1 -1 -1 $-1 $1382 -229.11526143402216 $871 -218.07048339843752 $566 $1383 forward @7 unknown T 2.7021618048475489 3.1389559145116408 107.34846908593126 13.472469974960319 5.5859099178424216 107.34846909099046 #
-871 vertex $-1 -1 -1 $-1 $966 $1384 #
-872 ellipse-curve $-1 -1 -1 $-1 13.804792875806783 4.6016806263708006 100 -0.97514935432947791 0.22154849751420644 0 1.6616137313565189 7.3136201574709423 -9.1848509936049724e-016 1 I I #
-873 cface $-1 -1 $1385 $536 $968 0 #
-874 face $1386 -1 -1 $-1 $557 $1387 $19 $-1 $1388 forward single T 440.36433056834903 -96.155833327681151 96.250000000000142 442.02594429970554 -88.842213170210343 103.74999999999986 F #
-875 cell3d-cell $-1 -1 $1389 $16 $-1 1 $536 #
-876 cface $-1 -1 $1390 $1391 $326 0 #
-877 cface_ptr-ct-attrib $-1 -1 $-1 $-1 $539 1 1 1 1 1 1 1 1 1 1 1 1 0 1 0 1 1 1 $-1 $1392 #
-878 face $1393 -1 -1 $-1 $1394 $904 $19 $-1 $1395 forward single T -11.192503351562102 -43.126990088867203 0 10.47803337966581 5.5863993565293324 200 F #
-879 loop $-1 -1 -1 $-1 $-1 $576 $539 T 5.0016333581886201 6.0642169309859764 107.34828229643678 14.137302542247491 8.14007918228039 200 periphery $115 F #
-880 coedge $-1 -1 -1 $-1 $892 $1396 $1397 $1398 forward $540 $1399 #
-881 coedge $-1 -1 -1 $-1 $882 $542 $1400 $1401 reversed $327 $-1 #
-882 coedge $-1 -1 -1 $-1 $542 $881 $885 $1402 forward $327 $-1 #
-883 coedge $-1 -1 -1 $-1 $886 $1403 $542 $884 forward $1404 $-1 #
-884 edge $-1 -1 -1 $-1 $1405 -1.933181351651993e-014 $1406 1.1603058739141345 $542 $1407 forward @7 unknown T 442.8567511653838 -92.017490156636669 93.12306089929568 452.58486238620299 -85.18540309147474 100.00000000000028 #
-885 coedge $-1 -1 -1 $-1 $544 $543 $882 $1402 reversed $192 $-1 #
-886 coedge $-1 -1 -1 $-1 $1397 $883 $543 $887 forward $1404 $-1 #
-887 edge $-1 -1 -1 $-1 $1406 0 $895 0.3394025124822076 $543 $1408 forward @7 unknown T 452.58486238620293 -92.092684273329652 93.12306089929568 452.91583052710774 -92.017490156636669 93.12306089929568 #
-888 coedge $-1 -1 -1 $-1 $1400 $1409 $544 $889 reversed $1410 $-1 #
-889 edge $-1 -1 -1 $-1 $1411 0 $896 0.3394025124820248 $888 $1412 forward @7 unknown T 452.58486238620287 -92.092684273329866 106.87693910070443 452.91583052710752 -92.017490156636924 106.87693910070443 #
-890 coedge $-1 -1 -1 $-1 $1413 $545 $880 $1398 reversed $893 $1414 #
-891 coedge $-1 -1 -1 $-1 $545 $1413 $1415 $1416 reversed $893 $1417 #
-892 coedge $-1 -1 -1 $-1 $1415 $880 $329 $546 forward $540 $1418 #
-893 loop $-1 -1 -1 $-1 $-1 $891 $1419 T 451.91261185514344 -93.396018059100712 92.651417853308701 452.91605015809 -92.092464642347451 107.34868900689098 periphery $1420 F #
-894 pcurve $-1 -1 -1 $-1 0 reversed { exppc nubs 3 open 2 
	-13.853878201418766 3 9.9085184501745971e-012 3 
	-15.238211407037179 106.92693910071434 
	-15.238211407037202 102.30897970023808 
	-15.23821140703722 97.691020299761789 
	-15.238211407037243 93.073060899285537 
	9.9999999999999994e-012 
	-1 
	spline forward { sumsur 
	intcurve reversed { exactcur full nubs 3 open 7 
	0 3 1.9696992271422733 1 5.0992665269651818 1 7.6294054844047547 1 10.424490456279493 1 
	13.219575428154229 1 15.619457156851952 3 
	465.80749664843762 -44.682898420904813 200 
	463.21824673676429 -45.122279902911735 200 
	456.63861103911211 -47.10885496147764 200 
	448.19964149019972 -53.46259553779381 200 
	444.13695991720971 -65.384367063838539 200 
	450.65940211464522 -74.619696925078273 200 
	457.92390671166339 -84.068220171640903 200 
	454.09493180978632 -90.720416575324208 200 
	451.91283148612592 -93.395798428118255 200 
	0 
	null_surface 
	null_surface 
	nullbs 
	nullbs 
	-1 
	-1 
	I I 
	0 
	0 
	5 1.9696992271422733 5.0992665269651818 7.6294054844047547 10.424490456279493 13.219575428154229 
	
	-1 
	none F F 1 F 0 } I I 
	straight 481.36482042119724 -98.362484734530042 200 0 0 -1 I I 
	481.36482042119724 -98.362484734530042 200 
	none F -15.619457156851952 F -0 F 0 F 2648.6011682035728 OPEN OPEN NON_SINGULAR NON_SINGULAR 
	0 
	0 
	5 -13.219575428154229 -10.424490456279493 -7.6294054844047547 -5.0992665269651818 -1.9696992271422733 
	0 
	0 
	0 
	} I I I I 
	} 0 0 #
-895 vertex $-1 -1 -1 $-1 $546 $1421 #
-896 vertex $-1 -1 -1 $-1 $546 $1422 #
-897 intcurve-curve $-1 -1 -1 $-1 forward { surfintcur full nubs 3 open 2 
	-13.853878201408762 3 -0 3 
	452.91583052710769 -92.092684273329638 93.073060899295669 
	452.91583052710763 -92.092684273329724 97.691020299765256 
	452.91583052710757 -92.092684273329795 102.30897970023484 
	452.91583052710752 -92.09268427332988 106.92693910070443 
	9.9999999999999994e-012 
	plane 452.58486238620293 -92.017490156636796 100.00000000000006 0.22154849751422132 0.97514935432947469 1.9315085981422011e-014 4.2792282785355857e-015 1.8835093623603427e-014 -1 reverse_v I I I I 
	spline forward { ref 15 } I I I I 
	nullbs 
	nubs 3 open 2 
	-13.853878201408762 3 -0 3 
	15.238211407037189 93.073060899295669 
	15.238211407037213 97.691020299765256 
	15.23821140703723 102.30897970023484 
	15.238211407037253 106.92693910070443 
	
	-1 
	-1 
	I I 
	0 
	0 
	0 
	
	-1 
	none F } I I #
-898 coedge $-1 -1 -1 $-1 $549 $548 $1423 $1424 reversed $551 $1425 #
-899 coedge $-1 -1 -1 $-1 $550 $1426 $344 $581 forward $904 $1427 #
-900 pcurve $-1 -1 -1 $-1 0 reversed { exppc nubs 3 open 4 
	-21.269770978975046 3 -19.169535872272732 3 -16.800532667642084 3 -16.445691381704155 3 
	-15.619457156755619 107.34846909103332 
	-15.460414437185783 107.22297399971292 
	-15.305753595693259 107.01835267965824 
	-15.157794203151976 106.72920932469275 
	-14.99090037590048 106.40306415536148 
	-14.835541271934927 105.97551195656698 
	-14.696181243891031 105.44790266744143 
	-14.675307193799929 105.3688746786822 
	-14.654845001549468 105.28777511559313 
	-14.634811937844011 105.20463710872654 
	0.00020368227496968234 
	-1 
	spline forward { ref 18 } I I I I 
	} 0 0 #
-901 coedge $-1 -1 -1 $-1 $1428 $550 $869 $902 forward $904 $1429 #
-902 edge $-1 -1 -1 $-1 $554 -2.8863058710999621 $1382 -0 $901 $1430 forward @7 unknown T 1.108342776696859 3.4270005654376501 106.37022164982717 2.7026512489920371 5.5863993565293324 107.34895852953859 #
-903 pcurve $-1 -1 -1 $-1 0 reversed { exppc nubs 3 open 3 
	-4.8267327343853985 3 -2.2459753954251265 3 0 3 
	-14.634811937844011 94.79536289127347 
	-14.780513642459933 94.190695053296537 
	-14.946568866370443 93.701744415611699 
	-15.127110988595401 93.332169374728778 
	-15.284232759880746 93.010536481912638 
	-15.449304418633293 92.785792530415478 
	-15.619457156755617 92.651530908966649 
	0.00028445681082642839 
	-1 
	spline forward { ref 18 } I I I I 
	} 0 0 #
-904 loop $-1 -1 -1 $-1 $-1 $899 $878 T -11.192503351562102 -43.126990088867203 0 10.47803337966581 5.5863993565293324 200 periphery $1395 F #
-905 pcurve $-1 -1 -1 $-1 2 $555 0 0 #
-906 point $-1 -1 -1 $-1 1.1088322152042913 3.4274900039462182 93.629288911673854 #
-907 point $-1 -1 -1 $-1 1.1088322152041599 3.4274900039460219 106.37071108832602 #
-908 cface $-1 -1 $1431 $96 $910 0 #
-909 cface_ptr-ct-attrib $-1 -1 $-1 $-1 $557 1 1 1 1 1 1 1 1 1 1 1 1 0 1 0 1 1 1 $-1 $334 #
-910 face $1432 -1 -1 $-1 $1433 $1434 $19 $-1 $912 forward single T 14.137115472729334 -91.036299921046322 96.563067932715256 442.02594429970554 8.2584907051062224 100 F #
-911 loop $-1 -1 -1 $-1 $-1 $1435 $557 T 12.973986010128511 -96.155833327681151 96.563068123459189 440.8628145279032 3.1389559375156302 103.43693187654081 periphery $912 F #
-912 cone-surface $-1 -1 -1 $-1 226.45608396011022 -43.711507322749725 100 -0.9751493543294778 0.22154849751420644 6.6248723709735233e-027 0.83080686567824347 3.656810078735401 -4.5924254968023985e-016 1 I I 0 -1 3.7499999999998552 forward I I I I #
-913 face $1436 -1 -1 $-1 $1437 $1438 $19 $-1 $263 forward single T 2.7021618103386249 3.1389559375156324 200 13.804792726458004 6.8629010143601832 200 F #
-914 cface $-1 -1 $1439 $96 $1394 0 #
-915 cface $-1 -1 $1440 $164 $337 1 #
-916 cface_ptr-ct-attrib $-1 -1 $-1 $-1 $561 1 1 1 1 1 1 1 1 1 1 1 1 0 1 0 1 1 1 $-1 $813 #
-917 face $1441 -1 -1 $-1 $1442 $1443 $19 $-1 $263 forward single T -462.32466016024262 -91.887904446607223 200 -34.57273044201056 9.4722010235133354 200 F #
-918 loop $-1 -1 -1 $-1 $-1 $1444 $561 T -34.572730442010652 6.5467387112595361 107.49932174168492 -25.601269526411667 8.6144719173005768 200 periphery $488 F #
-919 coedge $-1 -1 -1 $-1 $1445 $1446 $1447 $1448 reversed $562 $-1 #
-920 coedge $-1 -1 -1 $-1 $935 $564 $928 $1449 reversed $338 $-1 #
-921 coedge $-1 -1 -1 $-1 $564 $570 $575 $947 reversed $338 $-1 #
-922 coedge $-1 -1 -1 $-1 $1450 $929 $1451 $923 forward $321 $-1 #
-923 edge $-1 -1 -1 $-1 $931 76.043961316957265 $1452 77.543961316957265 $1451 $1453 forward @7 unknown T 13.472469980186681 3.1389559375156324 200 13.80479272645799 4.6016799690098509 200 #
-924 coedge $-1 -1 -1 $-1 $566 $565 $1454 $1455 reversed $198 $-1 #
-925 coedge $-1 -1 -1 $-1 $1451 $1456 $565 $926 reversed $1438 $-1 #
-926 edge $-1 -1 -1 $-1 $931 -11.044778035584651 $1457 0 $565 $1458 forward @7 unknown T 2.7021618103386249 3.1389559375156364 200 13.472469980186693 5.5859099178424252 200 #
-927 coedge $-1 -1 -1 $-1 $1459 $567 $591 $966 forward $930 $-1 #
-928 coedge $-1 -1 -1 $-1 $567 $1459 $920 $1449 forward $930 $-1 #
-929 coedge $-1 -1 -1 $-1 $922 $592 $339 $568 forward $321 $-1 #
-930 loop $-1 -1 -1 $-1 $-1 $567 $1394 T 13.472469974960319 -93.961747984034758 107.34846908593126 440.86281453318088 3.1389559375156368 200.00000000000006 periphery $199 F #
-931 vertex $-1 -1 -1 $-1 $926 $1460 #
-932 straight-curve $-1 -1 -1 $-1 13.472469980186698 3.1389559375156253 50 0 0 1.0000000000000009 I I #
-933 coedge $-1 -1 -1 $-1 $1461 $1462 $1463 $934 reversed $1464 $-1 #
-934 edge $-1 -1 -1 $-1 $936 -150 $941 -57.348469370767432 $569 $1465 forward @7 unknown T 441.52746002044574 -91.036299921046322 107.34846937076743 441.52746002572349 -91.036299897816477 200 #
-935 coedge $-1 -1 -1 $-1 $570 $920 $1466 $1467 forward $338 $-1 #
-936 vertex $-1 -1 -1 $-1 $1468 $1469 #
-937 straight-curve $-1 -1 -1 $-1 5.001820427726666 8.1398921127577921 200 0.97514935430551064 -0.22154849761969508 0 I I #
-938 coedge $-1 -1 -1 $-1 $1470 $572 $1471 $1472 forward $940 $-1 #
-939 coedge $-1 -1 -1 $-1 $572 $1470 $1473 $944 forward $940 $-1 #
-940 loop $-1 -1 -1 $-1 $-1 $938 $1474 T 14.13711546750298 -91.036299897816491 99.999999999999986 442.8567511653838 11.915300783854761 107.34846937076745 periphery $66 F #
-941 vertex $-1 -1 -1 $-1 $573 $1475 #
-942 straight-curve $-1 -1 -1 $-1 226.78840655180639 -42.248783971620462 107.34846937076743 -0.97514935432947791 0.22154849751420647 6.6248723709735247e-027 I I #
-943 coedge $-1 -1 -1 $-1 $1476 $574 $1477 $1478 reversed $577 $-1 #
-944 edge $-1 -1 -1 $-1 $1479 3.141592653589754 $579 4.5110311513313093 $939 $1480 forward @7 unknown T 14.137115472729356 6.0644040005040623 99.999999999999986 15.466406607166448 11.915300783854761 107.34846936595484 #
-945 coedge $-1 -1 -1 $-1 $575 $1481 $978 $1482 forward $577 $-1 #
-946 coedge $-1 -1 -1 $-1 $1483 $1484 $921 $947 forward $1362 $-1 #
-947 edge $-1 -1 -1 $-1 $1452 77.543961316957265 $578 79.043961316957265 $946 $1453 forward @7 unknown T 13.80479272645799 4.6016799690098509 200 14.13711547272931 6.0644040005040694 200 #
-948 coedge $-1 -1 -1 $-1 $1485 $576 $1486 $951 forward $879 $-1 #
-949 coedge $-1 -1 -1 $-1 $576 $1485 $1483 $1487 forward $879 $-1 #
-950 point $-1 -1 -1 $-1 14.13711547272931 6.0644040005040694 200 #
-951 edge $-1 -1 -1 $-1 $579 0 $1488 9.89668066820383 $948 $1489 forward @7 unknown T 5.0016333581886201 6.0642169309859764 107.34828229643678 14.137302542247491 8.14007918228039 109.95845020791695 #
-952 point $-1 -1 -1 $-1 14.137115472729375 6.0644040005040623 107.34846936595483 #
-953 intcurve-curve $-1 -1 -1 $-1 forward { surfintcur full nubs 3 open 11 
	-21.269770978975043 3 -18.184980324515333 2 -15.693793685882367 2 -13.00376801660332 2 -11.639882940774388 2 
	-10.662666754305496 2 -9.7052164900270892 2 -8.4102499067480636 2 -5.9126842523794583 2 -3.0979734328744173 2 
	-0 3 
	2.7021618104867828 5.5859099180240781 92.651530908966649 
	2.0630540925906011 4.802326701456713 92.836407054728156 
	1.4906389263099284 4.0196977695081584 93.191731856300834 
	0.63349897693724 2.6929754675653674 94.16591151526714 
	0.32516287073888583 2.1491189995756228 94.70888030108523 
	-0.17048830776947455 1.1803808022311906 96.043597360312447 
	-0.33975942832053441 0.78398703748190024 96.832283089391467 
	-0.49750782062567628 0.39338994648264158 98.111237160695865 
	-0.53359022035432069 0.29821377171367575 98.553770192067915 
	-0.57031098007069025 0.20052892829809207 99.324456313863152 
	-0.57803271870512607 0.17947944836686988 99.648730409079946 
	-0.57883069721516589 0.17732050671117761 100.29144297340197 
	-0.57219755663640059 0.19541298676509244 100.6093184129823 
	-0.53950004787424855 0.28259959162076154 101.35176344468714 
	-0.50751012765141779 0.36729822119501759 101.77320985638534 
	-0.36970837258350853 0.71182506701847603 102.97707113611338 
	-0.22414533481873855 1.0585499652042667 103.72156314494129 
	0.24279093090468687 2.0011143805864831 105.13902608439868 
	0.57807312404264954 2.6063617062458588 105.7686502347055 
	1.4854453573569846 4.0125519607908107 106.80501772085414 
	2.0601147445024619 4.7987228898221153 107.16274267335307 
	2.7021618104867828 5.5859099180240781 107.34846909103332 
	0.00048943850525447533 
	cone 226.45608396011022 -43.711507322749725 100 -0.9751493543294778 0.22154849751420644 6.6248723709735233e-027 1.6616137313565189 7.3136201574709423 -9.1848509936049724e-016 1 I I 0 1 7.4999999999998543 forward I I I I 
	spline forward { ref 21 } I I I I 
	nullbs 
	nubs 3 open 11 
	-21.269770978975043 3 -18.184980324515333 3 -15.693793685882367 3 -13.00376801660332 3 -11.639882940774388 3 
	-10.662666754305496 3 -9.7052164900270892 3 -8.4102499067480636 3 -5.9126842523794583 3 -3.0979734328744173 3 
	-0 3 
	15.619457156755619 92.651530908966649 
	15.385159506575594 92.836407054728156 
	15.161304578989812 93.191731856300834 
	14.955762559787265 93.73067600004164 
	14.789772841433198 94.16591151526714 
	14.640479766683614 94.70888030108523 
	14.513500933743535 95.350627658016506 
	14.376387031972069 96.043597360312447 
	14.269497208957574 96.832283089391467 
	14.199656302864465 97.680949845508252 
	14.164245871436021 98.111237160695865 
	14.138645749192223 98.553770192067915 
	14.123340306460396 99.002758587654569 
	14.112374040575036 99.324456313863152 
	14.106716049123898 99.648730409079946 
	14.106422877862238 99.973369894537399 
	14.106135636506801 100.29144297340197 
	14.110998748238654 100.6093184129823 
	14.12096552474933 100.92491461027981 
	14.134445747175363 101.35176344468714 
	14.157225971711631 101.77320985638534 
	14.188916096767935 102.18427033800126 
	14.250035950318795 102.97707113611338 
	14.343499463866829 103.72156314494129 
	14.464038439933448 104.38798304445899 
	14.599883661664984 105.13902608439868 
	14.765557230281781 105.7686502347055 
	14.952978244758407 106.26200902941399 
	15.159260652026468 106.80501772085414 
	15.384081938067458 107.16274267335307 
	15.619457156755619 107.34846909103332 
	
	-1 
	-1 
	I I 
	0 
	0 
	0 
	
	-1 
	none F } I I #
-954 coedge $-1 -1 -1 $-1 $584 $583 $1490 $1491 forward $585 $-1 #
-955 coedge $-1 -1 -1 $-1 $1492 $1423 $1426 $956 reversed $603 $-1 #
-956 edge $-1 -1 -1 $-1 $1493 0 $586 92.651530909009509 $1426 $1494 forward @7 unknown T 2.7021618103386231 5.5859099178424216 0 2.7021618103386249 5.5859099178424252 92.651530909009509 #
-957 coedge $-1 -1 -1 $-1 $1495 $589 $593 $958 reversed $964 $-1 #
-958 edge $-1 -1 -1 $-1 $1496 -50.000000000000014 $352 42.651530914068751 $584 $1497 forward @7 unknown T 13.472469974960319 3.1389559145116408 -2.8421709430404007e-014 13.472469980186698 3.1389559375156368 92.651530914068758 #
-959 point $-1 -1 -1 $-1 2.7021618103386231 5.5859099178424216 92.651530909009509 #
-960 coedge $-1 -1 -1 $-1 $591 $588 $1498 $1499 forward $351 $-1 #
-961 coedge $-1 -1 -1 $-1 $1500 $1501 $1502 $962 reversed $1503 $-1 #
-962 edge $-1 -1 -1 $-1 $965 1.7721543425306319 $1504 3.1415926535897736 $588 $1505 forward @7 unknown T 439.53352370267072 -99.812643406416754 92.651530914068744 440.86281453318088 -93.9617479608049 99.999999999999858 #
-963 coedge $-1 -1 -1 $-1 $589 $1495 $1506 $1507 forward $964 $-1 #
-964 loop $-1 -1 -1 $-1 $-1 $957 $1508 T 13.472469974960319 -93.961747984034758 -2.8421709430404007e-014 440.86281453318088 3.1389559375156368 92.651530914068758 periphery $199 F #
-965 vertex $-1 -1 -1 $-1 $590 $1509 #
-966 edge $-1 -1 -1 $-1 $871 -218.07048339843752 $1510 220.21145019531264 $927 $1383 forward @7 unknown T 13.472469974960319 -93.961747960804928 107.34846908593126 440.86281453318088 3.1389559145116408 107.34846908593126 #
-967 cface_ptr-ct-attrib $-1 -1 $-1 $-1 $594 1 1 1 1 1 1 1 1 1 1 1 1 0 1 0 1 1 1 $-1 $1439 #
-968 face $1511 -1 -1 $-1 $62 $1404 $19 $-1 $66 forward single T 441.52746002572343 -93.396287866636939 92.651041185572794 452.91631996562649 -85.18540309147474 100.00000000000028 F #
-969 cface $-1 -1 $1512 $44 $668 0 #
-970 cface_ptr-ct-attrib $-1 -1 $-1 $-1 $599 1 1 1 1 1 1 1 1 1 1 1 1 0 1 0 1 1 1 $-1 $1513 #
-971 face $1514 -1 -1 $-1 $1515 $1002 $19 $-1 $382 forward single T -1462.0405341522689 -86.471623718635684 0 -1454.3702749153592 -84.728983575544575 92.651530774408457 F #
-972 loop $-1 -1 -1 $-1 $-1 $643 $599 T -1462.5390182689202 -86.923069609592375 96.250000000000142 -1460.8774045367741 -79.609449452300993 103.74999999999986 periphery $973 F #
-973 plane-surface $-1 -1 -1 $-1 -1462.1236148358837 -85.094664570269458 100 -0.97514935430555638 0.22154849761949758 0 0.22154849761949758 0.97514935430555638 0 reverse_v I I I I #
-974 cface $-1 -1 $1392 $365 $525 1 #
-975 cface $-1 -1 $-1 $23 $361 1 #
-976 coedge $-1 -1 -1 $-1 $1516 $1492 $1517 $1518 reversed $603 $-1 #
-977 coedge $-1 -1 -1 $-1 $1519 $605 $531 $868 reversed $362 $-1 #
-978 coedge $-1 -1 -1 $-1 $605 $1520 $1450 $1482 reversed $362 $-1 #
-979 coedge $-1 -1 -1 $-1 $1521 $1522 $860 $980 forward $1523 $-1 #
-980 edge $-1 -1 -1 $-1 $1524 46.249999999999993 $1380 53.749999999999979 $979 $1525 forward @7 unknown T 13.804792726458025 4.601679969009842 96.250000000000014 13.804792726458027 4.6016799690098429 103.75000000000001 #
-981 cell3d-cell $-1 -1 $1240 $16 $-1 1 $1526 #
-982 cshell $-1 -1 $-1 $1527 $606 #
-983 cface $-1 -1 $1528 $607 $1529 0 #
-984 cface $-1 -1 $861 $365 $856 0 #
-985 face $1530 -1 -1 $-1 $874 $1523 $19 $-1 $527 forward single T 13.804792726458025 4.601679969009842 96.25 14.635599741485009 8.2584907051062224 103.75000000000001 F #
-986 cface $-1 -1 $1531 $214 $725 0 #
-987 face $1532 -1 -1 $-1 $723 $1533 $19 $-1 $263 forward single T -948.13973277391915 9.340758206188184 200 -937.85460747338527 12.878970564860779 200 F #
-988 cface_ptr-ct-attrib $-1 -1 $-1 $-1 $610 1 1 1 1 1 1 1 1 1 1 1 1 0 1 0 1 1 1 $-1 $366 #
-989 face $1534 -1 -1 $-1 $1535 $1536 $19 $-1 $1537 forward single T -511.62739243165106 -91.416755327681045 96.250000000000142 -509.96577870029455 -84.103135170210237 103.74999999999986 F #
-990 loop $-1 -1 -1 $-1 $-1 $1538 $610 T -938.18693021965646 9.3407582061881449 96.25 -937.35612325851503 12.997568705106328 103.74999999999999 periphery $991 F #
-991 plane-surface $-1 -1 -1 $-1 -937.77152669135421 11.169163665738552 100 0.9751493543294778 -0.22154849751420644 -6.6248723709735233e-027 -0.22154849751420647 -0.97514935432947802 1.2246467991473535e-016 forward_v I I I I #
-992 cface $-1 -1 $1539 $1526 $368 1 #
-993 cface_ptr-ct-attrib $-1 -1 $-1 $-1 $612 1 1 1 1 1 1 1 1 1 1 1 1 0 1 0 1 1 1 $-1 $1540 #
-994 face $1541 -1 -1 $-1 $1059 $1041 $19 $-1 $73 forward single T -1461.3758886594007 -83.918140548949196 92.651031743806584 -1450.9888616281035 -75.95263937365516 100.00000000000014 F #
-995 loop $-1 -1 -1 $-1 $-1 $660 $612 T -1461.3758886594007 -83.918140548949196 100.00000000000014 -1450.988861628103 -75.95263937365516 107.34896825619342 periphery $73 F #
-996 coedge $-1 -1 -1 $-1 $1009 $615 $1040 $617 forward $997 $-1 #
-997 loop $-1 -1 -1 $-1 $-1 $615 $1542 T -1461.3758886594105 -83.917641523730538 0 -1452.0706162979236 -81.803535512618836 92.651530768902077 periphery $49 F #
-998 vertex $-1 -1 -1 $-1 $1543 $1544 #
-999 coedge $-1 -1 -1 $-1 $1545 $1546 $1010 $1000 forward $1547 $-1 #
-1000 edge $-1 -1 -1 $-1 $1548 0 $629 1.369438404170936 $999 $1549 forward @7 unknown T -1463.3698251349933 -90.57987968823825 92.651530774401039 -1462.0405341522612 -84.728983575544547 100 #
-1001 coedge $-1 -1 -1 $-1 $620 $1019 $1545 $1550 forward $1002 $-1 #
-1002 loop $-1 -1 -1 $-1 $-1 $620 $971 T -1462.0405341522689 -86.471623718635684 0 -1454.3702749153592 -84.728983575544575 92.651530774408457 periphery $382 F #
-1003 coedge $-1 -1 -1 $-1 $1004 $621 $1551 $1552 forward $623 $-1 #
-1004 coedge $-1 -1 -1 $-1 $622 $1003 $1553 $1017 reversed $623 $-1 #
-1005 face $1554 -1 -1 $-1 $1555 $623 $19 $-1 $35 reversed single T -1462.0405341522692 -86.490636396647801 0 -1452.0706162979338 -81.803535512661654 1.4210854715202004e-014 F #
-1006 coedge $-1 -1 -1 $-1 $1556 $1557 $667 $1007 forward $1558 $-1 #
-1007 edge $-1 -1 -1 $-1 $672 -1.3694384041709342 $1548 0 $1006 $1559 forward @7 unknown T -1463.3698251349933 -90.57987968823825 100 -1462.0405341522612 -84.728983575544561 107.34846922559895 #
-1008 point $-1 -1 -1 $-1 -1452.0706162979338 -83.917641523730524 0 #
-1009 coedge $-1 -1 -1 $-1 $626 $996 $1560 $1561 reversed $997 $-1 #
-1010 coedge $-1 -1 -1 $-1 $1020 $627 $619 $1000 reversed $636 $-1 #
-1011 straight-curve $-1 -1 -1 $-1 -1628.6127543617868 -46.884703651014242 92.651530774401039 -0.97514935430555638 0.22154849761949758 0 I I #
-1012 point $-1 -1 -1 $-1 -1462.0405341522612 -84.728983575544575 92.651530774401039 #
-1013 cface $-1 -1 $45 $44 $381 0 #
-1014 cface_ptr-ct-attrib $-1 -1 $-1 $-1 $632 1 1 1 1 1 1 1 1 1 1 1 1 0 1 0 1 1 1 $-1 $1562 #
-1015 face $1563 -1 -1 $-1 $1564 $636 $19 $-1 $73 forward single T -1791.5073272063198 -90.57987968823825 92.651530774401039 -1462.0405341522612 -10.177972209404944 100 F #
-1016 loop $-1 -1 -1 $-1 $-1 $676 $632 T -1462.0405341522692 -86.49063639664783 200 -1452.0706162979338 -81.803535512661654 200 periphery $263 F #
-1017 edge $-1 -1 -1 $-1 $633 0 $1565 0.17792139248160982 $1553 $1566 forward @7 unknown T -1454.3702749153672 -86.490636396647744 0 -1454.1933722868469 -86.471623718635684 0 #
-1018 point $-1 -1 -1 $-1 -1454.3702749153672 -86.471623718635684 0 #
-1019 coedge $-1 -1 -1 $-1 $1001 $634 $1567 $1568 forward $1002 $-1 #
-1020 coedge $-1 -1 -1 $-1 $635 $1010 $665 $1042 reversed $636 $-1 #
-1021 coedge $-1 -1 -1 $-1 $655 $1030 $1027 $1022 forward $613 $-1 #
-1022 edge $-1 -1 -1 $-1 $1569 0 $645 1.1592794971363873 $639 $657 forward @7 unknown T -1462.5390182689202 -86.923069609592375 100 -1462.0405341367818 -84.728983507409907 103.43693195591869 #
-1023 edge $1570 -1 -1 $-1 $1569 -436.14096679687509 $1025 -217 $648 $1571 forward @7 unknown T -1676.2341905427884 -86.923069609592375 100 -1462.5390182689202 -38.372717648860501 100 #
-1024 integer_attrib-name_attrib-gen-attrib $-1 -1 $-1 $-1 $641 2 3 2 1 1 1 1 1 1 1 1 1 1 1 0 1 1 1 @12 make_tangent 1 #
-1025 vertex $-1 -1 -1 $-1 $641 $1572 #
-1026 straight-curve $-1 -1 -1 $-1 -1464.6267806584826 -86.448741632291473 100 0.97514935430555638 -0.22154849761949758 -0 I I #
-1027 coedge $-1 -1 -1 $-1 $643 $1032 $639 $1022 forward $972 $-1 #
-1028 ellipse-curve $-1 -1 -1 $-1 -1461.7082114995924 -83.266259956771918 100 0.97514935430555638 -0.22154849761949758 -0 0.83080686607306131 3.6568100786458504 0 1 I I #
-1029 point $-1 -1 -1 $-1 -1462.040534152261 -84.728983575541989 103.43693195591869 #
-1030 coedge $-1 -1 -1 $-1 $1021 $654 $1032 $1031 forward $613 $-1 #
-1031 edge $-1 -1 -1 $-1 $652 5.1239058100431976 $1569 6.2831853071795862 $649 $657 forward @7 unknown T -1462.5390182689202 -86.923069609592375 96.563068044081263 -1462.0405341367818 -84.728983507409907 100 #
-1032 coedge $-1 -1 -1 $-1 $1027 $650 $649 $1031 forward $972 $-1 #
-1033 ellipse-curve $-1 -1 -1 $-1 -1461.7082114995924 -83.266259956771918 100 0.97514935430555638 -0.22154849761949758 -0 0.8308068660730582 3.6568100786458371 0 1 I I #
-1034 point $-1 -1 -1 $-1 -1462.040534152261 -84.728983575542003 96.563068044081263 #
-1035 coedge $-1 -1 -1 $-1 $1573 $660 $680 $1058 reversed $995 $-1 #
-1036 coedge $-1 -1 -1 $-1 $660 $1573 $1574 $1037 reversed $995 $-1 #
-1037 edge $-1 -1 -1 $-1 $661 -4.7369515717324146e-016 $1575 1.1146391889163945 $1574 $1576 forward @7 unknown T -1460.0465976707007 -82.31356910434134 100.00000000000014 -1450.9893606531487 -75.95263937365516 106.73313931323403 #
-1038 point $-1 -1 -1 $-1 -1460.0465976707007 -75.95263937365516 100.00000000000014 #
-1039 coedge $-1 -1 -1 $-1 $1577 $663 $1578 $1579 reversed $1041 $-1 #
-1040 coedge $-1 -1 -1 $-1 $663 $1577 $996 $617 reversed $1041 $-1 #
-1041 loop $-1 -1 -1 $-1 $-1 $663 $994 T -1461.3758886594007 -83.918140548949196 92.651031743806584 -1450.9888616281035 -75.95263937365516 100.00000000000014 periphery $73 F #
-1042 edge $1580 -1 -1 $-1 $1044 217 $1548 436.14096679687509 $1020 $1581 forward @7 unknown T -1677.0649974088615 -90.579879688238222 100 -1463.3698251349933 -42.029527727506334 100 #
-1043 integer_attrib-name_attrib-gen-attrib $-1 -1 $-1 $-1 $666 2 3 2 1 1 1 1 1 1 1 1 1 1 1 0 1 1 1 @12 make_tangent 1 #
-1044 vertex $-1 -1 -1 $-1 $666 $1582 #
-1045 straight-curve $-1 -1 -1 $-1 -1465.4575875245557 -90.10555171093732 100 -0.97514935430555638 0.22154849761949758 0 I I #
-1046 cface_ptr-ct-attrib $-1 -1 $-1 $-1 $668 1 1 1 1 1 1 1 1 1 1 1 1 0 1 0 1 1 1 $-1 $969 #
-1047 face $1583 -1 -1 $-1 $1584 $1585 $19 $-1 $1586 forward double in T -512.45819929732943 -95.073565406416648 -2.8421709430404007e-014 -509.13497183461629 -80.446325091474691 200.00000000000006 F #
-1048 coedge $-1 -1 -1 $-1 $1587 $1588 $420 $671 forward $1589 $-1 #
-1049 straight-curve $-1 -1 -1 $-1 -1462.0405341522687 -84.72898357557844 50.000000000000071 0 -0 -0.99999999999999911 I I #
-1050 edge $-1 -1 -1 $-1 $672 170.81713634333317 $1590 178.68286399113987 $1587 $673 forward @7 unknown T -1462.0405341522612 -86.471623718635669 107.34846922559154 -1454.3702749153592 -84.728983575544575 107.34846922559893 #
-1051 point $-1 -1 -1 $-1 -1462.0405341522612 -84.728983575544575 107.34846922559893 #
-1052 cface_ptr-ct-attrib $-1 -1 $-1 $-1 $675 1 1 1 1 1 1 1 1 1 1 1 1 0 1 0 1 1 1 $-1 $1591 #
-1053 loop $-1 -1 -1 $-1 $-1 $1592 $675 T -1454.3702749153672 -86.490636396647758 107.34846922559154 -1454.1933722868469 -86.471623718635655 200 periphery $1054 F #
-1054 plane-surface $-1 -1 -1 $-1 -1454.2818236011069 -86.481130057641508 0 -0.10685998882129091 -0.99427407830492776 0 0.99427407830492776 -0.10685998882129091 0 forward_v I I I I #
-1055 coedge $-1 -1 -1 $-1 $1593 $676 $1588 $1594 reversed $1016 $-1 #
-1056 coedge $-1 -1 -1 $-1 $676 $1595 $679 $431 reversed $1016 $-1 #
-1057 coedge $-1 -1 -1 $-1 $680 $679 $1596 $1060 reversed $681 $-1 #
-1058 edge $-1 -1 -1 $-1 $1597 -229.75385754080497 $269 -220.21145019531303 $680 $270 forward @7 unknown T -1461.3758886594007 -83.917641523730538 107.34846923109792 -1452.0706162979236 -81.803535512618836 107.34846923110729 #
-1059 face $1598 -1 -1 $-1 $381 $681 $19 $-1 $49 forward single T -1461.3758886594105 -83.917641523730538 107.34846923109792 -1452.0706162979236 -81.803535512618836 200 F #
-1060 edge $-1 -1 -1 $-1 $1597 107.34846923110729 $682 200 $1599 $1600 forward @7 unknown T -1452.0706162979338 -83.917641523730538 107.34846923110729 -1452.0706162979338 -83.917641523730524 200 #
-1061 point $-1 -1 -1 $-1 -1452.0706162979338 -83.917641523730524 200 #
-1062 cface $-1 -1 $1601 $434 $1103 0 #
-1063 face $1602 -1 -1 $-1 $1603 $1604 $19 $-1 $1605 reversed single T -1414.1692448234826 -87.112810562964583 96.25 -986.41027112244512 14.244712532069752 96.563068334107072 F #
-1064 cface $-1 -1 $1606 $272 $466 0 #
-1065 face $1607 -1 -1 $-1 $610 $1608 $19 $-1 $1609 reversed single T -938.51925296592788 -89.222669746856411 96.25 -510.46426292566872 10.803482237682424 96.563068471210471 F #
-1066 cface_ptr-ct-attrib $-1 -1 $-1 $-1 $685 1 1 1 1 1 1 1 1 1 1 1 1 0 1 0 1 1 1 $-1 $435 #
-1067 face $1610 -1 -1 $-1 $-1 $1611 $19 $-1 $1069 forward single T -937.85460747780132 -86.297221695908078 100 -509.96577870029455 12.997568705106328 103.43693201364411 F #
-1068 loop $-1 -1 -1 $-1 $-1 $1612 $685 T -937.85460747780132 -86.297221695908078 96.563067986355875 -509.96577870029455 12.997568705106328 100 periphery $1069 F #
-1069 cone-surface $-1 -1 -1 $-1 -725.53563903988993 -38.972429322749619 100 -0.9751493543294778 0.22154849751420644 6.6248723709735233e-027 0.83080686567824347 3.656810078735401 -4.5924254968023985e-016 1 I I 0 -1 3.7499999999998552 forward I I I I #
-1070 cface $-1 -1 $1613 $164 $1614 0 #
-1071 face $1615 -1 -1 $-1 $1616 $1617 $19 $-1 $488 forward single T -461.66001143160827 -91.887904446607223 96.251356700708712 -34.57273044200992 6.5467387112597111 96.563068364125854 F #
-1072 cface_ptr-ct-attrib $-1 -1 $-1 $-1 $687 1 1 1 1 1 1 1 1 1 1 1 1 0 1 0 1 1 1 $-1 $436 #
-1073 loop $-1 -1 -1 $-1 $-1 $1618 $687 T -461.98887850535044 -91.887904446607223 96.250032470411796 -34.572730442010553 7.3272811928141 96.563068364125854 periphery $1074 T #
-1074 cone-surface $-1 -1 -1 $-1 -249.56160218837695 -41.464353043416935 100 0.97445312719576938 0.22459096798042832 0 0 0 3.7500000000000031 1 I I 0 1 3.7500000000000031 forward I I I I #
-1075 cface $-1 -1 $1619 $607 $437 0 #
-1076 cface_ptr-ct-attrib $-1 -1 $-1 $-1 $689 1 1 1 1 1 1 1 1 1 1 1 1 0 1 0 1 1 1 $-1 $1620 #
-1077 face $1621 -1 -1 $-1 $294 $1622 $19 $-1 $773 forward single T -473.36071028387732 -91.449273061699131 92.650433355590636 -462.32466016024216 -83.141988003309621 99.999999999999986 F #
-1078 loop $-1 -1 -1 $-1 $-1 $1623 $689 T -463.64703489126151 -88.962442134353594 99.999999999999986 -35.237379170644964 13.958715696705363 107.34202779334092 periphery $773 F #
-1079 loop $-1 -1 -1 $-1 $-1 $1624 $437 T -462.81622802708324 -94.112418240538346 96.250032470411782 -461.15461429872641 -86.798798082385957 103.74996752958819 hole $691 F #
-1080 coedge $-1 -1 -1 $-1 $1625 $1626 $1623 $1627 forward $690 $-1 #
-1081 cface $-1 -1 $559 $96 $1433 0 #
-1082 cface_ptr-ct-attrib $-1 -1 $-1 $-1 $694 1 1 1 1 1 1 1 1 1 1 1 1 0 1 0 1 1 1 $-1 $692 #
-1083 face $1628 -1 -1 $-1 $985 $1629 $19 $-1 $1630 reversed single T 227.3051057938317 -93.961748026110612 96.25 441.5274600204458 -42.517178631031015 96.56306854368276 F #
-1084 loop $-1 -1 -1 $-1 $-1 $1631 $694 T 227.3051057938317 -93.961748026110612 103.43693145631724 441.5274600204458 -42.517178631031022 103.75 periphery $1085 T #
-1085 cone-surface $-1 -1 -1 $-1 228.6125779946735 -44.201450998789845 100 -0.97514935430551142 0.22154849761969578 0 0.83080686607385956 3.6568100786456692 0 1 I I 0 1 3.7500000000000018 forward I I I I #
-1086 coedge $-1 -1 -1 $-1 $1375 $1632 $1521 $1633 forward $695 $-1 #
-1087 coedge $-1 -1 -1 $-1 $1634 $697 $1522 $1635 forward $441 $-1 #
-1088 coedge $-1 -1 -1 $-1 $697 $1636 $1637 $1638 reversed $441 $-1 #
-1089 coedge $-1 -1 -1 $-1 $1639 $860 $1640 $1090 reversed $526 $-1 #
-1090 edge $-1 -1 -1 $-1 $1641 -1.9823132152652669 $1524 -1.5707963388195365 $697 $1642 forward @7 unknown T 13.472469957889318 3.1389558393732719 103.43693147700955 13.804792726458025 4.6016799690098429 103.75 #
-1091 cface $-1 -1 $1643 $57 $1644 1 #
-1092 face $1645 -1 -1 $-1 $1646 $1647 $19 $-1 $263 forward single T -987.08404403964437 12.783032841629634 200 -978.46998066630215 16.027945995505604 200 F #
-1093 cface_ptr-ct-attrib $-1 -1 $-1 $-1 $699 1 1 1 1 1 1 1 1 1 1 1 1 0 1 0 1 1 1 $-1 $443 #
-1094 face $1648 -1 -1 $-1 $1649 $1650 $19 $-1 $1651 forward single T -991.47868480976547 -39.526691009878689 0 -963.18422724366712 13.354049882861561 200 F #
-1095 loop $-1 -1 -1 $-1 $-1 $1652 $699 T -987.08451769569456 14.244238876019612 0 -979.34649421978929 16.028419651557826 92.652004394853179 periphery $448 F #
-1096 cface_ptr-ct-attrib $-1 -1 $-1 $-1 $701 1 1 1 1 1 1 1 1 1 1 1 1 0 1 0 1 1 1 $-1 $1653 #
-1097 face $1654 -1 -1 $-1 $1655 $1656 $19 $-1 $1657 forward single T -1425.3514894700575 -86.710192807745543 92.651115306916807 -1414.1692447715759 -78.342732711761727 99.999999999999986 F #
-1098 loop $-1 -1 -1 $-1 $-1 $1658 $701 T -1422.4029986466803 -92.959529616162428 93.398796562307155 -1412.1479260352839 -91.279888815160817 106.60120343769306 periphery $1099 T #
-1099 plane-surface $-1 -1 -1 $-1 -1418.0135403679733 -91.998822117599445 107.49999999999994 0.16163271017788597 0.98685098520523951 -1.8198578157175948e-014 0.98685098520523917 -0.16163271017788608 7.4563565126208154e-015 forward_v I I I I #
-1100 coedge $-1 -1 -1 $-1 $1131 $1659 $1107 $1660 reversed $702 $1661 #
-1101 cface $-1 -1 $1662 $1663 $446 0 #
-1102 cface_ptr-ct-attrib $-1 -1 $-1 $-1 $705 1 1 1 1 1 1 1 1 1 1 1 1 0 1 0 1 1 1 $-1 $1601 #
-1103 face $1664 -1 -1 $-1 $1665 $1666 $19 $-1 $707 forward single T -1413.4954719164732 -87.112810788175892 107.34846924222214 -986.41027113263488 11.321353374211299 200 F #
-1104 loop $-1 -1 -1 $-1 $-1 $1667 $705 T -1414.1692448234826 -87.112810562964583 200 -986.41027113263488 14.244712532069741 200 periphery $263 F #
-1105 coedge $-1 -1 -1 $-1 $1668 $1669 $1670 $1671 reversed $706 $-1 #
-1106 coedge $-1 -1 -1 $-1 $1672 $708 $1673 $1674 forward $447 $-1 #
-1107 coedge $-1 -1 -1 $-1 $708 $1672 $1100 $1660 forward $447 $-1 #
-1108 coedge $-1 -1 -1 $-1 $1675 $1676 $1677 $1109 reversed $1678 $-1 #
-1109 edge $-1 -1 -1 $-1 $1679 57.348469261196904 $1680 150 $708 $1681 forward @7 unknown T -987.08404403964437 14.244712532069741 107.3484692611969 -987.08404403964425 14.244712532069755 200 #
-1110 cface $-1 -1 $1682 $710 $1683 0 #
-1111 face $1684 -1 -1 $-1 $1685 $1686 $19 $-1 $1687 forward double in T -948.13973277391915 11.60197946646224 0 -946.98990346437813 12.878970564860779 200 F #
-1112 cface $-1 -1 $1688 $710 $451 0 #
-1113 cell3d-cell $-1 -1 $1689 $16 $-1 1 $710 #
-1114 cface $-1 -1 $1690 $1115 $1691 0 #
-1115 cshell $-1 -1 $-1 $1692 $1689 #
-1116 cface $-1 -1 $1693 $710 $1694 0 #
-1117 cface $-1 -1 $1695 $1115 $451 1 #
-1118 cface_ptr-ct-attrib $-1 -1 $-1 $-1 $714 1 1 1 1 1 1 1 1 1 1 1 1 0 1 0 1 1 1 $-1 $1696 #
-1119 face $1697 -1 -1 $-1 $1698 $1699 $19 $-1 $35 reversed single T -1493.0591911603551 -164.17611540275135 0 -1397.2967987590946 -35.199449775377396 0 F #
-1120 loop $-1 -1 -1 $-1 $-1 $1700 $714 T -511.12890841821144 -91.229714848749865 0 -500.07889240582932 -86.297221683867974 0 periphery $35 T #
-1121 coedge $-1 -1 -1 $-1 $1701 $1702 $1703 $1704 reversed $715 $1705 #
-1122 coedge $-1 -1 -1 $-1 $1706 $717 $1707 $1708 forward $452 $-1 #
-1123 coedge $-1 -1 -1 $-1 $717 $1709 $1710 $1711 forward $452 $-1 #
-1124 coedge $-1 -1 -1 $-1 $1712 $1713 $1714 $1125 reversed $1715 $-1 #
-1125 edge $-1 -1 -1 $-1 $1716 0 $1717 200 $717 $1718 forward @7 unknown T -978.46998066630215 14.690748188427222 -1.4210854715202004e-014 -978.46998066630204 14.69074818842725 200 #
-1126 coedge $-1 -1 -1 $-1 $1719 $1720 $718 $1127 forward $1721 $-1 #
-1127 edge $-1 -1 -1 $-1 $1135 90.725079211948838 $1134 109.27492078805118 $1126 $1722 forward @7 unknown T -979.34696787584869 16.027945995505547 90.725079211948824 -979.34696787584869 16.027945995505547 109.27492078805116 #
-1128 pcurve $-1 -1 -1 $-1 0 forward { exppc nubs 1 open 2 
	-2648.6011682035728 1 -0 1 
	-70.829895440150452 2648.6011682035728 
	-70.829895440150452 0 
	0 
	-1 
	spline forward { ref 2 } I I I I 
	} 0 0 #
-1129 coedge $-1 -1 -1 $-1 $1723 $719 $1672 $1724 forward $1132 $1725 #
-1130 coedge $-1 -1 -1 $-1 $719 $1726 $1727 $1728 forward $1132 $1729 #
-1131 coedge $-1 -1 -1 $-1 $1730 $1100 $454 $720 reversed $702 $1731 #
-1132 loop $-1 -1 -1 $-1 $-1 $719 $1683 T -1004.94274947824 12.87863710716093 0 -909.18035707697948 89.449974617495258 200 periphery $1732 F #
-1133 pcurve $-1 -1 -1 $-1 2 $1136 0 0 #
-1134 vertex $-1 -1 -1 $-1 $1733 $1734 #
-1135 vertex $-1 -1 -1 $-1 $1724 $1735 #
-1136 intcurve-curve $-1 -1 -1 $-1 forward { surfintcur full nubs 3 open 9 
	0 3 3.4562571335624082 2 7.526846156044372 2 10.342558881693515 2 12.197207784286229 2 
	14.055611820171183 2 16.996281310045909 2 20.476093489277655 2 24.417069749215226 3 
	-979.34696787588496 16.027945995546595 90.725079211967824 
	-980.06853664158427 16.842245265765627 91.103967982994803 
	-980.88834471654661 17.571838810581184 91.654649020230252 
	-982.53093185511568 18.91584351951602 93.006368746794706 
	-983.4956896864237 19.62077336020711 93.969197711014885 
	-984.78928045936198 20.556805682183569 96.014957603743397 
	-985.2056297582551 20.85548811163007 96.943894649109438 
	-985.61313847924362 21.149911306106677 98.625868614322272 
	-985.6967041342424 21.210576507994269 99.313215608088342 
	-985.69509026979449 21.209406454812687 100.70814613824595 
	-985.60959159525851 21.14734116392064 101.39655698474382 
	-985.18629775515853 20.841533091129815 103.12322319199914 
	-984.7413615029285 20.522608086841018 104.08735683771815 
	-983.51074012674871 19.631019825548108 105.97095361338749 
	-982.70741310916992 19.042272612494703 106.80636507314387 
	-981.08510673067826 17.746669860539455 108.2163095793664 
	-980.14587984888249 16.929528031114504 108.85541984786263 
	-979.34696787588473 16.027945995546609 109.27492078803225 
	0.00075097828536152685 
	spline reversed { ref 23 } F -11.641438050082819 F -0 F 1.5707963267948877 F 4.7123889803846986 
	spline forward { sumsur 
	intcurve forward { exactcur full nubs 3 open 11 
	16.428216948223909 3 22.264660400028966 1 28.514660400028966 1 33.668542432051041 1 37.040863333989648 1 
	42.500569721082627 1 48.95571531384266 1 56.014896437397681 1 62.644758265809841 1 68.467094991240131 1 
	70.829895440150452 3 
	-946.98990346437813 12.878970564860669 0 
	-941.29979436057124 18.650791743622953 0 
	-927.48060335443427 25.310754545873333 0 
	-909.18035707697948 44.165047929468848 0 
	-915.78652468124835 65.709435236596391 0 
	-929.22761144832486 78.492440578500876 0 
	-947.68731854561236 89.449974617495258 0 
	-974.08734969893533 84.928678253533548 0 
	-997.96541912682392 70.049979734649071 0 
	-1004.94274947824 40.670534940283169 0 
	-991.56666644646145 24.681350228482685 0 
	-981.34402679623793 18.281651669533133 0 
	-979.34696787588484 16.027945995546585 0 
	0 
	null_surface 
	null_surface 
	nullbs 
	nullbs 
	-1 
	-1 
	I I 
	0 
	0 
	9 22.264660400028966 28.514660400028966 33.668542432051041 37.040863333989648 42.500569721082627 48.95571531384266 56.014896437397681 62.644758265809841 68.467094991240131 
	
	-1 
	none F F 1 F 0 } I I 
	straight -477.06359710156238 -66.077307600593116 0 0 0 1 I I 
	-477.06359710156238 -66.077307600593116 0 
	none F 16.428216948223909 F 70.829895440150452 F 0 F 200 OPEN OPEN NON_SINGULAR NON_SINGULAR 
	0 
	0 
	9 22.264660400028966 28.514660400028966 33.668542432051041 37.040863333989648 42.500569721082627 48.95571531384266 56.014896437397681 62.644758265809841 68.467094991240131 
	0 
	0 
	0 
	} I I I I 
	nubs 3 open 9 
	0 3 3.4562571335624082 3 7.526846156044372 3 10.342558881693515 3 12.197207784286229 3 
	14.055611820171183 3 16.996281310045909 3 20.476093489277655 3 24.417069749215226 3 
	-8.1773720191158379 4.5520508361232199 
	-7.6061945785387728 4.4452129569429042 
	-6.9223077952534124 4.3333140250890843 
	-6.2926636718984632 4.2222701070135216 
	-5.5511035513534983 4.0914887049174702 
	-4.7432863803740073 3.9394683463906555 
	-4.1086937033502728 3.7693777775669606 
	-3.6697324949279104 3.6517225250949825 
	-3.3267284297320976 3.5289185430897376 
	-3.1247902169418751 3.3992869060033883 
	-2.9917778960004426 3.3139013582259365 
	-2.9233295241460793 3.2277036111304684 
	-2.9239905345178823 3.1403418973111301 
	-2.9246528832465302 3.0528033010211684 
	-2.9946862021245684 2.9664547332857882 
	-3.1294246545095312 2.8809403200738393 
	-3.3426297748119751 2.7456254902407395 
	-3.7092639334985971 2.617832489874381 
	-4.1772868124963551 2.4956662778983212 
	-4.7311170610513829 2.3511020982825386 
	-5.4029838895848581 2.2205652029729821 
	-6.038691949417573 2.1061442871634761 
	-6.7586475800702619 1.9765596746557019 
	-7.5449714529120406 1.8494240435880545 
	-8.1773720191159356 1.7311344710562799 
	
	nubs 3 open 9 
	0 3 3.4562571335624082 3 7.526846156044372 3 10.342558881693515 3 12.197207784286229 3 
	14.055611820171183 3 16.996281310045909 3 20.476093489277655 3 24.417069749215226 3 
	70.829895440150452 90.725079211967781 
	70.545323131318696 91.10396798299476 
	70.271729514700127 91.654649020230252 
	70.034527751997686 92.275346036039949 
	69.755164598720171 93.006368746794706 
	69.474498026386058 93.969197711014885 
	69.254705954757313 95.178474920546776 
	69.102671119095007 96.014957603743397 
	68.984297268690284 96.943894649109438 
	68.914230614151009 97.957939358071982 
	68.86807922847666 98.625868614322272 
	68.844230040152169 99.313215608088342 
	68.844460077449838 100.0099755034672 
	68.844690580507205 100.70814613824595 
	68.86909100620187 101.39655698474382 
	68.915838581490107 102.06519509394668 
	68.989810207531193 103.12322319199914 
	69.116260797125335 104.08735683771815 
	69.27847111766367 104.95007023756936 
	69.470421097404667 105.97095361338749 
	69.704471880072816 106.80636507314387 
	69.939721386733893 107.46752690318564 
	70.206147467557031 108.2163095793664 
	70.514820515186074 108.85541984786255 
	70.829895440150452 109.27492078803216 
	
	-1 
	-1 
	I I 
	0 
	0 
	2 1.2080605823978456 23.181844169167391 
	
	-1 
	none F } I I #
-1137 cface $-1 -1 $1736 $39 $1737 0 #
-1138 face $1738 -1 -1 $-1 $987 $1739 $19 $-1 $35 reversed single T -949.28956208176646 7.8780341746939797 0 -938.18693021965657 11.601979466462282 0 F #
-1139 cface_ptr-ct-attrib $-1 -1 $-1 $-1 $723 1 1 1 1 1 1 1 1 1 1 1 1 0 1 0 1 1 1 $-1 $455 #
-1140 face $1740 -1 -1 $-1 $1741 $1189 $19 $-1 $727 forward double in T -938.18693021965657 9.3407582061881449 0 -936.5253163928337 16.654378783854867 200 F #
-1141 loop $-1 -1 -1 $-1 $-1 $1742 $723 T -939.01773698987165 5.6839485476355271 96.250000000000043 -938.18693021965635 9.3407582061881946 103.74999999999997 periphery $991 F #
-1142 cface $-1 -1 $1743 $272 $456 0 #
-1143 cface_ptr-ct-attrib $-1 -1 $-1 $-1 $725 1 1 1 1 1 1 1 1 1 1 1 1 0 1 0 1 1 1 $-1 $986 #
-1144 face $1744 -1 -1 $-1 $1737 $1745 $19 $-1 $291 forward single T -937.85460747861157 -86.297221683867974 0 -510.46426292039109 10.803482237682434 92.651530683692698 F #
-1145 loop $-1 -1 -1 $-1 $-1 $1746 $725 T -948.13973277391915 9.340758206188184 0 -937.85460747338527 12.878970564860737 0 periphery $35 T #
-1146 coedge $-1 -1 -1 $-1 $1747 $1748 $1749 $1750 reversed $726 $-1 #
-1147 coedge $-1 -1 -1 $-1 $1751 $728 $1178 $1752 reversed $458 $-1 #
-1148 coedge $-1 -1 -1 $-1 $728 $1751 $736 $1162 reversed $458 $-1 #
-1149 edge $-1 -1 -1 $-1 $758 -3.1415926535898127 $1753 -1.7721543094322438 $728 $1754 forward @7 unknown T -939.84854385554991 2.0271384688998761 99.999999999999858 -938.51925297115429 7.878034151689981 107.34846913557885 #
-1150 cface $-1 -1 $1755 $1151 $989 0 #
-1151 cshell $-1 -1 $-1 $1152 $809 #
-1152 cface $-1 -1 $729 $1151 $460 0 #
-1153 cface_ptr-ct-attrib $-1 -1 $-1 $-1 $731 1 1 1 1 1 1 1 1 1 1 1 1 0 1 0 1 1 1 $-1 $1237 #
-1154 face $1756 -1 -1 $-1 $1757 $1758 $19 $-1 $291 forward single T -946.99009053322925 10.803295168851358 107.34828224747621 -937.85442040455416 12.879157633695476 200 F #
-1155 loop $-1 -1 -1 $-1 $-1 $1759 $731 T -508.73413383279029 -88.657219001044567 0 -487.06359710156238 -41.077307600593123 200 periphery $1156 F #
-1156 spline-surface $-1 -1 -1 $-1 forward { sumsur 
	intcurve forward { exactcur full nubs 3 open 7 
	0 3 1.9696992271422733 1 5.0992665269651818 1 7.6294054844047547 1 10.424490456279493 1 
	13.219575428154229 1 15.286979571798829 3 
	-487.06359710156238 -41.077307600593123 0 
	-489.65284701323571 -41.516689082600045 0 
	-496.23248271088789 -43.50326414116595 0 
	-504.67145225980028 -49.85700471748212 0 
	-508.73413383279029 -61.778776243526856 0 
	-502.21169163535478 -71.014106104766597 0 
	-495.2494735621338 -80.069462658531933 0 
	-498.32108334653668 -86.265430045209484 0 
	-500.07889240596506 -88.656719976005803 0 
	0 
	null_surface 
	null_surface 
	nullbs 
	nullbs 
	-1 
	-1 
	I I 
	0 
	0 
	5 1.9696992271422733 5.0992665269651818 7.6294054844047547 10.424490456279493 13.219575428154229 
	
	-1 
	none F F 1 F 0 } I I 
	straight -477.06359710156238 -66.077307600593116 0 0 0 1 I I 
	-477.06359710156238 -66.077307600593116 0 
	none F 0 F 15.286979571798829 F 0 F 200 OPEN OPEN NON_SINGULAR NON_SINGULAR 
	0 
	0 
	5 1.9696992271422733 5.0992665269651818 7.6294054844047547 10.424490456279493 13.219575428154229 
	0 
	0 
	0 
	} I I I I #
-1157 coedge $-1 -1 -1 $-1 $1760 $1761 $1762 $1763 reversed $732 $-1 #
-1158 coedge $-1 -1 -1 $-1 $1764 $734 $1765 $1766 reversed $461 $-1 #
-1159 coedge $-1 -1 -1 $-1 $734 $1764 $1767 $1768 forward $461 $-1 #
-1160 coedge $-1 -1 -1 $-1 $1769 $1770 $1771 $1161 reversed $1772 $1773 #
-1161 edge $-1 -1 -1 $-1 $1774 -13.803878201408764 $1775 -0.049999999999913669 $1771 $1776 forward @7 unknown T -499.17139366481155 -87.331908934891743 93.123060899285662 -499.17139366479137 -87.331908934871507 106.87693910071455 #
-1162 edge $-1 -1 -1 $-1 $758 3.5123047731677542e-016 $1169 1.0149007252875903 $736 $1194 forward @7 unknown T -950.88289165560138 2.0271384688998761 99.999999999999858 -939.84854385554991 8.1665684884558765 106.37071126199159 #
-1163 coedge $-1 -1 -1 $-1 $1777 $737 $1778 $1193 reversed $1166 $1779 #
-1164 coedge $-1 -1 -1 $-1 $737 $1777 $1780 $1781 reversed $1166 $1782 #
-1165 coedge $-1 -1 -1 $-1 $1780 $1778 $463 $738 forward $1783 $1784 #
-1166 loop $-1 -1 -1 $-1 $-1 $1164 $1555 T -950.8831761123671 8.166284031688944 92.651327177083587 -949.28927762485455 10.325272826889979 107.34875359744471 periphery $1785 F #
-1167 pcurve $-1 -1 -1 $-1 0 reversed { exppc nubs 3 open 2 
	-12.994121831550103 3 -0.1526993075464862 3 
	-14.995524388451914 106.4207112620018 
	-14.995524388451894 102.14023708733396 
	-14.995524388451853 97.859762912666156 
	-14.995524388451834 93.579288737998311 
	9.9999999999999994e-012 
	-1 
	spline forward { sumsur 
	intcurve reversed { exactcur full nubs 3 open 7 
	0 3 1.9696992271422733 1 5.0992665269651818 1 7.6294054844047547 1 10.424490456279493 1 
	13.219575428154229 1 15.619457156755619 3 
	-963.18422724366712 -38.387911636765082 200 
	-960.59497733199385 -37.94853015475816 200 
	-954.01534163434167 -35.961955096192256 200 
	-945.57637208542928 -29.608214519876086 200 
	-941.51369051243921 -17.686442993831335 200 
	-948.03613270987478 -8.4511131325916011 200 
	-955.30063730680536 0.99741011385710965 200 
	-951.47166240515787 7.6496065174076238 200 
	-949.28956208161833 10.324988370126198 200 
	0 
	null_surface 
	null_surface 
	nullbs 
	nullbs 
	-1 
	-1 
	I I 
	0 
	0 
	5 1.9696992271422733 5.0992665269651818 7.6294054844047547 10.424490456279493 13.219575428154229 
	
	-1 
	none F F 1 F 0 } I I 
	straight -949.28956208176646 10.324988369944545 200 0 0 -1 I I 
	-949.28956208176646 10.324988369944545 200 
	none F -15.619457156755619 F -0 F 0 F 2648.6011682035728 OPEN OPEN NON_SINGULAR NON_SINGULAR 
	0 
	0 
	5 -13.219575428154229 -10.424490456279493 -7.6294054844047547 -5.0992665269651818 -1.9696992271422733 
	0 
	0 
	0 
	} I I I I 
	} 0 0 #
-1168 vertex $-1 -1 -1 $-1 $738 $1786 #
-1169 vertex $-1 -1 -1 $-1 $738 $1787 #
-1170 intcurve-curve $-1 -1 -1 $-1 forward { surfintcur full nubs 3 open 2 
	-13.146821139096701 3 -0 3 
	-950.88289165560116 8.1665684884559795 93.4265894304516 
	-950.88289165560116 8.166568488455912 97.808863143483833 
	-950.88289165560116 8.166568488455793 102.19113685651607 
	-950.88289165560116 8.1665684884557255 106.5734105695483 
	9.9999999999999994e-012 
	plane -947.75309891111169 6.4251748076788857 92.500000000000057 -0.48620180263762358 -0.87384655810498302 -1.8524706271443404e-014 -0.8738465581049828 0.48620180263762358 5.4137654439749049e-015 reverse_v I I I I 
	spline forward { sumsur 
	intcurve forward { exactcur full nubs 3 open 7 
	0 3 1.9696992271422733 1 5.0992665269651818 1 7.6294054844047547 1 10.424490456279493 1 
	13.219575428154229 1 15.619457156755619 3 
	-963.18422724366712 -38.387911636765082 0 
	-960.59497733199385 -37.94853015475816 0 
	-954.01534163434167 -35.961955096192256 0 
	-945.57637208542928 -29.608214519876086 0 
	-941.51369051243921 -17.686442993831335 0 
	-948.03613270987478 -8.4511131325916011 0 
	-955.30063730680536 0.99741011385710965 0 
	-951.47166240515787 7.6496065174076238 0 
	-949.28956208161833 10.324988370126198 0 
	0 
	null_surface 
	null_surface 
	nullbs 
	nullbs 
	-1 
	-1 
	I I 
	0 
	0 
	5 1.9696992271422733 5.0992665269651818 7.6294054844047547 10.424490456279493 13.219575428154229 
	
	-1 
	none F F 1 F 0 } I I 
	straight -477.06359710156238 -66.077307600593116 0 0 0 1 I I 
	-477.06359710156238 -66.077307600593116 0 
	none F 0 F 15.619457156755619 F 0 F 200 OPEN OPEN NON_SINGULAR NON_SINGULAR 
	0 
	0 
	5 1.9696992271422733 5.0992665269651818 7.6294054844047547 10.424490456279493 13.219575428154229 
	0 
	0 
	0 
	} I I I I 
	nullbs 
	nubs 3 open 2 
	-13.146821139096701 3 -0 3 
	14.995524388451898 93.4265894304516 
	14.995524388451878 97.808863143483833 
	14.995524388451846 102.19113685651607 
	14.995524388451827 106.5734105695483 
	
	-1 
	-1 
	I I 
	0 
	0 
	0 
	
	-1 
	none F } I I #
-1171 cface $-1 -1 $1142 $272 $1140 0 #
-1172 cface $-1 -1 $1788 $39 $1789 0 #
-1173 cface_ptr-ct-attrib $-1 -1 $-1 $-1 $742 1 1 1 1 1 1 1 1 1 1 1 1 0 1 0 1 1 1 $1790 $1791 #
-1174 loop $-1 -1 -1 $-1 $-1 $1792 $742 T -988.43158988980429 12.783032841629634 0 -986.74715758613956 20.091431450638385 200 periphery $1175 F #
-1175 plane-surface $-1 -1 -1 $-1 -988.4315898898011 20.091431450625379 99.999999999999986 0.97445312696005737 0.22459096900313308 0 0 0 -1 forward_v I I I I #
-1176 coedge $-1 -1 -1 $-1 $1793 $1794 $1795 $1796 reversed $743 $-1 #
-1177 coedge $-1 -1 -1 $-1 $1797 $744 $1798 $1799 forward $467 $-1 #
-1178 coedge $-1 -1 -1 $-1 $744 $1797 $1147 $1752 forward $467 $-1 #
-1179 coedge $-1 -1 -1 $-1 $1800 $1801 $1802 $1180 reversed $1803 $-1 #
-1180 edge $-1 -1 -1 $-1 $1753 57.348469135578867 $1804 150.00000000000003 $744 $1805 forward @7 unknown T -938.51925297115429 7.878034151689981 107.34846913557885 -938.51925296592788 7.8780341746939859 200.00000000000006 #
-1181 coedge $-1 -1 -1 $-1 $746 $745 $1806 $1807 forward $290 $-1 #
-1182 coedge $-1 -1 -1 $-1 $1794 $1808 $745 $1183 reversed $743 $-1 #
-1183 edge $-1 -1 -1 $-1 $1190 9.368099307720021 $1809 447.65003290147018 $745 $1810 forward @7 unknown T -937.85460747338527 -86.297221683867974 200 -510.46426292566878 10.803482237682434 200 #
-1184 coedge $-1 -1 -1 $-1 $1811 $1812 $746 $1185 reversed $1813 $-1 #
-1185 edge $-1 -1 -1 $-1 $1814 -220.21145019531266 $1191 218.07048339843737 $746 $1815 forward @7 unknown T -937.85460747861157 -86.297221660638129 107.34846931630727 -510.46426292039109 10.803482237682408 107.34846932111986 #
-1186 coedge $-1 -1 -1 $-1 $1816 $747 $1812 $1817 reversed $1189 $-1 #
-1187 coedge $-1 -1 -1 $-1 $747 $1818 $1819 $1820 forward $1189 $-1 #
-1188 coedge $-1 -1 -1 $-1 $1821 $1822 $469 $748 forward $1758 $-1 #
-1189 loop $-1 -1 -1 $-1 $-1 $1749 $1140 T -938.18693021965657 9.3407582061881449 0 -936.5253163928337 16.654378783854867 200 periphery $727 F #
-1190 vertex $-1 -1 -1 $-1 $1183 $1823 #
-1191 vertex $-1 -1 -1 $-1 $1824 $1825 #
-1192 straight-curve $-1 -1 -1 $-1 -937.85460747338516 10.803482237682429 50 0 0 -1 I I #
-1193 edge $-1 -1 -1 $-1 $1198 -21.269771498324239 $1168 -18.382749013083984 $1778 $1826 forward @7 unknown T -950.88338109409835 8.1660790499640914 92.651041420811524 -949.28907264311079 10.325477808633737 93.629778176496401 #
-1194 ellipse-curve $-1 -1 -1 $-1 -963.21176076858569 15.026260652507673 100 -0.48620180263762358 -0.87384655810498302 -1.8524706271443404e-014 23.363216912991835 -12.999122183583358 -1.4474277573162874e-013 0.28051998190980182 I I #
-1195 coedge $-1 -1 -1 $-1 $1827 $751 $1828 $1829 reversed $1197 $-1 #
-1196 coedge $-1 -1 -1 $-1 $751 $1827 $1830 $1831 forward $1197 $-1 #
-1197 loop $-1 -1 -1 $-1 $-1 $1196 $1737 T -949.28956208725754 7.878034151689981 -2.8421709430404007e-014 -938.51925296592788 10.324988369944549 92.651530864421161 periphery $468 F #
-1198 vertex $-1 -1 -1 $-1 $1193 $1832 #
-1199 straight-curve $-1 -1 -1 $-1 -725.86796188685082 -40.435153797430551 92.651530864421147 -0.97514935432947791 0.22154849751420647 6.6248723709735247e-027 I I #
-1200 coedge $-1 -1 -1 $-1 $1833 $753 $1834 $1835 forward $756 $-1 #
-1201 coedge $-1 -1 -1 $-1 $1830 $1836 $753 $1202 forward $1837 $-1 #
-1202 edge $-1 -1 -1 $-1 $1838 -220.21145019531266 $757 218.07048339843752 $1201 $1199 forward @7 unknown T -938.51925297115429 -89.222669723626581 92.651530864421147 -511.1289084129337 7.8780341516899881 92.651530864421147 #
-1203 coedge $-1 -1 -1 $-1 $754 $1833 $1800 $1839 reversed $756 $-1 #
-1204 coedge $-1 -1 -1 $-1 $1802 $755 $728 $1149 forward $726 $-1 #
-1205 coedge $-1 -1 -1 $-1 $755 $1747 $1196 $1831 forward $726 $-1 #
-1206 face $1840 -1 -1 $-1 $1841 $756 $19 $-1 $173 forward single T -939.84854385554991 -95.073565406416648 92.651530864421147 -511.1289084129337 7.8780341516899881 107.34846913557885 F #
-1207 point $-1 -1 -1 $-1 -938.51925297115429 7.878034151689981 92.651530864421147 #
-1208 point $-1 -1 -1 $-1 -939.84854385554991 2.0271384688998761 99.999999999999858 #
-1209 cface $-1 -1 $1842 $29 $1280 0 #
-1210 cface_ptr-ct-attrib $-1 -1 $-1 $-1 $761 1 1 1 1 1 1 1 1 1 1 1 1 0 1 0 1 1 1 $474 $1843 #
-1211 cface_ptr-ct-attrib $-1 -1 $-1 $-1 $763 1 1 1 1 1 1 1 1 1 1 1 1 0 1 0 1 1 1 $-1 $498 #
-1212 face $1844 -1 -1 $-1 $1280 $1845 $19 $-1 $1846 forward single T -35.425883429032538 8.0094698673864428 96.520790868516755 -34.905054806327719 10.301905617616017 103.47920913148322 F #
-1213 loop $-1 -1 -1 $-1 $-1 $1332 $763 T -34.905054806327719 6.5467387112595361 200 -25.601269526411667 9.9275807381819803 200 periphery $263 F #
-1214 coedge $-1 -1 -1 $-1 $1269 $1268 $1325 $1847 forward $764 $-1 #
-1215 cface $-1 -1 $1848 $607 $477 0 #
-1216 cface_ptr-ct-attrib $-1 -1 $-1 $-1 $766 1 1 1 1 1 1 1 1 1 1 1 1 0 1 0 1 1 1 $-1 $760 #
-1217 face $1849 -1 -1 $-1 $1850 $1851 $19 $-1 $35 reversed single T -473.11268751238805 -94.241947160512183 0 -461.66001143160827 -88.962442134353438 7.1054273576010019e-015 F #
-1218 loop $-1 -1 -1 $-1 $-1 $1852 $766 T -35.237379170644886 8.0094698673864464 200 -26.462458256468267 11.288867543403441 200 periphery $263 F #
-1219 coedge $-1 -1 -1 $-1 $1853 $1854 $1855 $1856 reversed $767 $-1 #
-1220 coedge $-1 -1 -1 $-1 $841 $768 $1857 $1858 forward $478 $-1 #
-1221 coedge $-1 -1 -1 $-1 $1232 $1859 $1860 $1222 forward $799 $-1 #
-1222 edge $-1 -1 -1 $-1 $1861 -150 $1235 -56.917002381053713 $1860 $1862 forward @7 unknown T -35.237379170645141 9.4722010235132785 106.91700238105371 -35.237379170644886 9.4722010235133354 200 #
-1223 cface $-1 -1 $1620 $164 $480 0 #
-1224 cface_ptr-ct-attrib $-1 -1 $-1 $-1 $771 1 1 1 1 1 1 1 1 1 1 1 1 0 1 0 1 1 1 $-1 $1863 #
-1225 face $1864 -1 -1 $-1 $1529 $1865 $19 $-1 $773 forward single T -473.36071028387744 -91.449273061699131 99.999999999999702 -462.32466016024216 -83.141988003309621 107.34956664440934 F #
-1226 loop $-1 -1 -1 $-1 $-1 $1866 $771 T -471.87412977347049 -97.769228319614825 100.00000000000013 -460.32380743454814 -91.887904446606825 107.35476959927108 periphery $773 F #
-1227 coedge $-1 -1 -1 $-1 $1867 $1868 $1869 $1870 forward $772 $-1 #
-1228 coedge $-1 -1 -1 $-1 $1229 $774 $1871 $1872 forward $481 $-1 #
-1229 coedge $-1 -1 -1 $-1 $774 $1228 $1873 $1874 forward $481 $-1 #
-1230 edge $-1 -1 -1 $-1 $1320 -12.242181212654712 $1875 -0.9046399264419982 $1314 $1876 forward @7 unknown T -24.867566414036414 3.819280865601133 94.331229356883696 -24.867566414016391 3.8192808656214146 105.66877064311642 #
-1231 coedge $-1 -1 -1 $-1 $775 $792 $797 $1276 reversed $297 $1877 #
-1232 coedge $-1 -1 -1 $-1 $797 $1221 $1878 $1233 forward $799 $-1 #
-1233 edge $-1 -1 -1 $-1 $1235 1.9676879945135641 $1879 3.141592653589754 $1878 $1880 forward @7 unknown T -36.256690293213978 9.4722010235132785 99.999999999999986 -35.237379170644964 13.958715696705363 106.91700238105371 #
-1234 pcurve $-1 -1 -1 $-1 0 reversed { exppc nubs 1 open 2 
	1.5707963267948877 1 4.7123889803847376 1 
	-0 1.5707963267948877 
	-0 4.7123889803846986 
	0 
	-1 
	spline reversed { ref 4 } I I I I 
	} 0 0 #
-1235 vertex $-1 -1 -1 $-1 $777 $1881 #
-1236 intcurve-curve $-1 -1 -1 $-1 forward { surfintcur full nubs 3 open 3 
	0 3 3.3393900752457504 2 5.9482275875399635 3 
	-27.30652132738372 11.300097091802483 109.01911887169848 
	-28.291644712201006 11.073046853672537 108.55324489862193 
	-29.457269926837295 10.804394736960752 108.10809007645429 
	-32.512033152353155 10.100336008406034 107.37347315052642 
	-33.84249767684932 9.7936918948198528 107.15146307453945 
	-35.237379170645973 9.4722010235130814 106.91700238105369 
	0.00036886785895244334 
	spline reversed { ref 4 } F -11.641438050082819 F -0 F 1.5707963267948877 F 4.7123889803846986 
	plane -250.23396574803493 -40.079994094234173 0 -0.22459096798042832 0.97445312719576938 0 -0.97445312719576938 -0.22459096798042832 -0 forward_v I I I I 
	nubs 3 open 3 
	0 3 3.3393900752457504 3 5.9482275875399635 3 
	-8.3961506005141491 1.8843601616938033 
	-7.2812394531414197 1.8991994519361697 
	-5.999904560105831 1.9154441092874506 
	-4.1991490951088437 1.9325593003765871 
	-2.7923417735031988 1.9459302308570992 
	-1.4292588407756022 1.9561531712764706 
	0 1.9676879945135632 
	
	nullbs 
	-1 
	-1 
	I I 
	0 
	0 
	1 0.81595202279544421 
	
	-1 
	none F } I I #
-1237 cface $-1 -1 $1882 $780 $731 0 #
-1238 face $1883 -1 -1 $-1 $1789 $1884 $19 $-1 $263 forward single T -541.0674672682502 -168.91519385485347 200 -445.30507486698957 -39.938528227479516 200 F #
-1239 cface $-1 -1 $1885 $780 $1886 0 #
-1240 cell3d-cell $-1 -1 $811 $16 $-1 1 $780 #
-1241 cface $-1 -1 $1075 $607 $1887 0 #
-1242 cface $-1 -1 $1301 $164 $486 0 #
-1243 cface_ptr-ct-attrib $-1 -1 $-1 $-1 $783 1 1 1 1 1 1 1 1 1 1 1 1 0 1 0 1 1 1 $-1 $1888 #
-1244 face $1889 -1 -1 $-1 $1890 $1891 $19 $-1 $448 forward single T -1425.1044114044928 -86.709777516457578 107.34846916484027 -1414.1692447715761 -84.189451182084383 200 F #
-1245 loop $-1 -1 -1 $-1 $-1 $1892 $783 T -1454.3702749153672 -86.490636396647758 0 -1454.1933722868469 -86.471623718635655 92.651530774408457 periphery $1054 F #
-1246 coedge $-1 -1 -1 $-1 $1893 $1894 $1895 $1896 forward $784 $-1 #
-1247 coedge $-1 -1 -1 $-1 $1897 $785 $1898 $1899 forward $487 $-1 #
-1248 coedge $-1 -1 -1 $-1 $785 $1897 $1900 $1901 forward $487 $-1 #
-1249 coedge $-1 -1 -1 $-1 $1902 $1903 $1904 $1250 forward $690 $-1 #
-1250 edge $-1 -1 -1 $-1 $1905 -150 $1906 -57.354769599271087 $1904 $1907 forward @7 unknown T -461.66001143160827 -91.887904446607251 107.35476959927108 -461.66001143160827 -91.887904446607223 200 #
-1251 coedge $-1 -1 -1 $-1 $1908 $786 $1909 $1910 forward $301 $1911 #
-1252 coedge $-1 -1 -1 $-1 $1912 $1913 $1914 $1253 forward $1915 $-1 #
-1253 edge $-1 -1 -1 $-1 $1916 0 $1264 92.647345445580072 $1914 $1917 forward @7 unknown T -502.20164839474177 -91.229714848749865 0 -502.20164839474177 -91.229714848749865 92.647345445580072 #
-1254 pcurve $-1 -1 -1 $-1 0 forward { exppc nubs 1 open 2 
	-200 1 -0 1 
	16.063021745069232 200 
	16.063021745069232 0 
	0 
	-1 
	spline forward { ref 6 } I I I I 
	} 0 0 #
-1255 coedge $-1 -1 -1 $-1 $787 $1918 $1919 $1920 forward $301 $1921 #
-1256 coedge $-1 -1 -1 $-1 $1922 $1923 $1924 $1257 reversed $1925 $-1 #
-1257 edge $-1 -1 -1 $-1 $1926 -12.89726862612328 $1263 -0.95660957528545865 $787 $1927 forward @7 unknown T -504.75587212517195 -93.787331971092158 94.029670474570992 -504.75587212515154 -93.787331971071865 105.97032952542884 #
-1258 pcurve $-1 -1 -1 $-1 2 $1927 0 0 #
-1259 coedge $-1 -1 -1 $-1 $1834 $788 $1923 $1928 reversed $1262 $-1 #
-1260 coedge $-1 -1 -1 $-1 $788 $1929 $1930 $1931 reversed $1262 $-1 #
-1261 coedge $-1 -1 -1 $-1 $1924 $1932 $489 $789 reversed $1933 $1934 #
-1262 loop $-1 -1 -1 $-1 $-1 $1834 $1935 T -512.45819929732943 -95.073565406416648 92.64677018441688 -502.20107313357857 -89.222669723626581 99.999999999999858 periphery $173 F #
-1263 vertex $-1 -1 -1 $-1 $789 $1936 #
-1264 vertex $-1 -1 -1 $-1 $789 $1937 #
-1265 intcurve-curve $-1 -1 -1 $-1 forward { surfintcur full nubs 3 open 9 
	-22.602808785704095 3 -20.080059740899316 2 -17.41076104845456 2 -14.595209994136525 2 -12.229556235348539 2 
	-9.8662171870055779 2 -7.219623212902567 2 -3.7908061096697621 2 -0 3 
	-502.20164839474177 -91.229714848749865 107.35265455441989 
	-502.75789055019828 -91.840489856946036 107.20802624246652 
	-503.3230220808008 -92.420407273627561 106.95937286289949 
	-504.45246451756225 -93.517586220945262 106.2550634554926 
	-505.01881386889119 -94.033227165794202 105.7856852047029 
	-506.07115383601479 -94.952202119048508 104.61992381891889 
	-506.55348386803774 -95.350367654068677 103.90918339796288 
	-507.22167290947135 -95.89047721663168 102.4239652589329 
	-507.43709225933662 -96.059258783894862 101.68887620680754 
	-507.62996436196789 -96.210414317667158 100.14325970125641 
	-507.60337754289162 -96.189888869273545 99.365199047128883 
	-507.29495849616973 -95.947288174986113 97.75423794810915 
	-506.99043370246096 -95.70689261170962 96.963045243763048 
	-506.07431279433177 -94.953549211111792 95.336503757065913 
	-505.40711859646927 -94.386545291748476 94.569219192717455 
	-503.89953413031816 -92.999699470495329 93.318842156363772 
	-503.03972297476582 -92.149952560800088 92.865252899394733 
	-502.20164839474177 -91.229714848749865 92.647345445580072 
	0.00057526116321145746 
	cone -725.53563903988993 -38.972429322749619 100 -0.9751493543294778 0.22154849751420644 6.6248723709735233e-027 1.6616137313565189 7.3136201574709423 -9.1848509936049724e-016 1 I I 0 1 7.4999999999998543 forward I I I I 
	spline forward { ref 6 } I I I I 
	nullbs 
	nubs 3 open 9 
	-22.602808785704095 3 -20.080059740899316 3 -17.41076104845456 3 -14.595209994136525 3 -12.229556235348539 3 
	-9.8662171870055779 3 -7.219623212902567 3 -3.7908061096697621 3 -0 3 
	16.063021745069232 107.35265455441989 
	16.257572955363656 107.20802624246652 
	16.45144528699343 106.95937286289949 
	16.636837615353187 106.61715800381116 
	16.832999615968784 106.2550634554926 
	17.021020911457462 105.7856852047029 
	17.189159513840202 105.21834690257121 
	17.366510523882731 104.61992381891889 
	17.522577374232078 103.90918339796288 
	17.639420046417435 103.10209167932238 
	17.737592411723405 102.4239652589329 
	17.806361985114787 101.68887620680754 
	17.837163795694199 100.91568968588743 
	17.867935467766479 100.14325970125641 
	17.859480157351587 99.365199047128883 
	17.812989182097013 98.605259292721541 
	17.760926091511177 97.75423794810915 
	17.663521291480709 96.963045243763048 
	17.534531868830499 96.2544849763961 
	17.367418536431614 95.336503757065913 
	17.149889134644805 94.569219192717455 
	16.911556714725158 93.975377375588138 
	16.648062930611694 93.318842156363772 
	16.356146640874467 92.865252899394733 
	16.063021745069232 92.647345445580072 
	
	-1 
	-1 
	I I 
	0 
	0 
	0 
	
	-1 
	none F } I I #
-1266 pcurve $-1 -1 -1 $-1 -1 $1267 0 0 #
-1267 intcurve-curve $-1 -1 -1 $-1 forward { surfintcur full nubs 3 open 3 
	0 3 4.3511626409308795 2 9.9217548901227044 3 
	-35.237379170645973 9.4722010235130831 93.08299761894628 
	-33.842629791827349 9.7936614450937753 92.848559132199597 
	-32.512266074160522 10.100282324824203 92.626565693048846 
	-29.457453894393538 10.804352336305046 91.891976141497636 
	-28.291741214949916 11.073024611816876 91.446800738421828 
	-27.306521327383773 11.300097091802458 90.980881128301519 
	0.00036911932648895209 
	spline reversed { ref 4 } F -11.641438050082819 F -0 F 1.5707963267948877 F 4.7123889803846986 
	plane -250.23396574803493 -40.079994094234173 0 -0.22459096798042832 0.97445312719576938 0 -0.97445312719576938 -0.22459096798042832 -0 forward_v I I I I 
	nubs 3 open 3 
	0 3 4.3511626409308795 3 9.9217548901227044 3 
	0 4.3154973126659435 
	-1.4291234697772834 4.3270310433923642 
	-2.7921031764001309 4.3372532383767055 
	-4.1987889797716829 4.3506225841595523 
	-5.9997037420921524 4.3677387391141185 
	-7.2811302363751276 4.3839844015855292 
	-8.3961506005141118 4.398825145485703 
	
	nullbs 
	-1 
	-1 
	I I 
	0 
	0 
	1 8.560746479649648 
	
	-1 
	none F } I I #
-1268 coedge $-1 -1 -1 $-1 $1214 $794 $1938 $1339 forward $764 $-1 #
-1269 coedge $-1 -1 -1 $-1 $794 $1214 $796 $1274 reversed $764 $-1 #
-1270 vertex $-1 -1 -1 $-1 $795 $1939 #
-1271 straight-curve $-1 -1 -1 $-1 -473.11268751232251 -91.448855731870907 0 0.97445312719576938 0.22459096798042832 0 I I #
-1272 coedge $-1 -1 -1 $-1 $1940 $796 $919 $1448 forward $799 $-1 #
-1273 coedge $-1 -1 -1 $-1 $1941 $1942 $1269 $1274 forward $817 $-1 #
-1274 edge $-1 -1 -1 $-1 $801 25.131553077111779 $1943 26.631560383168356 $1273 $1944 forward @7 unknown T -35.237379170644886 8.0094698673864464 0 -34.905054806327719 9.4722010235133354 7.1054273576010019e-015 #
-1275 coedge $-1 -1 -1 $-1 $1868 $1867 $1231 $1276 forward $772 $-1 #
-1276 edge $-1 -1 -1 $-1 $1879 3.141592653589754 $800 4.3154973126659435 $1275 $1945 forward @7 unknown T -36.256690293213978 9.4722010235132785 93.082997618946266 -35.237379170644971 13.958715696705363 99.999999999999986 #
-1277 coedge $-1 -1 -1 $-1 $1946 $798 $1942 $1947 reversed $1279 $-1 #
-1278 coedge $-1 -1 -1 $-1 $798 $1946 $1868 $1948 forward $1279 $-1 #
-1279 loop $-1 -1 -1 $-1 $-1 $798 $1949 T -462.32466016024262 -88.962442134353452 0 -35.237379170644829 9.4722010235133354 93.082997618952021 periphery $179 F #
-1280 face $1950 -1 -1 $-1 $1951 $799 $19 $-1 $563 forward double in T -36.256690293213978 8.0094698673864411 0 -34.905054806327719 13.958715696705363 200 F #
-1281 point $-1 -1 -1 $-1 -35.237379170645141 9.4722010235132785 93.082997618946266 #
-1282 point $-1 -1 -1 $-1 -35.237379170644886 9.4722010235133354 0 #
-1283 cface $-1 -1 $1952 $305 $806 0 #
-1284 cface_ptr-ct-attrib $-1 -1 $-1 $-1 $804 1 1 1 1 1 1 1 1 1 1 1 1 0 1 0 1 1 1 $-1 $494 #
-1285 face $1953 -1 -1 $-1 $1954 $1955 $19 $-1 $1956 forward single T 450.19160693654078 -143.35179277999569 0 482.41544750352136 -59.845613867170094 200 F #
-1286 loop $-1 -1 -1 $-1 $-1 $1957 $804 T -27.800454206645846 -27.964274642601922 0 4.4233863603347396 55.541904270223696 200 periphery $1287 F #
-1287 spline-surface $-1 -1 -1 $-1 forward { sumsur 
	intcurve reversed { exactcur full nubs 3 periodic 16 
	0 3 0.94915849819352271 1 3.1225140109752947 1 4.7759925994484949 1 8.4086394486057436 1 
	11.676545524638625 1 14.833375880883722 1 19.50733197096563 1 24.663990431796002 1 27.895702191696561 1 
	32.321299590062054 1 34.918279313422666 1 37.424075469678314 1 40.232555414585441 1 42.702727427122575 1 
	43.669713648290013 3 
	-21.192503351562102 -18.126990088867203 0 
	-20.788931815517351 -19.326462186302749 0 
	-19.054531782490876 -22.968571021682962 0 
	-11.878365370309957 -27.964274642601922 0 
	-4.5526249937007099 -17.58759035120157 0 
	-12.41236863766364 -7.3439505353010892 0 
	-12.151849473248099 7.7429344261495823 0 
	1.5359134371397483 16.439869636753578 0 
	4.4233863603347396 34.648563505561249 0 
	-7.2285267913059164 55.541904270223696 0 
	-27.800454206645846 42.753827061798191 0 
	-15.995257957492306 28.900445345085778 0 
	-16.781977743530611 16.002341149136747 0 
	-22.271049010204997 6.2458990264201129 0 
	-17.560689736203877 -4.4532627077864353 0 
	-22.581130729254546 -12.254649292093816 0 
	-21.603655035241282 -16.904988712803558 0 
	-21.192503351562102 -18.126990088867203 0 
	0 
	null_surface 
	null_surface 
	nullbs 
	nullbs 
	-1 
	-1 
	I I 
	0 
	1 0 
	14 0.94915849819352271 3.1225140109752947 4.7759925994484949 8.4086394486057436 11.676545524638625 14.833375880883722 19.50733197096563 24.663990431796002 27.895702191696561 32.321299590062054 34.918279313422666 37.424075469678314 40.232555414585441 42.702727427122575 
	
	-1 
	none F F 1 F 0 } I I 
	straight -477.06359710156238 -66.077307600593116 0 0 0 1 I I 
	-477.06359710156238 -66.077307600593116 0 
	none F -43.669713648290013 F -0 F 0 F 200 PERIODIC OPEN NON_SINGULAR NON_SINGULAR 
	0 
	1 -0 
	14 -42.702727427122575 -40.232555414585441 -37.424075469678314 -34.918279313422666 -32.321299590062054 -27.895702191696561 -24.663990431796002 -19.50733197096563 -14.833375880883722 -11.676545524638625 -8.4086394486057436 -4.7759925994484949 -3.1225140109752947 -0.94915849819352271 
	0 
	0 
	0 
	} I I I I #
-1288 cface_ptr-ct-attrib $-1 -1 $-1 $-1 $806 1 1 1 1 1 1 1 1 1 1 1 1 0 1 0 1 1 1 $1958 $1283 #
-1289 loop $-1 -1 -1 $-1 $-1 $1517 $806 T 3.8519911181861346 6.8629010143601761 0 5.0018204277269263 8.1398921127585488 200 periphery $604 F #
-1290 cface_ptr-ct-attrib $-1 -1 $-1 $-1 $808 1 1 1 1 1 1 1 1 1 1 1 1 0 1 0 1 1 1 $1959 $496 #
-1291 loop $-1 -1 -1 $-1 $-1 $1960 $808 T 5.0011720661121934 8.1392437511438303 90.041088499997244 11.495040213404346 13.58649560920083 109.95891150000281 periphery $1292 F #
-1292 spline-surface $-1 -1 -1 $-1 forward { ref 0 } F -18.536091914592632 F -16.428216948223909 F 90.041736861611895 F 109.95826313838812 #
-1293 cface $-1 -1 $1961 $499 $859 0 #
-1294 cell3d-cell $-1 -1 $875 $16 $-1 1 $1391 #
-1295 cface_ptr-ct-attrib $-1 -1 $-1 $-1 $812 1 1 1 1 1 1 1 1 1 1 1 1 0 1 0 1 1 1 $-1 $500 #
-1296 face $1962 -1 -1 $-1 $1683 $1963 $19 $-1 $1964 forward single T -1493.0591911603551 -164.17611540275135 0 -1397.2967987590946 -86.490061135461332 200 F #
-1297 loop $-1 -1 -1 $-1 $-1 $1965 $812 T -39.486960917660333 -44.26576946198081 0 -11.192503351562102 8.6148687261680124 200 periphery $1298 F #
-1298 spline-surface $-1 -1 -1 $-1 forward { sumsur 
	intcurve forward { exactcur full nubs 3 open 6 
	71.696678502894173 3 75.486276080984595 1 79.790900006240591 1 84.080224598361809 1 86.934835825317975 1 
	89.05752432973334 3 
	-25.601269526411667 8.6144718709409869 0 
	-23.777426628007404 4.3903696081643115 0 
	-27.443381527067295 -8.0401912947348464 0 
	-39.486960917660333 -20.773558264450955 0 
	-31.800175890528585 -37.30955629879206 0 
	-20.883024881159038 -44.26576946198081 0 
	-13.982863903483299 -43.600498941415353 0 
	-11.192503351562102 -43.126990088867203 0 
	0 
	null_surface 
	null_surface 
	nullbs 
	nullbs 
	-1 
	-1 
	I I 
	0 
	0 
	4 75.486276080984595 79.790900006240591 84.080224598361809 86.934835825317975 
	
	-1 
	none F F 1 F 0 } I I 
	straight -477.06359710156238 -66.077307600593116 0 0 0 1 I I 
	-477.06359710156238 -66.077307600593116 0 
	none F 71.696678502894173 F 89.05752432973334 F 0 F 200 OPEN OPEN NON_SINGULAR NON_SINGULAR 
	0 
	0 
	4 75.486276080984595 79.790900006240591 84.080224598361809 86.934835825317975 
	0 
	0 
	0 
	} I I I I #
-1299 cface $-1 -1 $1966 $499 $1967 0 #
-1300 cface $-1 -1 $1968 $536 $1969 0 #
-1301 cface $-1 -1 $1970 $164 $504 0 #
-1302 cface_ptr-ct-attrib $-1 -1 $-1 $-1 $816 1 1 1 1 1 1 1 1 1 1 1 1 0 1 0 1 1 1 $1971 $1972 #
-1303 face $1973 -1 -1 $-1 $1974 $1975 $19 $-1 $1976 forward double in T 481.36455278752322 -101.00644782945308 92.648854494199185 483.96040675307086 -98.362217100856 107.35114550580073 F #
-1304 loop $-1 -1 -1 $-1 $-1 $1977 $816 T 446.72742311045096 -98.611717725957305 92.651045974787095 449.61365781318523 -95.949295678498302 107.3489540252129 periphery $1305 F #
-1305 spline-surface $-1 -1 -1 $-1 forward { sumsur 
	intcurve reversed { exactcur full nubs 3 open 11 
	16.428216948328526 3 22.264660400028966 1 28.514660400028966 1 33.668542432051041 1 37.040863333989648 1 
	42.500569721082627 1 48.95571531384266 1 56.014896437397681 1 62.644758265809841 1 68.467094991240131 1 
	71.082087739021702 3 
	449.61317286884258 -95.949780622840919 200 
	443.92306376510254 -101.72160180140813 200 
	430.10387275909363 -108.38156460365761 200 
	411.80362648174986 -127.23585798713873 200 
	418.40979408601874 -148.78024529426628 200 
	431.85088085309525 -161.56325063617075 200 
	450.3105879503828 -172.52078467516515 200 
	476.71061910370571 -167.99948831120344 200 
	500.58868853159436 -153.12078979231893 200 
	507.56601888301043 -123.74134499795304 200 
	493.96223788587599 -107.47998009573899 200 
	483.33466767427859 -100.96041024016877 200 
	481.36482042119724 -98.362484734530042 200 
	0 
	null_surface 
	null_surface 
	nullbs 
	nullbs 
	-1 
	-1 
	I I 
	0 
	0 
	9 22.264660400028966 28.514660400028966 33.668542432051041 37.040863333989648 42.500569721082627 48.95571531384266 56.014896437397681 62.644758265809841 68.467094991240131 
	
	-1 
	none F F 1 F 0 } I I 
	straight 481.36482042119724 -98.362484734530042 200 0 0 -1 I I 
	481.36482042119724 -98.362484734530042 200 
	none F -71.082087739021702 F -16.428216948328526 F 0 F 2648.6011682035728 OPEN OPEN NON_SINGULAR NON_SINGULAR 
	0 
	0 
	9 -68.467094991240131 -62.644758265809841 -56.014896437397681 -48.95571531384266 -42.500569721082627 -37.040863333989648 -33.668542432051041 -28.514660400028966 -22.264660400028966 
	0 
	0 
	0 
	} F -17.394100079833322 F -16.428216948328526 F 92.646681475703502 F 107.35331852429647 #
-1306 coedge $-1 -1 -1 $-1 $1978 $818 $1979 $1980 forward $505 $-1 #
-1307 coedge $-1 -1 -1 $-1 $818 $1978 $1981 $1982 reversed $505 $-1 #
-1308 coedge $-1 -1 -1 $-1 $1983 $1984 $1985 $1309 forward $1986 $-1 #
-1309 edge $-1 -1 -1 $-1 $1987 -79.043961269545179 $1988 -76.043961269545193 $1985 $1989 forward @7 unknown T 440.86281452790314 -93.961747984034758 0 441.52746002044586 -91.036299921046322 0 #
-1310 coedge $-1 -1 -1 $-1 $820 $819 $1965 $1990 reversed $310 $1991 #
-1311 coedge $-1 -1 -1 $-1 $827 $824 $819 $1312 reversed $183 $-1 #
-1312 edge $-1 -1 -1 $-1 $1319 92.500346841504836 $1992 107.49965315849519 $819 $1993 forward @7 unknown T -25.60126952641167 8.6144718709409869 92.500346841504808 -25.601269526411667 8.6144718709409887 107.49965315849516 #
-1313 pcurve $-1 -1 -1 $-1 0 forward { exppc nubs 1 open 2 
	0 1 2648.6011682035728 1 
	-71.696678502894173 0 
	-71.696678502894173 2648.6011682035728 
	0 
	-1 
	spline forward { ref 8 } I I I I 
	} 0 0 #
-1314 coedge $-1 -1 -1 $-1 $1965 $821 $774 $1230 forward $1297 $1994 #
-1315 pcurve $-1 -1 -1 $-1 0 reversed { exppc nubs 3 open 2 
	-12.292181212664758 3 -0.8546399264317408 3 
	-72.993020011192883 94.281229356883557 
	-72.993020011192911 98.093743118961171 
	-72.993020011192925 101.90625688103877 
	-72.993020011192954 105.71877064311639 
	9.9999999999999994e-012 
	-1 
	spline forward { ref 8 } I I I I 
	} 0 0 #
-1316 coedge $-1 -1 -1 $-1 $821 $1995 $827 $1331 reversed $1297 $1996 #
-1317 coedge $-1 -1 -1 $-1 $1997 $1871 $506 $822 reversed $1998 $-1 #
-1318 pcurve $-1 -1 -1 $-1 2 $1321 0 0 #
-1319 vertex $-1 -1 -1 $-1 $1331 $1999 #
-1320 vertex $-1 -1 -1 $-1 $1230 $2000 #
-1321 intcurve-curve $-1 -1 -1 $-1 forward { surfintcur full nubs 3 open 13 
	-23.685693233826282 3 -21.884012275255593 2 -19.926525754459814 2 -17.254751897827408 2 -15.160970428878898 2 
	-13.372219021372246 2 -12.240144712827677 2 -11.235663296618036 2 -10.022891080692583 2 -7.9364953849184054 2 
	-4.964987233556398 2 -2.264217524671829 2 -0 3 
	-25.601269526411667 8.6144718709409869 107.49965315849516 
	-25.362945052039304 8.0625016588398513 107.49396866213445 
	-25.189982613170965 7.4941403267223556 107.41850167385557 
	-24.940505768057434 6.3043808746205219 107.1112127503054 
	-24.876389065112892 5.6978176394025848 106.87011469572312 
	-24.822678787352871 4.3428470485692481 106.12989604942091 
	-24.868156699261565 3.6306542779315745 105.5728114795544 
	-24.985939550269482 2.558884679730216 104.39788228968362 
	-25.050429951739282 2.1573691538620556 103.82041355569879 
	-25.155304982522487 1.5743751033276332 102.66291530071224 
	-25.19751509097582 1.3711467636972896 102.09922441977832 
	-25.242554859991653 1.1591184150153719 101.14507039486682 
	-25.254108681188615 1.1069014207925314 100.76953933799795 
	-25.262989519642066 1.0666375331996927 100.05496812613742 
	-25.261759367261408 1.0721311467477834 99.71850889415748 
	-25.247287825640331 1.1379967191087459 98.978784253135785 
	-25.23163973449396 1.2092569820563785 98.578965583888703 
	-25.172024302565227 1.4950904206412849 97.513046461538693 
	-25.115891268490298 1.7736301645862562 96.871177691367023 
	-24.972475166543703 2.6513623460247331 95.430072299455389 
	-24.882180763267463 3.3327557720944867 94.687043477139142 
	-24.826668720523681 4.8429525491119376 93.546314582435045 
	-24.851379786293116 5.6503416831991151 93.124862683815465 
	-25.10721581089058 7.2056131707613531 92.624535808956566 
	-25.302104932028566 7.9215932018505875 92.507482491557141 
	-25.601269526411667 8.6144718709409869 92.500346841504808 
	0.00039685522702628085 
	cone -247.24636766897558 -41.668092323351665 99.999999999999986 0.97514935442035655 0.22154849711420269 8.1992174869626585e-026 -1.6616137283564905 7.3136201581525322 -1.8369701987209941e-015 1 I I 0 1 7.4999999999998543 forward I I I I 
	spline forward { ref 56 } I I I I 
	nullbs 
	nubs 3 open 13 
	-23.685693233826282 3 -21.884012275255593 3 -19.926525754459814 3 -17.254751897827408 3 -15.160970428878898 3 
	-13.372219021372246 3 -12.240144712827677 3 -11.235663296618036 3 -10.022891080692583 3 -7.9364953849184054 3 
	-4.964987233556398 3 -2.264217524671829 3 -0 3 
	71.696678502894173 107.49965315849516 
	71.861742765770359 107.49396866213445 
	72.023553717779791 107.41850167385557 
	72.180454608613971 107.27122528742723 
	72.350923956945437 107.1112127503054 
	72.511496875924806 106.87011469572312 
	72.659987037059778 106.55711263827928 
	72.862661296255311 106.12989604942091 
	73.041112536526398 105.5728114795544 
	73.190113271806254 104.91409599344085 
	73.306880257011315 104.39788228968362 
	73.405223936274695 103.82041355569879 
	73.481988080353162 103.19619517204306 
	73.547568931460489 102.66291530071224 
	73.596940403504192 102.09922441977832 
	73.628469532693487 101.51488816662248 
	73.648423852212787 101.14507039486682 
	73.661086216570069 100.76953933799795 
	73.666260293418475 100.39091700617652 
	73.670851214704328 100.05496812613742 
	73.669519510686044 99.71850889415748 
	73.662281921403533 99.383391772575351 
	73.653543534559873 98.978784253135785 
	73.636259404535195 98.578965583888703 
	73.610731283582226 98.187134331097525 
	73.566813917255658 97.513046461538693 
	73.499091727750425 96.871177691367023 
	73.410401749270548 96.276718765750275 
	73.284086786806398 95.430072299455389 
	73.116359222620204 94.687043477139142 
	72.916190578541546 94.089455472351233 
	72.734259591628941 93.546314582435045 
	72.526104091558238 93.124862683815465 
	72.297122732637675 92.852703339874537 
	72.105153900942938 92.624535808956566 
	71.903880819737822 92.507482491557141 
	71.696678502894173 92.500346841504808 
	
	-1 
	-1 
	I I 
	0 
	0 
	0 
	
	-1 
	none F } I I #
-1322 coedge $-1 -1 -1 $-1 $2001 $2002 $2003 $1323 forward $2004 $-1 #
-1323 edge $-1 -1 -1 $-1 $1328 0 $1992 92.500346841504808 $1322 $2005 forward @7 unknown T -25.60126952641167 8.6144718709409869 0 -25.601269526411667 8.6144718709409887 92.500346841504808 #
-1324 coedge $-1 -1 -1 $-1 $2006 $825 $2002 $2007 reversed $1327 $-1 #
-1325 coedge $-1 -1 -1 $-1 $825 $2006 $1340 $1847 reversed $1327 $-1 #
-1326 coedge $-1 -1 -1 $-1 $1938 $2008 $507 $826 reversed $2009 $-1 #
-1327 loop $-1 -1 -1 $-1 $-1 $1325 $2010 T -34.905054806327719 6.5467387112595361 -1.4210854715202004e-014 -25.601269526411667 9.9275807381819732 7.1054273576010019e-015 periphery $35 T #
-1328 vertex $-1 -1 -1 $-1 $2011 $2012 #
-1329 straight-curve $-1 -1 -1 $-1 -83.259056655850742 96.528942767682409 -1.4210854715202004e-014 0.54841651664160451 -0.83620531227365846 0 I I #
-1330 coedge $-1 -1 -1 $-1 $2013 $2014 $1316 $1331 forward $918 $-1 #
-1331 edge $-1 -1 -1 $-1 $1319 107.49965315849516 $1335 200 $1330 $2005 forward @7 unknown T -25.60126952641167 8.6144718709409869 107.49965315849516 -25.601269526411667 8.6144718709409887 200 #
-1332 coedge $-1 -1 -1 $-1 $2015 $828 $1341 $2016 reversed $1213 $-1 #
-1333 coedge $-1 -1 -1 $-1 $828 $2015 $2013 $2017 reversed $1213 $-1 #
-1334 coedge $-1 -1 -1 $-1 $2018 $2019 $508 $829 reversed $2020 $-1 #
-1335 vertex $-1 -1 -1 $-1 $1331 $2021 #
-1336 straight-curve $-1 -1 -1 $-1 -83.259056655850742 96.528942767682423 200 -0.54841651664160451 0.83620531227365846 0 I I #
-1337 coedge $-1 -1 -1 $-1 $1857 $1852 $2019 $1338 forward $1218 $-1 #
-1338 edge $-1 -1 -1 $-1 $835 -103.56471163048415 $1349 -101.93677793377027 $1337 $1336 forward @7 unknown T -27.35524398374362 9.9275807381819448 200 -26.462458256468295 11.288867543403427 200 #
-1339 edge $-1 -1 -1 $-1 $1270 101.93677793377026 $834 103.56471163048414 $1268 $1329 forward @7 unknown T -27.355243983743627 9.9275807381819448 -1.4210854715202004e-014 -26.46245825646831 11.288867543403427 0 #
-1340 coedge $-1 -1 -1 $-1 $1447 $832 $1214 $1847 forward $1342 $-1 #
-1341 coedge $-1 -1 -1 $-1 $832 $2022 $1852 $2016 forward $1342 $-1 #
-1342 loop $-1 -1 -1 $-1 $-1 $2023 $859 T -34.905054806327733 8.0094698673864411 -1.4210854715202004e-014 -26.462458256468267 9.9275807381819803 200 periphery $1365 F #
-1343 point $-1 -1 -1 $-1 -26.46245825646831 9.9275807381819448 -1.4210854715202004e-014 #
-1344 point $-1 -1 -1 $-1 -26.462458256468295 9.9275807381819448 200 #
-1345 coedge $-1 -1 -1 $-1 $848 $840 $2024 $2025 reversed $517 $2026 #
-1346 coedge $-1 -1 -1 $-1 $2019 $2027 $840 $1347 reversed $2020 $-1 #
-1347 edge $-1 -1 -1 $-1 $1349 -70.829895440150452 $2028 -16.428216948223909 $840 $2029 forward @7 unknown T -52.951025586134911 8.1398921127585488 200 42.811366815125659 84.710896165393137 200 #
-1348 pcurve $-1 -1 -1 $-1 0 forward { exppc nubs 1 open 2 
	-70.829895440150452 1 -16.428216948223909 1 
	70.829895440150452 200 
	16.428216948223913 200 
	0 
	-1 
	spline forward { ref 13 } I I I I 
	} 0 0 #
-1349 vertex $-1 -1 -1 $-1 $842 $2030 #
-1350 straight-curve $-1 -1 -1 $-1 -27.355243983743556 11.288867543403427 0 0 0 1 I I #
-1351 coedge $-1 -1 -1 $-1 $844 $848 $2031 $2032 reversed $517 $2033 #
-1352 coedge $-1 -1 -1 $-1 $2034 $1938 $844 $1353 reversed $2009 $-1 #
-1353 edge $-1 -1 -1 $-1 $2035 16.428216948223909 $1270 70.829895440150452 $844 $2036 forward @7 unknown T -52.951025586134911 8.1398921127585488 0 42.811366815125659 84.710896165393137 0 #
-1354 pcurve $-1 -1 -1 $-1 0 forward { exppc nubs 1 open 2 
	16.428216948223909 1 70.829895440150452 1 
	16.428216948223913 0 
	70.829895440150452 0 
	0 
	-1 
	spline forward { ref 13 } I I I I 
	} 0 0 #
-1355 coedge $-1 -1 -1 $-1 $1486 $2037 $1960 $1356 reversed $2038 $2039 #
-1356 edge $-1 -1 -1 $-1 $1488 0 $2040 32.266006471990472 $848 $2041 forward @7 unknown T 5.0014869711381884 8.1395586561698376 90.041403405023175 11.507021957122369 13.594967720090935 109.95859659497675 #
-1357 pcurve $-1 -1 -1 $-1 2 $2041 0 0 #
-1358 cface_ptr-ct-attrib $-1 -1 $-1 $-1 $849 1 1 1 1 1 1 1 1 1 1 1 1 0 1 0 1 1 1 $-1 $1952 #
-1359 face $2042 -1 -1 $-1 $2043 $2044 $19 $-1 $2045 forward single T 465.80749664843762 -95.551984120703651 0 494.10195421453585 -43.544119047791206 200 F #
-1360 cface_ptr-ct-attrib $-1 -1 $-1 $-1 $854 1 1 1 1 1 1 1 1 1 1 1 1 0 1 0 1 1 1 $-1 $522 #
-1361 cface_ptr-ct-attrib $-1 -1 $-1 $-1 $856 1 1 1 1 1 1 1 1 1 1 1 1 0 1 0 1 1 1 $-1 $984 #
-1362 loop $-1 -1 -1 $-1 $-1 $1484 $856 T 3.8519911181861346 4.6016799690098509 200 14.13711547272931 8.1398921127585488 200 periphery $263 F #
-1363 coedge $-1 -1 -1 $-1 $1372 $2046 $1519 $1371 reversed $857 $-1 #
-1364 cface_ptr-ct-attrib $-1 -1 $-1 $-1 $859 1 1 1 1 1 1 1 1 1 1 1 1 0 1 0 1 1 1 $1842 $1293 #
-1365 plane-surface $-1 -1 -1 $-1 -34.905054806327719 8.0094698673864464 200 -0.22154849711420332 0.97514935442035644 0 0 -0 1 forward_v I I I I #
-1366 coedge $-1 -1 -1 $-1 $860 $1639 $866 $1376 reversed $526 $-1 #
-1367 cface $-1 -1 $2047 $96 $529 0 #
-1368 coedge $-1 -1 -1 $-1 $2048 $2049 $1476 $2050 reversed $863 $-1 #
-1369 coedge $-1 -1 -1 $-1 $2051 $864 $2034 $2052 forward $530 $-1 #
-1370 coedge $-1 -1 -1 $-1 $864 $2051 $2053 $2054 forward $530 $-1 #
-1371 edge $-1 -1 -1 $-1 $1379 -240.58192256135575 $2055 -230.3754843741352 $864 $2056 forward @7 unknown T 3.851991118186163 4.6016799690098509 -1.4210854715202004e-014 13.804792726458004 6.8629010143602045 0 #
-1372 coedge $-1 -1 -1 $-1 $1490 $1363 $2057 $1373 forward $857 $-1 #
-1373 edge $-1 -1 -1 $-1 $1379 -77.543961316957265 $1496 -76.043961316957265 $1372 $2058 forward @7 unknown T 13.472469980186681 3.1389559375156324 0 13.80479272645799 4.6016799690098509 0 #
-1374 coedge $-1 -1 -1 $-1 $866 $1640 $2059 $2060 reversed $321 $-1 #
-1375 coedge $-1 -1 -1 $-1 $2061 $1086 $1366 $1376 forward $695 $-1 #
-1376 edge $-1 -1 -1 $-1 $1380 1.5707963388195365 $2062 1.9823132152652665 $1375 $2063 forward @7 unknown T 13.472469957889318 3.1389558393732679 96.25 13.804792726458025 4.6016799690098429 96.563068522990449 #
-1377 coedge $-1 -1 -1 $-1 $2064 $867 $1086 $1633 reversed $577 $-1 #
-1378 coedge $-1 -1 -1 $-1 $867 $1476 $1370 $2054 forward $577 $-1 #
-1379 vertex $-1 -1 -1 $-1 $1373 $2065 #
-1380 vertex $-1 -1 -1 $-1 $1376 $2066 #
-1381 straight-curve $-1 -1 -1 $-1 13.804792726458 4.6016799690098482 150 0 -0 1 I I #
-1382 vertex $-1 -1 -1 $-1 $1455 $2067 #
-1383 straight-curve $-1 -1 -1 $-1 226.12376105926379 -45.174232034608899 107.34846908593126 0.97514935432947791 -0.22154849751420647 -6.6248723709735247e-027 I I #
-1384 point $-1 -1 -1 $-1 13.472469974960319 3.1389559145116408 107.34846908593126 #
-1385 cface $-1 -1 $2068 $536 $2069 0 #
-1386 cface_ptr-ct-attrib $-1 -1 $-1 $-1 $874 1 1 1 1 1 1 1 1 1 1 1 1 0 1 0 1 1 1 $-1 $535 #
-1387 loop $-1 -1 -1 $-1 $-1 $2070 $874 T 440.36433056834903 -96.155833327681151 96.250000000000142 442.02594429970554 -88.842213170210343 103.74999999999986 periphery $1388 F #
-1388 plane-surface $-1 -1 -1 $-1 441.61054086686642 -90.670618209578109 100 -0.9751493543294778 0.22154849751420644 6.6248723709735233e-027 -0.22154849751420647 -0.97514935432947802 1.2246467991473535e-016 reverse_v I I I I #
-1389 cell3d-cell $-1 -1 $2071 $16 $-1 1 $2072 #
-1390 cface $-1 -1 $2073 $1391 $1515 0 #
-1391 cshell $-1 -1 $-1 $2074 $1294 #
-1392 cface $-1 -1 $2075 $365 $539 0 #
-1393 cface_ptr-ct-attrib $-1 -1 $-1 $-1 $878 1 1 1 1 1 1 1 1 1 1 1 1 0 1 0 1 1 1 $-1 $2076 #
-1394 face $2077 -1 -1 $-1 $1969 $930 $19 $-1 $199 forward single T 13.472469974960319 -93.961747984034758 107.34846908593126 440.86281453318088 3.1389559375156368 200.00000000000006 F #
-1395 spline-surface $-1 -1 -1 $-1 forward { ref 21 } I I I I #
-1396 coedge $-1 -1 -1 $-1 $880 $2078 $2079 $2080 forward $540 $2081 #
-1397 coedge $-1 -1 -1 $-1 $2082 $886 $890 $1398 reversed $1404 $-1 #
-1398 edge $-1 -1 -1 $-1 $2083 -21.269773958964347 $895 -19.547324419652377 $880 $2084 forward @7 unknown T 451.91234204760724 -93.396287866636939 92.651041185572794 452.91631996562649 -92.092194834810755 93.12355033781445 #
-1399 pcurve $-1 -1 -1 $-1 2 $2084 0 0 #
-1400 coedge $-1 -1 -1 $-1 $1471 $888 $881 $1401 forward $1410 $-1 #
-1401 edge $-1 -1 -1 $-1 $1411 -1.1603058739141345 $1405 -1.933181351651993e-014 $881 $2085 forward @7 unknown T 442.8567511653838 -92.017490156636924 100 452.58486238620287 -85.18540309147474 106.87693910070443 #
-1402 edge $-1 -1 -1 $-1 $1411 -10.626939100704302 $1406 3.1269391007044467 $882 $2086 forward @7 unknown T 452.58486238620287 -92.017490156636924 93.12306089929568 452.58486238620293 -92.017490156636669 106.87693910070443 #
-1403 coedge $-1 -1 -1 $-1 $883 $2082 $2087 $2088 reversed $1404 $-1 #
-1404 loop $-1 -1 -1 $-1 $-1 $1403 $968 T 441.52746002572343 -93.396287866636939 92.651041185572794 452.91631996562649 -85.18540309147474 100.00000000000028 periphery $66 F #
-1405 vertex $-1 -1 -1 $-1 $2089 $2090 #
-1406 vertex $-1 -1 -1 $-1 $884 $2091 #
-1407 ellipse-curve $-1 -1 -1 $-1 459.04488376063125 -96.554386114245673 100 -0.57472682901162198 -0.81834532565063622 -1.7887382044278657e-014 -16.18813259524708 11.368983022770937 1.4498351398998686e-013 0.37914131888082503 I I #
-1408 straight-curve $-1 -1 -1 $-1 452.58486238620293 -92.017490156636669 93.12306089929568 0.97514935432947369 -0.22154849751422109 -6.6253326322867728e-027 I I #
-1409 coedge $-1 -1 -1 $-1 $888 $2092 $891 $1416 reversed $1410 $-1 #
-1410 loop $-1 -1 -1 $-1 $-1 $1471 $2069 T 441.52746002572343 -93.396287866636939 100 452.91631996562666 -85.18540309147474 107.34895881442721 periphery $66 F #
-1411 vertex $-1 -1 -1 $-1 $1402 $2093 #
-1412 straight-curve $-1 -1 -1 $-1 452.58486238620287 -92.017490156636924 106.87693910070443 0.97514935432947369 -0.22154849751422109 -6.6253326322867728e-027 I I #
-1413 coedge $-1 -1 -1 $-1 $891 $890 $2094 $2095 reversed $893 $2096 #
-1414 pcurve $-1 -1 -1 $-1 0 reversed { exppc nubs 3 open 3 
	-21.269773958964347 3 -19.067655617157204 3 -18.698348057939366 3 
	-15.619457156851952 107.34846937590851 
	-15.452625624454408 107.21682853023593 
	-15.290659631959111 106.99817824964431 
	-15.136255339048491 106.68642216510145 
	-15.110360875765114 106.63413892651793 
	-15.084716754162969 106.57930162898882 
	-15.05933897241996 106.5218970538206 
	0.00011277078277066931 
	-1 
	spline forward { ref 31 } I I I I 
	} 0 0 #
-1415 coedge $-1 -1 -1 $-1 $2097 $892 $1409 $1416 forward $540 $2098 #
-1416 edge $-1 -1 -1 $-1 $896 -1.7219697917866228 $2099 -0 $1415 $2100 forward @7 unknown T 451.91234204760724 -93.396287866636939 106.87644966218549 452.91631996562666 -92.092194834810613 107.34895881442721 #
-1417 pcurve $-1 -1 -1 $-1 0 reversed { exppc nubs 3 open 2 
	-2.5714654174641973 3 0 3 
	-15.059338972419891 93.478102946179547 
	-15.236220088559065 93.077997632402571 
	-15.42439720035952 92.805445518119598 
	-15.619457156851952 92.651530624091464 
	0.00021963098245722786 
	-1 
	spline forward { ref 31 } I I I I 
	} 0 0 #
-1418 pcurve $-1 -1 -1 $-1 2 $897 0 0 #
-1419 face $2101 -1 -1 $-1 $2102 $893 $19 $-1 $1420 forward double in T 451.91261185514344 -93.396018059100712 92.650402916263786 452.92144392284871 -92.084912332232747 107.35066568573311 F #
-1420 spline-surface $-1 -1 -1 $-1 forward { ref 31 } F -15.619457156851952 F -15.235982405649359 F 92.649334314266895 F 107.34959708373621 #
-1421 point $-1 -1 -1 $-1 452.91583052710774 -92.092684273329652 93.12306089929568 #
-1422 point $-1 -1 -1 $-1 452.91583052710752 -92.092684273329866 106.87693910070443 #
-1423 coedge $-1 -1 -1 $-1 $955 $1454 $898 $1424 forward $603 $-1 #
-1424 edge $-1 -1 -1 $-1 $1382 92.651530909009537 $586 107.34846909099049 $1423 $2103 forward @7 unknown T 2.7021618103386231 5.5859099178424216 92.651530909009509 2.7021618103386249 5.5859099178424252 107.34846909099046 #
-1425 pcurve $-1 -1 -1 $-1 0 forward { exppc nubs 1 open 2 
	-2648.6011682035728 1 -0 1 
	-15.619457156755619 2648.6011682035728 
	-15.619457156755619 0 
	0 
	-1 
	spline forward { ref 18 } I I I I 
	} 0 0 #
-1426 coedge $-1 -1 -1 $-1 $899 $2104 $583 $956 forward $904 $2105 #
-1427 pcurve $-1 -1 -1 $-1 2 $953 0 0 #
-1428 coedge $-1 -1 -1 $-1 $2106 $901 $924 $1455 forward $904 $2107 #
-1429 pcurve $-1 -1 -1 $-1 2 $1430 0 0 #
-1430 intcurve-curve $-1 -1 -1 $-1 forward { ref 36 } I I #
-1431 cface $-1 -1 $2108 $96 $2109 1 #
-1432 cface_ptr-ct-attrib $-1 -1 $-1 $-1 $910 1 1 1 1 1 1 1 1 1 1 1 1 0 1 0 1 1 1 $-1 $908 #
-1433 face $2110 -1 -1 $-1 $2111 $2112 $19 $-1 $912 forward single T 14.137115472729306 -91.036299921046322 100 442.02594429970554 8.2584907051062224 103.43693206728474 F #
-1434 loop $-1 -1 -1 $-1 $-1 $2113 $910 T 14.137115472729334 -91.036299921046322 96.563067932715256 442.02594429970554 8.2584907051062224 100 periphery $912 F #
-1435 coedge $-1 -1 -1 $-1 $2114 $2115 $2116 $2117 forward $911 $-1 #
-1436 cface_ptr-ct-attrib $-1 -1 $-1 $-1 $913 1 1 1 1 1 1 1 1 1 1 1 1 0 1 0 1 1 1 $-1 $558 #
-1437 face $2118 -1 -1 $-1 $2119 $2020 $19 $-1 $263 forward single T -52.951025586134911 -44.26576946198081 200 42.811366815125659 84.710896165393137 200 F #
-1438 loop $-1 -1 -1 $-1 $-1 $2120 $913 T 2.7021618103386249 3.1389559375156324 200 13.804792726458004 6.8629010143601832 200 periphery $263 F #
-1439 cface $-1 -1 $2121 $96 $594 0 #
-1440 cface $-1 -1 $-1 $164 $1280 1 #
-1441 cface_ptr-ct-attrib $-1 -1 $-1 $-1 $917 1 1 1 1 1 1 1 1 1 1 1 1 0 1 0 1 1 1 $-1 $2122 #
-1442 face $2123 -1 -1 $-1 $2124 $2125 $19 $-1 $179 forward single T -462.32466016024262 -88.962442134353452 106.91700238104796 -35.237379170644829 9.4722010235133354 200 F #
-1443 loop $-1 -1 -1 $-1 $-1 $2126 $917 T -462.32466016024262 -91.887904446607223 200 -34.57273044201056 9.4722010235133354 200 periphery $263 F #
-1444 coedge $-1 -1 -1 $-1 $2014 $2013 $2127 $2128 reversed $918 $-1 #
-1445 coedge $-1 -1 -1 $-1 $2129 $919 $1941 $2130 forward $562 $-1 #
-1446 coedge $-1 -1 -1 $-1 $919 $2131 $2132 $2133 forward $562 $-1 #
-1447 coedge $-1 -1 -1 $-1 $2023 $1340 $1272 $1448 forward $1342 $-1 #
-1448 edge $-1 -1 -1 $-1 $1943 -150 $2134 -53.479209131483245 $1272 $2135 forward @7 unknown T -34.905054806327733 8.0094698673864411 0 -34.905054806327719 8.0094698673864464 96.520790868516755 #
-1449 edge $-1 -1 -1 $-1 $2136 -449.3267116293348 $931 -11.044778035584651 $928 $1458 forward @7 unknown T 13.472469980186691 -93.961747984034758 200 440.86281452790325 3.1389559375156368 200 #
-1450 coedge $-1 -1 -1 $-1 $1640 $922 $945 $1482 reversed $321 $-1 #
-1451 coedge $-1 -1 -1 $-1 $2120 $925 $564 $923 forward $1438 $-1 #
-1452 vertex $-1 -1 -1 $-1 $947 $2137 #
-1453 straight-curve $-1 -1 -1 $-1 -3.3749553946136359 -71.015263841371038 200 0.22154849751420644 0.97514935432947791 -0 I I #
-1454 coedge $-1 -1 -1 $-1 $1423 $1516 $1428 $1455 reversed $603 $-1 #
-1455 edge $-1 -1 -1 $-1 $1382 107.34846909099046 $1457 200 $1428 $1494 forward @7 unknown T 2.7021618103386231 5.5859099178424216 107.34846909099046 2.7021618103386249 5.5859099178424252 200 #
-1456 coedge $-1 -1 -1 $-1 $925 $2120 $1516 $2138 reversed $1438 $-1 #
-1457 vertex $-1 -1 -1 $-1 $1455 $2139 #
-1458 straight-curve $-1 -1 -1 $-1 2.7021618103386249 5.5859099178424252 200 -0.97514935430551153 0.22154849761969528 0 I I #
-1459 coedge $-1 -1 -1 $-1 $928 $927 $2140 $2141 forward $930 $-1 #
-1460 point $-1 -1 -1 $-1 13.472469980186691 3.1389559375156368 200 #
-1461 coedge $-1 -1 -1 $-1 $2142 $933 $2143 $1468 forward $1464 $-1 #
-1462 coedge $-1 -1 -1 $-1 $933 $2142 $2092 $2144 forward $1464 $-1 #
-1463 coedge $-1 -1 -1 $-1 $2145 $2146 $569 $934 forward $1986 $-1 #
-1464 loop $-1 -1 -1 $-1 $-1 $933 $2147 T 441.52746002044574 -93.395798427934764 107.34846937076743 451.91283149180867 -91.036299897816477 200 periphery $115 F #
-1465 straight-curve $-1 -1 -1 $-1 441.52746002044574 -91.036299921046322 50 0 0 -1 I I #
-1466 coedge $-1 -1 -1 $-1 $2148 $2143 $2146 $1467 reversed $2149 $-1 #
-1467 edge $-1 -1 -1 $-1 $2136 76.043961269545193 $936 79.043961269545179 $935 $2150 forward @7 unknown T 440.86281452790314 -93.961747984034758 200 441.52746002044586 -91.036299921046322 200 #
-1468 edge $-1 -1 -1 $-1 $936 447.65003193137244 $2151 458.30006355983619 $1461 $937 forward @7 unknown T 441.52746002044574 -93.395798427934764 200 451.91283148627571 -91.036299921046307 200 #
-1469 point $-1 -1 -1 $-1 441.5274600204458 -91.036299921046322 200 #
-1470 coedge $-1 -1 -1 $-1 $939 $938 $2152 $2089 forward $940 $-1 #
-1471 coedge $-1 -1 -1 $-1 $2092 $1400 $2145 $1472 reversed $1410 $-1 #
-1472 edge $-1 -1 -1 $-1 $941 -1.369438500949959 $1405 -1.2246467991473535e-016 $938 $2153 forward @7 unknown T 441.52746002572343 -91.036299897816477 100 442.8567511653838 -85.185403091474782 107.34846937076745 #
-1473 coedge $-1 -1 -1 $-1 $2154 $1486 $574 $944 reversed $2038 $2155 #
-1474 face $2156 -1 -1 $-1 $2157 $940 $19 $-1 $66 forward single T 14.13711546750298 -91.036299897816491 99.999999999999986 442.8567511653838 11.915300783854761 107.34846937076745 F #
-1475 point $-1 -1 -1 $-1 441.52746002572349 -91.036299897816477 107.34846937076743 #
-1476 coedge $-1 -1 -1 $-1 $1378 $943 $2158 $2050 forward $577 $-1 #
-1477 coedge $-1 -1 -1 $-1 $2152 $2159 $2154 $1478 forward $2160 $-1 #
-1478 edge $-1 -1 -1 $-1 $2161 1.7721541558481979 $1479 3.141592653589754 $1477 $2162 forward @7 unknown T 14.137115472729354 6.0644040005040623 92.651530634045145 15.466406607166448 11.915300783854761 100 #
-1479 vertex $2163 -1 -1 $-1 $2089 $2164 #
-1480 ellipse-curve $-1 -1 -1 $-1 13.80479287580971 4.6016806263838674 100 0.97514935432947114 -0.221548497514236 -7.2104599770206152e-027 -1.6616137313567383 -7.3136201574708934 -2.9064477482068507e-013 1 F 1.5707963267948877 F 4.7123889803846986 #
-1481 coedge $-1 -1 -1 $-1 $945 $2165 $1087 $1635 reversed $577 $-1 #
-1482 edge $-1 -1 -1 $-1 $1524 -46.25 $1452 50 $945 $2166 forward @7 unknown T 13.80479272645799 4.6016799690098429 103.75 13.804792726458025 4.6016799690098509 200 #
-1483 coedge $-1 -1 -1 $-1 $2167 $946 $949 $1487 reversed $1362 $-1 #
-1484 coedge $-1 -1 -1 $-1 $946 $2167 $2120 $2168 forward $1362 $-1 #
-1485 coedge $-1 -1 -1 $-1 $949 $948 $1345 $2025 forward $879 $-1 #
-1486 coedge $-1 -1 -1 $-1 $1473 $1355 $948 $951 reversed $2038 $2169 #
-1487 edge $-1 -1 -1 $-1 $2028 6.8795150690292202e-014 $578 9.3680983376220208 $949 $937 forward @7 unknown T 5.0018204277267335 6.0644040005040694 200 14.13711547272931 8.1398921127585488 200 #
-1488 vertex $-1 -1 -1 $-1 $2025 $2170 #
-1489 intcurve-curve $-1 -1 -1 $-1 forward { surfintcur full nubs 3 open 4 
	0 3 4.9740506900729615 2 7.4479053867291514 2 9.95555653014722 3 
	14.137115472729421 6.0644040005040525 107.34846936595484 
	12.539478890061336 6.4273781265387866 107.60308115527884 
	10.939909387100073 6.7907914012896295 107.85747541447316 
	8.6212241260440052 7.3175837677838409 108.45256803659615 
	7.8605599414308429 7.4904024304333818 108.68641501201594 
	6.3650711655867855 7.8301691441501049 109.26660902470142 
	5.6446132558797952 7.9938531652578604 109.61147891326917 
	4.9530629081674435 8.150969549417459 109.98448946269394 
	0.00018706951806961387 
	spline reversed { rotsur 
	intcurve reversed { exactcur full nubs 3 open 3 
	0 3 7.543935954440153 1 15.170530213819609 3 
	12.143179144452972 -2.711939531087026 99.999999999999716 
	9.6023156918627706 -2.5279263095980582 99.999999999999702 
	4.4927487483597019 -2.1578836484195705 99.999999999999659 
	-0.29870761642342814 -3.9732099296114285 99.999999999999559 
	-2.7074891877118148 -4.8858185728101233 99.999999999999503 
	0 
	null_surface 
	null_surface 
	nullbs 
	nullbs 
	-1 
	-1 
	I I 
	0 
	0 
	1 7.543935954440153 
	
	-1 
	none F F 1 F 0 } I I 
	439.10737504441374 -92.024695271870101 100 0.97514935432947114 -0.221548497514236 -7.2104599770206152e-027 
	none F -15.170530213819609 F -0 F 0 F 6.2831853071795862 OPEN PERIODIC NON_SINGULAR NON_SINGULAR 
	0 
	0 
	1 -7.543935954440153 
	0 
	0 
	0 
	} F -11.641438050082819 F -0 F 1.5707963267948877 F 4.7123889803846986 
	plane 228.45732595700122 -42.627953157588486 0 0.22154849761969528 0.97514935430551142 0 -0.97514935430551142 0.22154849761969528 0 forward_v I I I I 
	nubs 3 open 4 
	0 3 4.9740506900729615 3 7.4479053867291514 3 9.95555653014722 3 
	0 4.5110311513313111 
	-1.6358500919018137 4.5178207959720833 
	-3.2736129005210914 4.5241713966935597 
	-4.9134313008282895 4.5326401477410148 
	-5.7289984721398666 4.5368520990979579 
	-6.5484003300354301 4.5415602410206048 
	-7.3699965102367804 4.5467804415798785 
	-8.2028168870740412 4.5520719576576125 
	-9.0234254757327879 4.5577825406568424 
	-9.8263693493304736 4.5632712145792258 
	
	nullbs 
	-1 
	-1 
	I I 
	0 
	0 
	1 7.6226650158355334 
	
	-1 
	none F } I I #
-1490 coedge $-1 -1 -1 $-1 $2046 $1372 $954 $1491 reversed $857 $-1 #
-1491 edge $-1 -1 -1 $-1 $1493 0 $1496 11.044778035584651 $954 $2171 forward @7 unknown T 2.7021618103386249 3.1389559375156364 0 13.472469980186693 5.5859099178424252 0 #
-1492 coedge $-1 -1 -1 $-1 $976 $955 $2046 $2172 forward $603 $-1 #
-1493 vertex $-1 -1 -1 $-1 $1491 $2173 #
-1494 straight-curve $-1 -1 -1 $-1 2.7021618103386249 5.5859099178424252 0 0 0 1 I I #
-1495 coedge $-1 -1 -1 $-1 $963 $957 $2174 $2175 forward $964 $-1 #
-1496 vertex $-1 -1 -1 $-1 $2175 $2176 #
-1497 straight-curve $-1 -1 -1 $-1 13.472469980186698 3.1389559375156253 50 0 0 1.0000000000000009 I I #
-1498 coedge $-1 -1 -1 $-1 $2177 $2178 $2179 $1499 reversed $2180 $-1 #
-1499 edge $-1 -1 -1 $-1 $1504 -3.1415926535898127 $1510 -1.7721543425306319 $960 $2181 forward @7 unknown T 439.53352370267072 -99.812643406416754 99.999999999999858 440.86281453318088 -93.9617479608049 107.34846908593126 #
-1500 coedge $-1 -1 -1 $-1 $2182 $961 $2183 $2184 reversed $1503 $-1 #
-1501 coedge $-1 -1 -1 $-1 $961 $2182 $2185 $2186 reversed $1503 $-1 #
-1502 coedge $-1 -1 -1 $-1 $2179 $1983 $588 $962 forward $1986 $-1 #
-1503 loop $-1 -1 -1 $-1 $-1 $961 $2187 T 439.53352370267072 -99.812643406416754 92.650890303762509 449.6138134842098 -93.9617479608049 99.999999999999858 periphery $66 F #
-1504 vertex $-1 -1 -1 $-1 $2186 $2188 #
-1505 ellipse-curve $-1 -1 -1 $-1 441.19513743402723 -92.499023248945718 100 -0.97514935432947791 0.22154849751420644 0 1.6616137313565189 7.3136201574709423 -9.1848509936049724e-016 1 I I #
-1506 coedge $-1 -1 -1 $-1 $1981 $2183 $1983 $1507 reversed $2189 $-1 #
-1507 edge $-1 -1 -1 $-1 $1988 -50.000000000000014 $965 42.651530914068751 $963 $2190 forward @7 unknown T 440.86281452790314 -93.961747984034744 -2.8421709430404007e-014 440.86281453318088 -93.961747960804914 92.651530914068758 #
-1508 face $2191 -1 -1 $-1 $2187 $964 $19 $-1 $199 forward single T 13.472469974960319 -93.961747984034758 -2.8421709430404007e-014 440.86281453318088 3.1389559375156368 92.651530914068758 F #
-1509 point $-1 -1 -1 $-1 440.86281453318088 -93.961747960804914 92.651530914068744 #
-1510 vertex $-1 -1 -1 $-1 $2192 $2193 #
-1511 cface_ptr-ct-attrib $-1 -1 $-1 $-1 $968 1 1 1 1 1 1 1 1 1 1 1 1 0 1 0 1 1 1 $-1 $873 #
-1512 cface $-1 -1 $1013 $44 $1015 0 #
-1513 cface $-1 -1 $2194 $1526 $599 0 #
-1514 cface_ptr-ct-attrib $-1 -1 $-1 $-1 $971 1 1 1 1 1 1 1 1 1 1 1 1 0 1 0 1 1 1 $-1 $2195 #
-1515 face $2196 -1 -1 $-1 $1542 $2197 $19 $-1 $35 reversed single T 411.80362648174986 -172.52078467516515 0 507.56601888301043 -43.544119047791206 1.4210854715202004e-014 F #
-1516 coedge $-1 -1 -1 $-1 $1454 $976 $2198 $2138 reversed $603 $-1 #
-1517 coedge $-1 -1 -1 $-1 $2199 $2200 $2201 $1518 forward $1289 $-1 #
-1518 edge $-1 -1 -1 $-1 $2202 0 $2055 200 $1517 $2203 forward @7 unknown T 3.8519911181861346 6.8629010143601761 0 3.851991118186163 6.8629010143602045 200 #
-1519 coedge $-1 -1 -1 $-1 $2201 $977 $864 $1371 forward $362 $-1 #
-1520 coedge $-1 -1 -1 $-1 $978 $2201 $1484 $2168 forward $362 $-1 #
-1521 coedge $-1 -1 -1 $-1 $2204 $979 $1377 $1633 reversed $1523 $-1 #
-1522 coedge $-1 -1 -1 $-1 $979 $2205 $1481 $1635 reversed $1523 $-1 #
-1523 loop $-1 -1 -1 $-1 $-1 $979 $985 T 13.804792726458025 4.601679969009842 96.25 14.635599741485009 8.2584907051062224 103.75000000000001 periphery $527 F #
-1524 vertex $-1 -1 -1 $-1 $1635 $2206 #
-1525 straight-curve $-1 -1 -1 $-1 13.804792726458027 4.601679969009842 150 -6.4602400150700241e-027 1.467730520012558e-027 -0.99999999999999911 I I #
-1526 cshell $-1 -1 $-1 $2207 $981 #
-1527 cface $-1 -1 $2208 $982 $2209 0 #
-1528 cface $-1 -1 $2210 $607 $2211 0 #
-1529 face $2212 -1 -1 $-1 $2213 $2214 $19 $-1 $2215 reversed single T -473.36029295379308 -89.963643636700695 93.126059926345391 -463.64703489126151 -83.141988003309635 106.87394007365459 F #
-1530 cface_ptr-ct-attrib $-1 -1 $-1 $-1 $985 1 1 1 1 1 1 1 1 1 1 1 1 0 1 0 1 1 1 $-1 $608 #
-1531 cface $-1 -1 $2216 $214 $1951 1 #
-1532 cface_ptr-ct-attrib $-1 -1 $-1 $-1 $987 1 1 1 1 1 1 1 1 1 1 1 1 0 1 0 1 1 1 $-1 $609 #
-1533 loop $-1 -1 -1 $-1 $-1 $2217 $987 T -948.13973277391915 9.340758206188184 200 -937.85460747338527 12.878970564860779 200 periphery $263 F #
-1534 cface_ptr-ct-attrib $-1 -1 $-1 $-1 $989 1 1 1 1 1 1 1 1 1 1 1 1 0 1 0 1 1 1 $-1 $1150 #
-1535 face $2218 -1 -1 $-1 $685 $2219 $19 $-1 $1069 forward single T -939.01773698987165 -91.416755327681045 96.563068123459189 -511.12890841821132 7.8780341746939806 103.4369318765408 F #
-1536 loop $-1 -1 -1 $-1 $-1 $2220 $989 T -511.62739243165106 -91.416755327681045 96.250000000000142 -509.96577870029455 -84.103135170210237 103.74999999999986 periphery $1537 F #
-1537 plane-surface $-1 -1 -1 $-1 -510.38118213313368 -85.931540209578003 100 -0.9751493543294778 0.22154849751420644 6.6248723709735233e-027 -0.22154849751420647 -0.97514935432947802 1.2246467991473535e-016 reverse_v I I I I #
-1538 coedge $-1 -1 -1 $-1 $2221 $2222 $1742 $2223 forward $990 $-1 #
-1539 cface $-1 -1 $2224 $1526 $2225 1 #
-1540 cface $-1 -1 $2226 $1526 $612 0 #
-1541 cface_ptr-ct-attrib $-1 -1 $-1 $-1 $994 1 1 1 1 1 1 1 1 1 1 1 1 0 1 0 1 1 1 $-1 $2226 #
-1542 face $2227 -1 -1 $-1 $2228 $997 $19 $-1 $49 forward single T -1461.3758886594105 -83.917641523730538 0 -1452.0706162979236 -81.803535512618836 92.651530768902077 F #
-1543 edge $-1 -1 -1 $-1 $998 -21.046610004049061 $2229 -19.005861916182532 $2230 $2231 forward @7 unknown T -1452.0711153231148 -83.918140548949196 92.651031743806584 -1450.9888616281035 -82.313070079295599 93.267359711811693 #
-1544 point $-1 -1 -1 $-1 -1452.0706162979338 -83.917641523730538 92.651530768892712 #
-1545 coedge $-1 -1 -1 $-1 $2232 $999 $1001 $1550 reversed $1547 $-1 #
-1546 coedge $-1 -1 -1 $-1 $999 $2233 $2234 $2235 forward $1547 $-1 #
-1547 loop $-1 -1 -1 $-1 $-1 $999 $2236 T -1463.3698251349933 -90.579879688238421 92.646770090678757 -1454.1927970256604 -84.728983575544547 100 periphery $73 F #
-1548 vertex $-1 -1 -1 $-1 $1042 $2237 #
-1549 ellipse-curve $-1 -1 -1 $-1 -1461.7082114028469 -83.266259530946712 100 0.97514935430555971 -0.22154849761948298 0 -1.6616137321461968 -7.313620157291532 0 1 I I #
-1550 edge $-1 -1 -1 $-1 $2238 -178.68286399113987 $629 -170.81713634333317 $1001 $1011 forward @7 unknown T -1462.0405341522612 -86.471623718635669 92.651530774401039 -1454.3702749153592 -84.728983575544575 92.651530774408457 #
-1551 coedge $-1 -1 -1 $-1 $2239 $2240 $2241 $1552 reversed $1699 $-1 #
-1552 edge $-1 -1 -1 $-1 $625 318.94461728096655 $1565 322.28024250040056 $1003 $2242 forward @7 unknown T -1454.1933722868469 -86.490636396647801 0 -1452.0706162979338 -83.917641523730524 0 #
-1553 coedge $-1 -1 -1 $-1 $2243 $1567 $1004 $1017 forward $1245 $-1 #
-1554 cface_ptr-ct-attrib $-1 -1 $-1 $-1 $1005 1 1 1 1 1 1 1 1 1 1 1 1 0 1 0 1 1 1 $-1 $2244 #
-1555 face $2245 -1 -1 $-1 $1111 $1166 $19 $-1 $1785 forward double in T -950.88962628225363 8.156315409170265 92.649494036964242 -949.28927762485455 10.325272826889979 107.35131370831877 F #
-1556 coedge $-1 -1 -1 $-1 $2246 $1006 $2247 $2248 forward $1558 $-1 #
-1557 coedge $-1 -1 -1 $-1 $1006 $2249 $1587 $1050 reversed $1558 $-1 #
-1558 loop $-1 -1 -1 $-1 $-1 $1006 $2228 T -1463.3698251349933 -90.579879688238421 99.999999999999716 -1454.1927970256604 -84.728983575544561 107.35322990932124 periphery $73 F #
-1559 ellipse-curve $-1 -1 -1 $-1 -1461.7082114028469 -83.266259530946712 100 0.97514935430555971 -0.22154849761948298 0 -1.6616137321461968 -7.313620157291532 0 1 I I #
-1560 coedge $-1 -1 -1 $-1 $2241 $2250 $2251 $1561 reversed $2252 $-1 #
-1561 edge $-1 -1 -1 $-1 $625 0 $998 92.651530768892712 $2251 $1600 forward @7 unknown T -1452.0706162979338 -83.917641523730538 0 -1452.0706162979338 -83.917641523730524 92.651530768892712 #
-1562 cface $-1 -1 $2244 $1526 $632 0 #
-1563 cface_ptr-ct-attrib $-1 -1 $-1 $-1 $1015 1 1 1 1 1 1 1 1 1 1 1 1 0 1 0 1 1 1 $-1 $1512 #
-1564 face $2253 -1 -1 $-1 $668 $1589 $19 $-1 $382 forward single T -1462.0405341522689 -86.471623718635684 107.34846922559154 -1454.3702749153592 -84.728983575544575 200 F #
-1565 vertex $-1 -1 -1 $-1 $2254 $2255 #
-1566 straight-curve $-1 -1 -1 $-1 -1454.3702749153672 -86.471623718635684 0 0.99427407830492776 -0.10685998882129091 0 I I #
-1567 coedge $-1 -1 -1 $-1 $1553 $1892 $1019 $1568 reversed $1245 $-1 #
-1568 edge $-1 -1 -1 $-1 $633 0 $2238 92.651530774408457 $1019 $2256 forward @7 unknown T -1454.3702749153672 -86.471623718635684 0 -1454.3702749153672 -86.471623718635669 92.651530774408457 #
-1569 vertex $-1 -1 -1 $-1 $1023 $2257 #
-1570 integer_attrib-name_attrib-gen-attrib $-1 -1 $-1 $-1 $1023 2 3 2 1 1 1 1 1 1 1 1 1 1 1 0 1 1 1 @12 make_tangent 1 #
-1571 straight-curve $-1 -1 -1 $-1 -1887.8416004270941 9.7033063345704704 100 -0.97514935430555638 0.22154849761949758 0 I I #
-1572 point $-1 -1 -1 $-1 -1676.2341905427884 -38.372717648860501 100 #
-1573 coedge $-1 -1 -1 $-1 $1036 $1035 $2258 $2259 reversed $995 $-1 #
-1574 coedge $-1 -1 -1 $-1 $2260 $1578 $1036 $1037 forward $2261 $-1 #
-1575 vertex $-1 -1 -1 $-1 $2259 $2262 #
-1576 ellipse-curve $-1 -1 -1 $-1 -1443.8584650766809 -87.321622398173503 100 0.57472682909995754 0.81834532558859785 1.7971935521812853e-014 -16.188132594019869 11.368983024518348 1.4566126083081933e-013 0.37914131888082503 I I #
-1577 coedge $-1 -1 -1 $-1 $1040 $1039 $2263 $1543 reversed $1041 $-1 #
-1578 coedge $-1 -1 -1 $-1 $1574 $2260 $1039 $1579 forward $2261 $-1 #
-1579 edge $-1 -1 -1 $-1 $2229 -1.1146391889163931 $661 -4.7369515717324146e-016 $1578 $1576 forward @7 unknown T -1460.0465976707007 -82.31356910434107 93.266860686766094 -1450.9893606531487 -75.95263937365516 100.00000000000014 #
-1580 integer_attrib-name_attrib-gen-attrib $-1 -1 $-1 $-1 $1042 2 3 2 1 1 1 1 1 1 1 1 1 1 1 0 1 1 1 @12 make_tangent 1 #
-1581 straight-curve $-1 -1 -1 $-1 -1888.6724072931672 6.0464962559246374 100 0.97514935430555638 -0.22154849761949758 0 I I #
-1582 point $-1 -1 -1 $-1 -1677.0649974088615 -42.029527727506341 100 #
-1583 cface_ptr-ct-attrib $-1 -1 $-1 $-1 $1047 1 1 1 1 1 1 1 1 1 1 1 1 0 1 0 1 1 1 $2264 $2265 #
-1584 face $2266 -1 -1 $-1 $2267 $2268 $19 $-1 $291 forward single T -510.46426292566878 -88.656719975832644 107.34846932111986 -500.07889240029635 -86.297221660638115 200 F #
-1585 loop $-1 -1 -1 $-1 $2269 $2270 $1047 T -512.45819929732943 -95.073565406416648 -2.8421709430404007e-014 -509.13497183461629 -80.446325091474691 200.00000000000006 periphery $1586 F #
-1586 plane-surface $-1 -1 -1 $-1 -509.13497183461629 -80.446325091474691 100 -0.97514935432947791 0.22154849751420641 0 0 -0 1 forward_v I I I I #
-1587 coedge $-1 -1 -1 $-1 $2271 $1048 $1557 $1050 forward $1589 $-1 #
-1588 coedge $-1 -1 -1 $-1 $1048 $2271 $1055 $1594 forward $1589 $-1 #
-1589 loop $-1 -1 -1 $-1 $-1 $1048 $1564 T -1462.0405341522689 -86.471623718635684 107.34846922559154 -1454.3702749153592 -84.728983575544575 200 periphery $382 F #
-1590 vertex $-1 -1 -1 $-1 $2272 $2273 #
-1591 cface $-1 -1 $992 $1526 $675 0 #
-1592 coedge $-1 -1 -1 $-1 $2274 $2275 $2249 $2276 forward $1053 $-1 #
-1593 coedge $-1 -1 -1 $-1 $1595 $1055 $2277 $2278 reversed $1016 $-1 #
-1594 edge $-1 -1 -1 $-1 $2279 -357.36572798227138 $426 -349.50000033446491 $1588 $427 forward @7 unknown T -1462.0405341522689 -86.471623718635684 200 -1454.3702749153672 -84.728983575578397 200 #
-1595 coedge $-1 -1 -1 $-1 $1056 $1593 $2280 $2281 reversed $1016 $-1 #
-1596 coedge $-1 -1 -1 $-1 $2250 $2280 $1599 $1060 reversed $2252 $-1 #
-1597 vertex $-1 -1 -1 $-1 $1060 $2282 #
-1598 cface_ptr-ct-attrib $-1 -1 $-1 $-1 $1059 1 1 1 1 1 1 1 1 1 1 1 1 0 1 0 1 1 1 $-1 $2283 #
-1599 coedge $-1 -1 -1 $-1 $2284 $2285 $1057 $1060 forward $2286 $2287 #
-1600 straight-curve $-1 -1 -1 $-1 -1452.0706162979338 -83.917641523730524 0 0 0 1 I I #
-1601 cface $-1 -1 $2288 $434 $705 0 #
-1602 cface_ptr-ct-attrib $-1 -1 $-1 $-1 $1063 1 1 1 1 1 1 1 1 1 1 1 1 0 1 0 1 1 1 $-1 $683 #
-1603 face $2289 -1 -1 $-1 $2290 $2291 $19 $-1 $2292 forward single T -986.74715758613956 9.1288337723250113 96.25 -985.90494148851599 12.783032841629657 103.75000000000001 F #
-1604 loop $-1 -1 -1 $-1 $-1 $2293 $1063 T -1414.1692448234826 -87.112810562964583 96.25 -986.41027112244512 14.244712532069752 96.563068334107072 periphery $1605 T #
-1605 cone-surface $-1 -1 -1 $-1 -1202.3760301442487 -36.914891033246334 100 0.97445312719576938 0.22459096798042835 0 0 0 3.7500000000000031 1 I I 0 1 3.7500000000000031 forward I I I I #
-1606 cface $-1 -1 $2294 $272 $2295 0 #
-1607 cface_ptr-ct-attrib $-1 -1 $-1 $-1 $1065 1 1 1 1 1 1 1 1 1 1 1 1 0 1 0 1 1 1 $-1 $684 #
-1608 loop $-1 -1 -1 $-1 $-1 $2296 $1065 T -938.51925296592788 -89.222669746856411 96.25 -510.46426292566872 10.803482237682424 96.563068471210471 periphery $1609 T #
-1609 cone-surface $-1 -1 -1 $-1 -724.35429523370567 -39.240823946903383 100 0.97514935430551142 -0.22154849761969528 0 0.83080686607385779 3.6568100786456696 0 1 I I 0 1 3.7500000000000018 forward I I I I #
-1610 cface_ptr-ct-attrib $-1 -1 $-1 $-1 $1067 1 1 1 1 1 1 1 1 1 1 1 1 0 1 0 1 1 1 $-1 $739 #
-1611 loop $-1 -1 -1 $-1 $-1 $2297 $1067 T -937.85460747780132 -86.297221695908078 100 -509.96577870029455 12.997568705106328 103.43693201364411 periphery $1069 F #
-1612 coedge $-1 -1 -1 $-1 $2298 $2299 $2300 $2301 forward $1068 $-1 #
-1613 cface $-1 -1 $2302 $164 $1616 0 #
-1614 face $2303 -1 -1 $-1 $2304 $2305 $19 $-1 $2306 forward single T -461.66001143160827 -94.112418240538418 96.251356700708712 -33.764269700676081 6.5467387112597386 103.74864329929126 F #
-1615 cface_ptr-ct-attrib $-1 -1 $-1 $-1 $1071 1 1 1 1 1 1 1 1 1 1 1 1 0 1 0 1 1 1 $-1 $686 #
-1616 face $2307 -1 -1 $-1 $2308 $2309 $19 $-1 $488 forward single T -461.66001143160827 -91.887904446607223 103.43693163587419 -34.572730442009814 6.5467387112597386 103.74864329929126 F #
-1617 loop $-1 -1 -1 $-1 $-1 $2310 $1071 T -461.66001143160827 -91.887904446607223 96.251356700708712 -34.57273044200992 6.5467387112597111 96.563068364125854 periphery $488 F #
-1618 coedge $-1 -1 -1 $-1 $2311 $2312 $2313 $2314 forward $1073 $-1 #
-1619 cface $-1 -1 $1863 $607 $2315 1 #
-1620 cface $-1 -1 $2316 $164 $689 0 #
-1621 cface_ptr-ct-attrib $-1 -1 $-1 $-1 $1077 1 1 1 1 1 1 1 1 1 1 1 1 0 1 0 1 1 1 $-1 $2210 #
-1622 loop $-1 -1 -1 $-1 $-1 $1869 $1077 T -473.36071028387732 -91.449273061699131 92.650433355590636 -462.32466016024216 -83.141988003309621 99.999999999999986 periphery $773 F #
-1623 coedge $-1 -1 -1 $-1 $2317 $2318 $2319 $1627 forward $1078 $-1 #
-1624 coedge $-1 -1 -1 $-1 $2320 $2321 $1618 $2314 forward $1079 $-1 #
-1625 coedge $-1 -1 -1 $-1 $1903 $1080 $2322 $2323 forward $690 $-1 #
-1626 coedge $-1 -1 -1 $-1 $1080 $1855 $1227 $1870 forward $690 $-1 #
-1627 edge $-1 -1 -1 $-1 $2324 2.4492935982947059e-016 $2325 1.3651883482477229 $1623 $2326 forward @7 unknown T -463.64703489126151 -88.962442134353594 99.999999999999986 -462.32466016024216 -83.141988003309621 107.34202779334092 #
-1628 cface_ptr-ct-attrib $-1 -1 $-1 $-1 $1083 1 1 1 1 1 1 1 1 1 1 1 1 0 1 0 1 1 1 $-1 $2108 #
-1629 loop $-1 -1 -1 $-1 $-1 $2327 $1083 T 227.3051057938317 -93.961748026110612 96.25 441.5274600204458 -42.517178631031015 96.56306854368276 periphery $1630 T #
-1630 cone-surface $-1 -1 -1 $-1 228.6125779946735 -44.201450998789845 100 -0.97514935430551142 0.22154849761969578 0 0.83080686607385656 3.6568100786456563 0 1 I I 0 1 3.7499999999999885 forward I I I I #
-1631 coedge $-1 -1 -1 $-1 $2328 $2329 $2330 $2331 forward $1084 $-1 #
-1632 coedge $-1 -1 -1 $-1 $1086 $2332 $2333 $2334 reversed $695 $-1 #
-1633 edge $-1 -1 -1 $-1 $2335 1.159279493847365 $1380 1.5707963388195365 $1086 $2063 forward @7 unknown T 13.804792726458025 4.6016799690098429 96.25 14.137115472729336 6.0644040005040694 96.563068209103179 #
-1634 coedge $-1 -1 -1 $-1 $1636 $1087 $2336 $2337 reversed $441 $-1 #
-1635 edge $-1 -1 -1 $-1 $1524 -1.5707963388195365 $2338 -1.1592794938473645 $1087 $1642 forward @7 unknown T 13.804792726458025 4.6016799690098429 103.43693179089681 14.137115472729334 6.0644040005040658 103.75 #
-1636 coedge $-1 -1 -1 $-1 $1088 $1634 $2339 $2340 forward $441 $-1 #
-1637 coedge $-1 -1 -1 $-1 $2341 $2059 $1088 $1638 forward $911 $-1 #
-1638 edge $-1 -1 -1 $-1 $1641 -105.07343781287199 $2342 114.20849563611627 $1088 $2343 forward @7 unknown T 13.472469980186688 -45.44262697324973 103.43693147700955 227.3051058572876 3.1389559375156288 103.4369318765408 #
-1639 coedge $-1 -1 -1 $-1 $1366 $1089 $1374 $2060 reversed $526 $-1 #
-1640 coedge $-1 -1 -1 $-1 $1374 $1450 $697 $1090 reversed $321 $-1 #
-1641 vertex $-1 -1 -1 $-1 $1638 $2344 #
-1642 ellipse-curve $-1 -1 -1 $-1 13.804792736448178 4.6016800129816673 100 -0.9751493543294778 0.22154849751420644 6.6248723709735233e-027 0.83080686567827178 3.6568100787355311 0 1 I I #
-1643 cface $-1 -1 $1790 $57 $2345 0 #
-1644 face $2346 -1 -1 $-1 $2345 $1721 $19 $-1 $453 forward double in T -979.34696787584869 14.690748188427222 -1.4210854715202004e-014 -978.46998066630204 16.027945995505689 200 F #
-1645 cface_ptr-ct-attrib $-1 -1 $-1 $-1 $1092 1 1 1 1 1 1 1 1 1 1 1 1 0 1 0 1 1 1 $-1 $698 #
-1646 face $2347 -1 -1 $-1 $2348 $1678 $19 $-1 $448 forward single T -1414.1692448234826 -84.189451407295707 107.34846921447655 -987.08404403964425 14.244712755091456 200 F #
-1647 loop $-1 -1 -1 $-1 $-1 $2349 $1092 T -987.08404403964437 12.783032841629634 200 -978.46998066630215 16.027945995505604 200 periphery $263 F #
-1648 cface_ptr-ct-attrib $-1 -1 $-1 $-1 $1094 1 1 1 1 1 1 1 1 1 1 1 1 0 1 0 1 1 1 $-1 $2350 #
-1649 face $2351 -1 -1 $-1 $2352 $2353 $19 $-1 $707 forward single T -1413.4954719164732 -87.112810788175892 0 -986.41027113263488 11.321353374211299 92.651530757777778 F #
-1650 loop $-1 -1 -1 $-1 $-1 $1703 $1094 T -991.47868480976547 -39.526691009878689 0 -963.18422724366712 13.354049882861561 200 periphery $1651 F #
-1651 spline-surface $-1 -1 -1 $-1 forward { sumsur 
	intcurve forward { exactcur full nubs 3 open 6 
	71.696678502894173 3 75.486276080984595 1 79.790900006240591 1 84.080224598361809 1 86.934835825317975 1 
	89.05752432973334 3 
	-977.5929934185167 13.353550323043107 0 
	-975.76915052011248 9.1294480602664301 0 
	-979.43510541917237 -3.3011128426327252 0 
	-991.47868480976547 -16.034479812348835 0 
	-983.79189978263366 -32.57047784668994 0 
	-972.87474877326406 -39.526691009878689 0 
	-965.97458779558838 -38.861420489313232 0 
	-963.18422724366712 -38.387911636765082 0 
	0 
	null_surface 
	null_surface 
	nullbs 
	nullbs 
	-1 
	-1 
	I I 
	0 
	0 
	4 75.486276080984595 79.790900006240591 84.080224598361809 86.934835825317975 
	
	-1 
	none F F 1 F 0 } I I 
	straight -477.06359710156238 -66.077307600593116 0 0 0 1 I I 
	-477.06359710156238 -66.077307600593116 0 
	none F 71.696678502894173 F 89.05752432973334 F 0 F 200 OPEN OPEN NON_SINGULAR NON_SINGULAR 
	0 
	0 
	4 75.486276080984595 79.790900006240591 84.080224598361809 86.934835825317975 
	0 
	0 
	0 
	} I I I I #
-1652 coedge $-1 -1 -1 $-1 $2354 $2355 $2356 $2357 forward $1095 $-1 #
-1653 cface $-1 -1 $2358 $1663 $701 0 #
-1654 cface_ptr-ct-attrib $-1 -1 $-1 $-1 $1097 1 1 1 1 1 1 1 1 1 1 1 1 0 1 0 1 1 1 $-1 $2359 #
-1655 face $2360 -1 -1 $-1 $2361 $2362 $19 $-1 $1657 forward single T -1413.4954718645668 -92.959529616162442 92.651530757777778 -985.06272535475421 11.321353374211299 107.34846924222217 F #
-1656 loop $-1 -1 -1 $-1 $-1 $2363 $1097 T -1425.3514894700575 -86.710192807745543 92.651115306916807 -1414.1692447715759 -78.342732711761727 99.999999999999986 periphery $1657 F #
-1657 cone-surface $-1 -1 -1 $-1 -1199.2466220675763 -36.193628179011633 99.999999999999986 0.97445312696005715 0.22459096900313305 -6.4261573845019771e-026 -1.6844322675234678 7.3083984522002883 -1.8369701986485356e-015 1 I I 0 1 7.4999999999998543 forward I I I I #
-1658 coedge $-1 -1 -1 $-1 $2364 $2365 $2366 $2367 reversed $1098 $-1 #
-1659 coedge $-1 -1 -1 $-1 $1100 $2368 $2369 $2370 reversed $702 $2371 #
-1660 edge $-1 -1 -1 $-1 $1135 0.054331217856827353 $1679 5.6908706966635192 $1107 $2372 forward @7 unknown T -987.08451764655797 14.244238925156335 107.34799565428351 -979.34649426893532 16.028419602418953 109.27539439496454 #
-1661 pcurve $-1 -1 -1 $-1 -1 $2372 0 0 #
-1662 cface $-1 -1 $2373 $1663 $2374 0 #
-1663 cshell $-1 -1 $-1 $2375 $2071 #
-1664 cface_ptr-ct-attrib $-1 -1 $-1 $-1 $1103 1 1 1 1 1 1 1 1 1 1 1 1 0 1 0 1 1 1 $-1 $1062 #
-1665 face $2376 -1 -1 $-1 $2374 $2377 $19 $-1 $1657 forward single T -1423.8658509806567 -92.959529616162442 100.00000000000013 -1412.1479260352839 -87.11281078817585 107.3488871105076 F #
-1666 loop $-1 -1 -1 $-1 $-1 $2378 $1103 T -1413.4954719164732 -87.112810788175892 107.34846924222214 -986.41027113263488 11.321353374211299 200 periphery $707 F #
-1667 coedge $-1 -1 -1 $-1 $2379 $2380 $2381 $2382 reversed $1104 $-1 #
-1668 coedge $-1 -1 -1 $-1 $2383 $1105 $2384 $2385 forward $706 $-1 #
-1669 coedge $-1 -1 -1 $-1 $1105 $2383 $2386 $2387 forward $706 $-1 #
-1670 coedge $-1 -1 -1 $-1 $2388 $2389 $2390 $1671 forward $2391 $-1 #
-1671 edge $-1 -1 -1 $-1 $2392 -42.651530757777785 $2393 49.999999999999993 $2390 $2394 forward @7 unknown T -1413.4954719164732 -87.112810788175878 0 -1413.4954718645668 -87.112810562964569 92.651530757777778 #
-1672 coedge $-1 -1 -1 $-1 $1107 $1106 $1720 $1724 reversed $447 $-1 #
-1673 coedge $-1 -1 -1 $-1 $2395 $2396 $1106 $1674 reversed $1647 $-1 #
-1674 edge $-1 -1 -1 $-1 $1680 449.50378334286387 $2397 457.44369953571459 $1106 $2398 forward @7 unknown T -987.08404403964425 14.244712532069741 200 -979.34696787584858 16.027945995505561 200 #
-1675 coedge $-1 -1 -1 $-1 $2399 $1108 $2400 $2401 forward $1678 $-1 #
-1676 coedge $-1 -1 -1 $-1 $1108 $2399 $2379 $2402 forward $1678 $-1 #
-1677 coedge $-1 -1 -1 $-1 $2381 $2369 $708 $1109 forward $1174 $-1 #
-1678 loop $-1 -1 -1 $-1 $-1 $1108 $1646 T -1414.1692448234826 -84.189451407295707 107.34846921447655 -987.08404403964425 14.244712755091456 200 periphery $448 F #
-1679 vertex $-1 -1 -1 $-1 $1660 $2403 #
-1680 vertex $-1 -1 -1 $-1 $1674 $2404 #
-1681 straight-curve $-1 -1 -1 $-1 -987.08404403964437 14.244712532069755 49.999999999999993 0 -0 1 I I #
-1682 cface $-1 -1 $-1 $710 $1685 0 #
-1683 face $2405 -1 -1 $-1 $849 $1132 $19 $-1 $1732 forward single T -1004.94274947824 12.87863710716093 0 -909.18035707697948 89.449974617495258 200 F #
-1684 cface_ptr-ct-attrib $-1 -1 $-1 $-1 $1111 1 1 1 1 1 1 1 1 1 1 1 1 0 1 0 1 1 1 $2406 $709 #
-1685 face $2407 -1 -1 $-1 $167 $2408 $19 $-1 $2409 forward double in T -946.9905518312122 12.878322198026673 90.041088023985949 -940.49668354788992 18.325574156252301 109.95891197601402 F #
-1686 loop $-1 -1 -1 $-1 $-1 $2410 $1111 T -948.13973277391915 11.60197946646224 0 -946.98990346437813 12.878970564860779 200 periphery $1687 F #
-1687 plane-surface $-1 -1 -1 $-1 -948.13973277307241 11.601979467402714 200 0.74313864431688836 -0.66913747116930855 0 -0.66913747116930855 -0.74313864431688836 0 forward_v I I I I #
-1688 cface $-1 -1 $2411 $710 $1555 0 #
-1689 cell3d-cell $-1 -1 $2412 $16 $-1 1 $1115 #
-1690 cface $-1 -1 $1117 $1115 $2413 0 #
-1691 face $2414 -1 -1 $-1 $2413 $2415 $19 $-1 $1657 forward single T -986.41027118403667 5.4746345462246975 92.651031256326633 -976.85508621644738 13.354049882861561 100.00000000000013 F #
-1692 cface $-1 -1 $2416 $1115 $1603 0 #
-1693 cface $-1 -1 $2417 $710 $2418 0 #
-1694 face $2419 -1 -1 $-1 $1138 $2420 $19 $-1 $1687 forward double in T -949.28956208176658 10.324988369944545 0 -948.13973277391915 11.601979466462321 200 F #
-1695 cface $-1 -1 $-1 $1115 $2421 0 #
-1696 cface $-1 -1 $2422 $1151 $714 0 #
-1697 cface_ptr-ct-attrib $-1 -1 $-1 $-1 $1119 1 1 1 1 1 1 1 1 1 1 1 1 0 1 0 1 1 1 $-1 $2423 #
-1698 face $2424 -1 -1 $-1 $2425 $1772 $19 $-1 $2426 forward double in T -500.07924436227898 -88.657071932319752 92.649599254742697 -499.16328937208891 -87.319104864096659 107.35198888939775 F #
-1699 loop $-1 -1 -1 $-1 $2427 $1551 $1119 T -1493.0591911603551 -164.17611540275135 0 -1397.2967987590946 -35.199449775377396 0 periphery $35 T #
-1700 coedge $-1 -1 -1 $-1 $2428 $2429 $2430 $2431 reversed $1120 $-1 #
-1701 coedge $-1 -1 -1 $-1 $2432 $1121 $2433 $2434 forward $715 $2435 #
-1702 coedge $-1 -1 -1 $-1 $1121 $2432 $2436 $2437 reversed $715 $2438 #
-1703 coedge $-1 -1 -1 $-1 $2436 $2439 $2440 $1704 forward $1650 $2441 #
-1704 edge $-1 -1 -1 $-1 $2442 -19.993186377948135 $2443 -16.339994285370988 $1703 $2444 forward @7 unknown T -977.59349297833512 10.074130884196419 105.71114856486439 -976.85508621644715 13.354049882861561 107.34896874367334 #
-1705 pcurve $-1 -1 -1 $-1 0 reversed { exppc nubs 3 open 17 
	-19.993186377948135 3 -18.828424129236694 3 -17.567747977944542 3 -15.155253475096909 3 -13.036723064330285 3 
	-10.436638508151518 3 -10.221910309463022 3 -10.123525557607302 3 -10.049421983230653 3 -9.9798053617437805 3 
	-9.883537322733881 3 -9.6374549199253181 3 -6.9974697051023389 3 -5.5668898743168524 3 -2.7246648400585523 3 
	-0.31808045017545838 3 0.042708324439018952 3 
	-71.696678502894173 92.651530816145083 
	-71.805365581208676 92.731017920188563 
	-71.911348138464888 92.841906658348222 
	-72.014061453783754 92.984535975786315 
	-72.125232834197135 93.138910294809961 
	-72.231255904511002 93.328669269997036 
	-72.331428790717851 93.551350141844637 
	-72.523124760424835 93.977483672387777 
	-72.691267748642773 94.519076061556163 
	-72.831803028134189 95.15130391128524 
	-72.95521398846455 95.706494368549983 
	-73.056680476702923 96.328911198218989 
	-73.133108503266925 96.999250799826996 
	-73.22690905978402 97.821962447806257 
	-73.281704298096983 98.704493620104685 
	-73.294015677757116 99.60987375820865 
	-73.295032414067293 99.684644651994162 
	-73.295756859390522 99.759473387483524 
	-73.296188670174516 99.834339232880723 
	-73.296386518417506 99.868641470159574 
	-73.296522916062443 99.902948803543893 
	-73.296597849504408 99.937259238357967 
	-73.296654289509434 99.963101920381177 
	-73.296675858105687 99.988945516877735 
	-73.296662554072086 100.01478917541448 
	-73.296650055594384 100.03906800689222 
	-73.29660677999567 100.06334627144197 
	-73.296532729437985 100.08762326230462 
	-73.296430330013493 100.12119424368079 
	-73.296269086428509 100.15476141847319 
	-73.29604901408058 100.18832291796897 
	-73.295486460477875 100.27411353469621 
	-73.294539641276003 100.35984866346051 
	-73.293209145462328 100.44549711335345 
	-73.278935515018148 101.36433827716387 
	-73.220920730778161 102.25820867372055 
	-73.122937616126563 103.08842013248267 
	-73.069841611349318 103.53830286725083 
	-73.005364197533837 103.96610513311931 
	-72.930416434683906 104.3659706659857 
	-72.781512889946541 105.16040925892032 
	-72.595700138839447 105.82208880476274 
	-72.383719761864114 106.32815449506177 
	-72.204230572921873 106.75665321555343 
	-72.005866362619301 107.07378893710182 
	-71.793011451715643 107.26912099472295 
	-71.761100805740199 107.2984046608218 
	-71.728985194643641 107.32484203876814 
	-71.696678502894173 107.34846918385489 
	0.00053469009908311692 
	-1 
	spline forward { ref 25 } I I I I 
	} 0 0 #
-1706 coedge $-1 -1 -1 $-1 $2433 $1122 $2445 $2446 forward $452 $-1 #
-1707 coedge $-1 -1 -1 $-1 $2447 $2448 $2449 $1708 forward $2450 $-1 #
-1708 edge $-1 -1 -1 $-1 $1717 -159.48950971853301 $2451 -157.89038346836821 $1707 $2452 forward @7 unknown T -978.46998066630204 13.353550323043107 -1.4210854715202004e-014 -977.59299341851647 14.69074818842725 0 #
-1709 coedge $-1 -1 -1 $-1 $1123 $2433 $2453 $2454 forward $452 $-1 #
-1710 coedge $-1 -1 -1 $-1 $2455 $2456 $2457 $1711 forward $2458 $-1 #
-1711 edge $-1 -1 -1 $-1 $2459 157.89038346836821 $1716 159.48950971853304 $1710 $2460 forward @7 unknown T -978.46998066630215 13.353550323043107 200 -977.59299341851658 14.690748188427222 200 #
-1712 coedge $-1 -1 -1 $-1 $2461 $1124 $2455 $2462 forward $1715 $-1 #
-1713 coedge $-1 -1 -1 $-1 $1124 $2463 $2448 $2464 forward $1715 $-1 #
-1714 coedge $-1 -1 -1 $-1 $2465 $2466 $717 $1125 reversed $1721 $-1 #
-1715 loop $-1 -1 -1 $-1 $-1 $2461 $1741 T -986.74715758613968 12.783032841629623 -1.4210854715202004e-014 -978.46998066630204 14.690748188427264 200 periphery $2467 F #
-1716 vertex $-1 -1 -1 $-1 $2468 $2469 #
-1717 vertex $-1 -1 -1 $-1 $1708 $2470 #
-1718 straight-curve $-1 -1 -1 $-1 -978.46998066630215 14.690748188427225 200 0 0 -1 I I #
-1719 coedge $-1 -1 -1 $-1 $2466 $1126 $1130 $1728 reversed $1721 $-1 #
-1720 coedge $-1 -1 -1 $-1 $1126 $2465 $1129 $1724 reversed $1721 $-1 #
-1721 loop $-1 -1 -1 $-1 $-1 $1714 $1644 T -979.34696787584869 14.690748188427222 -1.4210854715202004e-014 -978.46998066630204 16.027945995505689 200 periphery $453 F #
-1722 straight-curve $-1 -1 -1 $-1 -979.34696787584869 16.027945995505547 200 0 0 -1 I I #
-1723 coedge $-1 -1 -1 $-1 $2471 $1129 $2472 $2473 forward $1132 $2474 #
-1724 edge $-1 -1 -1 $-1 $1135 109.27492078805116 $2397 200 $1129 $2475 forward @7 unknown T -979.34696787584869 16.027945995505547 109.27492078805116 -979.34696787584869 16.027945995505547 200 #
-1725 pcurve $-1 -1 -1 $-1 0 forward { exppc nubs 1 open 2 
	0 1 200 1 
	70.829895440150452 0 
	70.829895440150452 200 
	0 
	-1 
	spline forward { ref 39 } I I I I 
	} 0 0 #
-1726 coedge $-1 -1 -1 $-1 $1130 $2476 $2477 $2478 forward $1132 $2479 #
-1727 coedge $-1 -1 -1 $-1 $2355 $2354 $1719 $1728 reversed $1095 $-1 #
-1728 edge $-1 -1 -1 $-1 $2480 0 $1134 90.725079211948824 $1130 $2475 forward @7 unknown T -979.34696787584869 16.027945995505547 0 -979.34696787584869 16.027945995505547 90.725079211948824 #
-1729 pcurve $-1 -1 -1 $-1 0 forward { ref 74 } 0 0 #
-1730 coedge $-1 -1 -1 $-1 $2368 $1131 $2354 $1733 reversed $702 $2481 #
-1731 pcurve $-1 -1 -1 $-1 -1 $1136 0 0 #
-1732 spline-surface $-1 -1 -1 $-1 forward { ref 39 } I I I I #
-1733 edge $-1 -1 -1 $-1 $2482 0 $1134 9.4680322699600321 $2354 $2483 forward @7 unknown T -987.08451769569456 14.244238876019612 90.724605555894513 -979.34649421978929 16.028419651557826 92.652004394853179 #
-1734 point $-1 -1 -1 $-1 -979.34696787584869 16.027945995505547 90.725079211948824 #
-1735 point $-1 -1 -1 $-1 -979.34696787584869 16.027945995505547 109.27492078805116 #
-1736 cface $-1 -1 $740 $39 $1555 1 #
-1737 face $2484 -1 -1 $-1 $283 $1197 $19 $-1 $468 forward single T -949.28956208725754 7.878034151689981 -2.8421709430404007e-014 -938.51925296592788 10.324988369944549 92.651530864421161 F #
-1738 cface_ptr-ct-attrib $-1 -1 $-1 $-1 $1138 1 1 1 1 1 1 1 1 1 1 1 1 0 1 0 1 1 1 $-1 $722 #
-1739 loop $-1 -1 -1 $-1 $-1 $2485 $1138 T -949.28956208176646 7.8780341746939797 0 -938.18693021965657 11.601979466462282 0 periphery $35 T #
-1740 cface_ptr-ct-attrib $-1 -1 $-1 $-1 $1140 1 1 1 1 1 1 1 1 1 1 1 1 0 1 0 1 1 1 $2216 $1171 #
-1741 face $2486 -1 -1 $-1 $1644 $1715 $19 $-1 $2467 forward double in T -986.74715758613968 12.783032841629623 -1.4210854715202004e-014 -978.46998066630204 14.690748188427264 200 F #
-1742 coedge $-1 -1 -1 $-1 $2487 $2488 $2489 $2223 reversed $1141 $-1 #
-1743 cface $-1 -1 $2264 $272 $1535 0 #
-1744 cface_ptr-ct-attrib $-1 -1 $-1 $-1 $1144 1 1 1 1 1 1 1 1 1 1 1 1 0 1 0 1 1 1 $-1 $2490 #
-1745 loop $-1 -1 -1 $-1 $-1 $2491 $1144 T -937.85460747861157 -86.297221683867974 0 -510.46426292039109 10.803482237682434 92.651530683692698 periphery $291 F #
-1746 coedge $-1 -1 -1 $-1 $2492 $2493 $2485 $2494 forward $1145 $-1 #
-1747 coedge $-1 -1 -1 $-1 $1205 $1146 $2495 $2496 forward $726 $-1 #
-1748 coedge $-1 -1 -1 $-1 $1146 $2497 $2498 $2499 reversed $726 $-1 #
-1749 coedge $-1 -1 -1 $-1 $2500 $2501 $2502 $1750 forward $1189 $-1 #
-1750 edge $-1 -1 -1 $-1 $2503 -150 $2504 -53.749999999999943 $1749 $2505 forward @7 unknown T -938.18693021965657 9.3407582061881449 0 -938.18693021965635 9.3407582061882195 96.250000000000057 #
-1751 coedge $-1 -1 -1 $-1 $1148 $1147 $1164 $1781 reversed $458 $-1 #
-1752 edge $-1 -1 -1 $-1 $2506 -229.11526240412019 $1753 -218.07048339843752 $1178 $2507 forward @7 unknown T -949.28956208725754 7.878034151689981 107.34846913557885 -938.51925297115429 10.324988369944549 107.34846914063806 #
-1753 vertex $-1 -1 -1 $-1 $1839 $2508 #
-1754 ellipse-curve $-1 -1 -1 $-1 -938.1869301241934 9.3407586263709064 100 -0.97514935432947791 0.22154849751420641 0 1.6616137313565189 7.3136201574709423 -9.1848509936049724e-016 1 I I #
-1755 cface $-1 -1 $2509 $1151 $1935 0 #
-1756 cface_ptr-ct-attrib $-1 -1 $-1 $-1 $1154 1 1 1 1 1 1 1 1 1 1 1 1 0 1 0 1 1 1 $-1 $2510 #
-1757 face $2511 -1 -1 $-1 $2512 $1783 $19 $-1 $2513 forward single T -963.18422724366712 -38.387911636765082 0 -941.51369051243921 10.325477808633737 200 F #
-1758 loop $-1 -1 -1 $-1 $-1 $1188 $1154 T -946.99009053322925 10.803295168851358 107.34828224747621 -937.85442040455416 12.879157633695476 200 periphery $291 F #
-1759 coedge $-1 -1 -1 $-1 $1771 $2514 $2515 $2516 forward $1155 $2517 #
-1760 coedge $-1 -1 -1 $-1 $1761 $1157 $2518 $2519 reversed $732 $-1 #
-1761 coedge $-1 -1 -1 $-1 $1157 $1760 $1764 $2520 forward $732 $-1 #
-1762 coedge $-1 -1 -1 $-1 $1765 $2521 $1157 $1763 forward $2522 $-1 #
-1763 edge $-1 -1 -1 $-1 $2523 -1.933181351651993e-014 $2524 1.1603058739141345 $1157 $2525 forward @7 unknown T -509.13497183461629 -87.278412156636563 93.12306089929568 -499.40686061379711 -80.446325091474634 100.00000000000028 #
-1764 coedge $-1 -1 -1 $-1 $1159 $1158 $1761 $2520 reversed $461 $-1 #
-1765 coedge $-1 -1 -1 $-1 $2515 $1762 $1158 $1766 forward $2522 $-1 #
-1766 edge $-1 -1 -1 $-1 $2524 0 $1774 0.24146757412115549 $1158 $2526 forward @7 unknown T -499.40686061379716 -87.331908934881511 93.12306089929568 -499.17139366480143 -87.278412156636563 93.12306089929568 #
-1767 coedge $-1 -1 -1 $-1 $2518 $2527 $1159 $1768 reversed $2528 $-1 #
-1768 edge $-1 -1 -1 $-1 $2529 0 $1775 0.24146757412112743 $1767 $2530 forward @7 unknown T -499.40686061379722 -87.331908934881753 106.87693910070443 -499.17139366480149 -87.278412156636819 106.87693910070443 #
-1769 coedge $-1 -1 -1 $-1 $2531 $1160 $1759 $2516 reversed $1772 $2532 #
-1770 coedge $-1 -1 -1 $-1 $1160 $2531 $2533 $2534 reversed $1772 $2535 #
-1771 coedge $-1 -1 -1 $-1 $2533 $1759 $734 $1161 forward $1155 $2536 #
-1772 loop $-1 -1 -1 $-1 $-1 $1770 $1698 T -500.07924436227898 -88.657071932319752 92.651337531841847 -499.17104170848762 -87.331556978567718 107.34882128257222 periphery $2426 F #
-1773 pcurve $-1 -1 -1 $-1 0 reversed { exppc nubs 3 open 2 
	-13.853878201418837 3 1.0102141345669224e-011 3 
	-14.911559624620654 106.92693910071439 
	-14.911559624620677 102.30897970023808 
	-14.911559624620701 97.69102029976176 
	-14.911559624620724 93.073060899285451 
	9.9999999999999994e-012 
	-1 
	spline forward { sumsur 
	intcurve reversed { exactcur full nubs 3 open 7 
	0 3 1.9696992271422733 1 5.0992665269651818 1 7.6294054844047547 1 10.424490456279493 1 
	13.219575428154229 1 15.286979571798829 3 
	-487.06359710156238 -41.077307600593123 200 
	-489.65284701323571 -41.516689082600045 200 
	-496.23248271088789 -43.50326414116595 200 
	-504.67145225980028 -49.85700471748212 200 
	-508.73413383279029 -61.778776243526856 200 
	-502.21169163535478 -71.014106104766597 200 
	-495.2494735621338 -80.069462658531933 200 
	-498.32108334653668 -86.265430045209484 200 
	-500.07889240596506 -88.656719976005803 200 
	0 
	null_surface 
	null_surface 
	nullbs 
	nullbs 
	-1 
	-1 
	I I 
	0 
	0 
	5 1.9696992271422733 5.0992665269651818 7.6294054844047547 10.424490456279493 13.219575428154229 
	
	-1 
	none F F 1 F 0 } I I 
	straight -471.87370926970181 -94.241947160512112 200 0 0 -1 I I 
	-471.87370926970181 -94.241947160512112 200 
	none F -15.286979571798829 F -0 F 0 F 2648.6011682035728 OPEN OPEN NON_SINGULAR NON_SINGULAR 
	0 
	0 
	5 -13.219575428154229 -10.424490456279493 -7.6294054844047547 -5.0992665269651818 -1.9696992271422733 
	0 
	0 
	0 
	} I I I I 
	} 0 0 #
-1774 vertex $-1 -1 -1 $-1 $1161 $2537 #
-1775 vertex $-1 -1 -1 $-1 $1161 $2538 #
-1776 intcurve-curve $-1 -1 -1 $-1 forward { surfintcur full nubs 3 open 2 
	-13.853878201408776 3 -0 3 
	-499.17139366480137 -87.331908934881511 93.073060899295669 
	-499.17139366480143 -87.331908934881596 97.691020299765256 
	-499.17139366480143 -87.331908934881653 102.30897970023486 
	-499.17139366480149 -87.331908934881739 106.92693910070444 
	9.9999999999999994e-012 
	plane -499.40686061379716 -87.278412156636691 100.00000000000006 0.22154849751422132 0.97514935432947469 1.9315085981422011e-014 4.2792282785355857e-015 1.8835093623603427e-014 -1 reverse_v I I I I 
	spline forward { ref 41 } I I I I 
	nullbs 
	nubs 3 open 2 
	-13.853878201408776 3 -0 3 
	14.911559624620669 93.073060899295669 
	14.911559624620692 97.691020299765256 
	14.911559624620708 102.30897970023487 
	14.911559624620731 106.92693910070446 
	
	-1 
	-1 
	I I 
	0 
	0 
	0 
	
	-1 
	none F } I I #
-1777 coedge $-1 -1 -1 $-1 $1164 $1163 $2539 $2540 reversed $1166 $2541 #
-1778 coedge $-1 -1 -1 $-1 $1165 $2542 $749 $1193 forward $1783 $2543 #
-1779 pcurve $-1 -1 -1 $-1 0 reversed { exppc nubs 3 open 4 
	-21.269771498324239 3 -19.169536460110184 3 -16.800533385830022 3 -16.445692096903546 3 
	-15.619457156755619 107.34846914068092 
	-15.460414441908197 107.22297407428348 
	-15.305753604172722 107.01835278470809 
	-15.157794214125511 106.72920946583841 
	-14.990900393427937 106.40306434453221 
	-14.835541293405303 105.9755122038149 
	-14.696181265827455 105.44790298062141 
	-14.675307214481794 105.36887499672385 
	-14.654845020942961 105.28777543836352 
	-14.634811955916376 105.20463743608722 
	0.00020368223548401936 
	-1 
	spline forward { ref 44 } I I I I 
	} 0 0 #
-1780 coedge $-1 -1 -1 $-1 $2544 $1165 $1751 $1781 forward $1783 $2545 #
-1781 edge $-1 -1 -1 $-1 $1169 -2.886305789727146 $2506 -0 $1780 $2546 forward @7 unknown T -950.88338109411097 8.1660790499452425 106.37022182349047 -949.28907264311079 10.325477808633737 107.34895857918848 #
-1782 pcurve $-1 -1 -1 $-1 0 reversed { exppc nubs 3 open 3 
	-4.8267325265530934 3 -2.2459753283443384 3 0 3 
	-14.634811955916271 94.795362563913159 
	-14.780513661318718 94.190694795933823 
	-14.946568881864867 93.701744220514755 
	-15.127110997636908 93.332169230970877 
	-15.284232767182891 93.01053637489872 
	-15.449304422814441 92.785792454791306 
	-15.619457156755619 92.651530859319053 
	0.00028445676378164073 
	-1 
	spline forward { ref 44 } I I I I 
	} 0 0 #
-1783 loop $-1 -1 -1 $-1 $-1 $1778 $1757 T -963.18422724366712 -38.387911636765082 0 -941.51369051243921 10.325477808633737 200 periphery $2513 F #
-1784 pcurve $-1 -1 -1 $-1 2 $1170 0 0 #
-1785 spline-surface $-1 -1 -1 $-1 forward { ref 44 } F -15.619457156755619 F -14.992644718190489 F 92.64868629168123 F 107.35050596303576 #
-1786 point $-1 -1 -1 $-1 -950.88289165560116 8.1665684884559759 93.629288738008313 #
-1787 point $-1 -1 -1 $-1 -950.88289165560138 8.1665684884558765 106.37071126199159 #
-1788 cface $-1 -1 $2547 $39 $1951 0 #
-1789 face $2548 -1 -1 $-1 $2549 $2550 $19 $-1 $263 forward single T -949.28956208176658 7.8780341746939797 200 -938.18693021965657 11.601979466462311 200 F #
-1790 cface $-1 -1 $2551 $57 $742 1 #
-1791 cface $-1 -1 $2552 $434 $742 0 #
-1792 coedge $-1 -1 -1 $-1 $2553 $2554 $2555 $2556 reversed $1174 $-1 #
-1793 coedge $-1 -1 -1 $-1 $1808 $1176 $1801 $2557 reversed $743 $-1 #
-1794 coedge $-1 -1 -1 $-1 $1176 $1182 $1187 $1820 reversed $743 $-1 #
-1795 coedge $-1 -1 -1 $-1 $2558 $1802 $2559 $1796 forward $726 $-1 #
-1796 edge $-1 -1 -1 $-1 $1804 -27.101551952217008 $2560 -25.601551952217019 $2559 $2561 forward @7 unknown T -938.51925296592788 7.8780341746939797 200 -938.18693021965657 9.3407582061881911 200 #
-1797 coedge $-1 -1 -1 $-1 $1178 $1177 $2562 $2563 reversed $467 $-1 #
-1798 coedge $-1 -1 -1 $-1 $2559 $2564 $1177 $1799 reversed $2550 $-1 #
-1799 edge $-1 -1 -1 $-1 $1804 -11.044779005682734 $2565 0 $1177 $2566 forward @7 unknown T -949.28956208176646 7.8780341746939833 200 -938.51925296592788 10.324988369944545 200 #
-1800 coedge $-1 -1 -1 $-1 $2567 $1179 $1203 $1839 forward $1803 $-1 #
-1801 coedge $-1 -1 -1 $-1 $1179 $2567 $1793 $2557 forward $1803 $-1 #
-1802 coedge $-1 -1 -1 $-1 $1795 $1204 $744 $1180 forward $726 $-1 #
-1803 loop $-1 -1 -1 $-1 $-1 $1179 $2295 T -938.51925297115429 -89.222669746856425 107.34846913557885 -511.1289084129337 7.8780341746939859 200.00000000000006 periphery $468 F #
-1804 vertex $-1 -1 -1 $-1 $1799 $2568 #
-1805 straight-curve $-1 -1 -1 $-1 -938.51925296592788 7.8780341746939788 50 0 0 1.0000000000000009 I I #
-1806 coedge $-1 -1 -1 $-1 $2569 $2570 $2270 $1807 reversed $2268 $-1 #
-1807 edge $-1 -1 -1 $-1 $1809 -150 $1814 -57.348469321119865 $1181 $2571 forward @7 unknown T -510.46426292566878 -86.297221683867974 107.34846932111986 -510.46426292039109 -86.297221660638129 200 #
-1808 coedge $-1 -1 -1 $-1 $1182 $1793 $2572 $2573 forward $743 $-1 #
-1809 vertex $-1 -1 -1 $-1 $2574 $2575 #
-1810 straight-curve $-1 -1 -1 $-1 -946.98990346437836 12.878970564859912 200 0.97514935430551142 -0.22154849761969531 0 I I #
-1811 coedge $-1 -1 -1 $-1 $2576 $1184 $2577 $2578 forward $1813 $-1 #
-1812 coedge $-1 -1 -1 $-1 $1184 $2576 $2579 $1817 forward $1813 $-1 #
-1813 loop $-1 -1 -1 $-1 $-1 $1811 $2267 T -937.85460747861157 -86.297221660638129 99.999999999999986 -509.13497183461629 16.654378783854867 107.34846932111989 periphery $173 F #
-1814 vertex $-1 -1 -1 $-1 $1185 $2580 #
-1815 straight-curve $-1 -1 -1 $-1 -725.20331639430822 -37.509705734442093 107.34846932111986 -0.97514935432947791 0.22154849751420647 6.6248723709735247e-027 I I #
-1816 coedge $-1 -1 -1 $-1 $2581 $1186 $2582 $2583 reversed $1189 $-1 #
-1817 edge $-1 -1 -1 $-1 $2584 3.141592653589754 $1191 4.511031118232923 $1812 $2585 forward @7 unknown T -937.85460747338527 10.803482237682408 99.999999999999986 -936.5253163928337 16.654378783854867 107.34846931630729 #
-1818 coedge $-1 -1 -1 $-1 $1187 $2586 $2587 $2588 forward $1189 $-1 #
-1819 coedge $-1 -1 -1 $-1 $2589 $2217 $1794 $1820 forward $1533 $-1 #
-1820 edge $-1 -1 -1 $-1 $2560 -25.601551952217019 $1190 -24.101551952217001 $1819 $2561 forward @7 unknown T -938.18693021965657 9.3407582061881875 200 -937.85460747338527 10.803482237682431 200 #
-1821 coedge $-1 -1 -1 $-1 $2590 $1188 $2591 $1824 forward $1758 $-1 #
-1822 coedge $-1 -1 -1 $-1 $1188 $2590 $2589 $2592 forward $1758 $-1 #
-1823 point $-1 -1 -1 $-1 -937.85460747338527 10.803482237682431 200 #
-1824 edge $-1 -1 -1 $-1 $1191 0 $2593 9.8966816418105612 $1821 $2594 forward @7 unknown T -946.99009053322925 10.803295168851358 107.34828224747621 -937.85442040455416 12.879157633695476 109.95845067802188 #
-1825 point $-1 -1 -1 $-1 -937.85460747338516 10.803482237682408 107.34846931630727 #
-1826 intcurve-curve $-1 -1 -1 $-1 forward { surfintcur full nubs 3 open 11 
	-21.269771498324239 3 -18.184980330688472 2 -15.69379370822479 2 -13.003768155967887 2 -11.639883127445835 2 
	-10.662666954195039 2 -9.7052166848021582 2 -8.4102500662820425 2 -5.9126842750378312 2 -3.0979734499236051 2 
	-0 3 
	-949.28956208161833 10.324988370126198 92.651530859319053 
	-949.9286699094971 9.5414050187137889 92.836407005669074 
	-950.50108516460875 8.7587759489693138 93.191731864005959 
	-951.35822514352321 7.4320535378686605 94.165911662387515 
	-951.66656122492248 6.888197082381601 94.708880466162412 
	-952.16221234602369 5.919458937858586 96.043597527221507 
	-952.33148344201311 5.5230652049352287 96.832283232870537 
	-952.48923181128112 5.1324681462451656 98.111237259429842 
	-952.52531420564776 5.0372919795208988 98.553770276748608 
	-952.56203495970817 4.9396071449633814 99.324456379664369 
	-952.56975669682402 4.9185576678255156 99.648730470682992 
	-952.57055467356997 4.9163987308078765 100.29144303234362 
	-952.56392153245815 4.9344912134437067 100.60931847347466 
	-952.53122402270753 5.021677826102346 101.35176351774463 
	-952.4992341016997 5.1063764626184476 101.77320994002498 
	-952.36143234071255 5.4509033402480345 102.97707126978112 
	-952.21586929381397 5.7976282743044161 103.72156331174027 
	-951.74893300313215 6.740192757033677 105.13902625738393 
	-951.413650802245 7.3454401019639768 105.76865038754998 
	-950.5062785516302 8.7516303904828643 106.80501782714997 
	-949.93160915464387 9.5378013332912346 107.16274275233383 
	-949.28956208161833 10.324988370126198 107.34846914068092 
	0.00048943850753952725 
	cone -725.53563903988993 -38.972429322749619 100 -0.9751493543294778 0.22154849751420644 6.6248723709735233e-027 1.6616137313565189 7.3136201574709423 -9.1848509936049724e-016 1 I I 0 1 7.4999999999998543 forward I I I I 
	spline forward { ref 47 } I I I I 
	nullbs 
	nubs 3 open 11 
	-21.269771498324239 3 -18.184980330688472 3 -15.69379370822479 3 -13.003768155967887 3 -11.639883127445835 3 
	-10.662666954195039 3 -9.7052166848021582 3 -8.4102500662820425 3 -5.9126842750378312 3 -3.0979734499236051 3 
	-0 3 
	15.619457156755619 92.651530859319053 
	15.385159466255848 92.836407005669074 
	15.161304500953992 93.191731864005959 
	14.955762450653751 93.730676126494316 
	14.789772735876994 94.165911662387515 
	14.640479665437725 94.708880466162412 
	14.513500837551423 95.350627836306302 
	14.376386946311921 96.043597527221507 
	14.269497132119266 96.832283232870537 
	14.199656232146472 97.680949956778719 
	14.164245803508914 98.111237259429842 
	14.138645683468106 98.553770276748608 
	14.123340242281937 99.002758657370862 
	14.112373977271998 99.324456379664369 
	14.106715986579333 99.648730470682992 
	14.106422815950628 99.973369951764795 
	14.106135575209926 100.29144303234362 
	14.110998687629385 100.60931847347466 
	14.120965464893102 100.92491467214477 
	14.134445688632473 101.35176351774463 
	14.157225915004579 101.77320994002498 
	14.188916042364287 102.18427043125446 
	14.250035902043935 102.97707126978112 
	14.343499425110776 103.72156331174027 
	14.464038413021413 104.38798323281408 
	14.599883640926846 105.13902625738393 
	14.765557214658518 105.76865038754998 
	14.952978233155493 106.26200915919171 
	15.159260645572656 106.80501782714997 
	15.384081935486122 107.16274275233383 
	15.619457156755619 107.34846914068092 
	
	-1 
	-1 
	I I 
	0 
	0 
	0 
	
	-1 
	none F } I I #
-1827 coedge $-1 -1 -1 $-1 $1196 $1195 $2595 $2596 forward $1197 $-1 #
-1828 coedge $-1 -1 -1 $-1 $2597 $2539 $2542 $1829 reversed $2420 $-1 #
-1829 edge $-1 -1 -1 $-1 $2598 0 $1198 92.651530859361912 $2542 $2599 forward @7 unknown T -949.28956208176646 10.324988369944545 0 -949.28956208176646 10.324988369944549 92.651530859361912 #
-1830 coedge $-1 -1 -1 $-1 $2600 $1201 $1205 $1831 reversed $1837 $-1 #
-1831 edge $-1 -1 -1 $-1 $2601 -50.000000000000014 $757 42.651530864421154 $1196 $2602 forward @7 unknown T -938.51925297115429 7.878034151689981 -2.8421709430404007e-014 -938.51925296592788 7.8780341746939859 92.651530864421161 #
-1832 point $-1 -1 -1 $-1 -949.28956208176646 10.324988369944549 92.651530859361912 #
-1833 coedge $-1 -1 -1 $-1 $1203 $1200 $2603 $2604 forward $756 $-1 #
-1834 coedge $-1 -1 -1 $-1 $1929 $1259 $2605 $1835 reversed $1262 $-1 #
-1835 edge $-1 -1 -1 $-1 $1838 1.7721543094322465 $2606 3.1415926535897736 $1200 $2607 forward @7 unknown T -512.45819929732943 -95.073565406416648 92.651530864421147 -511.1289084129337 -89.222669723626581 99.999999999999858 #
-1836 coedge $-1 -1 -1 $-1 $1201 $2600 $2608 $2609 forward $1837 $-1 #
-1837 loop $-1 -1 -1 $-1 $-1 $1830 $2610 T -938.51925297115429 -89.222669746856425 -2.8421709430404007e-014 -511.1289084129337 7.8780341746939859 92.651530864421161 periphery $468 F #
-1838 vertex $-1 -1 -1 $-1 $1202 $2611 #
-1839 edge $-1 -1 -1 $-1 $1753 -218.07048339843752 $2612 220.21145019531266 $1800 $2507 forward @7 unknown T -938.51925297115429 -89.222669723626581 107.34846913557885 -511.1289084129337 7.8780341516899881 107.34846913557885 #
-1840 cface_ptr-ct-attrib $-1 -1 $-1 $-1 $1206 1 1 1 1 1 1 1 1 1 1 1 1 0 1 0 1 1 1 $-1 $2294 #
-1841 face $2613 -1 -1 $-1 $169 $2522 $19 $-1 $173 forward single T -510.46426292039109 -88.657219001044567 92.651031648702968 -499.17089463976259 -80.446325091474634 100.00000000000028 F #
-1842 cface $-1 -1 $2614 $29 $859 1 #
-1843 cface $-1 -1 $2615 $305 $761 0 #
-1844 cface_ptr-ct-attrib $-1 -1 $-1 $-1 $1212 1 1 1 1 1 1 1 1 1 1 1 1 0 1 0 1 1 1 $-1 $2614 #
-1845 loop $-1 -1 -1 $-1 $-1 $2616 $1212 T -35.425883429032538 8.0094698673864428 96.520790868516755 -34.905054806327719 10.301905617616017 103.47920913148322 periphery $1846 F #
-1846 plane-surface $-1 -1 -1 $-1 -35.010479996943388 8.4735005780778465 99.999999999999986 -0.97514935442035655 -0.22154849711420269 -8.1992174869626585e-026 0.22154849711420269 -0.97514935442035666 2.4492935982947064e-016 forward_v I I I I #
-1847 edge $-1 -1 -1 $-1 $834 -237.37611967787154 $1943 -228.71837252192145 $1214 $2617 forward @7 unknown T -34.905054806327719 8.0094698673864464 -1.4210854715202004e-014 -26.462458256468295 9.9275807381819732 7.1054273576010019e-015 #
-1848 cface $-1 -1 $781 $607 $1217 0 #
-1849 cface_ptr-ct-attrib $-1 -1 $-1 $-1 $1217 1 1 1 1 1 1 1 1 1 1 1 1 0 1 0 1 1 1 $-1 $1848 #
-1850 face $2618 -1 -1 $-1 $1887 $2619 $19 $-1 $488 forward single T -461.66001143160827 -91.887904446607251 107.35476959927108 -34.572730442010581 6.5467387112595468 200 F #
-1851 loop $-1 -1 -1 $-1 $-1 $2620 $1217 T -473.11268751238805 -94.241947160512183 0 -461.66001143160827 -88.962442134353438 7.1054273576010019e-015 periphery $35 T #
-1852 coedge $-1 -1 -1 $-1 $1337 $2621 $1332 $2016 forward $1218 $-1 #
-1853 coedge $-1 -1 -1 $-1 $2622 $1219 $2623 $2624 reversed $767 $-1 #
-1854 coedge $-1 -1 -1 $-1 $1219 $2622 $2625 $2626 forward $767 $-1 #
-1855 coedge $-1 -1 -1 $-1 $1626 $2627 $1946 $1856 forward $690 $-1 #
-1856 edge $-1 -1 -1 $-1 $2628 -49.999999999999993 $2629 42.657972206659061 $1946 $2630 forward @7 unknown T -462.32466016024262 -88.962442134353452 0 -462.32466016024256 -88.962442134353452 92.657972206659053 #
-1857 coedge $-1 -1 -1 $-1 $2621 $1337 $1220 $1858 reversed $1218 $-1 #
-1858 edge $-1 -1 -1 $-1 $1861 449.35492136165902 $1349 457.44369953571459 $1220 $2631 forward @7 unknown T -35.237379170644886 9.4722010235133354 200 -27.355243983743492 11.288867543403441 200 #
-1859 coedge $-1 -1 -1 $-1 $1221 $2632 $2633 $2634 forward $799 $-1 #
-1860 coedge $-1 -1 -1 $-1 $2635 $2636 $768 $1222 forward $2125 $-1 #
-1861 vertex $-1 -1 -1 $-1 $1858 $2637 #
-1862 straight-curve $-1 -1 -1 $-1 -35.237379170644907 9.47220102351333 49.999999999999993 -0 0 -1 I I #
-1863 cface $-1 -1 $2638 $607 $771 0 #
-1864 cface_ptr-ct-attrib $-1 -1 $-1 $-1 $1225 1 1 1 1 1 1 1 1 1 1 1 1 0 1 0 1 1 1 $-1 $2639 #
-1865 loop $-1 -1 -1 $-1 $-1 $2319 $1225 T -473.36071028387744 -91.449273061699131 99.999999999999702 -462.32466016024216 -83.141988003309621 107.34956664440934 periphery $773 F #
-1866 coedge $-1 -1 -1 $-1 $1900 $2640 $1902 $2641 reversed $1226 $-1 #
-1867 coedge $-1 -1 -1 $-1 $1275 $1227 $2318 $2642 forward $772 $-1 #
-1868 coedge $-1 -1 -1 $-1 $1227 $1275 $1278 $1948 reversed $772 $-1 #
-1869 coedge $-1 -1 -1 $-1 $2625 $2643 $1626 $1870 reversed $1622 $-1 #
-1870 edge $-1 -1 -1 $-1 $2629 -1.3651883482477256 $2324 2.4492935982947059e-016 $1227 $2644 forward @7 unknown T -463.64703489126151 -88.962442134353608 92.657972206659053 -462.32466016024216 -83.141988003309621 99.999999999999986 #
-1871 coedge $-1 -1 -1 $-1 $1317 $2645 $1228 $1872 reversed $1998 $-1 #
-1872 edge $-1 -1 -1 $-1 $1320 -0.85693011305740985 $2646 7.1862451675771976e-016 $1228 $2647 forward @7 unknown T -32.933462836497796 -0.66852461961278031 100.00000000000013 -24.867566414026388 3.8192808656113932 105.6687706431064 #
-1873 coedge $-1 -1 -1 $-1 $2648 $2649 $1229 $1874 reversed $2650 $-1 #
-1874 edge $-1 -1 -1 $-1 $2646 7.1862451675771976e-016 $1875 0.85693011305740663 $1229 $2647 forward @7 unknown T -32.933462836497796 -0.66852461961278031 94.331229356893772 -24.867566414026399 3.8192808656111428 100.00000000000013 #
-1875 vertex $-1 -1 -1 $-1 $1230 $2651 #
-1876 intcurve-curve $-1 -1 -1 $-1 forward { surfintcur full nubs 3 open 2 
	-13.146821139096716 3 -0 3 
	-24.867566414026392 3.8192808656114146 106.5734105695484 
	-24.867566414026399 3.8192808656113169 102.19113685651617 
	-24.867566414026406 3.8192808656112307 97.808863143483919 
	-24.867566414026413 3.819280865611133 93.426589430451685 
	9.9999999999999994e-012 
	plane -25.028907779131885 3.7295117159237776 107.49999999999994 0.48620180227917376 -0.87384655830442182 1.8877348773983921e-014 0.87384655830442071 0.48620180227917381 -5.5168268132726541e-015 reverse_v I I I I 
	spline forward { ref 56 } I I I I 
	nullbs 
	nubs 3 open 2 
	-13.146821139096716 3 -0 3 
	72.993020011192883 106.57341056954841 
	72.993020011192911 102.19113685651618 
	72.993020011192925 97.808863143483919 
	72.993020011192954 93.426589430451685 
	
	-1 
	-1 
	I I 
	0 
	0 
	0 
	
	-1 
	none F } I I #
-1877 pcurve $-1 -1 -1 $-1 0 reversed { exppc nubs 1 open 2 
	1.5707963267949268 1 4.7123889803846986 1 
	-0 1.5707963267948877 
	-0 4.7123889803846986 
	0 
	-1 
	spline reversed { ref 4 } I I I I 
	} 0 0 #
-1878 coedge $-1 -1 -1 $-1 $2318 $2317 $775 $1233 forward $1078 $-1 #
-1879 vertex $2652 -1 -1 $-1 $2642 $2653 #
-1880 ellipse-curve $-1 -1 -1 $-1 -34.595076564857266 6.64509553855288 99.999999999999986 -0.97514935442034989 -0.22154849711423225 -8.1395448747477782e-026 1.6616137283567098 -7.3136201581524833 2.9340023011876657e-013 1 F 1.5707963267948877 F 4.7123889803846986 #
-1881 point $-1 -1 -1 $-1 -35.237379170645141 9.4722010235132785 106.91700238105371 #
-1882 cface $-1 -1 $2654 $780 $2655 0 #
-1883 cface_ptr-ct-attrib $-1 -1 $-1 $-1 $1238 1 1 1 1 1 1 1 1 1 1 1 1 0 1 0 1 1 1 $-1 $779 #
-1884 loop $-1 -1 -1 $-1 $2656 $2657 $1238 T -541.0674672682502 -168.91519385485347 200 -445.30507486698957 -39.938528227479516 200 periphery $263 F #
-1885 cface $-1 -1 $2658 $780 $1698 0 #
-1886 face $2659 -1 -1 $-1 $2418 $1933 $19 $-1 $2660 forward double in T -504.77040412706845 -93.800638601097177 92.642558078305214 -502.20116965801429 -91.229236112022377 107.35744192169479 F #
-1887 face $2661 -1 -1 $-1 $2662 $2663 $19 $-1 $488 forward single T -471.87370926970181 -94.241947160512126 0 -461.66001143160827 -91.887904446607223 92.65183929588099 F #
-1888 cface $-1 -1 $2195 $1526 $783 0 #
-1889 cface_ptr-ct-attrib $-1 -1 $-1 $-1 $1244 1 1 1 1 1 1 1 1 1 1 1 1 0 1 0 1 1 1 $-1 $2664 #
-1890 face $2665 -1 -1 $-1 $2666 $2667 $19 $-1 $291 forward single T -510.46426292566878 -88.656719975832644 0 -500.07889240029635 -86.297221660638115 92.651530678880107 F #
-1891 loop $-1 -1 -1 $-1 $-1 $2668 $1244 T -1425.1044114044928 -86.709777516457578 107.34846916484027 -1414.1692447715761 -84.189451182084383 200 periphery $448 F #
-1892 coedge $-1 -1 -1 $-1 $1567 $2243 $2232 $2669 forward $1245 $-1 #
-1893 coedge $-1 -1 -1 $-1 $2670 $1246 $2671 $2672 forward $784 $-1 #
-1894 coedge $-1 -1 -1 $-1 $1246 $2670 $2673 $2674 forward $784 $-1 #
-1895 coedge $-1 -1 -1 $-1 $2002 $2001 $2129 $1896 reversed $2004 $-1 #
-1896 edge $-1 -1 -1 $-1 $2675 -49.999999999999993 $2676 42.500678258315055 $1246 $2677 forward @7 unknown T -34.572730442010652 6.5467387112595361 0 -34.572730442010574 6.5467387112595468 92.500678258315048 #
-1897 coedge $-1 -1 -1 $-1 $1248 $1247 $2678 $2679 reversed $487 $-1 #
-1898 coedge $-1 -1 -1 $-1 $2680 $2681 $1247 $1899 reversed $2682 $-1 #
-1899 edge $-1 -1 -1 $-1 $1905 -10.48146653034609 $2683 -0 $1247 $2684 forward @7 unknown T -471.87370926970181 -94.241947160512112 200 -461.66001143160827 -91.887904446607223 200 #
-1900 coedge $-1 -1 -1 $-1 $2685 $1866 $1248 $1901 reversed $1226 $-1 #
-1901 edge $-1 -1 -1 $-1 $2686 0 $1906 10.632551154130967 $1248 $2687 forward @7 unknown T -471.87370926970181 -94.241947160512126 107.34816070411898 -461.66001143160827 -91.887904446607251 107.35476959927108 #
-1902 coedge $-1 -1 -1 $-1 $2688 $1249 $2689 $2641 forward $690 $-1 #
-1903 coedge $-1 -1 -1 $-1 $1249 $1625 $2690 $2691 forward $690 $-1 #
-1904 coedge $-1 -1 -1 $-1 $2692 $2693 $785 $1250 forward $2619 $-1 #
-1905 vertex $-1 -1 -1 $-1 $1899 $2694 #
-1906 vertex $-1 -1 -1 $-1 $2695 $2696 #
-1907 straight-curve $-1 -1 -1 $-1 -461.66001143160827 -91.887904446607223 49.999999999999993 0 0 -1 I I #
-1908 coedge $-1 -1 -1 $-1 $2697 $1251 $2698 $2699 forward $301 $2700 #
-1909 coedge $-1 -1 -1 $-1 $2701 $2702 $1251 $1910 reversed $2703 $-1 #
-1910 edge $-1 -1 -1 $-1 $1916 16.063021745069232 $2704 71.25232513080671 $1251 $2705 forward @7 unknown T -541.0674672682502 -168.91519385485347 0 -445.30507486698957 -91.229714848749865 0 #
-1911 pcurve $-1 -1 -1 $-1 0 forward { exppc nubs 1 open 2 
	16.063021745069232 1 71.25232513080671 1 
	16.063021745069232 0 
	71.25232513080671 0 
	0 
	-1 
	spline forward { ref 6 } I I I I 
	} 0 0 #
-1912 coedge $-1 -1 -1 $-1 $2706 $1252 $1932 $2707 reversed $1915 $-1 #
-1913 coedge $-1 -1 -1 $-1 $1252 $2708 $2709 $2710 forward $1915 $-1 #
-1914 coedge $-1 -1 -1 $-1 $1930 $2711 $786 $1253 forward $2712 $-1 #
-1915 loop $-1 -1 -1 $-1 $-1 $1913 $2425 T -502.20164839474182 -91.229714848749865 0 -500.07889240582932 -88.656719975832615 200 periphery $2713 F #
-1916 vertex $-1 -1 -1 $-1 $1910 $2714 #
-1917 straight-curve $-1 -1 -1 $-1 -502.20164839474177 -91.229714848749865 0 0 0 1 I I #
-1918 coedge $-1 -1 -1 $-1 $1255 $2715 $2706 $2716 reversed $301 $2717 #
-1919 coedge $-1 -1 -1 $-1 $2718 $2719 $2720 $1920 reversed $2721 $-1 #
-1920 edge $-1 -1 -1 $-1 $2722 -22.602808785704095 $1926 -18.699184387627184 $1255 $2723 forward @7 unknown T -504.75644738632292 -93.787907232243427 105.96975426425733 -502.20107313357857 -91.229139587586658 107.35322981558312 #
-1921 pcurve $-1 -1 -1 $-1 2 $2723 0 0 #
-1922 coedge $-1 -1 -1 $-1 $1923 $1256 $2719 $2724 forward $1925 $-1 #
-1923 coedge $-1 -1 -1 $-1 $1256 $1922 $1259 $1928 forward $1925 $-1 #
-1924 coedge $-1 -1 -1 $-1 $2720 $1261 $787 $1257 reversed $1933 $2725 #
-1925 loop $-1 -1 -1 $-1 $-1 $1256 $2726 T -512.45819929732943 -95.073565406416634 94.029670474570992 -504.75587212515154 -93.787331971071865 105.97032952542884 periphery $2727 T #
-1926 vertex $-1 -1 -1 $-1 $1920 $2728 #
-1927 intcurve-curve $-1 -1 -1 $-1 forward { surfintcur full nubs 3 open 2 
	-13.853878201408833 3 -0 3 
	-504.75587212516206 -93.787331971082253 106.92693910070437 
	-504.75587212516194 -93.787331971082153 102.30897970023476 
	-504.75587212516166 -93.78733197108194 97.691020299765157 
	-504.75587212516155 -93.787331971081841 93.073060899295541 
	9.9999999999999994e-012 
	plane -506.59561201011473 -94.094555346491859 92.500000000000043 0.16471199560090177 -0.98634170473785032 -1.7858614204141544e-014 -0.9863417047378501 -0.16471199560090186 -7.3170622519002439e-015 reverse_v I I I I 
	spline forward { ref 6 } I I I I 
	nullbs 
	nubs 3 open 2 
	-13.853878201408833 3 -0 3 
	16.933098221283135 106.92693910070436 
	16.9330982212831 102.30897970023474 
	16.933098221283032 97.691020299765157 
	16.933098221282997 93.073060899295541 
	
	-1 
	-1 
	I I 
	0 
	0 
	0 
	
	-1 
	none F } I I #
-1928 edge $-1 -1 -1 $-1 $2606 -3.5123047724243583e-016 $1263 0.92073046262574598 $1923 $2729 forward @7 unknown T -512.45819929732932 -95.073565406416648 94.029670474580911 -504.75587212516155 -93.787331971081883 99.999999999999858 #
-1929 coedge $-1 -1 -1 $-1 $1260 $1834 $2730 $2731 reversed $1262 $-1 #
-1930 coedge $-1 -1 -1 $-1 $2732 $1914 $1260 $1931 forward $2712 $-1 #
-1931 edge $-1 -1 -1 $-1 $1264 1.7693446912118715 $2733 1.772154312806077 $1930 $2734 forward @7 unknown T -502.37855102326216 -91.229714848749865 92.647345445580001 -502.20164839474171 -91.210702170737818 92.651530869481903 #
-1932 coedge $-1 -1 -1 $-1 $1261 $2720 $1912 $2707 forward $1933 $2735 #
-1933 loop $-1 -1 -1 $-1 $-1 $2720 $1886 T -504.75635086189055 -93.78781070781082 92.646866708852599 -502.20116965801429 -91.229236112022377 107.3531332911474 periphery $2660 F #
-1934 pcurve $-1 -1 -1 $-1 0 reversed { exppc nubs 3 open 16 
	-22.569060346608044 3 -20.558757298439865 3 -18.426833385479032 3 -15.780471423779623 3 -13.796053621756142 3 
	-12.194007161481561 3 -11.674837939181776 3 -11.42120776803211 3 -11.223186075392473 3 -11.004651697055099 3 
	-10.64856475333408 3 -9.5532795771797936 3 -7.2478873790509848 3 -5.0937226653306817 3 -1.3297034061059061 3 
	0 3 
	-16.063021745069236 92.647345445580072 
	-16.218022775988658 92.762572369221317 
	-16.37250290345407 92.943775337238534 
	-16.522628757376239 93.185584573992728 
	-16.681837041033759 93.442022972512206 
	-16.836755321667706 93.767607632937739 
	-16.981897792226789 94.157364977583512 
	-17.162063468299717 94.641171648587587 
	-17.328381666184242 95.227256908268629 
	-17.467119953994739 95.905460327017053 
	-17.571155128373004 96.414022253554606 
	-17.659428068817785 96.973469637959866 
	-17.725471902747103 97.57595068433298 
	-17.778789954148142 98.062341517322068 
	-17.816961583772422 98.570915235545115 
	-17.837597378540771 99.095260369010788 
	-17.844284743599825 99.265182941113594 
	-17.849103542295325 99.436072392696147 
	-17.852017963159369 99.607674621034519 
	-17.853441747603437 99.691507600097353 
	-17.854409827366577 99.775439022879624 
	-17.854920456785372 99.859438594787832 
	-17.85531913057628 99.925021239529471 
	-17.855438798034022 99.990619178989419 
	-17.855279327225894 100.05621793172712 
	-17.855103337143934 100.12861193290016 
	-17.854587454046133 100.20097735861981 
	-17.853732369869604 100.27329477687883 
	-17.852339068214459 100.39113110378339 
	-17.850046421933502 100.50873308507818 
	-17.846862531721762 100.62601757362542 
	-17.837069227550082 100.98677205778667 
	-17.818906196381146 101.3421845807584 
	-17.792944858817144 101.69001033603143 
	-17.738300583174532 102.4221254052139 
	-17.650292386810825 103.105093218885 
	-17.538380697890368 103.72429639715354 
	-17.433810112668052 104.30288152394115 
	-17.309167163533633 104.82167928350067 
	-17.172411419947387 105.27431679740363 
	-16.933455109229975 106.06522025475159 
	-16.655638451958502 106.66252215145103 
	-16.36936841043061 107.03821025911567 
	-16.268238680992372 107.17092843136489 
	-16.165763873771688 107.27627661455386 
	-16.063021745069236 107.3526545544199 
	0.00047873672748516619 
	-1 
	spline forward { sumsur 
	intcurve reversed { exactcur full nubs 3 open 11 
	16.063021745069232 3 22.264660400028966 1 28.514660400028966 1 33.668542432051041 1 37.040863333989648 1 
	42.500569721082627 1 48.95571531384266 1 56.014896437397681 1 62.644758265809841 1 68.467094991240131 1 
	71.25232513080671 3 
	-502.20164839474177 -91.229714848749865 200 
	-508.11202514949082 -97.719532952991599 200 
	-522.37957389194298 -104.37659051700381 200 
	-541.0674672682502 -123.63026716682705 200 
	-534.46129966398132 -145.1746544739546 200 
	-521.02021289690481 -157.95765981585907 200 
	-502.5605057996172 -168.91519385485347 200 
	-476.16047464629429 -164.39389749089176 200 
	-452.28240521840564 -149.51519897200725 200 
	-445.30507486698957 -120.13575417764136 200 
	-459.0625588435982 -103.69065945529032 200 
	-469.96650973585167 -97.092785674028491 200 
	-471.87370926973279 -94.241947160467305 200 
	0 
	null_surface 
	null_surface 
	nullbs 
	nullbs 
	-1 
	-1 
	I I 
	0 
	0 
	9 22.264660400028966 28.514660400028966 33.668542432051041 37.040863333989648 42.500569721082627 48.95571531384266 56.014896437397681 62.644758265809841 68.467094991240131 
	
	-1 
	none F F 1 F 0 } I I 
	straight -471.87370926970181 -94.241947160512112 200 0 0 -1 I I 
	-471.87370926970181 -94.241947160512112 200 
	none F -71.25232513080671 F -16.063021745069232 F 0 F 2648.6011682035728 OPEN OPEN NON_SINGULAR NON_SINGULAR 
	0 
	0 
	9 -68.467094991240131 -62.644758265809841 -56.014896437397681 -48.95571531384266 -42.500569721082627 -37.040863333989648 -33.668542432051041 -28.514660400028966 -22.264660400028966 
	0 
	0 
	0 
	} I I I I 
	} 0 0 #
-1935 face $2736 -1 -1 $-1 $2737 $1262 $19 $-1 $173 forward single T -512.45819929732943 -95.073565406416648 92.64677018441688 -502.20107313357857 -89.222669723626581 99.999999999999858 F #
-1936 point $-1 -1 -1 $-1 -504.75587212516155 -93.787331971081883 94.029670474580911 #
-1937 point $-1 -1 -1 $-1 -502.20164839474177 -91.229714848749865 92.647345445580072 #
-1938 coedge $-1 -1 -1 $-1 $1352 $1326 $831 $1339 reversed $2009 $-1 #
-1939 point $-1 -1 -1 $-1 -27.355243983743556 11.288867543403427 0 #
-1940 coedge $-1 -1 -1 $-1 $2738 $1272 $2739 $2740 forward $799 $-1 #
-1941 coedge $-1 -1 -1 $-1 $2673 $1273 $2006 $2130 forward $817 $-1 #
-1942 coedge $-1 -1 -1 $-1 $1273 $2741 $1277 $1947 forward $817 $-1 #
-1943 vertex $-1 -1 -1 $-1 $2130 $2742 #
-1944 straight-curve $-1 -1 -1 $-1 -40.805236985024806 33.979218782239812 7.1054273576010019e-015 0.22154849711420266 -0.97514935442035655 0 I I #
-1945 ellipse-curve $-1 -1 -1 $-1 -34.595076564857266 6.64509553855288 99.999999999999986 -0.97514935442034989 -0.22154849711423225 -8.1395448747477782e-026 1.6616137283567098 -7.3136201581524833 2.9340023011876657e-013 1 F 1.5707963267948877 F 4.7123889803846986 #
-1946 coedge $-1 -1 -1 $-1 $1278 $1277 $1219 $1856 forward $1279 $-1 #
-1947 edge $-1 -1 -1 $-1 $2628 11.070853026173893 $801 449.35492136165902 $1277 $1271 forward @7 unknown T -462.32466016024262 -88.962442134353452 0 -35.237379170644829 9.4722010235133354 0 #
-1948 edge $-1 -1 -1 $-1 $2629 10.795030997150443 $800 449.06129958722374 $1278 $2743 forward @7 unknown T -462.32466016024256 -88.962442134353452 92.657972206659053 -35.237379170645056 9.472201023513291 93.082997618952021 #
-1949 face $2744 -1 -1 $-1 $2010 $1279 $19 $-1 $179 forward single T -462.32466016024262 -88.962442134353452 0 -35.237379170644829 9.4722010235133354 93.082997618952021 F #
-1950 cface_ptr-ct-attrib $-1 -1 $-1 $-1 $1280 1 1 1 1 1 1 1 1 1 1 1 1 0 1 0 1 1 1 $1440 $1209 #
-1951 face $2745 -1 -1 $-1 $1694 $2746 $19 $-1 $2747 forward double in T -948.13973277391915 9.3407582061881449 0 -938.18693021965635 11.601979466462321 200 F #
-1952 cface $-1 -1 $1843 $305 $849 0 #
-1953 cface_ptr-ct-attrib $-1 -1 $-1 $-1 $1285 1 1 1 1 1 1 1 1 1 1 1 1 0 1 0 1 1 1 $-1 $2074 #
-1954 face $2748 -1 -1 $-1 $2749 $2750 $19 $-1 $2751 forward single T -502.67948681345922 -139.74620195968402 0 -470.45564624647864 -56.240023046858404 200 F #
-1955 loop $-1 -1 -1 $-1 $-1 $2752 $1285 T 450.19160693654078 -143.35179277999569 0 482.41544750352136 -59.845613867170094 200 periphery $1956 F #
-1956 spline-surface $-1 -1 -1 $-1 forward { sumsur 
	intcurve reversed { exactcur full nubs 3 periodic 16 
	0 3 0.94915849819352271 1 3.1225140109752947 1 4.7759925994484949 1 8.4086394486057436 1 
	11.676545524638625 1 14.833375880883722 1 19.50733197096563 1 24.663990431796002 1 27.895702191696561 1 
	32.321299590062054 1 34.918279313422666 1 37.424075469678314 1 40.232555414585441 1 42.702727427122575 1 
	43.669713648290013 3 
	475.80749664843762 -69.682898420904792 0 
	475.40392511239287 -68.483426323469246 0 
	473.66952507936639 -64.841317488089032 0 
	466.49335866718548 -59.845613867170094 0 
	459.16761829057623 -70.222298158570425 0 
	467.02736193453916 -80.465937974470904 0 
	466.76684277012362 -95.552822935921569 0 
	453.07907985973577 -104.24975814652558 0 
	450.19160693654078 -122.45845201533325 0 
	461.84352008818144 -143.35179277999569 0 
	482.41544750352136 -130.56371557157019 0 
	470.61025125436782 -116.71033385485777 0 
	471.39697104040613 -103.81222965890873 0 
	476.88604230708052 -94.055787536192099 0 
	472.17568303307939 -83.356625801985558 0 
	477.19612402613006 -75.555239217678178 0 
	476.2186483321168 -70.904899796968436 0 
	475.80749664843762 -69.682898420904792 0 
	0 
	null_surface 
	null_surface 
	nullbs 
	nullbs 
	-1 
	-1 
	I I 
	0 
	1 0 
	14 0.94915849819352271 3.1225140109752947 4.7759925994484949 8.4086394486057436 11.676545524638625 14.833375880883722 19.50733197096563 24.663990431796002 27.895702191696561 32.321299590062054 34.918279313422666 37.424075469678314 40.232555414585441 42.702727427122575 
	
	-1 
	none F F 1 F 0 } I I 
	straight -477.06359710156238 -66.077307600593116 0 0 0 1 I I 
	-477.06359710156238 -66.077307600593116 0 
	none F -43.669713648290013 F -0 F 0 F 200 PERIODIC OPEN NON_SINGULAR NON_SINGULAR 
	0 
	1 -0 
	14 -42.702727427122575 -40.232555414585441 -37.424075469678314 -34.918279313422666 -32.321299590062054 -27.895702191696561 -24.663990431796002 -19.50733197096563 -14.833375880883722 -11.676545524638625 -8.4086394486057436 -4.7759925994484949 -3.1225140109752947 -0.94915849819352271 
	0 
	0 
	0 
	} I I I I #
-1957 coedge $-1 -1 -1 $-1 $2753 $2754 $2755 $2756 forward $1286 $2757 #
-1958 cface $-1 -1 $2758 $365 $806 1 #
-1959 cface $-1 -1 $-1 $365 $808 1 #
-1960 coedge $-1 -1 -1 $-1 $2759 $2759 $848 $1356 reversed $1291 $2760 #
-1961 cface $-1 -1 $-1 $499 $2761 0 #
-1962 cface_ptr-ct-attrib $-1 -1 $-1 $-1 $1296 1 1 1 1 1 1 1 1 1 1 1 1 0 1 0 1 1 1 $-1 $2762 #
-1963 loop $-1 -1 -1 $-1 $-1 $2763 $1296 T -1493.0591911603551 -164.17611540275135 0 -1397.2967987590946 -86.490061135461332 200 periphery $1964 F #
-1964 spline-surface $-1 -1 -1 $-1 forward { sumsur 
	intcurve forward { exactcur full nubs 3 open 11 
	16.063021745069232 3 22.264660400028966 1 28.514660400028966 1 33.668542432051041 1 37.040863333989648 1 
	42.500569721082627 1 48.95571531384266 1 56.014896437397681 1 62.644758265809841 1 68.467094991240131 1 
	71.25232513080671 3 
	-1454.1933722868469 -86.490636396647744 0 
	-1460.1037490415958 -92.980454500889479 0 
	-1474.371297784048 -99.637512064901685 0 
	-1493.0591911603551 -118.89118871472493 0 
	-1486.4530235560862 -140.43557602185248 0 
	-1473.0119367890097 -153.21858136375695 0 
	-1454.5522296917222 -164.17611540275135 0 
	-1428.1521985383993 -159.65481903878964 0 
	-1404.2741291105106 -144.77612051990513 0 
	-1397.2967987590946 -115.39667572553924 0 
	-1411.0542827357033 -98.951581003188195 0 
	-1421.9582336279566 -92.353707221926371 0 
	-1423.8654331618377 -89.502868708365185 0 
	0 
	null_surface 
	null_surface 
	nullbs 
	nullbs 
	-1 
	-1 
	I I 
	0 
	0 
	9 22.264660400028966 28.514660400028966 33.668542432051041 37.040863333989648 42.500569721082627 48.95571531384266 56.014896437397681 62.644758265809841 68.467094991240131 
	
	-1 
	none F F 1 F 0 } I I 
	straight -477.06359710156238 -66.077307600593116 0 0 0 1 I I 
	-477.06359710156238 -66.077307600593116 0 
	none F 16.063021745069232 F 71.25232513080671 F 0 F 200 OPEN OPEN NON_SINGULAR NON_SINGULAR 
	0 
	0 
	9 22.264660400028966 28.514660400028966 33.668542432051041 37.040863333989648 42.500569721082627 48.95571531384266 56.014896437397681 62.644758265809841 68.467094991240131 
	0 
	0 
	0 
	} I I I I #
-1965 coedge $-1 -1 -1 $-1 $2003 $1314 $2649 $1990 forward $1297 $2764 #
-1966 cface $-1 -1 $2765 $499 $2124 0 #
-1967 face $2766 -1 -1 $-1 $2767 $1998 $19 $-1 $773 forward single T -34.572730442010972 -0.66852461961280429 100.00000000000013 -24.834948551924942 8.6148687261680124 107.50005001372219 F #
-1968 cface $-1 -1 $2768 $536 $2769 0 #
-1969 face $2770 -1 -1 $-1 $175 $2189 $19 $-1 $199 forward single T 440.86281452790314 -95.949780622840919 -2.8421709430404007e-014 449.61317287433553 -93.961747960804914 92.651530919129698 F #
-1970 cface $-1 -1 $1223 $164 $1949 0 #
-1971 cface $-1 -1 $2771 $536 $816 1 #
-1972 cface $-1 -1 $-1 $1391 $816 0 #
-1973 cface_ptr-ct-attrib $-1 -1 $-1 $-1 $1303 1 1 1 1 1 1 1 1 1 1 1 1 0 1 0 1 1 1 $2772 $2773 #
-1974 face $2774 -1 -1 $-1 $1419 $2775 $19 $-1 $2776 forward double in T 479.895606311054 -98.362484734530057 0 481.36482042119724 -95.551478032985713 200 F #
-1975 loop $-1 -1 -1 $-1 $-1 $2777 $1303 T 481.36455278752322 -100.99969162998983 92.651263197265578 483.95232754595014 -98.362217100856 107.34873680273439 periphery $1976 F #
-1976 spline-surface $-1 -1 -1 $-1 forward { ref 58 } F -71.082087739021702 F -70.131497242357284 F 92.64885449419927 F 107.35114550580082 #
-1977 coedge $-1 -1 -1 $-1 $2778 $2779 $2780 $2781 reversed $1304 $2782 #
-1978 coedge $-1 -1 -1 $-1 $1307 $1306 $2783 $2784 forward $505 $-1 #
-1979 coedge $-1 -1 -1 $-1 $2785 $2079 $1306 $1980 reversed $2786 $-1 #
-1980 edge $-1 -1 -1 $-1 $1987 447.65003193137244 $2787 458.30006355983613 $1979 $2788 forward @7 unknown T 441.52746002044574 -93.395798427934764 0 451.91283148627571 -91.036299921046322 0 #
-1981 coedge $-1 -1 -1 $-1 $2789 $1506 $1307 $1982 forward $2189 $-1 #
-1982 edge $-1 -1 -1 $-1 $1988 449.3267116293348 $2790 458.30006355979015 $1981 $2171 forward @7 unknown T 440.86281452790314 -95.949780622840919 0 449.61317286884287 -93.96174798403473 0 #
-1983 coedge $-1 -1 -1 $-1 $1502 $1308 $963 $1507 forward $1986 $-1 #
-1984 coedge $-1 -1 -1 $-1 $1308 $2087 $2791 $2792 forward $1986 $-1 #
-1985 coedge $-1 -1 -1 $-1 $2174 $2793 $818 $1309 forward $2794 $-1 #
-1986 loop $-1 -1 -1 $-1 $2795 $1463 $2109 T 439.53352370267072 -99.812643406416754 -2.8421709430404007e-014 442.8567511653838 -85.185403091474782 200.00000000000006 periphery $2796 F #
-1987 vertex $-1 -1 -1 $-1 $1980 $2797 #
-1988 vertex $-1 -1 -1 $-1 $1982 $2798 #
-1989 straight-curve $-1 -1 -1 $-1 424.01538916360698 -168.11596771668758 0 -0.22154849751420644 -0.97514935432947791 0 I I #
-1990 edge $-1 -1 -1 $-1 $1875 -5.3535510633373615 $1992 -0 $1965 $2799 forward @7 unknown T -25.601666381638694 3.8188840103778894 92.499949986277784 -24.826271865296654 8.6148687261680124 94.33162621211396 #
-1991 pcurve $-1 -1 -1 $-1 0 reversed { exppc nubs 3 open 19 
	-23.701687375510957 3 -21.90968063345484 3 -19.946234364464825 3 -17.346502466241123 3 -15.111356414155075 3 
	-13.363178340613045 3 -12.585836287506964 3 -12.103287510354694 3 -11.96485909442316 3 -11.880355397177835 3 
	-11.804045569770102 3 -11.706628133201972 3 -11.508147513870338 3 -10.342229785024776 3 -8.0590785676436205 3 
	-5.5321862857172768 3 -2.6595501175600189 3 -0.35892639510616481 3 0 3 
	-71.696678502894173 92.500346841504836 
	-71.860723916134717 92.505996250639853 
	-72.021569308914948 92.58057023629928 
	-72.177589827754247 92.72609416544546 
	-72.348536676564322 92.885540226124334 
	-72.509566521377323 93.126481408663579 
	-72.658477180661606 93.439708094650882 
	-72.855644679992267 93.854440812218428 
	-73.029920061499212 94.392031912089251 
	-73.176513887850717 95.026421234813839 
	-73.302549427305252 95.571843934416904 
	-73.407774994349438 96.187609232014438 
	-73.488352750799237 96.856078642355257 
	-73.551375150122666 97.378909606757219 
	-73.598871340018391 97.930330406193335 
	-73.629334650478071 98.501234523470004 
	-73.642880417156832 98.755091830896006 
	-73.652999372105555 99.011783782719149 
	-73.659618040660931 99.270468630711093 
	-73.663726695795461 99.431051808435171 
	-73.666479733055809 99.592150661529772 
	-73.667869177839663 99.753560873914353 
	-73.668267766851926 99.799864503875725 
	-73.668554031524948 99.84618293501984 
	-73.668727903050723 99.892511329956577 
	-73.668834043012481 99.920792522320525 
	-73.668898293855264 99.949075962363537 
	-73.668920649818574 99.977360549220776 
	-73.668940838044151 100.00290253154503 
	-73.668926861419735 100.02844458581065 
	-73.668878720967328 100.05398590128317 
	-73.668817264669656 100.08659204867513 
	-73.668700133966581 100.11919547266544 
	-73.668527342811672 100.15179448677692 
	-73.668175293972666 100.21821249918194 
	-73.667592254559423 100.28460149628614 
	-73.666778512344806 100.35094722554668 
	-73.661998416041541 100.74067626931189 
	-73.649284201804875 101.12728587397704 
	-73.628844762504812 101.50791725747834 
	-73.58881935628105 102.25328632179041 
	-73.51985190902424 102.96409456249729 
	-73.425499005736611 103.62021910557812 
	-73.321073323688125 104.34638916005007 
	-73.186466953979973 104.99909005860849 
	-73.02716867122885 105.55284032284428 
	-72.846074284329475 106.18235787234491 
	-72.633708494220997 106.68218398882729 
	-72.396440021574122 107.0180924567791 
	-72.206417531844082 107.28711329502845 
	-72.00472960922427 107.4448466042949 
	-71.794994763944914 107.48790887472352 
	-71.762273475709222 107.49462713348925 
	-71.729497776488898 107.49852292571155 
	-71.696678502894187 107.49965315849519 
	0.00030562242813686713 
	-1 
	spline forward { ref 8 } I I I I 
	} 0 0 #
-1992 vertex $-1 -1 -1 $-1 $1990 $2800 #
-1993 straight-curve $-1 -1 -1 $-1 -25.601269526411667 8.6144718709409869 200 0 0 -1 I I #
-1994 pcurve $-1 -1 -1 $-1 2 $1876 0 0 #
-1995 coedge $-1 -1 -1 $-1 $1316 $2801 $2018 $2802 forward $1297 $2803 #
-1996 pcurve $-1 -1 -1 $-1 0 forward { exppc nubs 1 open 2 
	-200 1 -0 1 
	71.696678502894173 200 
	71.696678502894173 0 
	0 
	-1 
	spline forward { ref 56 } I I I I 
	} 0 0 #
-1997 coedge $-1 -1 -1 $-1 $2645 $1317 $2014 $2804 reversed $1998 $-1 #
-1998 loop $-1 -1 -1 $-1 $-1 $2645 $1967 T -34.572730442010972 -0.66852461961280429 100.00000000000013 -24.834948551924942 8.6148687261680124 107.50005001372219 periphery $773 F #
-1999 point $-1 -1 -1 $-1 -25.60126952641167 8.6144718709409887 107.49965315849516 #
-2000 point $-1 -1 -1 $-1 -24.867566414026388 3.8192808656113932 105.6687706431064 #
-2001 coedge $-1 -1 -1 $-1 $1895 $1322 $2805 $2806 forward $2004 $-1 #
-2002 coedge $-1 -1 -1 $-1 $1322 $1895 $1324 $2007 forward $2004 $-1 #
-2003 coedge $-1 -1 -1 $-1 $2807 $1965 $824 $1323 reversed $1297 $2808 #
-2004 loop $-1 -1 -1 $-1 $-1 $1895 $2767 T -34.572730442010652 6.5467387112595361 0 -25.601269526411667 8.6144719173005768 92.500678258315048 periphery $488 F #
-2005 straight-curve $-1 -1 -1 $-1 -25.601269526411667 8.6144718709409869 0 0 0 1 I I #
-2006 coedge $-1 -1 -1 $-1 $1325 $1324 $1445 $2130 reversed $1327 $-1 #
-2007 edge $-1 -1 -1 $-1 $2675 448.76553486583111 $1328 457.97219720240923 $2002 $2809 forward @7 unknown T -34.572730442010652 6.5467387112595361 0 -25.601269526411667 8.6144719173005768 0 #
-2008 coedge $-1 -1 -1 $-1 $1326 $2810 $2807 $2011 reversed $2009 $-1 #
-2009 loop $-1 -1 -1 $-1 $2811 $1938 $2812 T -52.951025586134911 -44.26576946198081 -1.4210854715202004e-014 42.811366815125659 84.710896165393137 0 periphery $35 T #
-2010 face $2813 -1 -1 $-1 $456 $1327 $19 $-1 $35 reversed single T -34.905054806327719 6.5467387112595361 -1.4210854715202004e-014 -25.601269526411667 9.9275807381819732 7.1054273576010019e-015 F #
-2011 edge $-1 -1 -1 $-1 $1328 71.696678502894173 $2814 89.05752432973334 $2807 $2815 forward @7 unknown T -39.486960917660333 -44.26576946198081 0 -11.192503351562102 8.6144718709409869 0 #
-2012 point $-1 -1 -1 $-1 -25.601269526411667 8.6144718709409869 0 #
-2013 coedge $-1 -1 -1 $-1 $1444 $1330 $1333 $2017 forward $918 $-1 #
-2014 coedge $-1 -1 -1 $-1 $1330 $1444 $1997 $2804 forward $918 $-1 #
-2015 coedge $-1 -1 -1 $-1 $1333 $1332 $2816 $2817 reversed $1213 $-1 #
-2016 edge $-1 -1 -1 $-1 $2818 228.71837252192145 $835 237.37611967787157 $1852 $2819 forward @7 unknown T -34.905054806327719 8.0094698673864464 200 -26.462458256468267 9.9275807381819803 200 #
-2017 edge $-1 -1 -1 $-1 $1335 -457.97219720240923 $2820 -448.76553486583111 $2013 $2684 forward @7 unknown T -34.572730442010652 6.5467387112595361 200 -25.601269526411667 8.6144719173005768 200 #
-2018 coedge $-1 -1 -1 $-1 $2821 $1334 $1995 $2802 reversed $2020 $-1 #
-2019 coedge $-1 -1 -1 $-1 $1334 $1346 $830 $1338 reversed $2020 $-1 #
-2020 loop $-1 -1 -1 $-1 $2822 $2198 $1437 T -52.951025586134911 -44.26576946198081 200 42.811366815125659 84.710896165393137 200 periphery $263 F #
-2021 point $-1 -1 -1 $-1 -25.601269526411667 8.6144718709409869 200 #
-2022 coedge $-1 -1 -1 $-1 $1341 $2023 $2632 $2823 forward $1342 $-1 #
-2023 coedge $-1 -1 -1 $-1 $2022 $1447 $2616 $2824 forward $1342 $-1 #
-2024 coedge $-1 -1 -1 $-1 $2200 $2825 $1485 $2025 forward $1289 $-1 #
-2025 edge $-1 -1 -1 $-1 $1488 109.95826313838812 $2028 200 $1485 $2826 forward @7 unknown T 5.0018204277269085 8.1398921127585488 109.95826313838812 5.0018204277269085 8.1398921127585488 200 #
-2026 pcurve $-1 -1 -1 $-1 0 forward { exppc nubs 1 open 2 
	-200 1 -0 1 
	16.428216948223909 200 
	16.428216948223909 0 
	0 
	-1 
	spline forward { ref 13 } I I I I 
	} 0 0 #
-2027 coedge $-1 -1 -1 $-1 $1346 $2198 $2167 $2827 forward $2020 $-1 #
-2028 vertex $-1 -1 -1 $-1 $2025 $2828 #
-2029 intcurve-curve $-1 -1 -1 $-1 reversed { exactcur full nubs 3 open 11 
	16.428216948223909 3 22.264660400028966 1 28.514660400028966 1 33.668542432051041 1 37.040863333989648 1 
	42.500569721082627 1 48.95571531384266 1 56.014896437397681 1 62.644758265809841 1 68.467094991240131 1 
	70.829895440150452 3 
	5.0018204277269085 8.1398921127585488 200 
	10.691929531533798 13.911713291520833 200 
	24.511120537670802 20.571676093771213 200 
	42.811366815125659 39.425969477366728 200 
	36.205199210856783 60.970356784494278 200 
	22.76411244378027 73.753362126398756 200 
	4.3044053464927226 84.710896165393137 200 
	-22.095625806830192 80.189599801431427 200 
	-45.973695234718839 65.310901282546951 200 
	-52.951025586134911 35.931456488181048 200 
	-39.574942554356397 19.942271776380565 200 
	-29.352302904132852 13.542573217431013 200 
	-27.355243983779808 11.288867543444464 200 
	0 
	null_surface 
	null_surface 
	nullbs 
	nullbs 
	-1 
	-1 
	I I 
	0 
	0 
	9 22.264660400028966 28.514660400028966 33.668542432051041 37.040863333989648 42.500569721082627 48.95571531384266 56.014896437397681 62.644758265809841 68.467094991240131 
	
	-1 
	none F F 1 F 0 } I I #
-2030 point $-1 -1 -1 $-1 -27.355243983743556 11.288867543403427 200 #
-2031 coedge $-1 -1 -1 $-1 $2825 $2199 $2829 $2032 forward $1289 $-1 #
-2032 edge $-1 -1 -1 $-1 $2035 0 $2040 90.041736861611895 $2829 $2826 forward @7 unknown T 5.0018204277269085 8.1398921127585488 0 5.0018204277269085 8.1398921127585488 90.041736861611895 #
-2033 pcurve $-1 -1 -1 $-1 0 forward { ref 95 } 0 0 #
-2034 coedge $-1 -1 -1 $-1 $2830 $1352 $2199 $2052 reversed $2009 $-1 #
-2035 vertex $-1 -1 -1 $-1 $1353 $2831 #
-2036 intcurve-curve $-1 -1 -1 $-1 forward { exactcur full nubs 3 open 11 
	16.428216948223909 3 22.264660400028966 1 28.514660400028966 1 33.668542432051041 1 37.040863333989648 1 
	42.500569721082627 1 48.95571531384266 1 56.014896437397681 1 62.644758265809841 1 68.467094991240131 1 
	70.829895440150452 3 
	5.0018204277269085 8.1398921127585488 0 
	10.691929531533798 13.911713291520833 0 
	24.511120537670802 20.571676093771213 0 
	42.811366815125659 39.425969477366728 0 
	36.205199210856783 60.970356784494278 0 
	22.76411244378027 73.753362126398756 0 
	4.3044053464927226 84.710896165393137 0 
	-22.095625806830192 80.189599801431427 0 
	-45.973695234718839 65.310901282546951 0 
	-52.951025586134911 35.931456488181048 0 
	-39.574942554356397 19.942271776380565 0 
	-29.352302904132852 13.542573217431013 0 
	-27.355243983779808 11.288867543444464 0 
	0 
	null_surface 
	null_surface 
	nullbs 
	nullbs 
	-1 
	-1 
	I I 
	0 
	0 
	9 22.264660400028966 28.514660400028966 33.668542432051041 37.040863333989648 42.500569721082627 48.95571531384266 56.014896437397681 62.644758265809841 68.467094991240131 
	
	-1 
	none F F 1 F 0 } I I #
-2037 coedge $-1 -1 -1 $-1 $1355 $2154 $2832 $2833 reversed $2038 $2834 #
-2038 loop $-1 -1 -1 $-1 $-1 $2037 $2835 T 5.0014827141274063 6.0640662869046826 90.041399148012474 15.466406607166448 13.594967720090935 109.95859659497675 periphery $2836 F #
-2039 pcurve $-1 -1 -1 $-1 -1 $2041 0 0 #
-2040 vertex $-1 -1 -1 $-1 $1356 $2837 #
-2041 intcurve-curve $-1 -1 -1 $-1 forward { surfintcur full nubs 3 open 9 
	0 3 4.8435869448653062 2 10.282699331940631 2 13.82511139440118 2 16.223871929572091 2 
	18.815728257514664 2 23.470579048307211 2 27.941556893768066 2 32.266006471990472 3 
	5.0018204277269449 8.13989211275854 109.95826313838805 
	6.0529179092903833 9.2060837435961069 109.3540005108166 
	7.0468040740922726 10.093031945084306 108.56908280744393 
	8.8255414422979239 11.592413222452057 106.82840525894272 
	9.7141903616929355 12.276474260502127 105.72229712864399 
	10.810149516422168 13.093766092581765 103.5943531847812 
	11.142740712239705 13.333518846377194 102.6839671984564 
	11.452496246836468 13.556100570494356 101.05683356782539 
	11.506688500533667 13.594634263502233 100.38810394378838 
	11.462448756274215 13.563023793702962 98.985494481381394 
	11.352054884172187 13.484384262965705 98.271826484082538 
	10.828309407725577 13.105780882622783 96.338143247510104 
	10.257866629415352 12.689845385057334 95.216775924107012 
	8.9123993076012002 11.650016466622303 93.285224165846103 
	8.1399105741903934 11.028190717540156 92.4557239650009 
	6.5947389020757274 9.6852090591209112 91.078727432443486 
	5.7930871879867727 8.9425217568655686 90.496626098862635 
	5.0018204277268916 8.139892112758556 90.041736861611881 
	0.00033345658870312123 
	spline reversed { ref 69 } F -11.641438050082819 F -0 F 1.5707963267948877 F 4.7123889803846986 
	spline forward { ref 13 } I I I I 
	nubs 3 open 9 
	0 3 4.8435869448653062 3 10.282699331940631 3 13.82511139440118 3 16.223871929572091 3 
	18.815728257514664 3 23.470579048307211 3 27.941556893768066 3 32.266006471990472 3 
	-9.7697844645578336 4.5628843127863119 
	-8.877560646810684 4.428992245602398 
	-8.0256484708628797 4.2934240546791207 
	-7.313911353595528 4.1641758891038156 
	-6.5146652132998497 4.0190364900614073 
	-5.7658768181939921 3.8617728833201408 
	-5.2084181819648592 3.6930725332393539 
	-4.8453537595430358 3.5832005334462336 
	-4.5668761292824422 3.469177202902419 
	-4.4122825183307688 3.3502118356147772 
	-4.3075987473854829 3.2696538928712413 
	-4.2622814523235091 3.1886856778906347 
	-4.2800710216303663 3.1068932192318783 
	-4.2992926184105826 3.0185166187149055 
	-4.3916229929296469 2.9317002380388995 
	-4.5485057760198364 2.845952961461327 
	-4.830259798824331 2.6919549277422816 
	-5.3084162344157573 2.5471473485796925 
	-5.8867687185114308 2.4105350032933566 
	-6.4422754918700544 2.2793190316880323 
	-7.0959677640347216 2.1545714115872934 
	-7.7649087203966989 2.0392752780019814 
	-8.4119263385967429 1.9277577680774196 
	-9.0981178855024858 1.8210950159596166 
	-9.7697844645579099 1.7203009943931975 
	
	nubs 3 open 9 
	0 3 4.8435869448653062 3 10.282699331940631 3 13.82511139440118 3 16.223871929572091 3 
	18.815728257514664 3 23.470579048307211 3 27.941556893768066 3 32.266006471990472 3 
	16.428216948223909 109.95826313838806 
	16.78759324497338 109.35400051081662 
	17.115883851376012 108.56908280744393 
	17.388433199238122 107.74914994964351 
	17.694492851087176 106.82840525894272 
	17.976986661524791 105.72229712864399 
	18.186185826003115 104.43363768902468 
	18.322434094280425 103.5943531847812 
	18.426356790428112 102.6839671984564 
	18.484012501063638 101.71379208476245 
	18.523054329304159 101.05683356782539 
	18.539924973156818 100.38810394378838 
	18.533296792291587 99.713933932953253 
	18.526135055108398 98.985494481381394 
	18.49175126513013 98.271826484082538 
	18.433182227746588 97.580225588554484 
	18.327995020013837 96.338143247510104 
	18.149197541407201 95.216775924107012 
	17.930886020039509 94.231540984051335 
	17.721198101068079 93.285224165846103 
	17.472827112483571 92.4557239650009 
	17.215276638063386 91.755755595781793 
	16.966166917779688 91.078727432443486 
	16.698755621402135 90.496626098862691 
	16.428216948223909 90.041736861611938 
	
	-1 
	-1 
	I I 
	0 
	0 
	2 4.3319890329065345 27.447764611619522 
	
	-1 
	none F } I I #
-2042 cface_ptr-ct-attrib $-1 -1 $-1 $-1 $1359 1 1 1 1 1 1 1 1 1 1 1 1 0 1 0 1 1 1 $-1 $2838 #
-2043 face $2839 -1 -1 $-1 $804 $2840 $19 $-1 $2841 forward single T -1454.6712107055641 -135.00712350758189 0 -1422.4473701385837 -51.500944594756284 200 F #
-2044 loop $-1 -1 -1 $-1 $-1 $2842 $1359 T 465.80749664843762 -95.551984120703651 0 494.10195421453585 -43.544119047791206 200 periphery $2045 F #
-2045 spline-surface $-1 -1 -1 $-1 forward { sumsur 
	intcurve forward { exactcur full nubs 3 open 6 
	71.951465838919049 3 75.486276080984595 1 79.790900006240591 1 84.080224598361809 1 86.934835825317975 1 
	89.05752432973334 3 
	479.895606311054 -95.551478032985713 0 
	478.62737900158635 -91.421757693752795 0 
	482.30616745825591 -79.507712431047963 0 
	494.10195421453585 -67.036330245321039 0 
	486.4151691874041 -50.500332210979956 0 
	475.49801817803456 -43.544119047791206 0 
	468.59785720035882 -44.209389568356663 0 
	465.80749664843762 -44.682898420904813 0 
	0 
	null_surface 
	null_surface 
	nullbs 
	nullbs 
	-1 
	-1 
	I I 
	0 
	0 
	4 75.486276080984595 79.790900006240591 84.080224598361809 86.934835825317975 
	
	-1 
	none F F 1 F 0 } I I 
	straight -477.06359710156238 -66.077307600593116 0 0 0 1 I I 
	-477.06359710156238 -66.077307600593116 0 
	none F 71.951465838919049 F 89.05752432973334 F 0 F 200 OPEN OPEN NON_SINGULAR NON_SINGULAR 
	0 
	0 
	4 75.486276080984595 79.790900006240591 84.080224598361809 86.934835825317975 
	0 
	0 
	0 
	} I I I I #
-2046 coedge $-1 -1 -1 $-1 $1363 $1490 $2830 $2172 forward $857 $-1 #
-2047 cface $-1 -1 $2843 $96 $2157 0 #
-2048 coedge $-1 -1 -1 $-1 $2791 $1368 $2159 $2844 forward $863 $-1 #
-2049 coedge $-1 -1 -1 $-1 $1368 $2791 $2793 $2845 reversed $863 $-1 #
-2050 edge $-1 -1 -1 $-1 $2161 -42.651530634045145 $2846 50 $2158 $2847 forward @7 unknown T 14.13711547272931 6.0644040005040623 0 14.137115472729375 6.0644040005040729 92.651530634045145 #
-2051 coedge $-1 -1 -1 $-1 $1370 $1369 $2848 $2849 forward $530 $-1 #
-2052 edge $-1 -1 -1 $-1 $2055 185.84538635327397 $2035 187.56376166340488 $1369 $2850 forward @7 unknown T 3.851991118186163 6.8629010143602045 0 5.0018204277269263 8.1398921127585488 0 #
-2053 coedge $-1 -1 -1 $-1 $2793 $2057 $1378 $2054 reversed $2794 $-1 #
-2054 edge $-1 -1 -1 $-1 $2846 -79.043961316957265 $1379 -77.543961316957265 $1370 $2058 forward @7 unknown T 13.80479272645799 4.6016799690098509 0 14.13711547272931 6.0644040005040694 0 #
-2055 vertex $-1 -1 -1 $-1 $2052 $2851 #
-2056 straight-curve $-1 -1 -1 $-1 -220.79851372259253 57.90224344155726 -1.4210854715202004e-014 -0.97514935432947802 0.22154849751420594 0 I I #
-2057 coedge $-1 -1 -1 $-1 $2053 $2174 $865 $1373 reversed $2794 $-1 #
-2058 straight-curve $-1 -1 -1 $-1 -3.3749553946136359 -71.015263841371038 0 -0.22154849751420644 -0.97514935432947791 0 I I #
-2059 coedge $-1 -1 -1 $-1 $1637 $2852 $1639 $2060 forward $911 $-1 #
-2060 edge $-1 -1 -1 $-1 $2062 1.9823133690004671 $1641 4.3008719381791183 $2059 $2853 forward @7 unknown T 12.973986010128511 0.94487054763542089 96.563068522990449 13.472469980186716 3.1389559375156302 103.43693147700955 #
-2061 coedge $-1 -1 -1 $-1 $2332 $1375 $2852 $2854 reversed $695 $-1 #
-2062 vertex $-1 -1 -1 $-1 $1376 $2855 #
-2063 ellipse-curve $-1 -1 -1 $-1 13.804792736448178 4.6016800129816673 100 -0.9751493543294778 0.22154849751420644 6.6248723709735233e-027 0.83080686567827466 3.656810078735544 0 1 I I #
-2064 coedge $-1 -1 -1 $-1 $2165 $1377 $2856 $2857 reversed $577 $-1 #
-2065 point $-1 -1 -1 $-1 13.80479272645799 4.6016799690098509 0 #
-2066 point $-1 -1 -1 $-1 13.804792726458025 4.6016799690098429 96.250000000000014 #
-2067 point $-1 -1 -1 $-1 2.7021618103386231 5.5859099178424216 107.34846909099046 #
-2068 cface $-1 -1 $2858 $536 $2859 0 #
-2069 face $2860 -1 -1 $-1 $594 $1410 $19 $-1 $66 forward single T 441.52746002572343 -93.396287866636939 100 452.91631996562666 -85.18540309147474 107.34895881442721 F #
-2070 coedge $-1 -1 -1 $-1 $2861 $2862 $2863 $2864 reversed $1387 $-1 #
-2071 cell3d-cell $-1 -1 $497 $16 $-1 1 $1663 #
-2072 cshell $-1 -1 $-1 $2865 $1389 #
-2073 cface $-1 -1 $2866 $1391 $2867 0 #
-2074 cface $-1 -1 $2868 $1391 $1285 0 #
-2075 cface $-1 -1 $1958 $365 $2869 0 #
-2076 cface $-1 -1 $2870 $305 $878 0 #
-2077 cface_ptr-ct-attrib $-1 -1 $-1 $-1 $1394 1 1 1 1 1 1 1 1 1 1 1 1 0 1 0 1 1 1 $-1 $914 #
-2078 coedge $-1 -1 -1 $-1 $1396 $2871 $2872 $2873 forward $540 $2874 #
-2079 coedge $-1 -1 -1 $-1 $1979 $2875 $2876 $2080 reversed $2786 $-1 #
-2080 edge $-1 -1 -1 $-1 $2787 0 $2083 92.651530624134764 $1396 $2877 forward @7 unknown T 451.91283148627571 -93.395798427934764 0 451.91283148627571 -93.395798427934764 92.651530624134764 #
-2081 pcurve $-1 -1 -1 $-1 0 forward { exppc nubs 1 open 2 
	0 1 200 1 
	15.619457156851952 0 
	15.619457156851952 200 
	0 
	-1 
	spline forward { ref 15 } I I I I 
	} 0 0 #
-2082 coedge $-1 -1 -1 $-1 $1403 $1397 $2875 $2878 reversed $1404 $-1 #
-2083 vertex $-1 -1 -1 $-1 $2878 $2879 #
-2084 intcurve-curve $-1 -1 -1 $-1 forward { surfintcur full nubs 3 open 11 
	-21.269773958964347 3 -18.184980360005277 2 -15.693793814162223 2 -13.003768816336031 2 -11.639884011932905 2 
	-10.662667901289449 2 -9.7052176076462544 2 -8.4102508221480079 2 -5.9126843824203634 2 -3.0979735307311684 2 
	-0 3 
	451.91283148612592 -93.395798428118255 92.651530624091464 
	452.55193983509264 -92.612214437843036 92.83640677322434 
	453.12435551108354 -91.829584715253532 93.1917319004924 
	453.98149562999095 -90.502861786993051 94.165912359381466 
	454.28983159391612 -89.959005390739819 94.708881248228266 
	454.7854824430662 -88.990267496466686 96.043598317966911 
	454.95475342270123 -88.593873914323524 96.832283912614116 
	455.11250168283874 -88.203277008701889 98.111237727192488 
	455.14858405180269 -88.108100880090277 98.553770677936896 
	455.18530477906984 -88.010416087499735 99.324456691406041 
	455.193026508993 -87.989366623595785 99.648730762536744 
	455.1938244773807 -87.987207708552077 100.29144331160204 
	455.18719133374265 -88.005300203421015 100.60931876008128 
	455.15449381930597 -88.092486853048527 101.35176386388095 
	455.12250389457705 -88.177185522454181 101.77321033630376 
	454.98470210553387 -88.521712550777622 102.97707190309039 
	454.83913901535016 -88.868437654781616 103.72156410201771 
	454.37220260639407 -89.811002456585967 105.13902707696856 
	454.0369203687768 -90.416249892816452 105.7686511117098 
	453.12954803616151 -91.822440342296915 106.80501833077092 
	452.55487859252935 -92.608611350381523 107.16274312653988 
	451.91283148612592 -93.395798428118255 107.34846937590852 
	0.00048943851867829153 
	cone 226.45608396011022 -43.711507322749725 100 -0.9751493543294778 0.22154849751420644 6.6248723709735233e-027 1.6616137313565189 7.3136201574709423 -9.1848509936049724e-016 1 I I 0 1 7.4999999999998543 forward I I I I 
	spline forward { ref 15 } I I I I 
	nullbs 
	nubs 3 open 11 
	-21.269773958964347 3 -18.184980360005277 3 -15.693793814162223 3 -13.003768816336031 3 -11.639884011932905 3 
	-10.662667901289449 3 -9.7052176076462544 3 -8.4102508221480079 3 -5.9126843824203634 3 -3.0979735307311684 3 
	-0 3 
	15.619457156851951 92.651530624091464 
	15.385159275324293 92.83640677322434 
	15.161304131330521 93.1917319004924 
	14.955761933695014 93.730676725576359 
	14.789772235867135 94.165912359381466 
	14.640479185848077 94.708881248228266 
	14.513500381904329 95.350628680969692 
	14.376386540561244 96.043598317966911 
	14.269496768163142 96.832283912614116 
	14.199655897186142 97.680950483929792 
	14.164245481770381 98.111237727192488 
	14.138645372166438 98.553770677936896 
	14.123339938303205 99.002758987659405 
	14.112373677440665 99.324456691406041 
	14.106715690341353 99.648730762536744 
	14.106422522711435 99.973370222894204 
	14.106135284883186 100.29144331160204 
	14.110998400560542 100.60931876008128 
	14.120965181392082 100.92491496525564 
	14.134445411353759 101.35176386388095 
	14.157225646423873 101.77321033630376 
	14.188915784697228 102.18427087308619 
	14.250035673414224 102.97707190309039 
	14.343499241579492 103.72156410201771 
	14.464038285604817 104.38798412521825 
	14.599883542761347 105.13902707696856 
	14.765557140726623 105.7686511117098 
	14.952978178271405 106.26200977406279 
	15.159260615086346 106.80501833077092 
	15.38408192334969 107.16274312653988 
	15.619457156851951 107.34846937590852 
	
	-1 
	-1 
	I I 
	0 
	0 
	0 
	
	-1 
	none F } I I #
-2085 ellipse-curve $-1 -1 -1 $-1 459.04488376063125 -96.554386114245673 100 -0.57472682901162198 -0.81834532565063622 -1.7887382044278657e-014 -16.18813259524708 11.368983022770937 1.4498351398998686e-013 0.37914131888082503 I I #
-2086 straight-curve $-1 -1 -1 $-1 452.58486238620293 -92.017490156636725 96.250000000000128 4.282672137092311e-015 1.8850251823661979e-014 -1 I I #
-2087 coedge $-1 -1 -1 $-1 $1984 $2145 $2880 $2088 forward $1986 $-1 #
-2088 edge $-1 -1 -1 $-1 $1405 -1.2246467991473535e-016 $2881 1.3694385009499586 $2880 $2882 forward @7 unknown T 441.52746002572343 -91.036299897816477 92.651530629232539 442.8567511653838 -85.185403091474782 100 #
-2089 edge $2883 -1 -1 $-1 $1405 -2.1409667968750963 $1479 436.14096679687503 $1470 $2884 forward @7 unknown T 15.466406607163265 -85.185403091474797 100 442.8567511653838 11.915300783841758 100 #
-2090 point $-1 -1 -1 $-1 442.8567511653838 -85.185403091474797 100 #
-2091 point $-1 -1 -1 $-1 452.58486238620293 -92.017490156636669 93.12306089929568 #
-2092 coedge $-1 -1 -1 $-1 $1409 $1471 $1462 $2144 reversed $1410 $-1 #
-2093 point $-1 -1 -1 $-1 452.58486238620287 -92.017490156636924 106.87693910070443 #
-2094 coedge $-1 -1 -1 $-1 $2876 $2885 $1413 $2095 forward $2886 $-1 #
-2095 edge $-1 -1 -1 $-1 $2099 92.651530624134793 $2083 107.34846937586524 $2094 $2887 forward @7 unknown T 451.91283148627571 -93.395798427934764 92.651530624134764 451.91283148627571 -93.395798427934764 107.34846937586521 #
-2096 pcurve $-1 -1 -1 $-1 0 forward { exppc nubs 1 open 2 
	-2648.6011682035728 1 -0 1 
	-15.619457156851952 2648.6011682035728 
	-15.619457156851952 0 
	0 
	-1 
	spline forward { ref 31 } I I I I 
	} 0 0 #
-2097 coedge $-1 -1 -1 $-1 $2888 $1415 $2142 $2889 forward $540 $2890 #
-2098 pcurve $-1 -1 -1 $-1 2 $2100 0 0 #
-2099 vertex $-1 -1 -1 $-1 $2889 $2891 #
-2100 intcurve-curve $-1 -1 -1 $-1 forward { ref 102 } I I #
-2101 cface_ptr-ct-attrib $-1 -1 $-1 $-1 $1419 1 1 1 1 1 1 1 1 1 1 1 1 0 1 0 1 1 1 $2858 $2892 #
-2102 face $2893 -1 -1 $-1 $2894 $2895 $19 $-1 $2896 forward double in T 479.54870934227307 -95.552055749606936 92.645753546779588 479.89618402767519 -93.914345162473211 107.35424645322033 F #
-2103 straight-curve $-1 -1 -1 $-1 2.7021618103386249 5.5859099178424252 200 0 0 -1 I I #
-2104 coedge $-1 -1 -1 $-1 $1426 $2897 $2810 $2898 forward $904 $2899 #
-2105 pcurve $-1 -1 -1 $-1 0 forward { exppc nubs 1 open 2 
	0 1 200 1 
	15.619457156755619 0 
	15.619457156755619 200 
	0 
	-1 
	spline forward { ref 21 } I I I I 
	} 0 0 #
-2106 coedge $-1 -1 -1 $-1 $2897 $1428 $2821 $2900 forward $904 $2901 #
-2107 pcurve $-1 -1 -1 $-1 0 forward { ref 104 } 0 0 #
-2108 cface $-1 -1 $-1 $96 $1083 0 #
-2109 face $2902 -1 -1 $-1 $2147 $1986 $19 $-1 $2796 forward double in T 439.53352370267072 -99.812643406416754 -2.8421709430404007e-014 442.8567511653838 -85.185403091474782 200.00000000000006 F #
-2110 cface_ptr-ct-attrib $-1 -1 $-1 $-1 $1433 1 1 1 1 1 1 1 1 1 1 1 1 0 1 0 1 1 1 $-1 $1081 #
-2111 face $2903 -1 -1 $-1 $1065 $2904 $19 $-1 $2905 reversed single T -938.51925296592788 -89.222669746856425 103.43693152878951 -510.46426292566872 10.803482237682427 103.74999999999999 F #
-2112 loop $-1 -1 -1 $-1 $-1 $2906 $1433 T 14.137115472729306 -91.036299921046322 100 442.02594429970554 8.2584907051062224 103.43693206728474 periphery $912 F #
-2113 coedge $-1 -1 -1 $-1 $2907 $2908 $2909 $2910 forward $1434 $-1 #
-2114 coedge $-1 -1 -1 $-1 $2852 $1435 $2911 $2912 forward $911 $-1 #
-2115 coedge $-1 -1 -1 $-1 $1435 $2913 $2914 $2915 reversed $911 $-1 #
-2116 coedge $-1 -1 -1 $-1 $2327 $2911 $1435 $2117 reversed $1629 $-1 #
-2117 edge $-1 -1 -1 $-1 $2916 -104.83738841875501 $2917 113.16261172600689 $2116 $2918 forward @7 unknown T 228.28025514813726 -93.961747984034787 96.563068123459203 440.8628145279032 -45.664174794917791 96.56306854368276 #
-2118 cface_ptr-ct-attrib $-1 -1 $-1 $-1 $1437 1 1 1 1 1 1 1 1 1 1 1 1 0 1 0 1 1 1 $-1 $2615 #
-2119 face $2919 -1 -1 $-1 $1238 $2682 $19 $-1 $263 forward single T -473.11268751238805 -94.241947160512183 200 -461.66001143160827 -88.962442134353438 200 F #
-2120 coedge $-1 -1 -1 $-1 $1456 $1451 $1520 $2168 reversed $1438 $-1 #
-2121 cface $-1 -1 $2920 $96 $1508 0 #
-2122 cface $-1 -1 $2921 $164 $917 0 #
-2123 cface_ptr-ct-attrib $-1 -1 $-1 $-1 $1442 1 1 1 1 1 1 1 1 1 1 1 1 0 1 0 1 1 1 $-1 $2316 #
-2124 face $2922 -1 -1 $-1 $1967 $2650 $19 $-1 $773 forward single T -34.572730442010972 -0.66852461961280429 92.499949986277784 -24.826271865296654 8.6148687261680124 100.00000000000013 F #
-2125 loop $-1 -1 -1 $-1 $-1 $1860 $1442 T -462.32466016024262 -88.962442134353452 106.91700238104796 -35.237379170644829 9.4722010235133354 200 periphery $179 F #
-2126 coedge $-1 -1 -1 $-1 $2633 $2923 $2015 $2817 forward $1443 $-1 #
-2127 coedge $-1 -1 -1 $-1 $2816 $2924 $2925 $2128 forward $562 $-1 #
-2128 edge $-1 -1 -1 $-1 $2926 57.49932174168493 $2820 150 $2925 $2927 forward @7 unknown T -34.572730442010652 6.5467387112595361 107.49932174168492 -34.572730442010581 6.5467387112595468 200 #
-2129 coedge $-1 -1 -1 $-1 $2928 $1445 $1246 $1896 forward $562 $-1 #
-2130 edge $-1 -1 -1 $-1 $1943 26.631560383168356 $2675 28.131567689224934 $1941 $1944 forward @7 unknown T -34.905054806327719 6.5467387112595361 0 -34.57273044201056 8.0094698673864464 7.1054273576010019e-015 #
-2131 coedge $-1 -1 -1 $-1 $1446 $2929 $2930 $2931 forward $562 $-1 #
-2132 coedge $-1 -1 -1 $-1 $2739 $2932 $2933 $2133 forward $2934 $-1 #
-2133 edge $-1 -1 -1 $-1 $2935 4.9000404555809007 $2134 5.0947424841657707 $2132 $2936 forward @7 unknown T -34.905054806327733 7.3272811928025057 96.315831001172171 -34.750065342490942 8.0094698673864428 96.520790868516755 #
-2134 vertex $-1 -1 -1 $-1 $2740 $2937 #
-2135 straight-curve $-1 -1 -1 $-1 -34.905054806327733 8.0094698673864411 150 0 0 1 I I #
-2136 vertex $-1 -1 -1 $-1 $1449 $2938 #
-2137 point $-1 -1 -1 $-1 13.80479272645799 4.6016799690098509 200 #
-2138 edge $-1 -1 -1 $-1 $1457 184.12701104567353 $2202 185.84538635327391 $2198 $2939 forward @7 unknown T 2.7021618103386249 5.5859099178424003 200 3.8519911181861346 6.8629010143601761 200 #
-2139 point $-1 -1 -1 $-1 2.7021618103386249 5.5859099178424252 200 #
-2140 coedge $-1 -1 -1 $-1 $2940 $2941 $2942 $2141 reversed $2943 $-1 #
-2141 edge $-1 -1 -1 $-1 $1510 57.348469085931271 $2136 150.00000000000003 $1459 $2944 forward @7 unknown T 440.86281452790314 -93.961747984034744 107.34846908593126 440.86281453318088 -93.961747960804914 200.00000000000006 #
-2142 coedge $-1 -1 -1 $-1 $1462 $1461 $2885 $2889 reversed $1464 $-1 #
-2143 coedge $-1 -1 -1 $-1 $1466 $2945 $1461 $1468 reversed $2149 $-1 #
-2144 edge $-1 -1 -1 $-1 $2099 -230.86148182377661 $941 -220.21145019531264 $1462 $942 forward @7 unknown T 441.52746002572349 -93.395798427934764 107.34846937076743 451.91283149180867 -91.036299897816477 107.34846937586521 #
-2145 coedge $-1 -1 -1 $-1 $2087 $1463 $938 $1472 forward $1986 $-1 #
-2146 coedge $-1 -1 -1 $-1 $1463 $2942 $935 $1467 forward $1986 $-1 #
-2147 face $2946 -1 -1 $-1 $1474 $1464 $19 $-1 $115 forward single T 441.52746002044574 -93.395798427934764 107.34846937076743 451.91283149180867 -91.036299897816477 200 F #
-2148 coedge $-1 -1 -1 $-1 $2945 $1466 $2941 $2947 reversed $2149 $-1 #
-2149 loop $-1 -1 -1 $-1 $-1 $1466 $2948 T 440.86281452790314 -95.949780622840919 200 451.91283148627571 -91.036299921046307 200 periphery $263 F #
-2150 straight-curve $-1 -1 -1 $-1 424.01538916360698 -168.11596771668758 200 0.22154849751420644 0.97514935432947791 -0 I I #
-2151 vertex $-1 -1 -1 $-1 $2889 $2949 #
-2152 coedge $-1 -1 -1 $-1 $2880 $1477 $1470 $2089 reversed $2160 $-1 #
-2153 ellipse-curve $-1 -1 -1 $-1 441.19513743402723 -92.499023248945718 100 -0.97514935432947791 0.22154849751420644 0 1.6616137313565189 7.3136201574709423 -9.1848509936049724e-016 1 I I #
-2154 coedge $-1 -1 -1 $-1 $2037 $1473 $943 $1478 reversed $2038 $2950 #
-2155 pcurve $-1 -1 -1 $-1 0 reversed { exppc nubs 1 open 2 
	1.5707963267949268 1 4.7123889803846986 1 
	-0 1.5707963267948877 
	-0 4.7123889803846986 
	0 
	-1 
	spline reversed { ref 69 } I I I I 
	} 0 0 #
-2156 cface_ptr-ct-attrib $-1 -1 $-1 $-1 $1474 1 1 1 1 1 1 1 1 1 1 1 1 0 1 0 1 1 1 $-1 $2843 #
-2157 face $2951 -1 -1 $-1 $2948 $2160 $19 $-1 $66 forward single T 14.13711546750298 -91.036299897816491 92.651530629232539 442.8567511653838 11.915300783854761 100 F #
-2158 coedge $-1 -1 -1 $-1 $2848 $2832 $1368 $2050 forward $2952 $-1 #
-2159 coedge $-1 -1 -1 $-1 $1477 $2880 $2048 $2844 reversed $2160 $-1 #
-2160 loop $-1 -1 -1 $-1 $-1 $2880 $2157 T 14.13711546750298 -91.036299897816491 92.651530629232539 442.8567511653838 11.915300783854761 100 periphery $66 F #
-2161 vertex $-1 -1 -1 $-1 $2833 $2953 #
-2162 ellipse-curve $-1 -1 -1 $-1 13.80479287580971 4.6016806263838674 100 0.97514935432947114 -0.221548497514236 -7.2104599770206152e-027 -1.6616137313567383 -7.3136201574708934 -2.9064477482068507e-013 1 F 1.5707963267948877 F 4.7123889803846986 #
-2163 integer_attrib-name_attrib-gen-attrib $-1 -1 $2954 $-1 $1479 2 4 2 1 1 1 1 1 1 1 1 1 1 1 0 1 1 1 @16 SKETCH_ENTITY_ID 300000 #
-2164 point $-1 -1 -1 $-1 15.466406607163265 11.915300783841758 100 #
-2165 coedge $-1 -1 -1 $-1 $1481 $2064 $2955 $2956 reversed $577 $-1 #
-2166 straight-curve $-1 -1 -1 $-1 13.804792726458 4.6016799690098482 150 0 -0 1 I I #
-2167 coedge $-1 -1 -1 $-1 $1484 $1483 $2200 $2827 reversed $1362 $-1 #
-2168 edge $-1 -1 -1 $-1 $2202 230.37548437413517 $1452 240.58192256135575 $1484 $2957 forward @7 unknown T 3.8519911181861346 4.6016799690098509 200 13.804792726458004 6.8629010143601832 200 #
-2169 pcurve $-1 -1 -1 $-1 -1 $1489 0 0 #
-2170 point $-1 -1 -1 $-1 5.0018204277269085 8.1398921127585488 109.95826313838812 #
-2171 straight-curve $-1 -1 -1 $-1 2.7021618103386249 5.5859099178424252 0 0.97514935430551153 -0.22154849761969528 0 I I #
-2172 edge $-1 -1 -1 $-1 $1493 184.12701104567356 $2055 185.84538635327397 $2046 $2850 forward @7 unknown T 2.7021618103386249 5.5859099178424003 0 3.851991118186163 6.8629010143602045 0 #
-2173 point $-1 -1 -1 $-1 2.7021618103386249 5.5859099178424252 0 #
-2174 coedge $-1 -1 -1 $-1 $2057 $1985 $1495 $2175 reversed $2794 $-1 #
-2175 edge $-1 -1 -1 $-1 $1496 11.044778035584651 $1988 449.3267116293348 $1495 $2171 forward @7 unknown T 13.472469980186691 -93.961747984034758 0 440.86281452790325 3.1389559375156368 0 #
-2176 point $-1 -1 -1 $-1 13.472469980186691 3.1389559375156368 0 #
-2177 coedge $-1 -1 -1 $-1 $2958 $1498 $2959 $2960 reversed $2180 $-1 #
-2178 coedge $-1 -1 -1 $-1 $1498 $2958 $2940 $2192 reversed $2180 $-1 #
-2179 coedge $-1 -1 -1 $-1 $2942 $1502 $960 $1499 forward $1986 $-1 #
-2180 loop $-1 -1 -1 $-1 $-1 $1498 $2961 T 439.53352370267072 -99.812643406416754 99.999999999999858 449.6138134842098 -93.9617479608049 107.34910969623749 periphery $66 F #
-2181 ellipse-curve $-1 -1 -1 $-1 441.19513743402723 -92.499023248945718 100 -0.97514935432947791 0.22154849751420644 0 1.6616137313565189 7.3136201574709423 -9.1848509936049724e-016 1 I I #
-2182 coedge $-1 -1 -1 $-1 $1501 $1500 $2962 $2963 reversed $1503 $-1 #
-2183 coedge $-1 -1 -1 $-1 $1506 $2789 $1500 $2184 forward $2189 $-1 #
-2184 edge $-1 -1 -1 $-1 $2964 -229.18480212576793 $965 -220.21145019531264 $2183 $587 forward @7 unknown T 440.86281453318088 -95.949780622840919 92.651530914068744 449.61317287433553 -93.961747960804914 92.651530919129698 #
-2185 coedge $-1 -1 -1 $-1 $2965 $2959 $1501 $2186 forward $2966 $-1 #
-2186 edge $-1 -1 -1 $-1 $1504 -3.5123047724243583e-016 $2967 0.88760407805881303 $2185 $2968 forward @7 unknown T 439.53352370267078 -99.812643406416754 94.183288776111027 446.72790805479457 -98.611232781613793 99.999999999999858 #
-2187 face $2969 -1 -1 $-1 $2961 $1503 $19 $-1 $66 forward single T 439.53352370267072 -99.812643406416754 92.650890303762509 449.6138134842098 -93.9617479608049 99.999999999999858 F #
-2188 point $-1 -1 -1 $-1 439.53352370267078 -99.812643406416754 99.999999999999858 #
-2189 loop $-1 -1 -1 $-1 $-1 $1506 $1969 T 440.86281452790314 -95.949780622840919 -2.8421709430404007e-014 449.61317287433553 -93.961747960804914 92.651530919129698 periphery $199 F #
-2190 straight-curve $-1 -1 -1 $-1 440.86281452790314 -93.961747984034744 50 0 0 1.0000000000000009 I I #
-2191 cface_ptr-ct-attrib $-1 -1 $-1 $-1 $1508 1 1 1 1 1 1 1 1 1 1 1 1 0 1 0 1 1 1 $-1 $2121 #
-2192 edge $-1 -1 -1 $-1 $1510 220.21145019531264 $2970 229.18480212576793 $2940 $1383 forward @7 unknown T 440.86281453318088 -95.949780622840919 107.34846908087027 449.61317287433553 -93.961747960804914 107.34846908593126 #
-2193 point $-1 -1 -1 $-1 440.86281453318088 -93.961747960804914 107.34846908593126 #
-2194 cface $-1 -1 $2971 $1526 $1542 0 #
-2195 cface $-1 -1 $2972 $1526 $971 0 #
-2196 cface_ptr-ct-attrib $-1 -1 $-1 $-1 $1515 1 1 1 1 1 1 1 1 1 1 1 1 0 1 0 1 1 1 $-1 $1390 #
-2197 loop $-1 -1 -1 $-1 $2973 $2783 $1515 T 411.80362648174986 -172.52078467516515 0 507.56601888301043 -43.544119047791206 1.4210854715202004e-014 periphery $35 T #
-2198 coedge $-1 -1 -1 $-1 $2027 $2821 $1456 $2138 forward $2020 $-1 #
-2199 coedge $-1 -1 -1 $-1 $2031 $1517 $1369 $2052 forward $1289 $-1 #
-2200 coedge $-1 -1 -1 $-1 $1517 $2024 $2027 $2827 reversed $1289 $-1 #
-2201 coedge $-1 -1 -1 $-1 $1520 $1519 $976 $1518 reversed $362 $-1 #
-2202 vertex $-1 -1 -1 $-1 $2827 $2974 #
-2203 straight-curve $-1 -1 -1 $-1 3.8519911181861346 6.8629010143601814 200 0 0 -1 I I #
-2204 coedge $-1 -1 -1 $-1 $2205 $1521 $2064 $2857 reversed $1523 $-1 #
-2205 coedge $-1 -1 -1 $-1 $1522 $2204 $2165 $2956 reversed $1523 $-1 #
-2206 point $-1 -1 -1 $-1 13.804792726458025 4.6016799690098429 103.75 #
-2207 cface $-1 -1 $1540 $1526 $2975 0 #
-2208 cface $-1 -1 $2976 $982 $2043 0 #
-2209 face $2977 -1 -1 $-1 $2225 $2978 $19 $-1 $2979 forward double in T -1425.3525237314645 -86.71017978498557 92.647505780330746 -1425.1040088990098 -85.219160613241868 107.35249421966928 F #
-2210 cface $-1 -1 $2639 $607 $1077 0 #
-2211 face $2980 -1 -1 $-1 $2761 $2981 $19 $-1 $2982 forward single T -462.81622802708324 -94.112418240538418 96.250032470411796 -461.15461429872681 -86.798798082386028 103.74996752958819 F #
-2212 cface_ptr-ct-attrib $-1 -1 $-1 $-1 $1529 1 1 1 1 1 1 1 1 1 1 1 1 0 1 0 1 1 1 $-1 $983 #
-2213 face $2983 -1 -1 $-1 $2984 $2985 $19 $-1 $2986 reversed single T -470.33404681714762 -97.769228319614811 93.449289840942626 -460.32380743454837 -96.097590081667448 106.55071015905749 F #
-2214 loop $-1 -1 -1 $-1 $-1 $2987 $1529 T -473.36029295379308 -89.963643636700695 93.126059926345391 -463.64703489126151 -83.141988003309635 106.87394007365459 periphery $2215 T #
-2215 plane-surface $-1 -1 -1 $-1 -468.51109050307241 -86.558031533895218 107.49999999999974 0.57472682867593849 -0.81834532588638786 1.8227345997333741e-014 0.81834532588638675 0.57472682867593872 -7.4685263553810843e-015 reverse_v I I I I #
-2216 cface $-1 -1 $2510 $214 $1140 1 #
-2217 coedge $-1 -1 -1 $-1 $1819 $2988 $2989 $2990 forward $1533 $-1 #
-2218 cface_ptr-ct-attrib $-1 -1 $-1 $-1 $1535 1 1 1 1 1 1 1 1 1 1 1 1 0 1 0 1 1 1 $-1 $1743 #
-2219 loop $-1 -1 -1 $-1 $-1 $2991 $1535 T -939.01773698987165 -91.416755327681045 96.563068123459189 -511.12890841821132 7.8780341746939806 103.4369318765408 periphery $1069 F #
-2220 coedge $-1 -1 -1 $-1 $2992 $2993 $2994 $2995 reversed $1536 $-1 #
-2221 coedge $-1 -1 -1 $-1 $2996 $1538 $2500 $2997 reversed $990 $-1 #
-2222 coedge $-1 -1 -1 $-1 $1538 $2998 $2586 $2999 reversed $990 $-1 #
-2223 edge $-1 -1 -1 $-1 $3000 46.250000000000036 $2504 53.749999999999936 $1538 $3001 forward @7 unknown T -938.18693021965646 9.3407582061881449 96.250000000000057 -938.18693021965635 9.3407582061881946 103.74999999999997 #
-2224 cface $-1 -1 $3002 $1526 $2236 0 #
-2225 face $3003 -1 -1 $-1 $3004 $2252 $19 $-1 $3005 forward double in T -1454.1933722868469 -86.49063639664783 0 -1452.0706162979338 -83.917641523730524 200 F #
-2226 cface $-1 -1 $1513 $1526 $994 0 #
-2227 cface_ptr-ct-attrib $-1 -1 $-1 $-1 $1542 1 1 1 1 1 1 1 1 1 1 1 1 0 1 0 1 1 1 $-1 $2194 #
-2228 face $3006 -1 -1 $-1 $2236 $1558 $19 $-1 $73 forward single T -1463.3698251349933 -90.579879688238421 99.999999999999716 -1454.1927970256604 -84.728983575544561 107.35322990932124 F #
-2229 vertex $-1 -1 -1 $-1 $1543 $3007 #
-2230 coedge $-1 -1 -1 $-1 $3008 $2251 $1577 $1543 forward $2286 $3009 #
-2231 intcurve-curve $-1 -1 -1 $-1 forward { surfintcur full nubs 3 open 12 
	-21.046610004049061 3 -19.467728247522679 2 -17.800875311723459 2 -15.330089618305333 2 -12.763133003168972 2 
	-11.465986325663971 2 -10.535474406402948 2 -9.6069415094141455 2 -8.3188797360532547 2 -5.7601392557546429 2 
	-2.9739286612278342 2 -0 3 
	-1452.0706162980694 -83.917641523903683 92.651530768852098 
	-1451.7645729734497 -83.501306019984725 92.748243305306275 
	-1451.4771998688923 -83.084122336354824 92.891951947063049 
	-1450.9355977506527 -82.237620980376377 93.289035283728637 
	-1450.6870065468331 -81.813300494381693 93.54598172315049 
	-1450.1490627637409 -80.80679481729814 94.316726831227939 
	-1449.9066135208011 -80.262189333548122 94.883080922993088 
	-1449.5460849121766 -79.327098793985357 96.2242760179508 
	-1449.4361676286039 -78.955584811150615 96.990333599398525 
	-1449.3373051688231 -78.592824617925061 98.218352921858894 
	-1449.3156498202395 -78.505089230381643 98.640801390895561 
	-1449.2938741265316 -78.415733147644914 99.375639855260815 
	-1449.2894508120901 -78.39685778357638 99.684683533105016 
	-1449.2893373356962 -78.396379748717109 100.30273486445986 
	-1449.2936289089087 -78.414698303329217 100.61115303373741 
	-1449.314960251967 -78.502297761116964 101.34251106079306 
	-1449.3361915829812 -78.588421661316914 101.7622104010551 
	-1449.4333917658021 -78.946003803490441 102.98588199485887 
	-1449.541771937299 -79.313775331678201 103.75087809942298 
	-1449.9206295126835 -80.300788967449407 105.17831365379642 
	-1450.2013058914877 -80.924088496023074 105.80536694003995 
	-1450.988740555104 -82.349877260542186 106.81860174466959 
	-1451.4935022880557 -83.132546627693728 107.16609583744261 
	-1452.07061629807 -83.917641523903683 107.34846923114789 
	0.00049902504551453859 
	cone -1676.4472648714964 -34.478743581564359 100 -0.97514935430555638 0.22154849761949758 0 -1.6616137321461968 -7.313620157291532 0 1 I I 0 1 7.4999999999998543 forward I I I I 
	spline forward { sumsur 
	intcurve forward { exactcur full nubs 3 open 7 
	0 3 1.9696992271422733 1 5.0992665269651818 1 7.6294054844047547 1 10.424490456279493 1 
	13.219575428154229 1 15.286979571798829 3 
	-1439.0553209936672 -36.338229148491003 0 
	-1441.6445709053407 -36.777610630497925 0 
	-1448.2242066029928 -38.764185689063829 0 
	-1456.6631761519052 -45.11792626538 0 
	-1460.7258577248951 -57.039697791424736 0 
	-1454.2034155274598 -66.275027652664477 0 
	-1447.2411974542388 -75.330384206429812 0 
	-1450.3128072386417 -81.526351593107364 0 
	-1452.07061629807 -83.917641523903683 0 
	0 
	null_surface 
	null_surface 
	nullbs 
	nullbs 
	-1 
	-1 
	I I 
	0 
	0 
	5 1.9696992271422733 5.0992665269651818 7.6294054844047547 10.424490456279493 13.219575428154229 
	
	-1 
	none F F 1 F 0 } I I 
	straight -477.06359710156238 -66.077307600593116 0 0 0 1 I I 
	-477.06359710156238 -66.077307600593116 0 
	none F 0 F 15.286979571798829 F 0 F 200 OPEN OPEN NON_SINGULAR NON_SINGULAR 
	0 
	0 
	5 1.9696992271422733 5.0992665269651818 7.6294054844047547 10.424490456279493 13.219575428154229 
	0 
	0 
	0 
	} I I I I 
	nullbs 
	nubs 3 open 12 
	-21.046610004049061 3 -19.467728247522679 3 -17.800875311723459 3 -15.330089618305333 3 -12.763133003168972 3 
	-11.465986325663971 3 -10.535474406402948 3 -9.6069415094141455 3 -8.3188797360532547 3 -5.7601392557546429 3 
	-2.9739286612278342 3 -0 3 
	15.286979571798827 92.651530768852098 
	15.166997780818789 92.748243305306275 
	15.048896592190195 92.891951947063049 
	14.933771691401265 93.085112416267236 
	14.81223233098342 93.289035283728637 
	14.695223688567104 93.54598172315049 
	14.584302597645445 93.856477361189036 
	14.419883626624369 94.316726831227939 
	14.272867616481832 94.883080922993088 
	14.149448220948999 95.540876707242901 
	14.021224945800901 96.2242760179508 
	13.921748825574385 96.990333599398525 
	13.85719736008854 97.806117258522747 
	13.824577907742013 98.218352921858894 
	13.801085947150389 98.640801390895561 
	13.78715360500526 99.068691586430035 
	13.777159199087958 99.375639855260815 
	13.772105288297666 99.684683533105016 
	13.772041221391063 99.99403816808416 
	13.771977290742612 100.30273486445986 
	13.776882114171109 100.61115303373741 
	13.786707992575518 100.91751936975808 
	13.80033846103114 101.34251106079306 
	13.823398916005438 101.7622104010551 
	13.855470761431672 102.17194412251864 
	13.919181625978068 102.98588199485887 
	14.017654166337149 103.75087809942298 
	14.144795558140345 104.43422151732547 
	14.283239724546625 105.17831365379642 
	14.451490050469497 105.80536694003995 
	14.640717764623083 106.29547410968554 
	14.842694500956453 106.81860174466959 
	15.06072672799886 107.16609583744261 
	15.286979571798829 107.34846923114789 
	
	-1 
	-1 
	I I 
	0 
	0 
	0 
	
	-1 
	none F } I I #
-2232 coedge $-1 -1 -1 $-1 $2233 $1545 $1892 $2669 reversed $1547 $-1 #
-2233 coedge $-1 -1 -1 $-1 $1546 $2232 $3010 $3011 reversed $1547 $-1 #
-2234 coedge $-1 -1 -1 $-1 $3012 $2247 $1546 $2235 reversed $3013 $-1 #
-2235 edge $-1 -1 -1 $-1 $3014 -0.8087779623239717 $1548 -1.933181351651993e-014 $2234 $3015 forward @7 unknown T -1463.3698251349933 -90.579879688238421 94.574169694744555 -1457.3287768381717 -89.57106791940592 100 #
-2236 face $3016 -1 -1 $-1 $3017 $1547 $19 $-1 $73 forward single T -1463.3698251349933 -90.579879688238421 92.646770090678757 -1454.1927970256604 -84.728983575544547 100 F #
-2237 point $-1 -1 -1 $-1 -1463.3698251349933 -90.579879688238222 100 #
-2238 vertex $-1 -1 -1 $-1 $2669 $3018 #
-2239 coedge $-1 -1 -1 $-1 $3019 $1551 $3020 $3021 reversed $1699 $-1 #
-2240 coedge $-1 -1 -1 $-1 $1551 $3022 $3023 $2254 reversed $1699 $-1 #
-2241 coedge $-1 -1 -1 $-1 $3024 $1560 $1003 $1552 forward $2252 $-1 #
-2242 straight-curve $-1 -1 -1 $-1 -1249.0976946039257 162.10606048788512 0 -0.63638923717970752 -0.7713680955301625 0 I I #
-2243 coedge $-1 -1 -1 $-1 $1892 $1553 $3025 $3026 forward $1245 $-1 #
-2244 cface $-1 -1 $1888 $1526 $1005 0 #
-2245 cface_ptr-ct-attrib $-1 -1 $-1 $-1 $1555 1 1 1 1 1 1 1 1 1 1 1 1 0 1 0 1 1 1 $1736 $1688 #
-2246 coedge $-1 -1 -1 $-1 $2249 $1556 $3027 $3028 reversed $1558 $-1 #
-2247 coedge $-1 -1 -1 $-1 $2234 $3012 $1556 $2248 reversed $3013 $-1 #
-2248 edge $-1 -1 -1 $-1 $1548 -1.933181351651993e-014 $3029 0.80877796232399912 $2247 $3030 forward @7 unknown T -1463.3698251349933 -90.579879688238421 99.999999999999716 -1457.3287768381713 -89.571067919406048 105.42583030525539 #
-2249 coedge $-1 -1 -1 $-1 $1557 $2246 $1592 $2276 reversed $1558 $-1 #
-2250 coedge $-1 -1 -1 $-1 $1560 $1596 $3031 $3032 forward $2252 $-1 #
-2251 coedge $-1 -1 -1 $-1 $2230 $3020 $1009 $1561 forward $2286 $3033 #
-2252 loop $-1 -1 -1 $-1 $-1 $2241 $2225 T -1454.1933722868469 -86.49063639664783 0 -1452.0706162979338 -83.917641523730524 200 periphery $3005 F #
-2253 cface_ptr-ct-attrib $-1 -1 $-1 $-1 $1564 1 1 1 1 1 1 1 1 1 1 1 1 0 1 0 1 1 1 $-1 $2972 #
-2254 edge $-1 -1 -1 $-1 $1565 16.063021745069232 $3034 71.25232513080671 $3023 $3035 forward @7 unknown T -1493.0591911603551 -164.17611540275135 0 -1397.2967987590946 -86.490636396647744 0 #
-2255 point $-1 -1 -1 $-1 -1454.1933722868469 -86.490636396647744 0 #
-2256 straight-curve $-1 -1 -1 $-1 -1454.3702749153672 -86.471623718635684 0 0 0 1 I I #
-2257 point $-1 -1 -1 $-1 -1462.5390182689202 -86.923069609592375 100 #
-2258 coedge $-1 -1 -1 $-1 $3036 $3031 $2285 $2259 reversed $3037 $3038 #
-2259 edge $-1 -1 -1 $-1 $1575 -2.048220839838268 $1597 -0 $2285 $3039 forward @7 unknown T -1452.0711153231155 -83.918140548949196 106.73264028818842 -1450.988861628103 -82.313070079295798 107.34896825619342 #
-2260 coedge $-1 -1 -1 $-1 $1578 $1574 $3036 $3040 reversed $2261 $-1 #
-2261 loop $-1 -1 -1 $-1 $-1 $2260 $2975 T -1460.0465976707012 -82.313569104351316 93.26686068675609 -1450.9893606531386 -75.952639373655117 106.73313931324392 periphery $3041 T #
-2262 point $-1 -1 -1 $-1 -1450.9893606531487 -82.313569104341283 106.73313931323402 #
-2263 coedge $-1 -1 -1 $-1 $3031 $3036 $2230 $1543 reversed $3037 $3042 #
-2264 cface $-1 -1 $3043 $272 $1047 1 #
-2265 cface $-1 -1 $3044 $1151 $1047 0 #
-2266 cface_ptr-ct-attrib $-1 -1 $-1 $-1 $1584 1 1 1 1 1 1 1 1 1 1 1 1 0 1 0 1 1 1 $-1 $3045 #
-2267 face $3046 -1 -1 $-1 $3047 $1813 $19 $-1 $173 forward single T -937.85460747861157 -86.297221660638129 99.999999999999986 -509.13497183461629 16.654378783854867 107.34846932111989 F #
-2268 loop $-1 -1 -1 $-1 $-1 $1806 $1584 T -510.46426292566878 -88.656719975832644 107.34846932111986 -500.07889240029635 -86.297221660638115 200 periphery $291 F #
-2269 loop $-1 -1 -1 $-1 $-1 $2994 $1047 T -511.62739243165112 -91.416755327681031 96.25 -509.96577870029455 -84.103135170210223 103.74999999999999 hole $1586 F #
-2270 coedge $-1 -1 -1 $-1 $3048 $3049 $1181 $1807 forward $1585 $-1 #
-2271 coedge $-1 -1 -1 $-1 $1588 $1587 $2275 $2272 forward $1589 $-1 #
-2272 edge $-1 -1 -1 $-1 $1590 107.34846922559154 $2279 200 $2271 $2256 forward @7 unknown T -1454.3702749153672 -86.471623718635684 107.34846922559154 -1454.3702749153672 -86.471623718635669 200 #
-2273 point $-1 -1 -1 $-1 -1454.3702749153672 -86.471623718635669 107.34846922559154 #
-2274 coedge $-1 -1 -1 $-1 $2277 $1592 $3050 $3051 forward $1053 $-1 #
-2275 coedge $-1 -1 -1 $-1 $1592 $2277 $2271 $2272 reversed $1053 $-1 #
-2276 edge $-1 -1 -1 $-1 $1590 1.3694384041660008 $3052 1.3722480257267202 $1592 $3053 forward @7 unknown T -1454.3702749153672 -86.490636396647758 107.34846922559154 -1454.1933722868469 -86.471623718635655 107.35265464813492 #
-2277 coedge $-1 -1 -1 $-1 $2275 $2274 $1593 $2278 forward $1053 $-1 #
-2278 edge $-1 -1 -1 $-1 $3054 -0.17792139248160982 $2279 0 $2277 $3055 forward @7 unknown T -1454.3702749153672 -86.490636396647744 200 -1454.1933722868469 -86.471623718635684 200 #
-2279 vertex $-1 -1 -1 $-1 $2272 $3056 #
-2280 coedge $-1 -1 -1 $-1 $1596 $3057 $3058 $2281 reversed $2252 $-1 #
-2281 edge $-1 -1 -1 $-1 $682 318.94461728096655 $3054 322.28024250040062 $3058 $3059 forward @7 unknown T -1454.1933722868469 -86.49063639664783 200 -1452.0706162979338 -83.917641523730524 200 #
-2282 point $-1 -1 -1 $-1 -1452.0706162979338 -83.917641523730538 107.34846923110729 #
-2283 cface $-1 -1 $1562 $1526 $1059 0 #
-2284 coedge $-1 -1 -1 $-1 $3060 $1599 $3061 $3062 forward $2286 $3063 #
-2285 coedge $-1 -1 -1 $-1 $1599 $3008 $1573 $2259 forward $2286 $3064 #
-2286 loop $-1 -1 -1 $-1 $-1 $2230 $3065 T -1460.7258577248951 -83.918140548949196 0 -1439.0553209936672 -36.338229148491003 200 periphery $3066 F #
-2287 pcurve $-1 -1 -1 $-1 0 forward { exppc nubs 1 open 2 
	0 1 200 1 
	15.286979571798829 0 
	15.286979571798829 200 
	0 
	-1 
	spline forward { ref 107 } I I I I 
	} 0 0 #
-2288 cface $-1 -1 $3067 $434 $1646 0 #
-2289 cface_ptr-ct-attrib $-1 -1 $-1 $-1 $1603 1 1 1 1 1 1 1 1 1 1 1 1 0 1 0 1 1 1 $-1 $1692 #
-2290 face $3068 -1 -1 $-1 $3069 $3070 $19 $-1 $3071 forward single T -1414.6745744365694 -89.305330390062153 96.250000000000128 -1412.9901421690461 -81.996931937862001 103.74999999999984 F #
-2291 loop $-1 -1 -1 $-1 $-1 $3072 $1603 T -986.74715758613956 9.1288337723250113 96.25 -985.90494148851599 12.783032841629657 103.75000000000001 periphery $2292 F #
-2292 plane-surface $-1 -1 -1 $-1 -987.16826568915849 14.610132611475052 99.999999999999986 -0.97445312696005715 -0.22459096900313305 6.4261573845019771e-026 0.22459096900313305 -0.97445312696005748 2.4492935981980951e-016 forward_v I I I I #
-2293 coedge $-1 -1 -1 $-1 $3073 $3074 $3075 $3076 forward $1604 $-1 #
-2294 cface $-1 -1 $3077 $272 $1206 0 #
-2295 face $3078 -1 -1 $-1 $3079 $1803 $19 $-1 $468 forward single T -938.51925297115429 -89.222669746856425 107.34846913557885 -511.1289084129337 7.8780341746939859 200.00000000000006 F #
-2296 coedge $-1 -1 -1 $-1 $2300 $3080 $2220 $2995 forward $1608 $-1 #
-2297 coedge $-1 -1 -1 $-1 $3081 $3082 $3083 $3084 forward $1611 $-1 #
-2298 coedge $-1 -1 -1 $-1 $3085 $1612 $3086 $3087 reversed $1068 $-1 #
-2299 coedge $-1 -1 -1 $-1 $1612 $3088 $3089 $3090 forward $1068 $-1 #
-2300 coedge $-1 -1 -1 $-1 $3089 $2296 $1612 $2301 reversed $1608 $-1 #
-2301 edge $-1 -1 -1 $-1 $3091 -113.7164306372178 $3092 105.28357048236877 $2300 $3093 forward @7 unknown T -724.02197261033962 -86.297221683867974 96.56306798635589 -510.46426292566872 -37.778099680114778 96.563068334107072 #
-2302 cface $-1 -1 $3094 $164 $2308 0 #
-2303 cface_ptr-ct-attrib $-1 -1 $-1 $-1 $1614 1 1 1 1 1 1 1 1 1 1 1 1 0 1 0 1 1 1 $-1 $1070 #
-2304 face $3095 -1 -1 $-1 $275 $3096 $19 $-1 $2306 forward single T -462.81622802708324 -90.440390611846396 99.999999999999986 -34.750065342484945 10.301905617616017 103.74996752958867 F #
-2305 loop $-1 -1 -1 $-1 $-1 $3097 $1614 T -461.66001143160827 -94.112418240538418 96.251356700708712 -33.764269700676081 6.5467387112597386 103.74864329929126 periphery $2306 F #
-2306 cone-surface $-1 -1 -1 $-1 -247.24636766897558 -41.668092323351665 99.999999999999986 0.97514935442035655 0.22154849711420269 8.1992174869626585e-026 -0.83080686417822935 3.6568100790761959 -9.1848509936047949e-016 1 I I 0 -1 3.7499999999998552 forward I I I I #
-2307 cface_ptr-ct-attrib $-1 -1 $-1 $-1 $1616 1 1 1 1 1 1 1 1 1 1 1 1 0 1 0 1 1 1 $-1 $1613 #
-2308 face $3098 -1 -1 $-1 $2211 $3099 $19 $-1 $3100 reversed single T -461.98887850535021 -91.887904446607223 103.43693163587416 -34.572730442010553 7.3272811928140955 103.74996752958867 F #
-2309 loop $-1 -1 -1 $-1 $-1 $3101 $1616 T -461.66001143160827 -91.887904446607223 103.43693163587419 -34.572730442009814 6.5467387112597386 103.74864329929126 periphery $488 F #
-2310 coedge $-1 -1 -1 $-1 $3102 $3103 $3104 $3105 forward $1617 $-1 #
-2311 coedge $-1 -1 -1 $-1 $3106 $1618 $3103 $3107 reversed $1073 $-1 #
-2312 coedge $-1 -1 -1 $-1 $1618 $2930 $2932 $3108 forward $1073 $-1 #
-2313 coedge $-1 -1 -1 $-1 $3109 $3104 $1624 $2314 reversed $2981 $-1 #
-2314 edge $-1 -1 -1 $-1 $3110 -1.5666348873870199 $3111 -1.1592793904989454 $1618 $3112 forward @7 unknown T -461.98887850534419 -91.887904446607223 96.250032470411796 -461.66001143160821 -90.440390611844649 96.563068364125854 #
-2315 face $3113 -1 -1 $-1 $3114 $3115 $19 $-1 $3116 forward double in T -473.11268751238805 -94.241947160512183 0 -471.87370926970181 -91.448855731604795 200 F #
-2316 cface $-1 -1 $2122 $164 $1442 0 #
-2317 coedge $-1 -1 -1 $-1 $1878 $1623 $2635 $3117 reversed $1078 $-1 #
-2318 coedge $-1 -1 -1 $-1 $1623 $1878 $1867 $2642 reversed $1078 $-1 #
-2319 coedge $-1 -1 -1 $-1 $3118 $3119 $1080 $1627 reversed $1865 $-1 #
-2320 coedge $-1 -1 -1 $-1 $3120 $1624 $2310 $3105 forward $1079 $-1 #
-2321 coedge $-1 -1 -1 $-1 $1624 $3121 $3109 $3122 reversed $1079 $-1 #
-2322 coedge $-1 -1 -1 $-1 $2636 $2635 $3123 $2323 forward $2125 $-1 #
-2323 edge $-1 -1 -1 $-1 $2325 57.342027793340925 $3124 150 $2322 $3125 forward @7 unknown T -462.32466016024262 -88.962442134353452 107.34202779334092 -462.32466016024262 -88.962442134353438 200 #
-2324 vertex $-1 -1 -1 $-1 $2642 $3126 #
-2325 vertex $-1 -1 -1 $-1 $3127 $3128 #
-2326 ellipse-curve $-1 -1 -1 $-1 -461.98542116290463 -90.455608161462152 99.999999999999986 0.97514935442035655 0.22154849711420266 0 -1.6616137283564905 7.3136201581525322 -1.8369701987209941e-015 1 I I #
-2327 coedge $-1 -1 -1 $-1 $2909 $2116 $2070 $2864 forward $1629 $-1 #
-2328 coedge $-1 -1 -1 $-1 $3129 $1631 $2913 $3130 reversed $1084 $-1 #
-2329 coedge $-1 -1 -1 $-1 $1631 $3131 $2906 $3132 reversed $1084 $-1 #
-2330 coedge $-1 -1 -1 $-1 $3133 $2861 $3134 $2331 reversed $1387 $-1 #
-2331 edge $-1 -1 -1 $-1 $3135 2.7300759389912974 $3136 3.5531096436805321 $1631 $3137 forward @7 unknown T 440.86281451834378 -93.961748026110612 103.43693145631724 441.5274600204458 -91.036299921046322 103.75 #
-2332 coedge $-1 -1 -1 $-1 $1632 $2061 $3138 $3139 forward $695 $-1 #
-2333 coedge $-1 -1 -1 $-1 $2908 $2856 $1632 $2334 forward $1434 $-1 #
-2334 edge $-1 -1 -1 $-1 $2335 -105.2809818674471 $3140 114.00095158186566 $1632 $3141 forward @7 unknown T 14.137115472729334 -42.517178910333186 96.563068209103179 227.96975135014668 6.0644040005040694 96.563068334107072 #
-2335 vertex $-1 -1 -1 $-1 $2334 $3142 #
-2336 coedge $-1 -1 -1 $-1 $2955 $3143 $1634 $2337 forward $2112 $-1 #
-2337 edge $-1 -1 -1 $-1 $3144 -114.00095158186568 $2338 105.28098186744711 $1634 $3145 forward @7 unknown T 14.137115472729306 -42.517178910333186 103.43693166589291 227.96975135014668 6.0644040005040729 103.43693179089681 #
-2338 vertex $-1 -1 -1 $-1 $1635 $3146 #
-2339 coedge $-1 -1 -1 $-1 $3131 $3129 $1636 $2340 reversed $1084 $-1 #
-2340 edge $-1 -1 -1 $-1 $3144 1.1592794105114415 $2342 1.9823131026464265 $1636 $3147 forward @7 unknown T 227.3051058572876 -45.442626693947574 103.43693166589291 227.96975135014668 -42.517178631031022 103.74999999999999 #
-2341 coedge $-1 -1 -1 $-1 $2913 $1637 $3129 $3148 forward $911 $-1 #
-2342 vertex $-1 -1 -1 $-1 $1638 $3149 #
-2343 straight-curve $-1 -1 -1 $-1 115.93476501806913 -20.139906349662642 103.43693175153693 0.97514935430551153 -0.22154849761969531 0 I I #
-2344 point $-1 -1 -1 $-1 13.472469980186716 3.1389559375156262 103.43693147700955 #
-2345 face $3150 -1 -1 $-1 $3151 $3152 $19 $-1 $35 reversed single T -987.08404403964437 12.783032841629634 -1.4210854715202004e-014 -978.46998066630204 16.027945995505689 0 F #
-2346 cface_ptr-ct-attrib $-1 -1 $-1 $-1 $1644 1 1 1 1 1 1 1 1 1 1 1 1 0 1 0 1 1 1 $1091 $3153 #
-2347 cface_ptr-ct-attrib $-1 -1 $-1 $-1 $1646 1 1 1 1 1 1 1 1 1 1 1 1 0 1 0 1 1 1 $-1 $2288 #
-2348 face $3154 -1 -1 $-1 $1691 $3155 $19 $-1 $707 forward single T -986.41027118403667 11.321353151189541 107.34846918385486 -977.5929934185167 13.353550601678293 200 F #
-2349 coedge $-1 -1 -1 $-1 $2396 $2395 $1712 $2462 reversed $1647 $-1 #
-2350 cface $-1 -1 $712 $710 $1094 0 #
-2351 cface_ptr-ct-attrib $-1 -1 $-1 $-1 $1649 1 1 1 1 1 1 1 1 1 1 1 1 0 1 0 1 1 1 $-1 $3156 #
-2352 face $3157 -1 -1 $-1 $3158 $3159 $19 $-1 $707 forward single T -1423.8654331618068 -89.502868944504741 107.34846924222214 -1413.4954718645668 -87.112810562964569 200 F #
-2353 loop $-1 -1 -1 $-1 $-1 $3160 $1649 T -1413.4954719164732 -87.112810788175892 0 -986.41027113263488 11.321353374211299 92.651530757777778 periphery $707 F #
-2354 coedge $-1 -1 -1 $-1 $1727 $1652 $1730 $1733 forward $1095 $-1 #
-2355 coedge $-1 -1 -1 $-1 $1652 $1727 $3161 $3162 reversed $1095 $-1 #
-2356 coedge $-1 -1 -1 $-1 $3163 $3164 $3165 $2357 reversed $3166 $-1 #
-2357 edge $-1 -1 -1 $-1 $3167 -49.999999999999993 $2482 42.651530738803054 $1652 $3168 forward @7 unknown T -987.08404403964437 14.244712532069741 0 -987.08404403964425 14.244712532069755 92.651530738803046 #
-2358 cface $-1 -1 $3169 $1663 $3170 1 #
-2359 cface $-1 -1 $3171 $1663 $1097 0 #
-2360 cface_ptr-ct-attrib $-1 -1 $-1 $-1 $1655 1 1 1 1 1 1 1 1 1 1 1 1 0 1 0 1 1 1 $-1 $3172 #
-2361 face $3173 -1 -1 $-1 $2421 $3174 $19 $-1 $1657 forward single T -1425.3514894700575 -86.710192807745543 99.999999999999702 -1414.1692447715759 -78.342732711761727 107.34888469308316 F #
-2362 loop $-1 -1 -1 $-1 $-1 $3175 $1655 T -1413.4954718645668 -92.959529616162442 92.651530757777778 -985.06272535475421 11.321353374211299 107.34846924222217 periphery $1657 F #
-2363 coedge $-1 -1 -1 $-1 $3176 $3177 $3178 $3179 reversed $1656 $-1 #
-2364 coedge $-1 -1 -1 $-1 $2365 $1658 $3180 $3181 forward $1098 $-1 #
-2365 coedge $-1 -1 -1 $-1 $1658 $2364 $3182 $3183 forward $1098 $-1 #
-2366 coedge $-1 -1 -1 $-1 $3184 $3185 $3186 $2367 reversed $3187 $3188 #
-2367 edge $-1 -1 -1 $-1 $3189 -13.528142538387272 $3190 -0.32573566302138701 $3186 $3191 forward @7 unknown T -1422.4029986466803 -91.27988881518111 93.398796562307155 -1422.4029986466599 -91.279888815160817 106.60120343769306 #
-2368 coedge $-1 -1 -1 $-1 $1659 $1730 $3192 $3193 reversed $702 $3194 #
-2369 coedge $-1 -1 -1 $-1 $1677 $3192 $3195 $2370 reversed $1174 $-1 #
-2370 edge $-1 -1 -1 $-1 $1679 1.7721542256868301 $3196 3.141592653589754 $3195 $3197 forward @7 unknown T -988.43158988980429 14.244712532069752 99.999999999999986 -987.08404403964437 20.091431450638385 107.34846926119691 #
-2371 pcurve $-1 -1 -1 $-1 0 reversed { exppc nubs 1 open 2 
	1.5707963267948877 1 4.7123889803847376 1 
	-0 1.5707963267948877 
	-0 4.7123889803846986 
	0 
	-1 
	spline reversed { ref 23 } I I I I 
	} 0 0 #
-2372 intcurve-curve $-1 -1 -1 $-1 forward { surfintcur full nubs 3 open 3 
	0 3 3.2093474408337883 2 5.6908706966635192 3 
	-979.29824521948888 16.039175543904594 109.29656929503034 
	-980.25427556502666 15.81883063994715 108.87008523106009 
	-981.40445861916237 15.553737616718381 108.45688005894537 
	-984.40707556616599 14.861697509522443 107.77503036408733 
	-985.74614860001373 14.553069315435993 107.56183902508653 
	-987.0840440396446 14.244712532069714 107.34846926119688 
	0.00047360691337871295 
	spline reversed { ref 23 } F -11.641438050082819 F -0 F 1.5707963267948877 F 4.7123889803846986 
	plane -1202.22568964014 -35.340915642132039 0 -0.22459096798042832 0.97445312719576938 0 -0.97445312719576938 -0.22459096798042832 -0 forward_v I I I I 
	nubs 3 open 3 
	0 3 3.2093474408337883 3 5.6908706966635192 3 
	-8.2322978297166483 1.7307674433409044 
	-7.1539353630136215 1.7379816229318705 
	-5.8927050051031564 1.7459641787238318 
	-4.1163974532745291 1.7545202613824338 
	-2.7429255619845261 1.7611359732950731 
	-1.370875022276318 1.7664643657385957 
	0 1.7721542256868315 
	
	nullbs 
	-1 
	-1 
	I I 
	0 
	0 
	1 0.65723011173904977 
	
	-1 
	none F } I I #
-2373 cface $-1 -1 $2664 $1663 $3198 0 #
-2374 face $3199 -1 -1 $-1 $2209 $3200 $19 $-1 $1657 forward single T -1423.8658509806567 -92.959529616162442 92.651112889492367 -1412.1479260352839 -87.11281078817585 100.00000000000013 F #
-2375 cface $-1 -1 $1653 $1663 $3201 1 #
-2376 cface_ptr-ct-attrib $-1 -1 $-1 $-1 $1665 1 1 1 1 1 1 1 1 1 1 1 1 0 1 0 1 1 1 $-1 $3202 #
-2377 loop $-1 -1 -1 $-1 $-1 $3203 $1665 T -1423.8658509806567 -92.959529616162442 100.00000000000013 -1412.1479260352839 -87.11281078817585 107.3488871105076 periphery $1657 F #
-2378 coedge $-1 -1 -1 $-1 $3204 $3205 $3206 $3207 reversed $1666 $-1 #
-2379 coedge $-1 -1 -1 $-1 $3208 $1667 $1676 $2402 reversed $1104 $-1 #
-2380 coedge $-1 -1 -1 $-1 $1667 $3209 $3210 $3211 reversed $1104 $-1 #
-2381 coedge $-1 -1 -1 $-1 $3212 $1677 $2395 $2382 forward $1174 $-1 #
-2382 edge $-1 -1 -1 $-1 $1680 -82.668503392208947 $3213 -81.168503392208962 $2395 $3214 forward @7 unknown T -987.08404403964437 12.783032841629634 200 -986.74715758613968 14.244712532069741 200 #
-2383 coedge $-1 -1 -1 $-1 $1669 $1668 $3215 $3216 reversed $706 $-1 #
-2384 coedge $-1 -1 -1 $-1 $3217 $3218 $1668 $2385 reversed $3200 $-1 #
-2385 edge $-1 -1 -1 $-1 $2392 220.21145019531278 $3219 230.85327683214209 $1668 $3220 forward @7 unknown T -1423.8654331618068 -89.502868944504741 92.651530708321701 -1413.4954718645668 -87.112810788175878 92.651530757777778 #
-2386 coedge $-1 -1 -1 $-1 $3221 $3222 $1669 $2387 reversed $3223 $-1 #
-2387 edge $-1 -1 -1 $-1 $3034 0 $2393 10.641826636829329 $1669 $3224 forward @7 unknown T -1423.8654331618068 -89.502868708409991 0 -1413.4954719164732 -87.112810562964569 0 #
-2388 coedge $-1 -1 -1 $-1 $3225 $1670 $3226 $3227 forward $2391 $-1 #
-2389 coedge $-1 -1 -1 $-1 $1670 $3228 $3229 $3230 forward $2391 $-1 #
-2390 coedge $-1 -1 -1 $-1 $3231 $3232 $1105 $1671 forward $2353 $-1 #
-2391 loop $-1 -1 -1 $-1 $3233 $2389 $3234 T -1415.5167905703311 -92.959529616162442 0 -1412.1479260352839 -78.342732711761755 200 periphery $3235 F #
-2392 vertex $-1 -1 -1 $-1 $2385 $3236 #
-2393 vertex $-1 -1 -1 $-1 $3237 $3238 #
-2394 straight-curve $-1 -1 -1 $-1 -1413.4954719164732 -87.112810562964569 49.999999999999993 0 0 -1 I I #
-2395 coedge $-1 -1 -1 $-1 $2349 $1673 $1667 $2382 forward $1647 $-1 #
-2396 coedge $-1 -1 -1 $-1 $1673 $2349 $3239 $2468 forward $1647 $-1 #
-2397 vertex $-1 -1 -1 $-1 $1724 $3240 #
-2398 straight-curve $-1 -1 -1 $-1 -1425.1044114044275 -86.709777279768787 200 0.97445312719576938 0.22459096798042832 0 I I #
-2399 coedge $-1 -1 -1 $-1 $1676 $1675 $2668 $3241 forward $1678 $-1 #
-2400 coedge $-1 -1 -1 $-1 $3195 $3242 $1675 $2401 reversed $3243 $-1 #
-2401 edge $-1 -1 -1 $-1 $1679 -218.07048339843749 $3244 220.21145019531255 $1675 $3245 forward @7 unknown T -1414.1692447715761 -84.189451407295707 107.34846921447655 -987.08404403964437 14.244712755091456 107.3484692611969 #
-2402 edge $-1 -1 -1 $-1 $3246 11.221849749113749 $1680 449.50378334286387 $1676 $2398 forward @7 unknown T -1414.1692448234826 -84.189451182084397 200 -987.08404403964425 14.244712532069741 200 #
-2403 point $-1 -1 -1 $-1 -987.08404403964437 14.244712532069752 107.3484692611969 #
-2404 point $-1 -1 -1 $-1 -987.08404403964425 14.244712532069741 200 #
-2405 cface_ptr-ct-attrib $-1 -1 $-1 $-1 $1683 1 1 1 1 1 1 1 1 1 1 1 1 0 1 0 1 1 1 $-1 $1110 #
-2406 cface $-1 -1 $3247 $214 $1111 1 #
-2407 cface_ptr-ct-attrib $-1 -1 $-1 $-1 $1685 1 1 1 1 1 1 1 1 1 1 1 1 0 1 0 1 1 1 $3248 $1682 #
-2408 loop $-1 -1 -1 $-1 $-1 $3249 $1685 T -946.9905518312122 12.878322198026673 90.041088023985949 -940.49668354788992 18.325574156252301 109.95891197601402 periphery $2409 F #
-2409 spline-surface $-1 -1 -1 $-1 forward { ref 2 } F -18.536091953739614 F -16.428216948223909 F 90.041736390820006 F 109.95826360918011 #
-2410 coedge $-1 -1 -1 $-1 $3250 $3251 $3252 $3253 forward $1686 $-1 #
-2411 cface $-1 -1 $3254 $710 $2749 0 #
-2412 cell3d-cell $-1 -1 $-1 $16 $-1 1 $3255 #
-2413 face $3256 -1 -1 $-1 $3257 $3258 $19 $-1 $1657 forward single T -986.41027118403667 5.4746345462246975 100.00000000000013 -976.85508621644715 13.354049882861561 107.34896874367334 F #
-2414 cface_ptr-ct-attrib $-1 -1 $-1 $-1 $1691 1 1 1 1 1 1 1 1 1 1 1 1 0 1 0 1 1 1 $-1 $1114 #
-2415 loop $-1 -1 -1 $-1 $-1 $3259 $1691 T -986.41027118403667 5.4746345462246975 92.651031256326633 -976.85508621644738 13.354049882861561 100.00000000000013 periphery $1657 F #
-2416 cface $-1 -1 $3260 $1115 $3151 0 #
-2417 cface $-1 -1 $3153 $710 $2549 0 #
-2418 face $3261 -1 -1 $-1 $2655 $3262 $19 $-1 $35 reversed single T -1004.94274947824 -39.526691009878689 -1.4210854715202004e-014 -909.18035707697948 89.449974617495258 0 F #
-2419 cface_ptr-ct-attrib $-1 -1 $-1 $-1 $1694 1 1 1 1 1 1 1 1 1 1 1 1 0 1 0 1 1 1 $2547 $1116 #
-2420 loop $-1 -1 -1 $-1 $-1 $3263 $1694 T -949.28956208176658 10.324988369944545 0 -948.13973277391915 11.601979466462321 200 periphery $1687 F #
-2421 face $3264 -1 -1 $-1 $3265 $3266 $19 $-1 $3267 reversed single T -985.06272535475432 5.4746345462247774 94.288351875314191 -976.85558577625579 10.07463044403065 105.71164812468589 F #
-2422 cface $-1 -1 $3268 $1151 $1886 1 #
-2423 cface $-1 -1 $3269 $982 $1119 0 #
-2424 cface_ptr-ct-attrib $-1 -1 $-1 $-1 $1698 1 1 1 1 1 1 1 1 1 1 1 1 0 1 0 1 1 1 $3270 $1885 #
-2425 face $3271 -1 -1 $-1 $3272 $1915 $19 $-1 $2713 forward double in T -502.20164839474182 -91.229714848749865 0 -500.07889240582932 -88.656719975832615 200 F #
-2426 spline-surface $-1 -1 -1 $-1 forward { ref 76 } F -15.286979571798829 F -14.907986128186955 F 92.648011110602255 F 107.35040074525725 #
-2427 loop $-1 -1 -1 $-1 $-1 $3273 $1119 T -1454.6712107055641 -135.00712350758189 0 -1422.4473701385837 -51.500944594756284 0 hole $35 T #
-2428 coedge $-1 -1 -1 $-1 $2709 $1700 $3274 $3275 forward $1120 $-1 #
-2429 coedge $-1 -1 -1 $-1 $1700 $3276 $3277 $3278 reversed $1120 $-1 #
-2430 coedge $-1 -1 -1 $-1 $3279 $3280 $3281 $2431 forward $1585 $-1 #
-2431 edge $-1 -1 -1 $-1 $3282 24.101551999629063 $3283 27.101551999629049 $3281 $3284 forward @7 unknown T -511.12890841821144 -89.222669746856397 0 -510.46426292566878 -86.297221683867974 0 #
-2432 coedge $-1 -1 -1 $-1 $1702 $1701 $3285 $3286 reversed $715 $3287 #
-2433 coedge $-1 -1 -1 $-1 $1709 $1706 $1701 $2434 reversed $452 $-1 #
-2434 edge $-1 -1 -1 $-1 $2442 92.65153081614514 $3288 107.34846918385495 $1701 $3289 forward @7 unknown T -977.5929934185167 13.353550323043107 92.651530816145055 -977.5929934185167 13.353550323043123 107.34846918385486 #
-2435 pcurve $-1 -1 -1 $-1 0 forward { exppc nubs 1 open 2 
	0 1 2648.6011682035728 1 
	-71.696678502894173 0 
	-71.696678502894173 2648.6011682035728 
	0 
	-1 
	spline forward { ref 25 } I I I I 
	} 0 0 #
-2436 coedge $-1 -1 -1 $-1 $3285 $1703 $3290 $2437 forward $1650 $3291 #
-2437 edge $-1 -1 -1 $-1 $2443 -12.285058694224189 $3292 -0.86176244487250742 $2436 $3293 forward @7 unknown T -976.85558577627592 10.074630444010436 94.288351875314191 -976.85558577625579 10.07463044403065 105.71164812468589 #
-2438 pcurve $-1 -1 -1 $-1 0 reversed { exppc nubs 3 open 2 
	-12.335058694234235 3 -0.81176244486233529 3 
	-72.60522637601234 94.238351875314066 
	-72.605226376012354 98.07945062510467 
	-72.605226376012382 101.92054937489527 
	-72.605226376012396 105.76164812468588 
	9.9999999999999994e-012 
	-1 
	spline forward { ref 25 } I I I I 
	} 0 0 #
-2439 coedge $-1 -1 -1 $-1 $1703 $3294 $1709 $2454 reversed $1650 $3295 #
-2440 coedge $-1 -1 -1 $-1 $3296 $3297 $1121 $1704 reversed $3258 $-1 #
-2441 pcurve $-1 -1 -1 $-1 2 $2444 0 0 #
-2442 vertex $-1 -1 -1 $-1 $2454 $3298 #
-2443 vertex $-1 -1 -1 $-1 $2437 $3299 #
-2444 intcurve-curve $-1 -1 -1 $-1 forward { surfintcur full nubs 3 open 12 
	-19.993186377948135 3 -18.849583315840004 2 -17.625136980222436 2 -15.135497611315483 2 -12.429988687111583 2 
	-11.066545635952144 2 -10.065961160553835 2 -9.0628173965450234 2 -7.7117921615915597 2 -5.1617463075793033 2 
	-2.3237687121155814 2 -0 3 
	-977.5929934185167 13.353550323043107 107.34846918385486 
	-977.43892059285247 12.996710722389853 107.27042703469027 
	-977.313882851892 12.637172865887136 107.16210603922751 
	-977.10546860359909 11.897235909654828 106.87439597366077 
	-977.02683572610329 11.521562246762439 106.69219208886949 
	-976.85445071953257 10.422046475920183 106.04477057676 
	-976.8291018625539 9.7491607718447675 105.48717925356553 
	-976.84512949897498 8.5650898064231189 104.12229308857238 
	-976.89181865787577 8.0774311789199249 103.30244238643758 
	-976.94465543531339 7.599205260038099 101.96676847077578 
	-976.95971666111438 7.4830176986605546 101.50504195716506 
	-976.97556095145319 7.362755491962508 100.68903084549042 
	-976.97908422715579 7.3373434879926185 100.34069748896698 
	-976.97896997618273 7.3381816519274237 99.64143943277783 
	-976.97531412883393 7.3645619993712828 99.292282019027155 
	-976.95926235436707 7.4865606477303182 98.4800129676361 
	-976.94426697365077 7.6025187236377496 98.022709708331362 
	-976.8935459913763 8.0621834794529352 96.742562461543287 
	-976.85041038724648 8.5132834033771836 95.966327686352997 
	-976.82526832506812 9.713888845821355 94.5262063236855 
	-976.85259400355767 10.472792369571017 93.906520302772108 
	-977.10438324664278 11.955208665430922 93.070835881151041 
	-977.29195506605936 12.656331945895497 92.804015070947585 
	-977.5929934185167 13.353550323043107 92.651530816145055 
	0.00049955981845445818 
	cone -1199.2466220675763 -36.193628179011633 99.999999999999986 0.97445312696005715 0.22459096900313305 -6.4261573845019771e-026 -1.6844322675234678 7.3083984522002883 -1.8369701986485356e-015 1 I I 0 1 7.4999999999998543 forward I I I I 
	spline forward { ref 71 } I I I I 
	nullbs 
	nubs 3 open 12 
	-19.993186377948135 3 -18.849583315840004 3 -17.625136980222436 3 -15.135497611315483 3 -12.429988687111583 3 
	-11.066545635952144 3 -10.065961160553835 3 -9.0628173965450234 3 -7.7117921615915597 3 -5.1617463075793033 3 
	-2.3237687121155814 3 -0 3 
	71.696678502894173 107.34846918385486 
	71.803389815127204 107.27042703469027 
	71.907505675943327 107.16210603922751 
	72.008492167869079 107.02316209984117 
	72.116617569140232 106.87439597366077 
	72.219921894822136 106.69219208886949 
	72.31775953618984 106.47875250745737 
	72.516690625797111 106.04477057676 
	72.69067996878114 105.48717925356553 
	72.835261639957182 104.83309314500353 
	72.992379577007981 104.12229308857238 
	73.113606294711204 103.30244238643758 
	73.192444405284334 102.41433219970413 
	73.232174924398819 101.96676847077578 
	73.260845970442617 101.50504195716506 
	73.277954629662915 101.03441093980896 
	73.290510092684386 100.68903084549042 
	73.296768238318975 100.34069748896698 
	73.296665107709075 99.991515029210319 
	73.296561713312343 99.64143943277783 
	73.290065003683097 99.292282019027155 
	73.277241680593221 98.946163013144627 
	73.259971341373699 98.4800129676361 
	73.231354791596473 98.022709708331362 
	73.191884268555327 97.579367047963331 
	73.117384073420013 96.742562461543287 
	73.005222243744925 95.966327686352997 
	72.860768260658162 95.284746482302765 
	72.700003634825777 94.5262063236855 
	72.503952417934727 93.906520302772108 
	72.282924072859288 93.447052997694328 
	72.101943520511739 93.070835881151041 
	71.9051785903346 92.804015070947585 
	71.696678502894173 92.651530816145055 
	
	-1 
	-1 
	I I 
	0 
	0 
	0 
	
	-1 
	none F } I I #
-2445 coedge $-1 -1 -1 $-1 $3300 $3301 $3302 $2446 forward $3303 $-1 #
-2446 edge $-1 -1 -1 $-1 $2451 0 $3288 92.651530816145055 $2445 $3304 forward @7 unknown T -977.5929934185167 13.353550323043107 0 -977.5929934185167 13.353550323043123 92.651530816145055 #
-2447 coedge $-1 -1 -1 $-1 $3305 $1707 $3301 $3306 reversed $2450 $-1 #
-2448 coedge $-1 -1 -1 $-1 $1707 $3305 $3307 $2464 forward $2450 $-1 #
-2449 coedge $-1 -1 -1 $-1 $3308 $3309 $1122 $1708 reversed $3262 $-1 #
-2450 loop $-1 -1 -1 $-1 $-1 $2448 $3310 T -986.74715758613968 11.321353151189527 -1.4210854715202004e-014 -977.59299341851647 14.690748188427264 0 periphery $35 T #
-2451 vertex $-1 -1 -1 $-1 $3311 $3312 #
-2452 straight-curve $-1 -1 -1 $-1 -891.0032993055836 -118.6752270901294 -1.4210854715202004e-014 0.54841651664162427 -0.8362053122736457 0 I I #
-2453 coedge $-1 -1 -1 $-1 $3313 $3314 $2439 $2454 forward $3155 $-1 #
-2454 edge $-1 -1 -1 $-1 $2442 107.34846918385486 $2459 200 $2453 $3304 forward @7 unknown T -977.5929934185167 13.353550323043107 107.34846918385486 -977.5929934185167 13.353550323043123 200 #
-2455 coedge $-1 -1 -1 $-1 $3315 $1710 $2349 $2462 forward $2458 $-1 #
-2456 coedge $-1 -1 -1 $-1 $1710 $3315 $3313 $3316 reversed $2458 $-1 #
-2457 coedge $-1 -1 -1 $-1 $3317 $3239 $1123 $1711 reversed $3318 $-1 #
-2458 loop $-1 -1 -1 $-1 $-1 $2455 $3151 T -986.74715758613968 11.321353151189527 200 -977.59299341851658 14.690748188427236 200 periphery $263 F #
-2459 vertex $-1 -1 -1 $-1 $2454 $3319 #
-2460 straight-curve $-1 -1 -1 $-1 -891.00329930558371 -118.67522709012945 200 -0.54841651664162427 0.8362053122736457 0 I I #
-2461 coedge $-1 -1 -1 $-1 $3320 $1712 $3212 $3321 reversed $1715 $-1 #
-2462 edge $-1 -1 -1 $-1 $1716 226.08887143916652 $3213 234.58304800942324 $2455 $3322 forward @7 unknown T -986.74715758613968 12.783032841629634 200 -978.46998066630215 14.690748188427236 200 #
-2463 coedge $-1 -1 -1 $-1 $1713 $3320 $1792 $2556 reversed $1715 $-1 #
-2464 edge $-1 -1 -1 $-1 $3323 -234.58304800942324 $1717 -226.08887143916641 $2448 $3324 forward @7 unknown T -986.74715758613968 12.783032841629634 -1.4210854715202004e-014 -978.46998066630204 14.690748188427264 0 #
-2465 coedge $-1 -1 -1 $-1 $1720 $1714 $2396 $2468 forward $1721 $-1 #
-2466 coedge $-1 -1 -1 $-1 $1714 $1719 $3325 $3326 forward $1721 $-1 #
-2467 plane-surface $-1 -1 -1 $-1 -986.74715758613968 12.78303284162962 200 0.22459096900312472 -0.97445312696005937 0 0 0 -1 forward_v I I I I #
-2468 edge $-1 -1 -1 $-1 $1716 159.48950971853304 $2397 161.08863589897135 $2396 $2460 forward @7 unknown T -979.34696787584869 14.690748188427222 200 -978.46998066630215 16.027945995505604 200 #
-2469 point $-1 -1 -1 $-1 -978.46998066630215 14.690748188427222 200 #
-2470 point $-1 -1 -1 $-1 -978.46998066630204 14.69074818842725 -1.4210854715202004e-014 #
-2471 coedge $-1 -1 -1 $-1 $3327 $1723 $3328 $3329 reversed $1132 $3330 #
-2472 coedge $-1 -1 -1 $-1 $3239 $3331 $1723 $2473 reversed $3318 $-1 #
-2473 edge $-1 -1 -1 $-1 $2397 -70.829895440150452 $3332 -16.428216948223909 $1723 $3333 forward @7 unknown T -1004.94274947824 12.878970564860669 200 -909.18035707697948 89.449974617495258 200 #
-2474 pcurve $-1 -1 -1 $-1 0 forward { exppc nubs 1 open 2 
	-70.829895440150452 1 -16.428216948223909 1 
	70.829895440150437 200 
	16.428216948223909 200 
	0 
	-1 
	spline forward { ref 39 } I I I I 
	} 0 0 #
-2475 straight-curve $-1 -1 -1 $-1 -979.34696787584869 16.027945995505547 0 0 0 1 I I #
-2476 coedge $-1 -1 -1 $-1 $1726 $3327 $3334 $3335 reversed $1132 $3336 #
-2477 coedge $-1 -1 -1 $-1 $3337 $3308 $1726 $2478 reversed $3262 $-1 #
-2478 edge $-1 -1 -1 $-1 $3338 16.428216948223909 $2480 70.829895440150452 $1726 $3339 forward @7 unknown T -1004.94274947824 12.878970564860669 0 -909.18035707697948 89.449974617495258 0 #
-2479 pcurve $-1 -1 -1 $-1 0 forward { exppc nubs 1 open 2 
	16.428216948223909 1 70.829895440150452 1 
	16.428216948223909 0 
	70.829895440150437 0 
	0 
	-1 
	spline forward { ref 39 } I I I I 
	} 0 0 #
-2480 vertex $-1 -1 -1 $-1 $3162 $3340 #
-2481 pcurve $-1 -1 -1 $-1 -1 $2483 0 0 #
-2482 vertex $-1 -1 -1 $-1 $1733 $3341 #
-2483 intcurve-curve $-1 -1 -1 $-1 forward { surfintcur full nubs 3 open 3 
	0 3 4.1682769097519241 2 9.5592950797503153 3 
	-987.08404403964448 14.2447125320697 92.651530738803089 
	-985.74617326070052 14.553063631665887 92.438164907840317 
	-984.40712488009228 14.861686143698702 92.224977488390309 
	-981.40449885667113 15.553728342818147 91.543133405691037 
	-980.25429703143004 15.818825692392288 91.129924345078422 
	-979.29824521948876 16.039175543904644 90.703430704969634 
	0.00047365605008877729 
	spline reversed { ref 23 } F -11.641438050082819 F -0 F 1.5707963267948877 F 4.7123889803846986 
	plane -1202.22568964014 -35.340915642132039 0 -0.22459096798042832 0.97445312719576938 0 -0.97445312719576938 -0.22459096798042832 -0 forward_v I I I I 
	nubs 3 open 3 
	0 3 4.1682769097519241 3 9.5592950797503153 3 
	0 4.5110310814926775 
	-1.3708497536950146 4.5167208365628708 
	-2.7428750343759072 4.5220491331471795 
	-4.1163216116889183 4.5286646804860204 
	-5.8926612393402902 4.5372208624960821 
	-7.1539111498032977 4.5452035222627236 
	-8.2322978297167104 4.5524178638385999 
	
	nullbs 
	-1 
	-1 
	I I 
	0 
	0 
	1 8.4553111056077253 
	
	-1 
	none F } I I #
-2484 cface_ptr-ct-attrib $-1 -1 $-1 $-1 $1737 1 1 1 1 1 1 1 1 1 1 1 1 0 1 0 1 1 1 $-1 $1137 #
-2485 coedge $-1 -1 -1 $-1 $2495 $3342 $3343 $2494 reversed $1739 $-1 #
-2486 cface_ptr-ct-attrib $-1 -1 $-1 $-1 $1741 1 1 1 1 1 1 1 1 1 1 1 1 0 1 0 1 1 1 $3344 $2551 #
-2487 coedge $-1 -1 -1 $-1 $3345 $1742 $3346 $3347 reversed $1141 $-1 #
-2488 coedge $-1 -1 -1 $-1 $1742 $3345 $1748 $2499 reversed $1141 $-1 #
-2489 coedge $-1 -1 -1 $-1 $2502 $2587 $1538 $2223 forward $2746 $-1 #
-2490 cface $-1 -1 $3348 $272 $1144 0 #
-2491 coedge $-1 -1 -1 $-1 $3349 $3350 $2581 $3351 reversed $1745 $-1 #
-2492 coedge $-1 -1 -1 $-1 $3352 $1746 $3337 $3353 forward $1145 $-1 #
-2493 coedge $-1 -1 -1 $-1 $1746 $3352 $3354 $3355 forward $1145 $-1 #
-2494 edge $-1 -1 -1 $-1 $2503 224.11010224912437 $3356 234.31654140644321 $1746 $3357 forward @7 unknown T -948.13973277391915 9.340758206188184 0 -938.18693021965657 11.601979466462282 0 #
-2495 coedge $-1 -1 -1 $-1 $2595 $2485 $3358 $2496 forward $1739 $-1 #
-2496 edge $-1 -1 -1 $-1 $2503 25.601551952217019 $2601 27.101551952217008 $2495 $3359 forward @7 unknown T -938.51925296592788 7.8780341746939797 0 -938.18693021965657 9.3407582061881911 0 #
-2497 coedge $-1 -1 -1 $-1 $1748 $3346 $3360 $3361 reversed $726 $-1 #
-2498 coedge $-1 -1 -1 $-1 $3362 $3363 $2488 $2499 forward $1608 $-1 #
-2499 edge $-1 -1 -1 $-1 $2504 1.5707964749204208 $3364 1.9823133286810086 $2498 $3365 forward @7 unknown T -938.51925296592788 7.8780341746939753 96.250000000000043 -938.18693021965635 9.3407582061881662 96.563068462511097 #
-2500 coedge $-1 -1 -1 $-1 $3366 $1749 $3363 $2997 reversed $1189 $-1 #
-2501 coedge $-1 -1 -1 $-1 $1749 $2581 $2493 $3355 forward $1189 $-1 #
-2502 coedge $-1 -1 -1 $-1 $3343 $2489 $1146 $1750 reversed $2746 $-1 #
-2503 vertex $-1 -1 -1 $-1 $2496 $3367 #
-2504 vertex $-1 -1 -1 $-1 $2499 $3368 #
-2505 straight-curve $-1 -1 -1 $-1 -938.18693021965657 9.3407582061882195 150 0 -0 1 I I #
-2506 vertex $-1 -1 -1 $-1 $2563 $3369 #
-2507 straight-curve $-1 -1 -1 $-1 -725.86796188685082 -40.435153797430551 107.34846913557885 0.97514935432947791 -0.22154849751420647 -6.6248723709735247e-027 I I #
-2508 point $-1 -1 -1 $-1 -938.51925297115429 7.878034151689981 107.34846913557885 #
-2509 cface $-1 -1 $3370 $1151 $3079 0 #
-2510 cface $-1 -1 $3371 $214 $1154 0 #
-2511 cface_ptr-ct-attrib $-1 -1 $-1 $-1 $1757 1 1 1 1 1 1 1 1 1 1 1 1 0 1 0 1 1 1 $-1 $3254 #
-2512 face $3372 -1 -1 $-1 $3373 $3374 $19 $-1 $3375 forward single T -502.37855102326216 -91.229714848749865 107.34846913051808 -502.20164839474171 -91.210702170737818 200 F #
-2513 spline-surface $-1 -1 -1 $-1 forward { ref 47 } I I I I #
-2514 coedge $-1 -1 -1 $-1 $1759 $3376 $3377 $3378 forward $1155 $3379 #
-2515 coedge $-1 -1 -1 $-1 $3380 $1765 $1769 $2516 reversed $2522 $-1 #
-2516 edge $-1 -1 -1 $-1 $3381 -21.046610975144485 $1774 -19.365950855989997 $1759 $3382 forward @7 unknown T -500.07939143100384 -88.657219001044567 92.651031648702968 -499.17089463976259 -87.331409909842634 93.123559924334501 #
-2517 pcurve $-1 -1 -1 $-1 2 $3382 0 0 #
-2518 coedge $-1 -1 -1 $-1 $2577 $1767 $1760 $2519 forward $2528 $-1 #
-2519 edge $-1 -1 -1 $-1 $2529 -1.1603058739141345 $2523 -1.933181351651993e-014 $1760 $3383 forward @7 unknown T -509.13497183461629 -87.278412156636819 100 -499.40686061379722 -80.446325091474634 106.87693910070443 #
-2520 edge $-1 -1 -1 $-1 $2529 -10.626939100704302 $2524 3.1269391007044467 $1761 $3384 forward @7 unknown T -499.40686061379722 -87.278412156636819 93.12306089929568 -499.40686061379716 -87.278412156636563 106.87693910070443 #
-2521 coedge $-1 -1 -1 $-1 $1762 $3380 $3385 $3386 reversed $2522 $-1 #
-2522 loop $-1 -1 -1 $-1 $-1 $2521 $1841 T -510.46426292039109 -88.657219001044567 92.651031648702968 -499.17089463976259 -80.446325091474634 100.00000000000028 periphery $173 F #
-2523 vertex $-1 -1 -1 $-1 $3387 $3388 #
-2524 vertex $-1 -1 -1 $-1 $1763 $3389 #
-2525 ellipse-curve $-1 -1 -1 $-1 -492.94683923936884 -91.815308114245568 100 -0.57472682901162198 -0.81834532565063622 -1.7887382044278657e-014 -16.18813259524708 11.368983022770937 1.4498351398998686e-013 0.37914131888082503 I I #
-2526 straight-curve $-1 -1 -1 $-1 -499.40686061379716 -87.278412156636563 93.12306089929568 0.97514935432947369 -0.22154849751422109 -6.6253326322867728e-027 I I #
-2527 coedge $-1 -1 -1 $-1 $1767 $3390 $1770 $2534 reversed $2528 $-1 #
-2528 loop $-1 -1 -1 $-1 $-1 $2577 $3391 T -510.46426292039109 -88.657219001044567 100 -499.17089463976657 -80.446325091474634 107.34896835129703 periphery $173 F #
-2529 vertex $-1 -1 -1 $-1 $2520 $3392 #
-2530 straight-curve $-1 -1 -1 $-1 -499.40686061379722 -87.278412156636819 106.87693910070443 0.97514935432947369 -0.22154849751422109 -6.6253326322867728e-027 I I #
-2531 coedge $-1 -1 -1 $-1 $1770 $1769 $3393 $3394 reversed $1772 $3395 #
-2532 pcurve $-1 -1 -1 $-1 0 reversed { exppc nubs 3 open 3 
	-21.046610975144485 3 -18.668080816004153 3 -18.314362237667073 3 
	-15.286979571798829 107.34846932625825 
	-15.105805191228166 107.20243193115034 
	-14.929453438672756 106.94989988270711 
	-14.761851625015318 106.5840394737274 
	-14.736927040802751 106.52963124045912 
	-14.712245826915845 106.4728097633636 
	-14.687823499156572 106.41357221333669 
	0.00019314189989871571 
	-1 
	spline forward { ref 76 } I I I I 
	} 0 0 #
-2533 coedge $-1 -1 -1 $-1 $3396 $1771 $2527 $2534 forward $1155 $3397 #
-2534 edge $-1 -1 -1 $-1 $1775 -1.6862334824641321 $3398 -0 $2533 $3399 forward @7 unknown T -500.07939143100384 -88.657219001044567 106.87644007566853 -499.17089463976657 -87.331409909848873 107.34896835129703 #
-2535 pcurve $-1 -1 -1 $-1 0 reversed { exppc nubs 3 open 2 
	-2.7427282838068172 3 0 3 
	-14.687823499159851 93.586427786655335 
	-14.876751892179621 93.128172732375731 
	-15.078495917357802 92.819580978212173 
	-15.286979571798829 92.651530673741718 
	0.00035195631394691111 
	-1 
	spline forward { ref 76 } I I I I 
	} 0 0 #
-2536 pcurve $-1 -1 -1 $-1 2 $1776 0 0 #
-2537 point $-1 -1 -1 $-1 -499.17139366480143 -87.331908934881511 93.12306089929568 #
-2538 point $-1 -1 -1 $-1 -499.17139366480149 -87.331908934881753 106.87693910070443 #
-2539 coedge $-1 -1 -1 $-1 $1828 $2562 $1777 $2540 forward $2420 $-1 #
-2540 edge $-1 -1 -1 $-1 $2506 92.651530859361941 $1198 107.34846914063809 $2539 $3400 forward @7 unknown T -949.28956208176646 10.324988369944545 92.651530859361912 -949.28956208176646 10.324988369944549 107.34846914063806 #
-2541 pcurve $-1 -1 -1 $-1 0 forward { exppc nubs 1 open 2 
	-2648.6011682035728 1 -0 1 
	-15.619457156755619 2648.6011682035728 
	-15.619457156755619 1.2621774483536189e-027 
	0 
	-1 
	spline forward { ref 44 } I I I I 
	} 0 0 #
-2542 coedge $-1 -1 -1 $-1 $1778 $3401 $1195 $1829 forward $1783 $3402 #
-2543 pcurve $-1 -1 -1 $-1 2 $1826 0 0 #
-2544 coedge $-1 -1 -1 $-1 $3403 $1780 $1797 $2563 forward $1783 $3404 #
-2545 pcurve $-1 -1 -1 $-1 2 $2546 0 0 #
-2546 intcurve-curve $-1 -1 -1 $-1 forward { ref 81 } I I #
-2547 cface $-1 -1 $-1 $39 $1694 1 #
-2548 cface_ptr-ct-attrib $-1 -1 $-1 $-1 $1789 1 1 1 1 1 1 1 1 1 1 1 1 0 1 0 1 1 1 $-1 $1172 #
-2549 face $3405 -1 -1 $-1 $3406 $3318 $19 $-1 $263 forward single T -1004.94274947824 -39.526691009878689 200 -909.18035707697948 89.449974617495258 200 F #
-2550 loop $-1 -1 -1 $-1 $-1 $2989 $1789 T -949.28956208176658 7.8780341746939797 200 -938.18693021965657 11.601979466462311 200 periphery $263 F #
-2551 cface $-1 -1 $3407 $57 $1741 0 #
-2552 cface $-1 -1 $3408 $434 $3069 0 #
-2553 coedge $-1 -1 -1 $-1 $3165 $1792 $3409 $3410 forward $1174 $-1 #
-2554 coedge $-1 -1 -1 $-1 $1792 $3411 $3412 $3413 reversed $1174 $-1 #
-2555 coedge $-1 -1 -1 $-1 $3414 $3415 $2463 $2556 forward $3416 $-1 #
-2556 edge $-1 -1 -1 $-1 $3323 -150 $3417 -53.749999999999986 $2555 $3418 forward @7 unknown T -986.74715758613968 12.783032841629634 0 -986.74715758613956 12.783032841629648 96.250000000000014 #
-2557 edge $-1 -1 -1 $-1 $3419 -449.32671259943282 $1804 -11.044779005682734 $1801 $2566 forward @7 unknown T -938.51925296592788 -89.222669746856397 200 -511.12890841821138 7.8780341746939859 200 #
-2558 coedge $-1 -1 -1 $-1 $3346 $1795 $1818 $2588 reversed $726 $-1 #
-2559 coedge $-1 -1 -1 $-1 $2989 $1798 $1176 $1796 forward $2550 $-1 #
-2560 vertex $-1 -1 -1 $-1 $1820 $3420 #
-2561 straight-curve $-1 -1 -1 $-1 -932.51494485061096 34.306095062225197 200 0.22154849751420641 0.97514935432947791 -0 I I #
-2562 coedge $-1 -1 -1 $-1 $2539 $3421 $2544 $2563 reversed $2420 $-1 #
-2563 edge $-1 -1 -1 $-1 $2506 107.34846914063806 $2565 200 $2544 $2599 forward @7 unknown T -949.28956208176646 10.324988369944545 107.34846914063806 -949.28956208176646 10.324988369944549 200 #
-2564 coedge $-1 -1 -1 $-1 $1798 $2989 $3421 $3422 reversed $2550 $-1 #
-2565 vertex $-1 -1 -1 $-1 $2563 $3423 #
-2566 straight-curve $-1 -1 -1 $-1 -949.28956208176646 10.324988369944545 200 -0.97514935430551153 0.22154849761969528 0 I I #
-2567 coedge $-1 -1 -1 $-1 $1801 $1800 $3424 $3425 forward $1803 $-1 #
-2568 point $-1 -1 -1 $-1 -938.51925296592788 7.8780341746939859 200 #
-2569 coedge $-1 -1 -1 $-1 $3426 $1806 $3427 $2574 forward $2268 $-1 #
-2570 coedge $-1 -1 -1 $-1 $1806 $3426 $3390 $3428 forward $2268 $-1 #
-2571 straight-curve $-1 -1 -1 $-1 -510.46426292566878 -86.297221683867974 50 0 0 -1 I I #
-2572 coedge $-1 -1 -1 $-1 $3429 $3427 $3049 $2573 reversed $3430 $-1 #
-2573 edge $-1 -1 -1 $-1 $3419 -27.101551999629049 $1809 -24.101551999629063 $1808 $3431 forward @7 unknown T -511.12890841821144 -89.222669746856397 200 -510.46426292566878 -86.297221683867974 200 #
-2574 edge $-1 -1 -1 $-1 $1809 447.65003290147018 $3432 458.30006355983608 $2569 $1810 forward @7 unknown T -510.46426292566878 -88.656719975832644 200 -500.07889240582932 -86.297221683867974 200 #
-2575 point $-1 -1 -1 $-1 -510.46426292566878 -86.297221683867974 200 #
-2576 coedge $-1 -1 -1 $-1 $1812 $1811 $3433 $3387 forward $1813 $-1 #
-2577 coedge $-1 -1 -1 $-1 $3390 $2518 $3048 $2578 reversed $2528 $-1 #
-2578 edge $-1 -1 -1 $-1 $1814 -1.3694384678515727 $2523 -1.224646799147353e-016 $1811 $3434 forward @7 unknown T -510.46426292039109 -86.297221660638129 100 -509.13497183461629 -80.446325091474691 107.34846932111989 #
-2579 coedge $-1 -1 -1 $-1 $3435 $2591 $1186 $1817 reversed $3436 $3437 #
-2580 point $-1 -1 -1 $-1 -510.46426292039109 -86.297221660638129 107.34846932111986 #
-2581 coedge $-1 -1 -1 $-1 $2501 $1816 $3438 $3351 forward $1189 $-1 #
-2582 coedge $-1 -1 -1 $-1 $3433 $3439 $3435 $2583 forward $3440 $-1 #
-2583 edge $-1 -1 -1 $-1 $3441 1.7721541889465851 $2584 3.141592653589754 $2582 $3442 forward @7 unknown T -937.85460747338516 10.803482237682408 92.651530683692698 -936.5253163928337 16.654378783854867 100 #
-2584 vertex $3443 -1 -1 $-1 $3387 $3444 #
-2585 ellipse-curve $-1 -1 -1 $-1 -938.18693012419044 9.3407586263839733 100 0.97514935432947114 -0.221548497514236 -7.2104599770206152e-027 -1.6616137313567383 -7.3136201574708934 -2.9064477482068507e-013 1 F 1.5707963267948877 F 4.7123889803846986 #
-2586 coedge $-1 -1 -1 $-1 $1818 $3445 $3446 $2999 reversed $1189 $-1 #
-2587 coedge $-1 -1 -1 $-1 $2489 $3447 $2558 $2588 reversed $2746 $-1 #
-2588 edge $-1 -1 -1 $-1 $3000 -46.250000000000043 $2560 50 $1818 $3448 forward @7 unknown T -938.18693021965657 9.3407582061881449 103.74999999999996 -938.18693021965635 9.3407582061882195 200 #
-2589 coedge $-1 -1 -1 $-1 $2988 $1819 $1822 $2592 reversed $1533 $-1 #
-2590 coedge $-1 -1 -1 $-1 $1822 $1821 $2471 $3329 forward $1758 $-1 #
-2591 coedge $-1 -1 -1 $-1 $2579 $3449 $1821 $1824 reversed $3436 $3450 #
-2592 edge $-1 -1 -1 $-1 $3332 5.4071338278154819e-014 $1190 9.368099307720021 $1822 $1810 forward @7 unknown T -946.98990346437836 10.803482237682431 200 -937.85460747338527 12.878970564860669 200 #
-2593 vertex $-1 -1 -1 $-1 $3329 $3451 #
-2594 intcurve-curve $-1 -1 -1 $-1 forward { surfintcur full nubs 3 open 4 
	0 3 4.9740512981545661 2 7.4479062997261654 2 9.9555576101337628 3 
	-937.85460747338527 10.803482237682422 107.3484693163073 
	-939.4522442511111 11.166456408033198 107.60308113843743 
	-941.05181395043348 11.529869727396223 107.85747543033438 
	-943.37049947872322 12.056662154604441 108.45256818153743 
	-944.13116374659603 12.229480836170049 108.68641521294873 
	-945.62665263188353 12.56924757475171 109.26660936122511 
	-946.34711062225449 12.732931614185841 109.6114793343027 
	-947.03866107631984 12.890048022508251 109.98448998623465 
	0.00018706883108470283 
	spline reversed { rotsur 
	intcurve reversed { exactcur full nubs 3 open 3 
	0 3 7.543935954440153 1 15.170530213819609 3 
	-939.84854385554718 2.0271384689130798 99.999999999999716 
	-942.38940730813738 2.2111516904020476 99.999999999999702 
	-947.49897425164045 2.5811943515805353 99.999999999999659 
	-952.29043061642346 0.76586807038867732 99.999999999999559 
	-954.69921218771196 -0.14674057281001751 99.999999999999503 
	0 
	null_surface 
	null_surface 
	nullbs 
	nullbs 
	-1 
	-1 
	I I 
	0 
	0 
	1 7.543935954440153 
	
	-1 
	none F F 1 F 0 } I I 
	-512.88434795558635 -87.285617271869995 100 0.97514935432947114 -0.221548497514236 -7.2104599770206152e-027 
	none F -15.170530213819609 F -0 F 0 F 6.2831853071795862 OPEN PERIODIC NON_SINGULAR NON_SINGULAR 
	0 
	0 
	1 -7.543935954440153 
	0 
	0 
	0 
	} F -11.641438050082819 F -0 F 1.5707963267948877 F 4.7123889803846986 
	plane -723.53439793510381 -37.888874705486366 0 0.22154849761969531 0.97514935430551142 0 -0.97514935430551142 0.22154849761969531 0 forward_v I I I I 
	nubs 3 open 4 
	0 3 4.9740512981545661 3 7.4479062997261654 3 9.9555576101337628 3 
	0 4.5110311182329239 
	-1.6358502916251427 4.5178207648494562 
	-3.2736133012451596 4.5241713674263639 
	-4.9134319037694318 4.5326401213908749 
	-5.7289991764732529 4.5368520742028524 
	-6.5484011345753679 4.5415602178086303 
	-7.3699974145545717 4.5467804202242945 
	-8.2028178453425511 4.5520719378839463 
	-9.0234265419745849 4.5577825227420021 
	-9.8263705549621694 4.5632711984605248 
	
	nullbs 
	-1 
	-1 
	I I 
	0 
	0 
	1 7.6226650188105145 
	
	-1 
	none F } I I #
-2595 coedge $-1 -1 -1 $-1 $3342 $2495 $1827 $2596 reversed $1739 $-1 #
-2596 edge $-1 -1 -1 $-1 $2598 0 $2601 11.044779005682734 $1827 $3452 forward @7 unknown T -949.28956208176646 7.8780341746939833 0 -938.51925296592788 10.324988369944545 0 #
-2597 coedge $-1 -1 -1 $-1 $3263 $1828 $3342 $3453 forward $2420 $-1 #
-2598 vertex $-1 -1 -1 $-1 $2596 $3454 #
-2599 straight-curve $-1 -1 -1 $-1 -949.28956208176646 10.324988369944545 0 0 0 1 I I #
-2600 coedge $-1 -1 -1 $-1 $1836 $1830 $3455 $3456 forward $1837 $-1 #
-2601 vertex $-1 -1 -1 $-1 $3456 $3457 #
-2602 straight-curve $-1 -1 -1 $-1 -938.51925296592788 7.8780341746939788 50 0 0 1.0000000000000009 I I #
-2603 coedge $-1 -1 -1 $-1 $2719 $3458 $3459 $2604 reversed $2721 $-1 #
-2604 edge $-1 -1 -1 $-1 $2606 -3.1415926535898127 $2612 -1.7721543094322465 $1833 $3460 forward @7 unknown T -512.45819929732943 -95.073565406416648 99.999999999999858 -511.1289084129337 -89.222669723626581 107.34846913557885 #
-2605 coedge $-1 -1 -1 $-1 $3459 $3279 $1200 $1835 forward $1585 $-1 #
-2606 vertex $-1 -1 -1 $-1 $1928 $3461 #
-2607 ellipse-curve $-1 -1 -1 $-1 -510.79658556597286 -87.759945248945627 100 -0.97514935432947791 0.22154849751420641 0 1.6616137313565189 7.3136201574709423 -9.1848509936049724e-016 1 I I #
-2608 coedge $-1 -1 -1 $-1 $3277 $2730 $3279 $2609 reversed $3462 $-1 #
-2609 edge $-1 -1 -1 $-1 $3283 -50.000000000000014 $1838 42.651530864421154 $1836 $3463 forward @7 unknown T -511.12890841821144 -89.222669746856425 -2.8421709430404007e-014 -511.1289084129337 -89.222669723626581 92.651530864421161 #
-2610 face $3464 -1 -1 $-1 $1935 $1837 $19 $-1 $468 forward single T -938.51925297115429 -89.222669746856425 -2.8421709430404007e-014 -511.1289084129337 7.8780341746939859 92.651530864421161 F #
-2611 point $-1 -1 -1 $-1 -511.1289084129337 -89.222669723626581 92.651530864421147 #
-2612 vertex $-1 -1 -1 $-1 $3465 $3466 #
-2613 cface_ptr-ct-attrib $-1 -1 $-1 $-1 $1841 1 1 1 1 1 1 1 1 1 1 1 1 0 1 0 1 1 1 $-1 $3370 #
-2614 cface $-1 -1 $-1 $29 $1212 0 #
-2615 cface $-1 -1 $2076 $305 $1437 0 #
-2616 coedge $-1 -1 -1 $-1 $3467 $3468 $3469 $2824 forward $1845 $-1 #
-2617 straight-curve $-1 -1 -1 $-1 -257.93962811515399 -42.662741827251736 0 -0.97514935442035644 -0.22154849711420332 0 I I #
-2618 cface_ptr-ct-attrib $-1 -1 $-1 $-1 $1850 1 1 1 1 1 1 1 1 1 1 1 1 0 1 0 1 1 1 $-1 $3094 #
-2619 loop $-1 -1 -1 $-1 $-1 $2925 $1850 T -461.66001143160827 -91.887904446607251 107.35476959927108 -34.572730442010581 6.5467387112595468 200 periphery $488 F #
-2620 coedge $-1 -1 -1 $-1 $3470 $2623 $2627 $3471 reversed $1851 $-1 #
-2621 coedge $-1 -1 -1 $-1 $1852 $1857 $1859 $2634 reversed $1218 $-1 #
-2622 coedge $-1 -1 -1 $-1 $1854 $1853 $3472 $3473 forward $767 $-1 #
-2623 coedge $-1 -1 -1 $-1 $2620 $3474 $1853 $2624 forward $1851 $-1 #
-2624 edge $-1 -1 -1 $-1 $3475 -3.9334781646834633e-012 $2628 11.070853026173893 $1853 $1271 forward @7 unknown T -473.11268751238788 -91.448855731871788 0 -462.32466016024262 -88.962442134353452 0 #
-2625 coedge $-1 -1 -1 $-1 $3476 $1869 $1854 $2626 reversed $1622 $-1 #
-2626 edge $-1 -1 -1 $-1 $3477 0 $2629 10.795030997150443 $1854 $2743 forward @7 unknown T -473.11268751238788 -91.448855731885175 92.650850685629138 -462.32466016024256 -88.962442134353452 92.657972206659053 #
-2627 coedge $-1 -1 -1 $-1 $1855 $3478 $2741 $3471 forward $690 $-1 #
-2628 vertex $-1 -1 -1 $-1 $1947 $3479 #
-2629 vertex $-1 -1 -1 $-1 $1948 $3480 #
-2630 straight-curve $-1 -1 -1 $-1 -462.32466016024262 -88.962442134353452 49.999999999999993 0 -0 1 I I #
-2631 straight-curve $-1 -1 -1 $-1 -473.11268751232251 -91.448855731870907 200 0.97445312719576938 0.22459096798042832 0 I I #
-2632 coedge $-1 -1 -1 $-1 $1859 $2738 $3481 $2823 forward $799 $-1 #
-2633 coedge $-1 -1 -1 $-1 $3482 $2126 $2621 $2634 forward $1443 $-1 #
-2634 edge $-1 -1 -1 $-1 $2818 -26.631560383168356 $1861 -25.131553077111779 $2633 $3483 forward @7 unknown T -35.237379170644886 8.0094698673864464 200 -34.905054806327719 9.4722010235133354 200 #
-2635 coedge $-1 -1 -1 $-1 $2322 $1860 $2317 $3117 forward $2125 $-1 #
-2636 coedge $-1 -1 -1 $-1 $1860 $2322 $3482 $3484 forward $2125 $-1 #
-2637 point $-1 -1 -1 $-1 -35.237379170644886 9.4722010235133354 200 #
-2638 cface $-1 -1 $3485 $607 $2662 0 #
-2639 cface $-1 -1 $3486 $607 $1225 0 #
-2640 coedge $-1 -1 -1 $-1 $1866 $2685 $3487 $3488 reversed $1226 $-1 #
-2641 edge $-1 -1 -1 $-1 $1906 1.7679098605069949 $3489 3.1415926535897745 $1866 $3490 forward @7 unknown T -461.66001143160827 -97.769228319614825 100.00000000000013 -460.32380743454814 -91.887904446606825 107.35476959927108 #
-2642 edge $3491 -1 -1 $-1 $2324 -2.140966796875106 $1879 436.14096679687509 $1867 $3492 forward @7 unknown T -463.64703489126151 -83.141988003309692 99.999999999999986 -36.256690293210795 13.958715696692352 99.999999999999986 #
-2643 coedge $-1 -1 -1 $-1 $1869 $3476 $3493 $3494 forward $1622 $-1 #
-2644 ellipse-curve $-1 -1 -1 $-1 -461.98542116290463 -90.455608161462152 99.999999999999986 0.97514935442035655 0.22154849711420266 0 -1.6616137283564905 7.3136201581525322 -1.8369701987209941e-015 1 I I #
-2645 coedge $-1 -1 -1 $-1 $1871 $1997 $2924 $3495 reversed $1998 $-1 #
-2646 vertex $-1 -1 -1 $-1 $1874 $3496 #
-2647 ellipse-curve $-1 -1 -1 $-1 -9.5702459181298991 12.330597554411455 99.999999999999986 0.48620180227917376 -0.87384655830442182 1.8877348773983921e-014 -23.363216918324021 -12.999122173999822 1.4749823102743595e-013 0.28051998190980182 I I #
-2648 coedge $-1 -1 -1 $-1 $2805 $1873 $2928 $3497 reversed $2650 $-1 #
-2649 coedge $-1 -1 -1 $-1 $1873 $2805 $1310 $1990 reversed $2650 $-1 #
-2650 loop $-1 -1 -1 $-1 $-1 $2648 $2124 T -34.572730442010972 -0.66852461961280429 92.499949986277784 -24.826271865296654 8.6148687261680124 100.00000000000013 periphery $773 F #
-2651 point $-1 -1 -1 $-1 -24.867566414026399 3.8192808656111428 94.331229356893772 #
-2652 integer_attrib-name_attrib-gen-attrib $-1 -1 $3498 $-1 $1879 2 4 2 1 1 1 1 1 1 1 1 1 1 1 0 1 1 1 @16 SKETCH_ENTITY_ID 300000 #
-2653 point $-1 -1 -1 $-1 -36.256690293210795 13.958715696692352 99.999999999999986 #
-2654 cface $-1 -1 $3499 $780 $2315 0 #
-2655 face $3500 -1 -1 $-1 $495 $3501 $19 $-1 $35 reversed single T -541.0674672682502 -168.91519385485347 0 -445.30507486698957 -39.938528227479516 0 F #
-2656 loop $-1 -1 -1 $-1 $-1 $3502 $1238 T -502.67948681345922 -139.74620195968402 200 -470.45564624647864 -56.240023046858404 200 hole $263 F #
-2657 coedge $-1 -1 -1 $-1 $3503 $3504 $2681 $3505 forward $1884 $-1 #
-2658 cface $-1 -1 $3506 $780 $2425 0 #
-2659 cface_ptr-ct-attrib $-1 -1 $-1 $-1 $1886 1 1 1 1 1 1 1 1 1 1 1 1 0 1 0 1 1 1 $2422 $1239 #
-2660 spline-surface $-1 -1 -1 $-1 forward { ref 87 } F -16.937929483557706 F -16.063021745069232 F 92.642558078305214 F 107.35744192169476 #
-2661 cface_ptr-ct-attrib $-1 -1 $-1 $-1 $1887 1 1 1 1 1 1 1 1 1 1 1 1 0 1 0 1 1 1 $-1 $1241 #
-2662 face $3507 -1 -1 $-1 $3508 $3509 $19 $-1 $773 forward single T -471.87412977347049 -97.769228319614825 92.645230400728906 -460.32380743454814 -91.887904446606811 100.00000000000013 F #
-2663 loop $-1 -1 -1 $-1 $-1 $3510 $1887 T -471.87370926970181 -94.241947160512126 0 -461.66001143160827 -91.887904446607223 92.65183929588099 periphery $488 F #
-2664 cface $-1 -1 $3511 $1663 $1244 0 #
-2665 cface_ptr-ct-attrib $-1 -1 $-1 $-1 $1890 1 1 1 1 1 1 1 1 1 1 1 1 0 1 0 1 1 1 $-1 $3512 #
-2666 face $3513 -1 -1 $-1 $2859 $3514 $19 $-1 $179 forward single T -473.11268751238788 -91.448855731885175 107.34202779334092 -462.32466016024256 -88.962442134353438 200 F #
-2667 loop $-1 -1 -1 $-1 $-1 $3515 $1890 T -510.46426292566878 -88.656719975832644 0 -500.07889240029635 -86.297221660638115 92.651530678880107 periphery $291 F #
-2668 coedge $-1 -1 -1 $-1 $3516 $3517 $3518 $3241 reversed $1891 $-1 #
-2669 edge $-1 -1 -1 $-1 $3519 -1.3722480257267202 $2238 -1.3694384041660008 $1892 $3520 forward @7 unknown T -1454.3702749153672 -86.490636396647758 92.647345351865084 -1454.1933722868469 -86.471623718635655 92.651530774408457 #
-2670 coedge $-1 -1 -1 $-1 $1894 $1893 $3510 $3521 forward $784 $-1 #
-2671 coedge $-1 -1 -1 $-1 $3522 $3523 $1893 $2672 reversed $3524 $-1 #
-2672 edge $-1 -1 -1 $-1 $2676 9.1551699863491507 $3525 447.33967637551001 $1893 $3526 forward @7 unknown T -461.66001143160827 -91.887904446607251 92.500678258315048 -34.572730442010574 6.5467387112595423 92.645230400728906 #
-2673 coedge $-1 -1 -1 $-1 $2741 $1941 $1894 $2674 reversed $817 $-1 #
-2674 edge $-1 -1 -1 $-1 $3527 10.48146653034609 $2675 448.76553486583111 $1894 $2809 forward @7 unknown T -461.66001143160827 -91.887904446607223 0 -34.572730442010595 6.5467387112595361 0 #
-2675 vertex $-1 -1 -1 $-1 $2007 $3528 #
-2676 vertex $-1 -1 -1 $-1 $2672 $3529 #
-2677 straight-curve $-1 -1 -1 $-1 -34.572730442010581 6.5467387112595468 49.999999999999993 0 0 1 I I #
-2678 coedge $-1 -1 -1 $-1 $3530 $3531 $3532 $2679 reversed $3115 $-1 #
-2679 edge $-1 -1 -1 $-1 $2686 107.348160704119 $2683 200 $3532 $3533 forward @7 unknown T -471.87370926970181 -94.241947160512126 107.348160704119 -471.87370926970181 -94.241947160512112 200 #
-2680 coedge $-1 -1 -1 $-1 $3534 $1898 $1903 $2691 reversed $2682 $-1 #
-2681 coedge $-1 -1 -1 $-1 $1898 $3534 $3531 $3505 reversed $2682 $-1 #
-2682 loop $-1 -1 -1 $-1 $-1 $2680 $2119 T -473.11268751238805 -94.241947160512183 200 -461.66001143160827 -88.962442134353438 200 periphery $263 F #
-2683 vertex $-1 -1 -1 $-1 $2679 $3535 #
-2684 straight-curve $-1 -1 -1 $-1 -471.87370926970181 -94.241947160512112 200 -0.97445312719576938 -0.2245909679804283 -0 I I #
-2685 coedge $-1 -1 -1 $-1 $2640 $1900 $3536 $3537 reversed $1226 $-1 #
-2686 vertex $-1 -1 -1 $-1 $2679 $3538 #
-2687 intcurve-curve $-1 -1 -1 $-1 forward { exactcur full nurbs 2 open 2 
	0 2 457.97222752964097 2 
	-471.87370926970135 -94.241947160512026 107.34816070411898 1 
	-251.01415150565097 -43.338460392808258 107.49270944614338 0.99539811358482444 
	-25.601269526943724 8.6144719196405788 107.49965315895304 1 
	0 
	null_surface 
	null_surface 
	nullbs 
	nullbs 
	-1 
	-1 
	I I 
	0 
	0 
	0 
	
	-1 
	none F F 1 F 0 } I I #
-2688 coedge $-1 -1 -1 $-1 $3478 $1902 $3523 $3539 forward $690 $-1 #
-2689 coedge $-1 -1 -1 $-1 $3523 $3540 $1866 $2641 forward $3524 $-1 #
-2690 coedge $-1 -1 -1 $-1 $2923 $3482 $2680 $2691 forward $1443 $-1 #
-2691 edge $-1 -1 -1 $-1 $3124 26.49948656526719 $1905 29.499501177380345 $2690 $3541 forward @7 unknown T -462.32466016024262 -91.887904446607223 200 -461.66001143160827 -88.962442134353438 200 #
-2692 coedge $-1 -1 -1 $-1 $2925 $1904 $3540 $2695 forward $2619 $-1 #
-2693 coedge $-1 -1 -1 $-1 $1904 $2925 $2923 $3542 forward $2619 $-1 #
-2694 point $-1 -1 -1 $-1 -461.66001143160827 -91.887904446607223 200 #
-2695 edge $-1 -1 -1 $-1 $1906 10.632551154130967 $2926 448.81705754329181 $2692 $2687 forward @7 unknown T -461.66001143160827 -91.887904446607251 107.35476959927108 -34.572730442010581 6.5467387112595414 107.49932174168492 #
-2696 point $-1 -1 -1 $-1 -461.66001143160827 -91.887904446607251 107.35476959927108 #
-2697 coedge $-1 -1 -1 $-1 $3543 $1908 $3544 $3545 forward $301 $3546 #
-2698 coedge $-1 -1 -1 $-1 $3547 $3548 $3549 $2699 reversed $2663 $-1 #
-2699 edge $-1 -1 -1 $-1 $2704 0 $3550 92.651839295880976 $1908 $3533 forward @7 unknown T -471.87370926970181 -94.241947160512126 0 -471.87370926970181 -94.241947160512112 92.651839295880976 #
-2700 pcurve $-1 -1 -1 $-1 0 forward { exppc nubs 1 open 2 
	0 1 200 1 
	71.25232513080671 0 
	71.25232513080671 200 
	0 
	-1 
	spline forward { ref 6 } I I I I 
	} 0 0 #
-2701 coedge $-1 -1 -1 $-1 $3551 $1909 $1913 $2710 reversed $2703 $-1 #
-2702 coedge $-1 -1 -1 $-1 $1909 $3552 $3553 $3554 reversed $2703 $-1 #
-2703 loop $-1 -1 -1 $-1 $-1 $2702 $2655 T -541.0674672682502 -168.91519385485347 0 -445.30507486698957 -39.938528227479516 0 periphery $35 T #
-2704 vertex $-1 -1 -1 $-1 $3555 $3556 #
-2705 intcurve-curve $-1 -1 -1 $-1 forward { exactcur full nubs 3 open 11 
	16.063021745069232 3 22.264660400028966 1 28.514660400028966 1 33.668542432051041 1 37.040863333989648 1 
	42.500569721082627 1 48.95571531384266 1 56.014896437397681 1 62.644758265809841 1 68.467094991240131 1 
	71.25232513080671 3 
	-502.20164839474177 -91.229714848749865 0 
	-508.11202514949082 -97.719532952991599 0 
	-522.37957389194298 -104.37659051700381 0 
	-541.0674672682502 -123.63026716682705 0 
	-534.46129966398132 -145.1746544739546 0 
	-521.02021289690481 -157.95765981585907 0 
	-502.5605057996172 -168.91519385485347 0 
	-476.16047464629429 -164.39389749089176 0 
	-452.28240521840564 -149.51519897200725 0 
	-445.30507486698957 -120.13575417764136 0 
	-459.0625588435982 -103.69065945529032 0 
	-469.96650973585167 -97.092785674028491 0 
	-471.87370926973279 -94.241947160467305 0 
	0 
	null_surface 
	null_surface 
	nullbs 
	nullbs 
	-1 
	-1 
	I I 
	0 
	0 
	9 22.264660400028966 28.514660400028966 33.668542432051041 37.040863333989648 42.500569721082627 48.95571531384266 56.014896437397681 62.644758265809841 68.467094991240131 
	
	-1 
	none F F 1 F 0 } I I #
-2706 coedge $-1 -1 -1 $-1 $3557 $1912 $3558 $2716 forward $1915 $-1 #
-2707 edge $-1 -1 -1 $-1 $2722 92.6473454455801 $1264 107.35265455441993 $1932 $3559 forward @7 unknown T -502.20164839474177 -91.229714848749865 92.647345445580072 -502.20164839474177 -91.229714848749865 107.3526545544199 #
-2708 coedge $-1 -1 -1 $-1 $1913 $3393 $2514 $3378 reversed $1915 $-1 #
-2709 coedge $-1 -1 -1 $-1 $3276 $2428 $2701 $2710 forward $1120 $-1 #
-2710 edge $-1 -1 -1 $-1 $3560 17.853760756505359 $1916 21.189385975939032 $2709 $3561 forward @7 unknown T -502.20164839474182 -91.229714848749865 0 -500.07889240582932 -88.656719975832615 0 #
-2711 coedge $-1 -1 -1 $-1 $1914 $2732 $3276 $3562 forward $2712 $-1 #
-2712 loop $-1 -1 -1 $-1 $-1 $1930 $3373 T -502.37855102326216 -91.229714848749865 0 -502.20164839474171 -91.210702170737818 92.651530869481903 periphery $3375 F #
-2713 plane-surface $-1 -1 -1 $-1 -501.1402704002856 -89.943217412291233 200 -0.77136809553024865 0.63638923717960316 0 0.63638923717960316 0.77136809553024865 -0 forward_v I I I I #
-2714 point $-1 -1 -1 $-1 -502.20164839474177 -91.229714848749865 0 #
-2715 coedge $-1 -1 -1 $-1 $1918 $3532 $3504 $3563 forward $301 $3564 #
-2716 edge $-1 -1 -1 $-1 $2722 107.3526545544199 $3565 200 $3558 $1917 forward @7 unknown T -502.20164839474177 -91.229714848749865 107.3526545544199 -502.20164839474177 -91.229714848749865 200 #
-2717 pcurve $-1 -1 -1 $-1 0 forward { ref 51 } 0 0 #
-2718 coedge $-1 -1 -1 $-1 $3458 $1919 $3566 $3567 reversed $2721 $-1 #
-2719 coedge $-1 -1 -1 $-1 $1919 $2603 $1922 $2724 reversed $2721 $-1 #
-2720 coedge $-1 -1 -1 $-1 $1932 $1924 $1255 $1920 reversed $1933 $3568 #
-2721 loop $-1 -1 -1 $-1 $-1 $2603 $2737 T -512.45819929732943 -95.073565406416648 99.999999999999858 -502.20107313357857 -89.222669723626581 107.35322981558312 periphery $173 F #
-2722 vertex $-1 -1 -1 $-1 $2716 $3569 #
-2723 intcurve-curve $-1 -1 -1 $-1 forward { ref 52 } I I #
-2724 edge $-1 -1 -1 $-1 $1926 -0.920730462625724 $2606 -3.5123047724243583e-016 $1922 $2729 forward @7 unknown T -512.45819929732932 -95.073565406416648 99.999999999999858 -504.75587212516189 -93.787331971082168 105.97032952541882 #
-2725 pcurve $-1 -1 -1 $-1 0 reversed { exppc nubs 3 open 2 
	-12.947268626133352 3 -0.90660957527546948 3 
	-16.933098221283132 93.979670474571094 
	-16.9330982212831 97.993223491523722 
	-16.933098221283043 102.00677650847635 
	-16.933098221283011 106.02032952542898 
	9.9999999999999994e-012 
	-1 
	spline forward { ref 87 } I I I I 
	} 0 0 #
-2726 face $3570 -1 -1 $-1 $3391 $1925 $19 $-1 $2727 reversed single T -512.45819929732943 -95.073565406416634 94.029670474570992 -504.75587212515154 -93.787331971071865 105.97032952542884 F #
-2727 plane-surface $-1 -1 -1 $-1 -506.59561201011473 -94.094555346491859 92.500000000000043 -0.16471199560090177 0.98634170473785032 1.7858614204141544e-014 -0.9863417047378501 -0.16471199560090186 -7.3170622519002439e-015 forward_v I I I I #
-2728 point $-1 -1 -1 $-1 -504.75587212516194 -93.787331971082168 105.97032952541882 #
-2729 ellipse-curve $-1 -1 -1 $-1 -492.9468392393689 -91.815308114245738 100 0.16471199560090177 -0.98634170473785032 -1.7858614204141544e-014 -19.511360057960335 -3.2582572921708985 -1.4474277573133768e-013 0.37914131888082503 I I #
-2730 coedge $-1 -1 -1 $-1 $2608 $3571 $1929 $2731 forward $3462 $-1 #
-2731 edge $-1 -1 -1 $-1 $2733 -229.18480115567002 $1838 -220.21145019531266 $2730 $1199 forward @7 unknown T -511.1289084129337 -91.210702170737818 92.651530864421147 -502.37855101776938 -89.222669723626581 92.651530869481888 #
-2732 coedge $-1 -1 -1 $-1 $2711 $1930 $3571 $3572 reversed $2712 $-1 #
-2733 vertex $-1 -1 -1 $-1 $2731 $3573 #
-2734 ellipse-curve $-1 -1 -1 $-1 -489.52991489421453 -92.591614278452653 100 0.10685998882124589 0.99427407830493264 -0 64.243160118546101 -6.904558332460037 -9.1848509978565757e-016 0.11607547906308707 I I #
-2735 pcurve $-1 -1 -1 $-1 0 forward { exppc nubs 1 open 2 
	0 1 2648.6011682035728 1 
	-16.063021745069232 0 
	-16.063021745069232 2648.6011682035728 
	0 
	-1 
	spline forward { ref 87 } I I I I 
	} 0 0 #
-2736 cface_ptr-ct-attrib $-1 -1 $-1 $-1 $1935 1 1 1 1 1 1 1 1 1 1 1 1 0 1 0 1 1 1 $-1 $1755 #
-2737 face $3574 -1 -1 $-1 $2109 $2721 $19 $-1 $173 forward single T -512.45819929732943 -95.073565406416648 99.999999999999858 -502.20107313357857 -89.222669723626581 107.35322981558312 F #
-2738 coedge $-1 -1 -1 $-1 $2632 $1940 $3575 $3576 forward $799 $-1 #
-2739 coedge $-1 -1 -1 $-1 $3577 $2132 $3468 $2740 forward $2934 $-1 #
-2740 edge $-1 -1 -1 $-1 $2134 5.0947424841657707 $3578 6.2831853071795862 $2739 $2936 forward @7 unknown T -35.425883429032538 8.0094698673864428 96.520790868516755 -34.905054806327733 10.301905617616017 99.999999999999986 #
-2741 coedge $-1 -1 -1 $-1 $1942 $2673 $2620 $3471 forward $817 $-1 #
-2742 point $-1 -1 -1 $-1 -34.905054806327719 8.0094698673864464 7.1054273576010019e-015 #
-2743 intcurve-curve $-1 -1 -1 $-1 forward { exactcur full nurbs 2 open 2 
	0 2 457.44392051323206 2 
	-473.11268751238447 -91.448855731885175 92.650850685629138 1 
	-243.31125412325807 -38.484454543417343 92.80074613105559 0.99502210434588012 
	-27.355243983743918 11.288867543403349 93.093633317442936 1 
	0 
	null_surface 
	null_surface 
	nullbs 
	nullbs 
	-1 
	-1 
	I I 
	0 
	0 
	0 
	
	-1 
	none F F 1 F 0 } I I #
-2744 cface_ptr-ct-attrib $-1 -1 $-1 $-1 $1949 1 1 1 1 1 1 1 1 1 1 1 1 0 1 0 1 1 1 $-1 $1970 #
-2745 cface_ptr-ct-attrib $-1 -1 $-1 $-1 $1951 1 1 1 1 1 1 1 1 1 1 1 1 0 1 0 1 1 1 $1531 $1788 #
-2746 loop $-1 -1 -1 $-1 $-1 $2489 $1951 T -948.13973277391915 9.3407582061881449 0 -938.18693021965635 11.601979466462321 200 periphery $2747 F #
-2747 plane-surface $-1 -1 -1 $-1 -938.18693021965657 9.3407582061881982 200 0.22154849751420116 0.97514935432947913 0 0 0 1 forward_v I I I I #
-2748 cface_ptr-ct-attrib $-1 -1 $-1 $-1 $1954 1 1 1 1 1 1 1 1 1 1 1 1 0 1 0 1 1 1 $-1 $3506 #
-2749 face $3579 -1 -1 $-1 $3580 $3581 $19 $-1 $3582 forward single T -979.79217809875092 -23.225196190499801 0 -947.56833753177034 60.280982722325817 200 F #
-2750 loop $-1 -1 -1 $-1 $-1 $3583 $1954 T -502.67948681345922 -139.74620195968402 0 -470.45564624647864 -56.240023046858404 200 periphery $2751 F #
-2751 spline-surface $-1 -1 -1 $-1 forward { sumsur 
	intcurve reversed { exactcur full nubs 3 periodic 16 
	0 3 0.94915849819352271 1 3.1225140109752947 1 4.7759925994484949 1 8.4086394486057436 1 
	11.676545524638625 1 14.833375880883722 1 19.50733197096563 1 24.663990431796002 1 27.895702191696561 1 
	32.321299590062054 1 34.918279313422666 1 37.424075469678314 1 40.232555414585441 1 42.702727427122575 1 
	43.669713648290013 3 
	-477.06359710156238 -66.077307600593116 0 
	-477.46716863760713 -64.87783550315757 0 
	-479.20156867063361 -61.23572666777735 0 
	-486.37773508281452 -56.240023046858404 0 
	-493.70347545942377 -66.616707338258749 0 
	-485.84373181546084 -76.860347154159228 0 
	-486.10425097987638 -91.947232115609893 0 
	-499.79201389026423 -100.6441673262139 0 
	-502.67948681345922 -118.85286119502157 0 
	-491.02757366181856 -139.74620195968402 0 
	-470.45564624647864 -126.95812475125851 0 
	-482.26084249563218 -113.10474303454609 0 
	-481.47412270959387 -100.20663883859706 0 
	-475.98505144291948 -90.450196715880423 0 
	-480.69541071692061 -79.751034981673882 0 
	-475.67496972386994 -71.949648397366502 0 
	-476.6524454178832 -67.299308976656761 0 
	-477.06359710156238 -66.077307600593116 0 
	0 
	null_surface 
	null_surface 
	nullbs 
	nullbs 
	-1 
	-1 
	I I 
	0 
	1 0
[truncated: 428,310 more chars]
