# Supplementary material for: Effects of multiple vein microjoints on the mechanical behaviour of dragonfly wings: numerical modelling
Source: R Soc Open Sci. 2016 Mar 23;3(3):150610. doi: 10.1098/rsos.150610 (PMC4821260; doi:10.1098/rsos.150610)
Supplement: Model S1: The FE model of vein joint combination Group 1. Model S2: The FE model of vein joint combination Group 2. Model S3: The FE model of vein joint combination Group3. Model S4: The FE model of vein joint combination Group 4. Model S5: The FE model of vein joint combination Group 5. [file rsos150610supp3.zip › rsos150610supp5.sat]

2000 0 9 0           
34 Abaqus, Inc. - Abaqus 6.14-2 - 230 12 ACIS 23.0 NT 24 Wed Jan 20 16:35:01 2016 
1 9.9999999999999995e-007 1e-010 
-0 body $9 -1 -1 $-1 $-1 $-1 $-1 F #
-1 body $10 -1 -1 $-1 $-1 $-1 $-1 F #
-2 body $11 -1 -1 $-1 $-1 $-1 $-1 F #
-3 body $12 -1 -1 $-1 $-1 $-1 $-1 F #
-4 body $13 -1 -1 $-1 $-1 $-1 $-1 F #
-5 body $14 -1 -1 $-1 $-1 $-1 $-1 F #
-6 body $15 -1 -1 $-1 $-1 $-1 $-1 F #
-7 body $16 -1 -1 $-1 $-1 $-1 $17 F #
-8 body $18 -1 -1 $-1 $19 $-1 $20 T -1791.5073272063182 -172.52078467516515 -2.8421709430404007e-014 823.83008987850098 89.449974617495258 200.00000000000006 #
-9 string_attrib-name_attrib-gen-attrib $-1 -1 $-1 $-1 $0 2 1 1 1 1 1 1 1 1 1 1 1 1 1 0 1 1 1 @18 HKS_ATTRIB_BODY_ID @1 1 #
-10 string_attrib-name_attrib-gen-attrib $-1 -1 $-1 $-1 $1 2 1 1 1 1 1 1 1 1 1 1 1 1 1 0 1 1 1 @18 HKS_ATTRIB_BODY_ID @1 1 #
-11 string_attrib-name_attrib-gen-attrib $-1 -1 $-1 $-1 $2 2 1 1 1 1 1 1 1 1 1 1 1 1 1 0 1 1 1 @18 HKS_ATTRIB_BODY_ID @1 1 #
-12 string_attrib-name_attrib-gen-attrib $-1 -1 $-1 $-1 $3 2 1 1 1 1 1 1 1 1 1 1 1 1 1 0 1 1 1 @18 HKS_ATTRIB_BODY_ID @1 1 #
-13 string_attrib-name_attrib-gen-attrib $-1 -1 $-1 $-1 $4 2 1 1 1 1 1 1 1 1 1 1 1 1 1 0 1 1 1 @18 HKS_ATTRIB_BODY_ID @1 1 #
-14 string_attrib-name_attrib-gen-attrib $-1 -1 $-1 $-1 $5 2 1 1 1 1 1 1 1 1 1 1 1 1 1 0 1 1 1 @18 HKS_ATTRIB_BODY_ID @1 1 #
-15 string_attrib-name_attrib-gen-attrib $-1 -1 $-1 $-1 $6 2 1 1 1 1 1 1 1 1 1 1 1 1 1 0 1 1 1 @18 HKS_ATTRIB_BODY_ID @1 1 #
-16 string_attrib-name_attrib-gen-attrib $-1 -1 $-1 $-1 $7 2 1 1 1 1 1 1 1 1 1 1 1 1 1 0 1 1 1 @18 HKS_ATTRIB_BODY_ID @1 1 #
-17 transform $-1 -1 1 0 0 0 1 0 0 0 1 0 0 0 1 no_rotate no_reflect no_shear #
-18 string_attrib-name_attrib-gen-attrib $-1 -1 $21 $-1 $8 2 1 1 1 1 1 1 1 1 1 1 1 1 1 0 1 1 1 @18 HKS_ATTRIB_BODY_ID @1 1 #
-19 lump $22 -1 -1 $-1 $-1 $23 $8 T -1791.5073272063182 -172.52078467516515 -2.8421709430404007e-014 823.83008987850098 89.449974617495258 200.00000000000006 #
-20 transform $-1 -1 1 0 0 0 1 0 0 0 1 0 0 0 1 no_rotate no_reflect no_shear #
-21 string_attrib-name_attrib-gen-attrib $-1 -1 $-1 $18 $8 2 1 1 1 1 1 1 1 1 1 1 1 1 1 0 1 1 1 @18 HKS_ATTRIB_BODY_ID @1 1 #
-22 cell_ptr-ct-attrib $-1 -1 $-1 $-1 $19 1 1 1 1 1 1 1 1 1 1 1 1 0 1 0 1 1 1 $24 $-1 auto #
-23 shell $-1 -1 -1 $-1 $-1 $-1 $25 $-1 $19 T -1791.5073272063182 -172.52078467516515 -2.8421709430404007e-014 823.83008987850098 89.449974617495258 200.00000000000006 #
-24 cell3d-cell $-1 -1 $26 $19 $-1 1 $27 #
-25 face $28 -1 -1 $-1 $29 $30 $23 $-1 $31 reversed single T 431.26401629048229 -89.396889162016009 92.734278666298039 442.86543024448576 -82.658487030228841 107.26577653448476 F #
-26 cell3d-cell $-1 -1 $32 $19 $-1 1 $33 #
-27 cshell $-1 -1 $-1 $34 $24 #
-28 cface_ptr-ct-attrib $-1 -1 $-1 $-1 $25 1 1 1 1 1 1 1 1 1 1 1 1 0 1 0 1 1 1 $-1 $35 #
-29 face $36 -1 -1 $-1 $37 $38 $23 $-1 $39 reversed single T 432.10442083534895 -89.40556786971203 92.734509984882195 436.15524373145769 -88.485242264975497 92.744658759214289 F #
-30 loop $-1 -1 -1 $-1 $-1 $40 $25 T 431.26401629048229 -89.396889162016009 92.734278666298039 442.86543024448576 -82.658487030228841 107.26577653448476 periphery $31 T #
-31 cone-surface $-1 -1 -1 $-1 438.52514144578436 -91.852243815280573 100 -0.97514935430551009 0.22154849761970069 0 0 0 -7.4999999999400897 1 I I 0 -1 7.4999999999400897 forward I I I I #
-32 cell3d-cell $-1 -1 $41 $19 $-1 1 $42 #
-33 cshell $-1 -1 $-1 $43 $26 #
-34 cface $-1 -1 $44 $27 $45 0 #
-35 cface $-1 -1 $-1 $46 $25 0 #
-36 cface_ptr-ct-attrib $-1 -1 $-1 $-1 $29 1 1 1 1 1 1 1 1 1 1 1 1 0 1 0 1 1 1 $-1 $47 #
-37 face $48 -1 -1 $-1 $49 $50 $23 $-1 $51 forward single T 431.38182391894827 -83.797691310665499 95.972160547151418 431.91261329671238 -82.658487030228841 104.02783945284858 F #
-38 loop $-1 -1 -1 $-1 $-1 $52 $29 T 432.10442083534895 -89.40556786971203 92.734509984882195 436.15524373145769 -88.485242264975497 92.744658759214289 periphery $39 T #
-39 plane-surface $-1 -1 -1 $-1 441.61607998069763 -90.646239425750608 92.820714360103537 0.22154849761969547 0.97514935430551142 0 -0 0 -0.99999999999999956 forward_v I I I I #
-40 coedge $-1 -1 -1 $-1 $53 $54 $55 $56 reversed $30 $-1 #
-41 cell3d-cell $-1 -1 $57 $19 $-1 1 $58 #
-42 cshell $-1 -1 $-1 $59 $32 #
-43 cface $-1 -1 $60 $33 $61 0 #
-44 cface $-1 -1 $62 $27 $63 0 #
-45 face $64 -1 -1 $-1 $63 $65 $23 $-1 $66 forward single T 508.94908287861352 -108.80492535075494 107.45875932434664 511.14947691617573 -94.380229693429243 107.54124067565333 F #
-46 cshell $-1 -1 $-1 $67 $68 #
-47 cface $-1 -1 $69 $46 $29 0 #
-48 cface_ptr-ct-attrib $-1 -1 $-1 $-1 $37 1 1 1 1 1 1 1 1 1 1 1 1 0 1 0 1 1 1 $-1 $70 #
-49 face $71 -1 -1 $-1 $72 $73 $23 $-1 $74 forward single T 429.94063337978781 -88.525499096114601 92.702989031591855 433.52240352852971 -83.703211339684898 96.027839452848568 T 0.2322612063336946 1 14.174946225623257 18.085432223124332 #
-50 loop $-1 -1 -1 $-1 $-1 $75 $37 T 431.38182391894827 -83.797691310665499 95.972160547151418 431.91261329671238 -82.658487030228841 104.02783945284858 periphery $51 F #
-51 cone-surface $-1 -1 -1 $-1 441.30591208403007 -92.011448521778334 92.499999999999986 0 0 0.99999999999999956 -4.4309699523939097 -19.502987086110227 0 0.59999999999999998 I I 0 1 20 forward I I I I #
-52 coedge $-1 -1 -1 $-1 $76 $77 $78 $79 forward $38 $-1 #
-53 coedge $-1 -1 -1 $-1 $80 $40 $81 $82 reversed $30 $-1 #
-54 coedge $-1 -1 -1 $-1 $40 $83 $75 $84 reversed $30 $-1 #
-55 coedge $-1 -1 -1 $-1 $85 $81 $40 $56 forward $86 $87 #
-56 edge $-1 -1 -1 $-1 $88 -1.4980529474338895 $89 -0 $55 $90 forward @7 unknown T 431.27158666578453 -84.635191529354685 103.99971189892824 431.42565898884578 -83.732961187054087 105.1727018942032 #
-57 cell3d-cell $-1 -1 $91 $19 $-1 1 $92 #
-58 cshell $-1 -1 $-1 $93 $41 #
-59 cface $-1 -1 $94 $42 $95 0 #
-60 cface $-1 -1 $96 $33 $97 1 #
-61 face $98 -1 -1 $-1 $99 $100 $23 $-1 $101 reversed single T -985.06272535475432 5.4746345462247774 94.288351875314191 -976.85558577625579 10.07463044403065 105.71164812468589 F #
-62 cface $-1 -1 $102 $27 $103 0 #
-63 face $104 -1 -1 $-1 $105 $106 $23 $-1 $107 reversed single T 508.94908287861352 -108.80635510709618 92.457329558183019 511.15090662880596 -94.378799954129619 92.542670441816952 F #
-64 cface_ptr-ct-attrib $-1 -1 $-1 $-1 $45 1 1 1 1 1 1 1 1 1 1 1 1 0 1 0 1 1 1 $-1 $34 #
-65 loop $-1 -1 -1 $-1 $-1 $108 $45 T 508.94908287861352 -108.80492535075494 107.45875932434664 511.14947691617573 -94.380229693429243 107.54124067565333 periphery $66 F #
-66 plane-surface $-1 -1 -1 $-1 508.41808353843669 -113.2101882019073 107.49999999999999 0 0 1 0.98862551036851509 0.15039813911279948 0 forward_v I I I I #
-67 cface $-1 -1 $109 $46 $110 0 #
-68 cell3d-cell $-1 -1 $111 $19 $-1 1 $46 #
-69 cface $-1 -1 $112 $46 $113 0 #
-70 cface $-1 -1 $114 $46 $37 0 #
-71 cface_ptr-ct-attrib $-1 -1 $-1 $-1 $49 1 1 1 1 1 1 1 1 1 1 1 1 0 1 0 1 1 1 $-1 $114 #
-72 face $115 -1 -1 $-1 $116 $117 $23 $-1 $118 reversed single T -1791.5073272063182 -16.028868322099257 0 -1788.184099742022 -1.4016280075168508 200 F #
-73 loop $-1 -1 -1 $-1 $-1 $119 $49 T 431.24418843761356 -88.491241387098654 92.734278666298039 432.13002847122164 -83.705409835119596 96.027839452848568 periphery $74 F #
-74 spline-surface $-1 -1 -1 $-1 reversed { rbblnsur @11 blendsupsur plane 438.84562387426445 -82.217279359519779 92.499999999999986 0 0 -0.99999999999999956 -0.97514935430551142 0.22154849761969547 0 reverse_v I I I I null_curve nullbs 419.14266320258923 -76.721242538230825 92.499999999999986 
	@11 blendsupsur cone 441.30591208403007 -92.011448521778334 92.499999999999986 0 0 0.99999999999999956 -4.4309699523939097 -19.502987086110227 0 0.59999999999999998 I I 0 1 20 forward I I I I null_curve nubs 3 open 14 
	-8.6602498203100797 3 -8.0584825171168877 3 -5.092932441802267 3 -2.5544319777299322 3 -2.2114077916130808 3 
	-1.6363379920542975 3 -1.4775018323150466 3 0 3 1.700808394613889 3 4.8122737134148137 3 
	11.106918385650513 3 20.784950237434131 3 25.045603925725615 3 29.796764904258154 3 
	0.17499999999999999 -4.0002261367913032 
	0.17499999999999999 -3.98605985427738 
	0.17499999999999999 -3.9716802244247478 
	0.17499999999999999 -3.9570608194346075 
	0.17499999999999999 -3.8850154003174326 
	0.17499999999999999 -3.8070974909721138 
	0.17499999999999999 -3.7172976781121827 
	0.17499999999999999 -3.6404293532384715 
	0.17499999999999999 -3.5534380105385726 
	0.17499999999999999 -3.446266890404492 
	0.17499999999999999 -3.4317849997058198 
	0.17499999999999999 -3.4168925193345325 
	0.17499999999999999 -3.4015759839782973 
	0.17499999999999999 -3.3758982700626823 
	0.17499999999999999 -3.3489372113086575 
	0.17499999999999999 -3.3208005067471529 
	0.17499999999999999 -3.3130290569097656 
	0.17499999999999999 -3.3051642717956708 
	0.17499999999999999 -3.2972135066491211 
	0.17499999999999999 -3.2232550950908316 
	0.17499999999999999 -3.1390046803773601 
	0.17499999999999999 -3.0608611071531233 
	0.17499999999999999 -2.9709070763573311 
	0.17499999999999993 -2.8883161851752592 
	0.17499999999999993 -2.8182129741917823 
	0.17499999999999993 -2.6899658945075418 
	0.17499999999999993 -2.5900299271524045 
	0.17499999999999993 -2.5018829482556719 
	0.17499999999999993 -2.3235573510737577 
	0.17499999999999993 -2.1837153899142514 
	0.17499999999999993 -2.0536573702678544 
	0.17499999999999993 -1.8536928413295322 
	0.17499999999999993 -1.6748605197308981 
	0.17499999999999993 -1.4941778286512581 
	0.17499999999999993 -1.4146341377491638 
	0.17499999999999999 -1.334290683609521 
	0.17499999999999999 -1.251319037546456 
	0.17499999999999999 -1.1587952897978975 
	0.17499999999999999 -1.0624996772966051 
	0.17499999999999999 -0.95754117314091758 
	419.14266320258923 -76.721242538230825 92.499999999999986 
	43 1e-008 
	intcurve forward { exactcur full nubs 5 open 60 
	-8.2159279471555777 5 -8.0584825171168877 4 -7.3170949982882325 3 -6.5757074794595773 3 -5.8343199606309222 3 
	-5.463626201216595 3 -5.092932441802267 4 -4.4583073257841832 3 -3.8236822097660994 3 -3.5063696517570575 3 
	-3.1890570937480156 3 -2.8717445357389737 3 -2.5544319777299322 4 -2.2114077916130808 4 -1.9238728918336891 3 
	-1.6363379920542975 4 -1.4775018323150466 4 -1.108126374236285 3 -0.92343864519690411 3 -0.73875091615752331 3 
	-0.55406318711814251 3 -0.36937545807876165 3 -0.18468772903938083 3 0 4 0.21260104932673612 3 
	0.42520209865347225 3 0.63780314798020843 3 0.8504041973069445 3 1.2756062959604169 3 1.700808394613889 4 
	2.089741559464005 3 2.4786747243141205 3 2.867607889164236 3 3.2565410540143516 3 3.6454742188644671 3 
	4.0344073837145826 3 4.4233405485646982 3 4.8122737134148137 4 5.599104297444276 3 6.3859348814737391 3 
	7.1727654655032014 3 7.9595960495326636 3 8.7464266335621268 3 9.5332572175915882 3 10.32008780162105 3 
	11.106918385650513 4 12.316672367123465 3 13.526426348596416 3 14.73618033006937 3 15.945934311542322 3 
	17.155688293015274 3 18.365442274488228 3 19.575196255961181 3 20.784950237434131 4 21.850113659507002 3 
	22.915277081579873 3 23.980440503652744 3 25.045603925725615 4 26.297884122011894 3 27.550164318298176 5 
	449.55432992268061 -81.731934653446999 95.999999999999986 
	449.54559392579017 -81.701679619925869 95.999999999999986 
	449.53678493726557 -81.671446007563432 95.999999999999986 
	449.52790260179705 -81.641234284946393 95.999999999999986 
	449.51894655759355 -81.611044922755568 95.999999999999986 
	449.4673949123345 -81.438828620769172 95.999999999999986 
	449.42317581542454 -81.297101312049662 95.999999999999986 
	449.37722254733103 -81.155783336314229 95.999999999999986 
	449.28177177789365 -80.874138103939188 95.999999999999986 
	449.17906862144332 -80.594817656429214 95.999999999999986 
	449.12586294736656 -80.455824504264498 95.999999999999986 
	449.0156553430798 -80.179343604576815 95.999999999999986 
	448.89765791584517 -79.906222238968994 95.999999999999986 
	448.83666240276074 -79.770588690876707 95.999999999999986 
	448.74209195200996 -79.568662140288865 95.999999999999986 
	448.64276459668292 -79.369232848838919 95.999999999999986 
	448.60911909188661 -79.303045654093154 95.999999999999986 
	448.54073861381659 -79.171273951626048 95.999999999999986 
	448.47014341982077 -79.040758224485742 95.999999999999986 
	448.43428319929546 -78.97582700735974 95.999999999999986 
	448.39785081315392 -78.911235630679883 95.999999999999986 
	448.29746700010787 -78.737023886729148 95.999999999999986 
	448.23218899297842 -78.627736142141941 95.999999999999986 
	448.16498016514964 -78.519307295537843 95.999999999999986 
	448.02665829954736 -78.30450895919067 95.999999999999986 
	447.8804350273661 -78.094509481055979 95.999999999999986 
	447.80532476780263 -77.990879575987009 95.999999999999986 
	447.68962350544916 -77.837743328763381 95.999999999999986 
	447.56929944366573 -77.688456399368718 95.999999999999986 
	447.52867394589447 -77.639143267012884 95.999999999999986 
	447.44637965339695 -77.541458650670151 95.999999999999986 
	447.36198035331381 -77.445745413169689 95.999999999999986 
	447.31924984942441 -77.398403662325904 95.999999999999986 
	447.23271705997894 -77.304794689424043 95.999999999999986 
	447.14401861757483 -77.213426986378678 95.999999999999986 
	447.09912246376012 -77.168326507893312 95.999999999999986 
	447.00822427283015 -77.079339723941672 95.999999999999986 
	446.91508847966975 -76.992880211466201 95.999999999999986 
	446.86795472874144 -76.950307005592052 95.999999999999986 
	446.82024821454991 -76.908416105479645 95.999999999999986 
	446.71976269828889 -76.822716364246261 95.999999999999986 
	446.66685363667915 -76.778999638637231 95.999999999999986 
	446.61324087042345 -76.736135404567634 95.999999999999986 
	446.55893133976974 -76.694173990262456 95.999999999999986 
	446.4578305866271 -76.618789455069646 95.999999999999986 
	446.41120964347647 -76.585057314801347 95.999999999999986 
	446.36407890515687 -76.552004156308854 95.999999999999986 
	446.26881829548267 -76.487325798422134 95.999999999999986 
	446.17160405009696 -76.425637991753291 95.999999999999986 
	446.12251966847111 -76.395575379529063 95.999999999999986 
	446.07297011815638 -76.366326369601595 95.999999999999986 
	445.99534668327368 -76.322230028845908 95.999999999999986 
	445.96757846246715 -76.306791390339782 95.999999999999986 
	445.93966650102675 -76.291611342318262 95.999999999999986 
	445.91161400054335 -76.276695696375086 95.999999999999986 
	445.81786876274663 -76.227991169703046 95.999999999999986 
	445.751395482779 -76.195300830820059 95.999999999999986 
	445.68404313423389 -76.164066594806542 95.999999999999986 
	445.58177728104891 -76.119527976834519 95.999999999999986 
	445.47780646741552 -76.078623712872869 95.999999999999986 
	445.4429684728359 -76.065401958835182 95.999999999999986 
	445.37294872816267 -76.039801288066769 95.999999999999986 
	445.30228071653397 -76.015915797838971 95.999999999999986 
	445.2667944528057 -76.004409226838092 95.999999999999986 
	445.1955382915657 -75.982281102469344 95.999999999999986 
	445.12375823618254 -75.961943370669204 95.999999999999986 
	445.08774807626662 -75.952227195801044 95.999999999999986 
	445.01550997766412 -75.933707918888686 95.999999999999986 
	444.94288173184253 -75.917024804898361 95.999999999999986 
	444.90648142319878 -75.909144797163634 95.999999999999986 
	444.83353135280879 -75.894310213538276 95.999999999999986 
	444.76032729553219 -75.881325927857276 95.999999999999986 
	444.72367299929931 -75.875296222281989 95.999999999999986 
	444.65028186712391 -75.864158796601771 95.999999999999986 
	444.57676728647107 -75.854854979204248 95.999999999999986 
	444.53998954192298 -75.850658885502853 95.999999999999986 
	444.50320115914747 -75.846914875632621 95.999999999999986 
	444.42406047127133 -75.839823581031368 95.999999999999986 
	444.38163209919037 -75.836615015322394 95.999999999999986 
	444.33913468177525 -75.833989430389678 95.999999999999986 
	444.25402116940461 -75.829895917869521 95.999999999999986 
	444.16871127782383 -75.828097167924099 95.999999999999986 
	444.12601748361027 -75.827766349538663 95.999999999999986 
	444.04057376247346 -75.828229595022691 95.999999999999986 
	443.95506182250358 -75.830914493975285 95.999999999999986 
	443.91229981220562 -75.832805331171286 95.999999999999986 
	443.82678619921859 -75.837667912980592 95.999999999999986 
	443.74133840577275 -75.844657467320744 95.999999999999986 
	443.69864221747775 -75.848675277720318 95.999999999999986 
	443.57067056280204 -75.86226935711602 95.999999999999986 
	443.4431497295804 -75.880394421348043 95.999999999999986 
	443.35842522844911 -75.894410697174308 95.999999999999986 
	443.18972820460306 -75.926127588655419 95.999999999999986 
	443.02286280046161 -75.964828174025953 95.999999999999986 
	442.93996997328622 -75.98582810404524 95.999999999999986 
	442.85769443383987 -76.00837586308127 95.999999999999986 
	442.70148141462096 -76.054312141965283 95.999999999999986 
	442.62720851776731 -76.077530415359419 95.999999999999986 
	442.55329517887202 -76.10197330881563 95.999999999999986 
	442.40619658671989 -76.153218255394748 95.999999999999986 
	442.26057195532883 -76.209012578971794 95.999999999999986 
	442.18813256086844 -76.238004848383753 95.999999999999986 
	442.0440083789145 -76.298100696645179 95.999999999999986 
	441.90141274232616 -76.362268900211575 95.999999999999986 
	441.83050188205448 -76.395333529867713 95.999999999999986 
	441.68946459809251 -76.463352483548448 95.999999999999986 
	441.55001964370393 -76.535012654797697 95.999999999999986 
	441.48070110649229 -76.571718508390262 95.999999999999986 
	441.34288481638646 -76.646814954484114 95.999999999999986 
	441.20673816955309 -76.725149641053008 95.999999999999986 
	441.1390892724495 -76.765093740908284 95.999999999999986 
	441.00465548267238 -76.846471030090541 95.999999999999986 
	440.87198176214241 -76.930698520343753 95.999999999999986 
	440.80609293322192 -76.973492825835265 95.999999999999986 
	440.67522823741263 -77.060379018492029 95.999999999999986 
	440.5462243996364 -77.14973322811197 95.999999999999986 
	440.48219642886022 -77.194995553890465 95.999999999999986 
	440.35510641469386 -77.286627052007688 95.999999999999986 
	440.22998485497902 -77.380344442563 95.999999999999986 
	440.16792533933796 -77.427692663072051 95.999999999999986 
	440.10637637206287 -77.475498310512904 95.999999999999986 
	439.92188236990688 -77.621302216138318 95.999999999999986 
	439.80005101965361 -77.721005649591703 95.999999999999986 
	439.67981220654394 -77.822719765659727 95.999999999999986 
	439.44244509685564 -78.029965362126134 95.999999999999986 
	439.21116800795619 -78.24447940160772 95.999999999999986 
	439.09701918042617 -78.353462044901761 95.999999999999986 
	438.87164432360237 -78.574716601368749 95.999999999999986 
	438.6520187903721 -78.802249107756936 95.999999999999986 
	438.54361927031636 -78.917509758752644 95.999999999999986 
	438.32960698924614 -79.150881462045106 95.999999999999986 
	438.12110285544253 -79.389689011568606 95.999999999999986 
	438.01821147737934 -79.510385547393412 95.999999999999986 
	437.81512441655559 -79.754237729194017 95.999999999999986 
	437.61738803261386 -80.002760146504301 95.999999999999986 
	437.51984733184105 -80.128126943003537 95.999999999999986 
	437.327405864958 -80.380950239367209 95.999999999999986 
	437.14022147827399 -80.637710793945516 95.999999999999986 
	437.04793786072719 -80.767014864678075 95.999999999999986 
	436.86598003493316 -81.027349982531348 95.999999999999986 
	436.68922989785381 -81.290896457231241 95.999999999999986 
	436.60215397295622 -81.423411894749663 95.999999999999986 
	436.43059702924501 -81.689805226650307 95.999999999999986 
	436.26422502619062 -81.958677196970243 95.999999999999986 
	436.18233404591069 -82.093671278894291 95.999999999999986 
	436.10173734626414 -82.229161304737147 95.999999999999986 
	435.90050532405593 -82.574066611054803 95.999999999999986 
	435.78121941474308 -82.784783633018634 95.999999999999986 
	435.66454134197596 -82.997147851903918 95.999999999999986 
	435.43634196640403 -83.425011004113784 95.999999999999986 
	435.21835705243598 -83.858843318707585 95.999999999999986 
	435.11189344483404 -84.077176734136074 95.999999999999986 
	434.9039837584146 -84.516537626167633 95.999999999999986 
	434.70604410020496 -84.961016829729573 95.999999999999986 
	434.60955052464612 -85.184468579383221 95.999999999999986 
	434.42149102833184 -85.63366710561904 95.999999999999986 
	434.24324949458276 -86.087202912153074 95.999999999999986 
	434.15657388542741 -86.314991957241574 95.999999999999986 
	433.98810049599217 -86.772488884392828 95.999999999999986 
	433.82936765951177 -87.233578796350272 95.999999999999986 
	433.75243260696436 -87.464960836277982 95.999999999999986 
	433.6034226234907 -87.929277880619892 95.999999999999986 
	433.46413548308072 -88.396458268985796 95.999999999999986 
	433.39692327696486 -88.630703659452635 95.999999999999986 
	433.26736681066586 -89.100383477700632 95.999999999999986 
	433.14756284695102 -89.572196864204699 95.999999999999986 
	433.09010314647259 -89.808575826958347 95.999999999999986 
	432.98007970878109 -90.282155157930205 95.999999999999986 
	432.8798758959814 -90.757128091666544 95.999999999999986 
	432.83223582315117 -90.994900659394787 95.999999999999986 
	432.78706573621002 -91.232896296464176 95.999999999999986 
	432.7067862642088 -91.680741330034309 95.999999999999986 
	432.67106679018423 -91.89085002523646 95.999999999999986 
	432.63723229045956 -92.10134036597033 95.999999999999986 
	432.5733668388612 -92.52301192963148 95.999999999999986 
	432.51718030548113 -92.945922022859335 95.999999999999986 
	432.49102472661934 -93.157650890980619 95.999999999999986 
	432.44262717034258 -93.581585444524762 95.999999999999986 
	432.40213937962812 -94.006332778393045 95.999999999999986 
	432.38389356966388 -94.218874423462466 95.999999999999986 
	432.35144246051112 -94.644223640924452 95.999999999999986 
	432.32716904852629 -95.069964267609123 95.999999999999986 
	432.31710093996514 -95.28289731685031 95.999999999999986 
	432.30912759854294 -95.495857893190447 95.999999999999986 
	432.2964003484359 -95.959171840828191 95.999999999999986 
	432.29244951377882 -96.209832876453675 95.999999999999986 
	432.29148773843428 -96.460694569094869 95.999999999999986 
	432.29567068569372 -96.962625152358839 95.999999999999986 
	432.31234016882064 -97.464587110988418 95.999999999999986 
	432.32386496055523 -97.715480142874242 95.999999999999986 
	432.3386523910857 -97.966190788856693 95.999999999999986 
	432.35678261201758 -98.216624474322344 95.999999999999986 
	0 
	null_surface 
	null_surface 
	nullbs 
	nullbs 
	-1 
	-1 
	I I 
	0 
	0 
	58 -8.0584825171168877 -7.3170949982882325 -6.5757074794595773 -5.8343199606309222 -5.463626201216595 -5.092932441802267 -4.4583073257841832 -3.8236822097660994 -3.5063696517570575 -3.1890570937480156 -2.8717445357389737 -2.5544319777299322 -2.2114077916130808 -1.9238728918336891 -1.6363379920542975 -1.4775018323150466 -1.108126374236285 -0.92343864519690411 -0.73875091615752331 -0.55406318711814251 -0.36937545807876165 -0.18468772903938083 0 0.21260104932673612 0.42520209865347225 0.63780314798020843 0.8504041973069445 1.2756062959604169 1.700808394613889 2.089741559464005 2.4786747243141205 2.867607889164236 3.2565410540143516 3.6454742188644671 4.0344073837145826 4.4233405485646982 4.8122737134148137 5.599104297444276 6.3859348814737391 7.1727654655032014 7.9595960495326636 8.7464266335621268 9.5332572175915882 10.32008780162105 11.106918385650513 12.316672367123465 13.526426348596416 14.73618033006937 15.945934311542322 17.155688293015274 18.365442274488228 19.575196255961181 20.784950237434131 21.850113659507002 22.915277081579873 23.980440503652744 25.045603925725615 26.297884122011894 
	
	-1 
	none F F 1 F 0 } I I 
	intcurve forward { exactcur full nubs 5 open 78 
	-8.2159279471555777 5 -8.0584825171168877 4 -7.3170949982882325 3 -6.5757074794595773 3 -6.2828496979120949 3 
	-5.8343199606309222 3 -5.463626201216595 3 -5.092932441802267 4 -4.4583073257841832 3 -4.408349577433567 3 
	-3.8236822097660994 3 -3.5063696517570575 3 -3.2367870021344869 3 -3.1890570937480156 3 -2.8717445357389737 3 
	-2.5544319777299322 4 -2.5045603925725617 3 -2.2114077916130808 4 -1.9238728918336891 3 -1.6568630289326176 3 
	-1.6363379920542975 4 -1.4775018323150466 4 -1.108126374236285 3 -0.92343864519690411 3 -0.83485346419085382 3 
	-0.73875091615752331 3 -0.55406318711814251 3 -0.36937545807876165 3 -0.32109748622725148 3 -0.18468772903938083 3 
	0 4 0.21260104932673612 3 0.42520209865347225 3 0.63780314798020843 3 0.8504041973069445 3 
	1.2756062959604169 3 1.700808394613889 4 2.089741559464005 3 2.1192434090998589 3 2.4786747243141205 3 
	2.867607889164236 3 3.2565410540143516 3 3.6454742188644671 3 4.0344073837145826 3 4.2384868181997177 3 
	4.4233405485646982 3 4.8122737134148137 4 5.599104297444276 3 6.3859348814737391 3 7.1727654655032014 3 
	7.9595960495326636 3 8.3485346419085378 3 8.7464266335621268 3 9.5332572175915882 3 10.32008780162105 3 
	10.91731453172655 3 11.106918385650513 4 12.316672367123465 3 12.522801962862808 3 13.526426348596416 3 
	14.128289393999065 3 14.73618033006937 3 15.945934311542322 3 16.697069283817079 3 17.155688293015274 3 
	18.365442274488228 3 19.575196255961181 3 20.784950237434131 4 20.807117107525901 3 21.850113659507002 3 
	22.915277081579873 3 23.980440503652744 3 25.045603925725615 4 25.366701411952867 3 25.880457389916472 3 
	26.297884122011894 3 26.702466954658242 3 27.550164318298176 5 
	449.55432992268061 -81.731934653446999 92.499999999999986 
	449.54559392579017 -81.701679619925869 92.499999999999986 
	449.53678493726557 -81.671446007563432 92.499999999999986 
	449.52790260179705 -81.641234284946393 92.499999999999986 
	449.51894655759355 -81.611044922755568 92.499999999999986 
	449.4673949123345 -81.438828620769172 92.499999999999986 
	449.42317581542454 -81.297101312049662 92.499999999999986 
	449.37722254733103 -81.155783336314215 92.499999999999986 
	449.28177177789365 -80.874138103939188 92.499999999999986 
	449.17906862144332 -80.594817656429214 92.499999999999986 
	449.12586294736656 -80.455824504264498 92.499999999999986 
	449.04899242155881 -80.262977265888054 92.499999999999986 
	448.9683320270268 -80.071764492533788 92.499999999999986 
	448.94518524799105 -80.017756947316826 92.499999999999986 
	448.88580275387267 -79.881392603163164 92.499999999999986 
	448.82441167266512 -79.745972467567057 92.499999999999986 
	448.78652376018056 -79.664410363322375 92.499999999999986 
	448.71593488103218 -79.516144018626136 92.499999999999986 
	448.64276459668292 -79.369232848838919 92.499999999999986 
	448.60911909188661 -79.303045654093154 92.499999999999986 
	448.54073861381659 -79.171273951626048 92.499999999999986 
	448.47014341982077 -79.040758224485742 92.499999999999986 
	448.43428319929546 -78.975827007359754 92.499999999999986 
	448.39785081315392 -78.911235630679897 92.499999999999986 
	448.29746700010787 -78.737023886729148 92.499999999999986 
	448.23218899297842 -78.627736142141956 92.499999999999986 
	448.16498016514964 -78.519307295537843 92.499999999999986 
	448.09037487726488 -78.403453654824077 92.499999999999986 
	448.01347099703986 -78.288996046401408 92.499999999999986 
	448.00784664881365 -78.280650967373106 92.499999999999986 
	447.93624343125731 -78.174738000007338 92.499999999999986 
	447.86265932789547 -78.070064900285189 92.499999999999986 
	447.79316801699599 -77.974816978051351 92.499999999999986 
	447.6833088912017 -77.829908741421974 92.499999999999986 
	447.56929944366573 -77.688456399368718 92.499999999999986 
	447.52867394589447 -77.639143267012869 92.499999999999986 
	447.45256897515952 -77.548805472709063 92.499999999999986 
	447.37466372349888 -77.460153675050179 92.499999999999986 
	447.33849629918814 -77.419801863276334 92.499999999999986 
	447.29547138909561 -77.372756451358981 92.499999999999986 
	447.25190752486714 -77.326260997445516 92.499999999999986 
	447.24534246961412 -77.3192797085226 92.499999999999986 
	447.19503881416551 -77.26598256734566 92.499999999999986 
	447.14401861757483 -77.213426986378678 92.499999999999986 
	447.09912246376012 -77.168326507893312 92.499999999999986 
	447.00822427283015 -77.079339723941672 92.499999999999986 
	446.91508847966975 -76.992880211466201 92.499999999999986 
	446.86795472874144 -76.950307005592052 92.499999999999986 
	446.82024821454991 -76.908416105479645 92.499999999999986 
	446.76437265027585 -76.860762258659392 92.499999999999986 
	446.75676852692413 -76.854306774670476 92.499999999999986 
	446.74914941529585 -76.847868390974966 92.499999999999986 
	446.69664107475563 -76.803702921992596 92.499999999999986 
	446.64342552456014 -76.76036121158964 92.499999999999986 
	446.59743439726384 -76.723954163825837 92.499999999999986 
	446.55093517425155 -76.688211747626497 92.499999999999986 
	446.4578305866271 -76.618789455069646 92.499999999999986 
	446.41120964347647 -76.585057314801347 92.499999999999986 
	446.36407890515687 -76.552004156308854 92.499999999999986 
	446.27221827845534 -76.489634258511458 92.499999999999986 
	446.17854098327854 -76.430045247697905 92.499999999999986 
	446.13302370662285 -76.402025168189439 92.499999999999986 
	446.08357395510785 -76.372602420825913 92.499999999999986 
	446.03366903904242 -76.344017022874951 92.499999999999986 
	446.03010437332813 -76.341980795886002 92.499999999999986 
	446.02653739752191 -76.339948857779234 92.499999999999986 
	445.99534668327368 -76.322230028845908 92.499999999999986 
	445.96757846246715 -76.306791390339782 92.499999999999986 
	445.93966650102675 -76.291611342318262 92.499999999999986 
	445.91161400054335 -76.276695696375086 92.499999999999986 
	445.81786876274663 -76.227991169703031 92.499999999999986 
	445.75139548277895 -76.195300830820045 92.499999999999986 
	445.68404313423389 -76.164066594806542 92.499999999999986 
	445.58177728104897 -76.119527976834533 92.499999999999986 
	445.47780646741552 -76.078623712872869 92.499999999999986 
	445.4429684728359 -76.065401958835182 92.499999999999986 
	445.39116616987019 -76.046461962560429 92.499999999999986 
	445.33900904454941 -76.028460752990142 92.499999999999986 
	445.32206539036758 -76.02272487660116 92.499999999999986 
	445.2866670859263 -76.010975326587598 92.499999999999986 
	445.2511212398735 -75.999664447003312 92.499999999999986 
	445.23258641415538 -75.993898482121963 92.499999999999986 
	445.17832369579418 -75.977403621810126 92.499999999999986 
	445.12375823618254 -75.961943370669204 92.499999999999986 
	445.08774807626662 -75.952227195801044 92.499999999999986 
	445.01550997766412 -75.933707918888686 92.499999999999986 
	444.94288173184253 -75.917024804898361 92.499999999999986 
	444.90648142319878 -75.909144797163634 92.499999999999986 
	444.86047169540893 -75.899788601195226 92.499999999999986 
	444.814360935563 -75.891168425138289 92.499999999999986 
	444.80480116762533 -75.889413653930205 92.499999999999986 
	444.76821513875734 -75.882821640333901 92.499999999999986 
	444.73157436531903 -75.876691828462711 92.499999999999986 
	444.70448621026753 -75.872416186431096 92.499999999999986 
	444.64067339212158 -75.862942772568218 92.499999999999986 
	444.57676728647107 -75.854854979204248 92.499999999999986 
	444.53998954192298 -75.850658885502867 92.499999999999986 
	444.50320115914747 -75.846914875632621 92.499999999999986 
	444.42406047127133 -75.839823581031368 92.499999999999986 
	444.38163209919037 -75.836615015322394 92.499999999999986 
	444.33913468177525 -75.833989430389678 92.499999999999986 
	444.25402116940461 -75.829895917869521 92.499999999999986 
	444.16871127782383 -75.828097167924099 92.499999999999986 
	444.12601748361027 -75.827766349538663 92.499999999999986 
	444.04057376247346 -75.828229595022691 92.499999999999986 
	443.95506182250358 -75.830914493975285 92.499999999999986 
	443.91229981220562 -75.832805331171286 92.499999999999986 
	443.82678619921859 -75.837667912980592 92.499999999999986 
	443.74133840577275 -75.844657467320744 92.499999999999986 
	443.69864221747775 -75.848675277720318 92.499999999999986 
	443.57067056280204 -75.86226935711602 92.499999999999986 
	443.4431497295804 -75.880394421348029 92.499999999999986 
	443.35842522844911 -75.894410697174322 92.499999999999986 
	443.18972820460306 -75.926127588655419 92.499999999999986 
	443.02286280046161 -75.964828174025953 92.499999999999986 
	442.93996997328622 -75.98582810404524 92.499999999999986 
	442.85769443383987 -76.00837586308127 92.499999999999986 
	442.70148141462096 -76.054312141965283 92.499999999999986 
	442.62720851776737 -76.077530415359419 92.499999999999986 
	442.55329517887202 -76.10197330881563 92.499999999999986 
	442.47416692869854 -76.129539330309882 92.499999999999986 
	442.39546519126668 -76.158421782555024 92.499999999999986 
	442.38991843067021 -76.160464671513907 92.499999999999986 
	442.31682155490171 -76.187482575010847 92.499999999999986 
	442.2440941779887 -76.215628258851083 92.499999999999986 
	442.17720247009709 -76.24256917236157 92.499999999999986 
	442.03860020675336 -76.300534380455289 92.499999999999986 
	441.90141274232616 -76.362268900211575 92.499999999999986 
	441.83050188205448 -76.395333529867713 92.499999999999986 
	441.68946459809251 -76.463352483548448 92.499999999999986 
	441.55001964370393 -76.535012654797697 92.499999999999986 
	441.48070110649229 -76.571718508390262 92.499999999999986 
	441.34288481638646 -76.646814954484114 92.499999999999986 
	441.20673816955309 -76.725149641053008 92.499999999999986 
	441.1390892724495 -76.765093740908284 92.499999999999986 
	441.00465548267238 -76.846471030090527 92.499999999999986 
	440.87198176214241 -76.930698520343739 92.499999999999986 
	440.80609293322192 -76.973492825835265 92.499999999999986 
	440.70632718882598 -77.039731207657994 92.499999999999986 
	440.60764295591645 -77.107403975471954 92.499999999999986 
	440.57381109866554 -77.13085817672075 92.499999999999986 
	440.50958353618694 -77.175863278635845 92.499999999999986 
	440.44583514782533 -77.221435321621669 92.499999999999986 
	440.41564576361543 -77.243219637871007 92.499999999999986 
	440.32227977575405 -77.311214556744289 92.499999999999986 
	440.22998485497902 -77.380344442563 92.499999999999986 
	440.16792533933796 -77.427692663072051 92.499999999999986 
	440.10637637206287 -77.475498310512904 92.499999999999986 
	439.92188236990688 -77.621302216138318 92.499999999999986 
	439.80005101965361 -77.721005649591703 92.499999999999986 
	439.67981220654394 -77.822719765659727 92.499999999999986 
	439.44244509685564 -78.029965362126134 92.499999999999986 
	439.21116800795619 -78.24447940160772 92.499999999999986 
	439.09701918042617 -78.353462044901761 92.499999999999986 
	438.87164432360237 -78.574716601368749 92.499999999999986 
	438.6520187903721 -78.802249107756936 92.499999999999986 
	438.54361927031636 -78.917509758752644 92.499999999999986 
	438.32960698924614 -79.150881462045106 92.499999999999986 
	438.12110285544253 -79.389689011568606 92.499999999999986 
	438.01821147737934 -79.510385547393412 92.499999999999986 
	437.86647391716627 -79.692580981061013 92.499999999999986 
	437.71772332385581 -79.877383531398564 92.499999999999986 
	437.66884298830723 -79.938793094025399 92.499999999999986 
	437.57061365848091 -80.063572875195462 92.499999999999986 
	437.47370875038951 -80.189429098394768 92.499999999999986 
	437.42504263320836 -80.253340654565136 92.499999999999986 
	437.2811422642863 -80.444409954013736 92.499999999999986 
	437.14022147827399 -80.637710793945516 92.499999999999986 
	437.04793786072719 -80.767014864678089 92.499999999999986 
	436.86598003493316 -81.027349982531348 92.499999999999986 
	436.68922989785381 -81.290896457231241 92.499999999999986 
	436.60215397295622 -81.423411894749663 92.499999999999986 
	436.45126720803273 -81.657708608005066 92.499999999999986 
	436.30439122904278 -81.893922660100856 92.499999999999986 
	436.24175986844023 -81.996180126591142 92.499999999999986 
	436.16022737865279 -82.131300808601381 92.499999999999986 
	436.07998896095012 -82.266899908565293 92.499999999999986 
	436.06072891045096 -82.299602351452705 92.499999999999986 
	436.04154398170925 -82.332330823247517 92.499999999999986 
	435.90050532405593 -82.574066611054803 92.499999999999986 
	435.78121941474308 -82.784783633018634 92.499999999999986 
	435.66454134197596 -82.997147851903918 92.499999999999986 
	435.53100024471541 -83.247531161149411 92.499999999999986 
	435.40095712049197 -83.499958627970983 92.499999999999986 
	435.38209897462093 -83.536750911068509 92.499999999999986 
	435.2718560973604 -83.75293107831709 92.499999999999986 
	435.16415457913121 -83.970565588642444 92.499999999999986 
	435.07654014362868 -84.152076446173382 92.499999999999986 
	434.93914332555374 -84.443907876156487 92.499999999999986 
	434.80613642231958 -84.737992955906009 92.499999999999986 
	434.75688989777984 -84.848547599214044 92.499999999999986 
	434.65913609509329 -85.071367699845325 92.499999999999986 
	434.56385329215607 -85.29536864808972 92.499999999999986 
	434.51659682521256 -85.408217107867927 92.499999999999986 
	434.37715267774058 -85.746486094396971 92.499999999999986 
	434.24324949458276 -86.087202912153074 92.499999999999986 
	434.15657388542741 -86.314991957241574 92.499999999999986 
	434.02003471572709 -86.685770100799388 92.499999999999986 
	433.88989341733713 -87.058908218633491 92.499999999999986 
	433.84097958085778 -87.202173553496621 92.499999999999986 
	433.76371017623416 -87.433422820843973 92.499999999999986 
	433.68887161417348 -87.665456911607606 92.499999999999986 
	433.66084954192991 -87.753530765695857 92.499999999999986 
	433.56018100413985 -88.074313786034011 92.499999999999986 
	433.46413548308072 -88.396458268985796 92.499999999999986 
	433.39692327696486 -88.630703659452635 92.499999999999986 
	433.26736681066586 -89.100383477700632 92.499999999999986 
	433.14756284695102 -89.572196864204699 92.499999999999986 
	433.09010314647259 -89.808575826958347 92.499999999999986 
	432.98007970878109 -90.282155157930205 92.499999999999986 
	432.8798758959814 -90.757128091666544 92.499999999999986 
	432.83223582315117 -90.994900659394787 92.499999999999986 
	432.78706573621002 -91.232896296464176 92.499999999999986 
	432.74359252906993 -91.475414831099684 92.499999999999986 
	432.74281109270879 -91.479778829049252 92.499999999999986 
	432.7420304659488 -91.48414300786294 92.499999999999986 
	432.7045586642538 -91.693859396228987 92.499999999999986 
	432.66895689529673 -91.903991871452519 92.499999999999986 
	432.63590403270126 -92.110115809640078 92.499999999999986 
	432.57278219637323 -92.527412471793753 92.499999999999986 
	432.51718030548113 -92.945922022859321 92.499999999999986 
	432.49102472661934 -93.157650890980619 92.499999999999986 
	432.44262717034258 -93.581585444524762 92.499999999999986 
	432.40213937962812 -94.006332778393045 92.499999999999986 
	432.38389356966388 -94.218874423462466 92.499999999999986 
	432.35144246051112 -94.644223640924466 92.499999999999986 
	432.32716904852629 -95.069964267609123 92.499999999999986 
	432.31710093996514 -95.28289731685031 92.499999999999986 
	432.30912759854294 -95.495857893190447 92.499999999999986 
	432.30151434350893 -95.773005526380842 92.499999999999986 
	432.29994331027802 -95.837220494294712 92.499999999999986 
	432.29856574300163 -95.901453484191791 92.499999999999986 
	432.29548983667291 -96.068501804489898 92.499999999999986 
	432.29373616632955 -96.235649585558548 92.499999999999986 
	432.29316209849213 -96.338540661853827 92.499999999999986 
	432.29304518932526 -96.525074576695658 92.499999999999986 
	432.29461722346394 -96.711666022301145 92.499999999999986 
	432.29566376281474 -96.795318444089261 92.499999999999986 
	432.29840267592471 -96.960058068038109 92.499999999999986 
	432.30248662127434 -97.124801071697618 92.499999999999986 
	432.30482482679071 -97.205883107980114 92.499999999999986 
	432.3130850801756 -97.456833898706279 92.499999999999986 
	432.32453470055441 -97.707700061494435 92.499999999999986 
	432.33376883177777 -97.87744888226932 92.499999999999986 
	432.34450984707905 -98.047100133391751 92.499999999999986 
	432.35678261201758 -98.216624474322344 92.499999999999986 
	0 
	null_surface 
	null_surface 
	nullbs 
	nullbs 
	-1 
	-1 
	I I 
	0 
	0 
	73 -8.0584825171168877 -7.3170949982882325 -6.5757074794595773 -6.2828496979120949 -5.8343199606309222 -5.463626201216595 -5.092932441802267 -4.4583073257841832 -4.408349577433567 -3.8236822097660994 -3.5063696517570575 -3.1890570937480156 -2.8717445357389737 -2.5544319777299322 -2.5045603925725617 -2.2114077916130808 -1.9238728918336891 -1.6363379920542975 -1.4775018323150466 -1.108126374236285 -0.92343864519690411 -0.83485346419085382 -0.73875091615752331 -0.55406318711814251 -0.36937545807876165 -0.32109748622725148 -0.18468772903938083 0 0.21260104932673612 0.42520209865347225 0.63780314798020843 0.8504041973069445 1.2756062959604169 1.700808394613889 2.1192434090998589 2.4786747243141205 2.867607889164236 3.2565410540143516 3.6454742188644671 4.0344073837145826 4.2384868181997177 4.4233405485646982 4.8122737134148137 5.599104297444276 6.3859348814737391 7.1727654655032014 7.9595960495326636 8.3485346419085378 8.7464266335621268 9.5332572175915882 10.32008780162105 10.91731453172655 11.106918385650513 12.316672367123465 12.522801962862808 13.526426348596416 14.128289393999065 14.73618033006937 15.945934311542322 16.697069283817079 17.155688293015274 18.365442274488228 19.575196255961181 20.784950237434131 20.807117107525901 21.850113659507002 22.915277081579873 23.980440503652744 25.045603925725615 25.366701411952867 25.880457389916472 26.297884122011894 26.702466954658242 
	
	-1 
	none F F 1 F 0 } I I 
	intcurve forward { exactcur full nubs 5 open 86 
	-8.2159279471555777 5 -8.0584825171168877 4 -7.3170949982882325 3 -6.5757074794595773 3 -6.2828496979120949 3 
	-5.8343199606309222 3 -5.463626201216595 3 -5.092932441802267 4 -4.7756198837932251 3 -4.4583073257841832 3 
	-4.408349577433567 3 -4.1160158935998332 3 -3.8236822097660994 3 -3.5063696517570575 3 -3.2367870021344869 3 
	-3.1890570937480156 3 -2.8717445357389737 3 -2.5544319777299322 4 -2.5045603925725617 3 -2.2114077916130808 4 
	-1.9238728918336891 3 -1.6568630289326176 3 -1.6363379920542975 4 -1.4775018323150466 4 -1.2928141032756657 3 
	-1.108126374236285 3 -0.92343864519690411 3 -0.83485346419085382 3 -0.73875091615752331 3 -0.55406318711814251 3 
	-0.36937545807876165 3 -0.32109748622725148 3 -0.18468772903938083 3 0 4 0.21260104932673612 3 
	0.42520209865347225 3 0.63780314798020843 3 0.8504041973069445 3 1.0630052466336806 3 1.2756062959604169 3 
	1.4882073452871529 3 1.700808394613889 4 1.895274977038947 3 2.089741559464005 3 2.1192434090998589 3 
	2.4786747243141205 3 2.867607889164236 3 3.2565410540143516 3 3.6454742188644671 3 4.0344073837145826 3 
	4.2384868181997177 3 4.4233405485646982 3 4.8122737134148137 4 5.2056890054295444 3 5.599104297444276 3 
	5.9925195894590075 3 6.3859348814737391 3 7.1727654655032014 3 7.9595960495326636 3 8.3485346419085378 3 
	8.7464266335621268 3 9.5332572175915882 3 10.32008780162105 3 10.91731453172655 3 11.106918385650513 4 
	12.316672367123465 3 12.522801962862808 3 13.526426348596416 3 14.128289393999065 3 14.73618033006937 3 
	15.945934311542322 3 16.697069283817079 3 17.155688293015274 3 18.365442274488228 3 19.575196255961181 3 
	20.784950237434131 4 20.807117107525901 3 21.850113659507002 3 22.915277081579873 3 23.980440503652744 3 
	25.045603925725615 4 25.366701411952867 3 25.880457389916472 3 26.297884122011894 3 26.702466954658242 3 
	27.550164318298176 5 
	452.91695832921522 -80.760991709929442 95.999999999999986 
	452.90634601549971 -80.724238502341848 95.999999999999986 
	452.89563625393458 -80.687480912515966 95.999999999999986 
	452.88482829265439 -80.650719135438081 95.999999999999986 
	452.87392136018707 -80.613953361687734 95.999999999999986 
	452.81108573908716 -80.404041180525169 95.999999999999986 
	452.75697764351253 -80.230590023510416 95.999999999999986 
	452.70050882232135 -80.056891779336311 95.999999999999986 
	452.58267078851503 -79.709116263219528 95.999999999999986 
	452.45462227070971 -79.360796983427093 95.999999999999986 
	452.3879428764746 -79.186555017462396 95.999999999999986 
	452.29105933470811 -78.943439446337933 95.999999999999986 
	452.18851962504982 -78.700350685379163 95.999999999999986 
	452.15902249847818 -78.631522486620952 95.999999999999986 
	452.0831568833255 -78.457299473170551 95.999999999999986 
	452.00421323752767 -78.283144321441071 95.999999999999986 
	451.95529265711241 -78.17781750317225 95.999999999999986 
	451.86375259216203 -77.985523034284753 95.999999999999986 
	451.76807614409813 -77.793409650344216 95.999999999999986 
	451.7239126009062 -77.706522117298405 95.999999999999986 
	451.63379323458571 -77.53284355417243 95.999999999999986 
	451.5399767415808 -77.359381765048596 95.999999999999986 
	451.49211606830141 -77.27271101079161 95.999999999999986 
	451.44327230273279 -77.186106660348713 95.999999999999986 
	451.350731132541 -77.02550548215919 95.999999999999986 
	451.30723747094237 -76.951370967638411 95.999999999999986 
	451.26291336607414 -76.877191839834353 95.999999999999986 
	451.17256742361832 -76.728783742290986 95.999999999999986 
	451.07874667251821 -76.580355241999953 95.999999999999986 
	451.0309477570313 -76.506155714404898 95.999999999999986 
	450.97457034320047 -76.420314328685805 95.999999999999986 
	450.91694326475124 -76.334546572913453 95.999999999999986 
	450.90908136003412 -76.322881501030793 95.999999999999986 
	450.8550549254889 -76.242967299838 95.999999999999986 
	450.79993021888345 -76.163128238527435 95.999999999999986 
	450.75203148177593 -76.095012530318002 95.999999999999986 
	450.65455538741918 -75.958955130098616 95.999999999999986 
	450.55363652994168 -75.823312819608759 95.999999999999986 
	450.50229502952106 -75.755612205477746 95.999999999999986 
	450.39333763067111 -75.614713640174315 95.999999999999986 
	450.28033587337563 -75.474493622039049 95.999999999999986 
	450.22039254844321 -75.401718107577636 95.999999999999986 
	450.10737351364503 -75.267542278661892 95.999999999999986 
	449.99025165218313 -75.134249755748584 95.999999999999986 
	449.93556464715653 -75.073226266113224 95.999999999999986 
	449.87012045838276 -75.001657575736445 95.999999999999986 
	449.80337497795983 -74.930420241408015 95.999999999999986 
	449.79330558666931 -74.919712379996184 95.999999999999986 
	449.71606659846088 -74.837876700680951 95.999999999999986 
	449.6370796675331 -74.756498421459781 95.999999999999986 
	449.56705614383924 -74.686138191415296 95.999999999999986 
	449.42418719424649 -74.546244059552066 95.999999999999986 
	449.27547699377385 -74.408165173294776 95.999999999999986 
	449.19961225872294 -74.339620207456022 95.999999999999986 
	449.1221858357946 -74.271615576696746 95.999999999999986 
	449.03072178490157 -74.193609852236619 95.999999999999986 
	449.01825797354638 -74.1830286951608 95.999999999999986 
	449.00575302146552 -74.172461539191673 95.999999999999986 
	448.91945820590104 -74.099877360049163 95.999999999999986 
	448.83120444043533 -74.027983123336469 95.999999999999986 
	448.75432399825041 -73.967104899262225 95.999999999999986 
	448.6759601252769 -73.906854208930753 95.999999999999986 
	448.51775187488062 -73.788888169617834 95.999999999999986 
	448.43790570157842 -73.731102410384437 95.999999999999986 
	448.35653768553453 -73.674018832654568 95.999999999999986 
	448.19665661920715 -73.565436419105183 95.999999999999986 
	448.03107665304231 -73.460084745291397 95.999999999999986 
	447.9500290558758 -73.410176124459056 95.999999999999986 
	447.86133411879877 -73.357389222394644 95.999999999999986 
	447.77113041675665 -73.305720714230972 95.999999999999986 
	447.76468374577138 -73.30203820579375 95.999999999999986 
	447.758229400814 -73.298361463988485 95.999999999999986 
	447.70176011807899 -73.266282379399229 95.999999999999986 
	447.65127793517286 -73.238212650221953 95.999999999999986 
	447.60032566809764 -73.21049865843645 95.999999999999986 
	447.54890955987634 -73.183157997299418 95.999999999999986 
	447.43672282473051 -73.124872350341988 95.999999999999986 
	447.37571085090184 -73.094022985341724 95.999999999999986 
	447.31401164597736 -73.063691304852867 95.999999999999986 
	447.18926769716967 -73.004127596770417 95.999999999999986 
	447.06190970366134 -72.946891884913839 95.999999999999986 
	446.99759643949187 -72.918888192533728 95.999999999999986 
	446.8677494924483 -72.864173512159397 95.999999999999986 
	446.73557727300278 -72.812168090853561 95.999999999999986 
	446.66893871538684 -72.786873654267325 95.999999999999986 
	446.56956953556488 -72.750538748887294 95.999999999999986 
	446.46914773060865 -72.715878952565348 95.999999999999986 
	446.43648819139048 -72.704822518849284 95.999999999999986 
	446.36818491515066 -72.682150577935317 95.999999999999986 
	446.29945817667635 -72.660280846325634 95.999999999999986 
	446.26358732204596 -72.649121537470066 95.999999999999986 
	446.15848073034402 -72.617170511129629 95.999999999999986 
	446.0525519713114 -72.5871551918504 95.999999999999986 
	445.9825674449512 -72.568270973172446 95.999999999999986 
	445.84207285837329 -72.532252518035321 95.999999999999986 
	445.70072277159454 -72.499782972009839 95.999999999999986 
	445.6298827377808 -72.484447683274482 95.999999999999986 
	445.5403796432696 -72.466247934955973 95.999999999999986 
	445.45077081404423 -72.449496076025056 95.999999999999986 
	445.43219731701379 -72.446086784170589 95.999999999999986 
	445.36113353375345 -72.43328269112169 95.999999999999986 
	445.29004121314438 -72.421389859966808 95.999999999999986 
	445.2375364113347 -72.41310314436592 95.999999999999986 
	445.11399750736973 -72.39476461816362 95.999999999999986 
	444.99068286079711 -72.379161161185692 95.999999999999986 
	444.91987380336627 -72.371085144502587 95.999999999999986 
	444.84922469944064 -72.363897512622017 95.999999999999986 
	444.6976719777137 -72.350317835388609 95.999999999999986 
	444.61668776219904 -72.344197264404187 95.999999999999986 
	444.53586867786612 -72.33920982993078 95.999999999999986 
	444.37465452187735 -72.331465680759621 95.999999999999986 
	444.21446112013729 -72.328097402619463 95.999999999999986 
	444.13466282149017 -72.327485848606159 95.999999999999986 
	443.97574208241701 -72.328357976991882 95.999999999999986 
	443.81831387941594 -72.333311406856609 95.999999999999986 
	443.7400081419508 -72.336781152258425 95.999999999999986 
	443.58427525552997 -72.345647504109223 95.999999999999986 
	443.43040656044019 -72.358244710453874 95.999999999999986 
	443.35396502923146 -72.36544530190902 95.999999999999986 
	443.20211283112639 -72.381586793352625 95.999999999999986 
	443.05239848919672 -72.401080842153533 95.999999999999986 
	442.97809481990919 -72.411633980907538 95.999999999999986 
	442.8306254278055 -72.434288073925615 95.999999999999986 
	442.68548249571069 -72.459910732995255 95.999999999999986 
	442.61350528605004 -72.473432429002315 95.999999999999986 
	442.47075902305164 -72.501833874785248 95.999999999999986 
	442.33045996282584 -72.532829238161312 95.999999999999986 
	442.26092995243147 -72.548944845306522 95.999999999999986 
	442.12312021902017 -72.582352375386719 95.999999999999986 
	441.98782762478737 -72.617997264989711 95.999999999999986 
	441.92081474904018 -72.636350227532532 95.999999999999986 
	441.8544379489515 -72.65520583033009 95.999999999999986 
	441.72856721227743 -72.692219603523313 95.999999999999986 
	441.6688793548991 -72.710326471859915 95.999999999999986 
	441.6096283387588 -72.728842933477139 95.999999999999986 
	441.4919857363945 -72.766667368322686 95.999999999999986 
	441.37603360808714 -72.806022988641075 95.999999999999986 
	441.31847306366933 -72.826070635791623 95.999999999999986 
	441.25265062263441 -72.849571670342954 95.999999999999986 
	441.18736078599011 -72.873532199578264 95.999999999999986 
	441.17876981362861 -72.876696291453584 95.999999999999986 
	441.06563322566012 -72.918513685449668 95.999999999999972 
	440.95409021862616 -72.961696300077705 95.999999999999986 
	440.85232570321602 -73.002699151198527 95.999999999999986 
	440.64310114585044 -73.090223176094526 95.999999999999986 
	440.43924376347479 -73.181987256972448 95.999999999999986 
	440.33469815144184 -73.230752488757517 95.999999999999986 
	440.12832139813503 -73.33030637274156 95.999999999999986 
	439.92721551559009 -73.433677345371038 95.999999999999986 
	439.82794075140987 -73.486259693994072 95.999999999999986 
	439.63187746821757 -73.593113910692992 95.999999999999986 
	439.44066256162114 -73.703152285301229 95.999999999999986 
	439.34623616675401 -73.758918813089878 95.999999999999986 
	439.15969142861928 -73.871855948692982 95.999999999999986 
	438.97766800750026 -73.987428481911948 95.999999999999986 
	438.88776292944169 -74.045830422198208 95.999999999999986 
	438.75233946429495 -74.135752925343013 95.999999999999986 
	438.61940012156242 -74.226918816240868 95.999999999999986 
	438.57394200062282 -74.258434170190881 95.999999999999986 
	438.48785954832533 -74.318754844489803 95.999999999999986 
	438.40281987914148 -74.379548754469454 95.999999999999986 
	438.36263582060337 -74.408545891479164 95.999999999999986 
	438.23862579888987 -74.49885942474846 95.999999999999986 
	438.11684187116043 -74.590084609836339 95.999999999999986 
	438.03530221558862 -74.652301424569401 95.999999999999986 
	437.9547614686058 -74.7148623985711 95.999999999999986 
	437.79474237230727 -74.841324012186263 95.999999999999986 
	437.71512596933542 -74.905359013275273 95.999999999999986 
	437.6363347837775 -74.969820185193427 95.999999999999986 
	437.48035463766075 -75.099566694048377 95.999999999999986 
	437.32748997277167 -75.230910039086041 95.999999999999986 
	437.25181427016486 -75.296968051266887 95.999999999999986 
	437.10193537014936 -75.429833451875709 95.999999999999986 
	436.95492627070104 -75.564154490250914 95.999999999999986 
	436.88212037015103 -75.631668143168739 95.999999999999986 
	436.73787141613673 -75.767381914945631 95.999999999999986 
	436.59628458001521 -75.904431490067211 95.999999999999986 
	436.52614079861462 -75.973280948517498 95.999999999999986 
	436.31761468216024 -76.18077735704604 95.999999999999986 
	436.11468333583082 -76.391043788662813 95.999999999999986 
	435.9817748910865 -76.53238673318279 95.999999999999986 
	435.72053713747874 -76.817285078649306 95.999999999999986 
	435.46815039629007 -77.10638296538454 95.999999999999986 
	435.34409301150583 -77.251925511560245 95.999999999999986 
	435.16180896421042 -77.470816135247091 95.999999999999986 
	434.98402888382242 -77.691688192326296 95.999999999999986 
	434.92570633076673 -77.764962015109916 95.999999999999986 
	434.80868993164552 -77.913609364096274 95.999999999999986 
	434.6936154328061 -78.063066212855631 95.999999999999986 
	434.63591401903909 -78.138845215578158 95.999999999999986 
	434.4655523461974 -78.365053114964766 95.999999999999986 
	434.29944535915843 -78.592916113207423 95.999999999999986 
	434.19096300439708 -78.744928340234907 95.999999999999986 
	433.97760633086796 -79.050202172302193 95.999999999999986 
	433.77135033788682 -79.357759319023231 95.999999999999986 
	433.66996868124659 -79.512054871969539 95.999999999999986 
	433.49466425162842 -79.784278101396993 95.999999999999986 
	433.32462056181197 -80.057758140770986 95.999999999999986 
	433.25221604083856 -80.17597549503698 95.999999999999986 
	433.15809181062787 -80.331967054008743 95.999999999999986 
	433.06562298286855 -80.488235277837063 95.999999999999986 
	433.04343649192697 -80.525906744163422 95.999999999999986 
	433.02134563071263 -80.563592654464571 95.999999999999986 
	432.85900962269409 -80.841831425598528 95.999999999999986 
	432.72207499007504 -81.083743800604935 95.999999999999986 
	432.58845218102897 -81.326970629739307 95.999999999999986 
	432.43584588251969 -81.613117047833995 95.999999999999986 
	432.28757732570409 -81.900922507481667 95.999999999999986 
	432.26608344420953 -81.942857211024105 95.999999999999986 
	432.14047374968061 -82.189171261108001 95.999999999999986 
	432.01799757261006 -82.436671071364273 95.999999999999986 
	431.91851079592919 -82.642787495573785 95.999999999999986 
	431.76270619389226 -82.97372749608715 95.999999999999986 
	431.61218177841363 -83.306548541370972 95.999999999999986 
	431.55648968536292 -83.431574775276317 95.999999999999986 
	431.44601723465121 -83.683388286774147 95.999999999999986 
	431.33847935680643 -83.936202399561481 95.999999999999986 
	431.28517858492148 -84.063486294960654 95.999999999999986 
	431.12799258165052 -84.44479756339436 95.999999999999986 
	430.97731260051836 -84.828217005545611 95.999999999999986 
	430.87987644202451 -85.084296011318756 95.999999999999986 
	430.72652259670048 -85.500746040353903 95.999999999999986 
	430.58054122465489 -85.919304855899711 95.999999999999986 
	430.52569891147169 -86.0799362935565 95.999999999999986 
	430.43909997647455 -86.339108786600661 95.999999999999986 
	430.35527611208244 -86.599002279294837 95.999999999999986 
	430.32389647383741 -86.697629399032067 95.999999999999986 
	430.21118876598251 -87.056776500496028 95.999999999999986 
	430.10373280476807 -87.417199381460676 95.999999999999986 
	430.02856617269293 -87.679172101579098 95.999999999999986 
	429.88372148183657 -88.20428094435843 95.999999999999986 
	429.74984120157904 -88.731535005684989 95.999999999999986 
	429.68563898842149 -88.99565294786359 95.999999999999986 
	429.56271065623133 -89.524778632277389 95.999999999999986 
	429.45074614306918 -90.055497187381334 95.999999999999986 
	429.39750775600737 -90.321208002380388 95.999999999999986 
	429.3470189428308 -90.587223006316805 95.999999999999986 
	429.29841330290338 -90.85837320078565 95.999999999999986 
	429.29753960570412 -90.863252437219231 95.999999999999986 
	429.29666680896054 -90.868131902313806 95.999999999999986 
	429.2547704170799 -91.102611151811118 95.999999999999986 
	429.2149538604084 -91.337617354307994 95.999999999999986 
	429.17797553541345 -91.568215035225649 95.999999999999986 
	429.10732946393671 -92.035241202499066 95.999999999999986 
	429.04504143507387 -92.504061215626621 95.999999999999986 
	429.01572397627882 -92.741371590310862 95.999999999999986 
	428.96144217406362 -93.216821224632071 95.999999999999986 
	428.91596776558356 -93.693849046266592 95.999999999999986 
	428.8954577077937 -93.932737607447592 95.999999999999986 
	428.85894799450358 -94.411226753805295 95.999999999999986 
	428.83158550996001 -94.891070578962157 95.999999999999986 
	428.82022269091277 -95.131313817457638 95.999999999999986 
	428.81121345491516 -95.371862335933287 95.999999999999986 
	428.80260322335306 -95.685303208200509 95.999999999999986 
	428.80082571056852 -95.757954547997173 95.999999999999986 
	428.79926644828333 -95.830654254568472 95.999999999999986 
	428.79578348992288 -96.019796331738235 95.999999999999986 
	428.79379519020813 -96.209250390645636 95.999999999999986 
	428.79314354590787 -96.325951165444252 95.999999999999986 
	428.79301008018109 -96.537669505400274 95.999999999999986 
	428.7947962106777 -96.749733462386232 95.999999999999986 
	428.79598602307402 -96.84486384807596 95.999999999999986 
	428.79910220301105 -97.032325710357782 95.999999999999986 
	428.80375492780303 -97.220032003461597 95.999999999999986 
	428.80642045491982 -97.31247603285837 95.999999999999986 
	428.81584371322037 -97.598784211918456 95.999999999999986 
	428.82893087884003 -97.885607914726791 95.999999999999986 
	428.83950119324453 -98.07998584280989 95.999999999999986 
	428.85181767169269 -98.274569697381565 95.999999999999986 
	428.86591860401074 -98.469346609487928 95.999999999999986 
	0 
	null_surface 
	null_surface 
	nullbs 
	nullbs 
	-1 
	-1 
	I I 
	0 
	0 
	84 -8.0584825171168877 -7.3170949982882325 -6.5757074794595773 -6.2828496979120949 -5.8343199606309222 -5.463626201216595 -5.092932441802267 -4.7756198837932251 -4.4583073257841832 -4.408349577433567 -4.1160158935998332 -3.8236822097660994 -3.5063696517570575 -3.2367870021344869 -3.1890570937480156 -2.8717445357389737 -2.5544319777299322 -2.5045603925725617 -2.2114077916130808 -1.9238728918336891 -1.6568630289326176 -1.6363379920542975 -1.4775018323150466 -1.2928141032756657 -1.108126374236285 -0.92343864519690411 -0.83485346419085382 -0.73875091615752331 -0.55406318711814251 -0.36937545807876165 -0.32109748622725148 -0.18468772903938083 0 0.21260104932673612 0.42520209865347225 0.63780314798020843 0.8504041973069445 1.0630052466336806 1.2756062959604169 1.4882073452871529 1.700808394613889 1.895274977038947 2.089741559464005 2.1192434090998589 2.4786747243141205 2.867607889164236 3.2565410540143516 3.6454742188644671 4.0344073837145826 4.2384868181997177 4.4233405485646982 4.8122737134148137 5.2056890054295444 5.599104297444276 5.9925195894590075 6.3859348814737391 7.1727654655032014 7.9595960495326636 8.3485346419085378 8.7464266335621268 9.5332572175915882 10.32008780162105 10.91731453172655 11.106918385650513 12.316672367123465 12.522801962862808 13.526426348596416 14.128289393999065 14.73618033006937 15.945934311542322 16.697069283817079 17.155688293015274 18.365442274488228 19.575196255961181 20.784950237434131 20.807117107525901 21.850113659507002 22.915277081579873 23.980440503652744 25.045603925725615 25.366701411952867 25.880457389916472 26.297884122011894 26.702466954658242 
	
	-1 
	none F F 1 F 0 } I I 
	intcurve forward { ref 1 } I I 
	intcurve forward { offintcur full nubs 3 open 14 
	-8.6602498203100797 3 -8.0584825171168877 3 -5.092932441802267 2 -2.5544319777299322 3 -2.2114077916130808 3 
	-1.6363379920542975 3 -1.4775018323150466 2 0 3 1.700808394613889 2 4.8122737134148137 2 
	11.106918385650513 2 20.784950237434131 2 25.045603925725615 3 29.796764904258154 3 
	449.67186263864789 -82.160444882802295 95.999999999999986 
	449.62135734152105 -81.966318113839463 95.999999999999986 
	449.56743935038935 -81.773042651563799 95.999999999999986 
	449.5099164358482 -81.580878394303213 95.999999999999986 
	449.22643961242375 -80.633879904076281 95.999999999999986 
	448.85436638455286 -79.703498560536715 95.999999999999986 
	447.9383757905166 -78.113836701843397 95.999999999999986 
	447.41578107975204 -77.416320272595968 95.999999999999986 
	446.77196176602001 -76.86723468652427 95.999999999999986 
	446.68496331980145 -76.793037482727598 95.999999999999986 
	446.59559721754738 -76.721513451817231 95.999999999999986 
	446.50393252310329 -76.653164797930287 95.999999999999986 
	446.35025940151587 -76.538580321728119 95.999999999999986 
	446.18964145594066 -76.432605053031835 95.999999999999986 
	446.02296811624882 -76.337921219560059 95.999999999999986 
	445.97693239462359 -76.311769235036465 95.999999999999986 
	445.93040714210912 -76.286459510368758 95.999999999999986 
	445.44638745187376 -76.034991270840962 95.999999999999986 
	444.95694634772866 -75.887572101295959 95.999999999999986 
	444.46641100872199 -75.843618343822072 95.999999999999986 
	443.90173717604722 -75.793021506612561 95.999999999999986 
	443.32001554597366 -75.872424892751553 95.999999999999986 
	441.78108248046698 -76.324966293170135 95.999999999999986 
	440.85906894890724 -76.880652320092253 95.999999999999986 
	438.39914892016026 -78.824704395097868 95.999999999999986 
	437.07980992663062 -80.5527759102538 95.999999999999986 
	434.3967162971876 -85.151513327822727 95.999999999999986 
	433.31358759250662 -88.295654775930103 95.999999999999986 
	432.49378470368947 -92.868986452271912 95.999999999999986 
	432.34227651313324 -94.289127896560473 95.999999999999986 
	432.30327779008582 -95.708810245536924 95.999999999999986 
	432.25978934330948 -97.291933369789987 95.999999999999986 
	432.35457448350382 -98.889365079810091 95.999999999999986 
	432.6321059659208 -100.44857845450107 95.999999999999986 
	1000 
	cone 441.30591208403007 -92.011448521778334 92.499999999999986 0 0 0.99999999999999956 -4.4309699523939097 -19.502987086110227 0 0.59999999999999998 I I 0 1 20 forward I I I I 
	plane 438.84562387426445 -82.217279359519779 92.499999999999986 0 0 -0.99999999999999956 -0.97514935430551142 0.22154849761969547 0 reverse_v I I I I 
	nubs 3 open 14 
	-8.6602498203100797 3 -8.0584825171168877 3 -5.092932441802267 3 -2.5544319777299322 3 -2.2114077916130808 3 
	-1.6363379920542975 3 -1.4775018323150466 3 0 3 1.700808394613889 3 4.8122737134148137 3 
	11.106918385650513 3 20.784950237434131 3 25.045603925725615 3 29.796764904258154 3 
	0.17499999999999999 -4.0002261367913032 
	0.17499999999999999 -3.98605985427738 
	0.17499999999999999 -3.9716802244247478 
	0.17499999999999999 -3.9570608194346075 
	0.17499999999999999 -3.8850154003174326 
	0.17499999999999999 -3.8070974909721138 
	0.17499999999999999 -3.7172976781121827 
	0.17499999999999999 -3.6404293532384715 
	0.17499999999999999 -3.5534380105385726 
	0.17499999999999999 -3.446266890404492 
	0.17499999999999999 -3.4317849997058198 
	0.17499999999999999 -3.4168925193345325 
	0.17499999999999999 -3.4015759839782973 
	0.17499999999999999 -3.3758982700626823 
	0.17499999999999999 -3.3489372113086575 
	0.17499999999999999 -3.3208005067471529 
	0.17499999999999999 -3.3130290569097656 
	0.17499999999999999 -3.3051642717956708 
	0.17499999999999999 -3.2972135066491211 
	0.17499999999999999 -3.2232550950908316 
	0.17499999999999999 -3.1390046803773601 
	0.17499999999999999 -3.0608611071531233 
	0.17499999999999999 -2.9709070763573311 
	0.17499999999999993 -2.8883161851752592 
	0.17499999999999993 -2.8182129741917823 
	0.17499999999999993 -2.6899658945075418 
	0.17499999999999993 -2.5900299271524045 
	0.17499999999999993 -2.5018829482556719 
	0.17499999999999993 -2.3235573510737577 
	0.17499999999999993 -2.1837153899142514 
	0.17499999999999993 -2.0536573702678544 
	0.17499999999999993 -1.8536928413295322 
	0.17499999999999993 -1.6748605197308981 
	0.17499999999999993 -1.4941778286512581 
	0.17499999999999993 -1.4146341377491638 
	0.17499999999999999 -1.334290683609521 
	0.17499999999999999 -1.251319037546456 
	0.17499999999999999 -1.1587952897978975 
	0.17499999999999999 -1.0624996772966051 
	0.17499999999999999 -0.95754117314091758 
	
	nullbs 
	-1 
	-1 
	I I 
	0 
	0 
	0 
	
	-1 
	none F -3.5 -3.5 } I I 
	-3.5 -3.5 
	no_radius 
	F 0 F 1 
	I I 
	1 0.050000000000000003 0.027839452848570045 
	T 
	1 
	summary 4 0 0.33333333333333331 0.66666666666666663 1 22 -8.2159279471555777 -6.2828496979120949 -4.408349577433567 -3.2367870021344869 -2.5045603925725617 -1.6568630289326176 -0.83485346419085382 -0.32109748622725148 0 2.1192434090998589 4.2384868181997177 8.3485346419085378 10.91731453172655 12.522801962862808 14.128289393999065 16.697069283817079 20.807117107525901 25.045603925725615 25.366701411952867 25.880457389916472 26.702466954658242 27.550164318298176 0.027839452848570045 OPEN OPEN NON_SINGULAR NON_SINGULAR 
	0 
	0 
	0 
	0 
	0 
	58 -8.0584825171168877 -7.3170949982882325 -6.5757074794595773 -5.8343199606309222 -5.463626201216595 -5.092932441802267 -4.4583073257841832 -3.8236822097660994 -3.5063696517570575 -3.1890570937480156 -2.8717445357389737 -2.5544319777299322 -2.2114077916130808 -1.9238728918336891 -1.6363379920542975 -1.4775018323150466 -1.108126374236285 -0.92343864519690411 -0.73875091615752331 -0.55406318711814251 -0.36937545807876165 -0.18468772903938083 0 0.21260104932673612 0.42520209865347225 0.63780314798020843 0.8504041973069445 1.2756062959604169 1.700808394613889 2.089741559464005 2.4786747243141205 2.867607889164236 3.2565410540143516 3.6454742188644671 4.0344073837145826 4.4233405485646982 4.8122737134148137 5.599104297444276 6.3859348814737391 7.1727654655032014 7.9595960495326636 8.7464266335621268 9.5332572175915882 10.32008780162105 11.106918385650513 12.316672367123465 13.526426348596416 14.73618033006937 15.945934311542322 17.155688293015274 18.365442274488228 19.575196255961181 20.784950237434131 21.850113659507002 22.915277081579873 23.980440503652744 25.045603925725615 26.297884122011894 
	} F 0.2322612063336946 F 1 F 14.174946225623257 F 18.085432223124332 #
-75 coedge $-1 -1 -1 $-1 $120 $121 $54 $84 forward $50 $-1 #
-76 coedge $-1 -1 -1 $-1 $122 $52 $123 $124 reversed $38 $-1 #
-77 coedge $-1 -1 -1 $-1 $52 $122 $125 $126 reversed $38 $-1 #
-78 coedge $-1 -1 -1 $-1 $83 $127 $52 $79 reversed $30 $-1 #
-79 edge $-1 -1 -1 $-1 $128 -2.0510053892707147 $129 2.0378540956187843 $52 $130 forward @7 unknown T 432.12979557028353 -89.396889162015995 92.734511567236055 436.1170442568195 -88.491008486160666 92.734511567236069 #
-80 coedge $-1 -1 -1 $-1 $131 $53 $132 $133 reversed $30 $-1 #
-81 coedge $-1 -1 -1 $-1 $55 $134 $53 $82 forward $86 $135 #
-82 edge $-1 -1 -1 $-1 $136 -6.0159532614146167 $88 -1.4980529474338895 $81 $137 forward @7 unknown T 431.27131674568847 -88.491296589819768 105.17212569192107 432.13008367229082 -84.634615327072552 107.26577653448476 #
-83 coedge $-1 -1 -1 $-1 $54 $78 $119 $138 reversed $30 $-1 #
-84 edge $-1 -1 -1 $-1 $89 18.651723689661942 $139 26.729475096883746 $75 $140 forward @7 unknown T 431.42512828953346 -83.733491885336747 95.999757402631275 431.91261329671238 -82.658487030228841 104.0002425973687 #
-85 coedge $-1 -1 -1 $-1 $141 $55 $121 $142 forward $86 $143 #
-86 loop $-1 -1 -1 $-1 $-1 $55 $144 T 431.2492742927426 -88.491296589819768 103.97216054715138 432.13008367229082 -83.705409835119568 107.26577653448476 periphery $145 F #
-87 pcurve $-1 -1 -1 $-1 2 $90 0 0 #
-88 vertex $-1 -1 -1 $-1 $56 $146 #
-89 vertex $-1 -1 -1 $-1 $142 $147 #
-90 intcurve-curve $-1 -1 -1 $-1 forward { surfintcur full nubs 3 open 4 
	-6.0200938718711203 3 -3.7885364767874008 2 -1.7532191389966001 2 -0 3 
	432.1311243512144 -88.494871480872376 107.26637694811471 
	431.89235668422373 -87.800881100442609 107.10691610651088 
	431.68280569519243 -87.113222957005561 106.86160563722346 
	431.38808103661017 -85.871492339751697 106.21084780806828 
	431.29313604656267 -85.310608753704173 105.82060225702079 
	431.25929043036319 -84.391688225020829 104.94824335470919 
	431.30079088645141 -84.02303257596968 104.49197183463716 
	431.42537088766193 -83.733249288294402 103.99999999999999 
	0.00028810114107306038 
	cone 438.52514144578436 -91.852243815280573 100 -0.97514935430551009 0.22154849761970069 0 0 0 -7.4999999999400897 1 I I 0 -1 7.4999999999400897 forward I I I I 
	spline reversed { rbblnsur @11 blendsupsur plane 438.84562387426445 -82.217279359519779 107.49999999999997 0 0 0.99999999999999956 -0.97514935430551142 0.22154849761969547 0 forward_v I I I I null_curve nullbs 419.14266320258923 -76.721242538230825 92.499999999999986 
	@11 blendsupsur cone 441.30591208403007 -92.011448521778334 92.499999999999986 0 0 0.99999999999999956 -4.4309699523939097 -19.502987086110227 0 0.59999999999999998 I I 0 1 20 forward I I I I null_curve nubs 3 open 14 
	-4.6090067323372459 3 0 3 4.2606536882914838 3 13.938685540075102 3 20.233330212310801 3 
	23.344795531111725 3 25.045603925725615 3 26.523105758040664 3 26.681941917779916 3 27.259684908792263 3 
	27.602878134191769 3 30.14343778421588 3 33.139725594051228 3 33.744755363692121 3 
	0.57499999999999996 -0.96698830592327456 
	0.57499999999999996 -1.0682506430935423 
	0.57499999999999996 -1.1615635907828115 
	0.57499999999999996 -1.2513190375464553 
	0.57499999999999996 -1.3342906836095203 
	0.57499999999999996 -1.4146341377491631 
	0.57499999999999996 -1.4941778286512575 
	0.57499999999999996 -1.6748605197308974 
	0.57499999999999996 -1.8536928413295315 
	0.57499999999999996 -2.053657370267854 
	0.57499999999999996 -2.1837153899142505 
	0.57499999999999996 -2.3235573510737568 
	0.57499999999999996 -2.5018829482556715 
	0.57499999999999996 -2.5900299271524041 
	0.57499999999999996 -2.6899658945075409 
	0.57499999999999996 -2.8182129741917814 
	0.57499999999999996 -2.8883161851752588 
	0.57499999999999996 -2.9709070763573306 
	0.57499999999999996 -3.0608611071531229 
	0.57499999999999996 -3.1390046803773597 
	0.57499999999999996 -3.2232550950908312 
	0.57499999999999996 -3.2972135066491202 
	0.57499999999999996 -3.30516427179567 
	0.57499999999999996 -3.3130290569097651 
	0.57499999999999996 -3.320800506747152 
	0.57499999999999996 -3.3490680037763241 
	0.57499999999999996 -3.3761489025132927 
	0.57499999999999996 -3.4019346504023473 
	0.57499999999999996 -3.4172520045287493 
	0.57499999999999996 -3.4321450533039379 
	0.57499999999999996 -3.4466274129391898 
	0.57499999999999996 -3.5538361099745952 
	0.57499999999999996 -3.640850514655551 
	0.57499999999999996 -3.7177439539401727 
	0.57499999999999996 -3.808430616141802 
	0.57499999999999996 -3.8870198977693797 
	0.57499999999999996 -3.9596688493957175 
	0.57499999999999996 -3.9743385945126102 
	0.57499999999999996 -3.9887679865141439 
	0.57499999999999996 -4.0029835804763465 
	419.14266320258923 -76.721242538230825 92.499999999999986 
	43 1e-008 
	intcurve forward { exactcur full nubs 5 open 60 
	-2.5045603925725617 5 -1.2522801962862808 3 0 4 1.065163422072871 3 2.1303268441457419 3 
	3.1954902662186129 3 4.2606536882914838 4 5.4704076697644357 3 6.6801616512373885 3 7.8899156327103412 3 
	9.0996696141832931 3 10.309423595656245 3 11.519177577129199 3 12.728931558602151 3 13.938685540075102 4 
	14.725516124104566 3 15.512346708134027 3 16.299177292163488 3 17.086007876192951 3 17.872838460222415 3 
	18.659669044251878 3 19.446499628281337 3 20.233330212310801 4 20.622263377160916 3 21.011196542011032 3 
	21.400129706861147 3 21.789062871711263 3 22.177996036561378 3 22.566929201411494 3 22.955862366261609 3 
	23.344795531111725 4 23.7699976297652 3 24.195199728418672 3 24.407800777745408 3 24.620401827072143 3 
	24.833002876398879 3 25.045603925725615 4 25.230291654764997 3 25.414979383804379 3 25.599667112843761 3 
	25.78435484188314 3 25.969042570922518 3 26.1537302999619 3 26.523105758040664 4 26.681941917779916 4 
	26.970813413286088 3 27.259684908792263 4 27.602878134191769 4 27.920448090444783 3 28.238018046697796 3 
	28.55558800295081 3 28.873157959203823 3 29.50829787170985 3 30.14343778421588 4 30.517973760445301 3 
	30.892509736674718 3 31.641581689133552 3 32.390653641592394 3 33.139725594051228 4 33.261510775508114 5 
	432.35676009499804 -98.216313416894977 103.99999999999999 
	432.33863691775122 -97.965930879565747 103.99999999999999 
	432.323854909055 -97.715268948201043 103.99999999999999 
	432.31233403002534 -97.464421022264133 103.99999999999999 
	432.29566976365624 -96.96253944241522 103.99999999999999 
	432.29148807649398 -96.460664003470782 103.99999999999999 
	432.29244980755237 -96.209822182126331 103.99999999999999 
	432.2964003484359 -95.959171840828176 103.99999999999999 
	432.30912759854294 -95.495857893190447 103.99999999999999 
	432.31710093996514 -95.282897316850296 103.99999999999999 
	432.32716904852629 -95.069964267609123 103.99999999999999 
	432.35144246051112 -94.644223640924452 103.99999999999999 
	432.38389356966388 -94.218874423462466 103.99999999999999 
	432.40213937962812 -94.006332778393045 103.99999999999999 
	432.44262717034258 -93.581585444524762 103.99999999999999 
	432.49102472661934 -93.157650890980619 103.99999999999999 
	432.51718030548113 -92.945922022859335 103.99999999999999 
	432.5733668388612 -92.52301192963148 103.99999999999999 
	432.63723229045956 -92.10134036597033 103.99999999999999 
	432.67106679018423 -91.890850025236475 103.99999999999999 
	432.7067862642088 -91.680741330034309 103.99999999999999 
	432.78706573621002 -91.232896296464176 103.99999999999999 
	432.83223582315117 -90.994900659394787 103.99999999999999 
	432.8798758959814 -90.757128091666544 103.99999999999999 
	432.98007970878109 -90.282155157930205 103.99999999999999 
	433.09010314647259 -89.808575826958347 103.99999999999999 
	433.14756284695102 -89.572196864204699 103.99999999999999 
	433.26736681066586 -89.100383477700632 103.99999999999999 
	433.39692327696486 -88.630703659452635 103.99999999999999 
	433.46413548308072 -88.396458268985796 103.99999999999999 
	433.6034226234907 -87.929277880619892 103.99999999999999 
	433.75243260696436 -87.464960836277982 103.99999999999999 
	433.82936765951177 -87.233578796350272 103.99999999999999 
	433.98810049599217 -86.772488884392828 103.99999999999999 
	434.15657388542741 -86.314991957241574 103.99999999999999 
	434.24324949458276 -86.087202912153074 103.99999999999999 
	434.42149102833184 -85.63366710561904 103.99999999999999 
	434.60955052464612 -85.184468579383221 103.99999999999999 
	434.70604410020496 -84.961016829729573 103.99999999999999 
	434.9039837584146 -84.516537626167633 103.99999999999999 
	435.11189344483404 -84.077176734136074 103.99999999999999 
	435.21835705243598 -83.858843318707585 103.99999999999999 
	435.43634196640403 -83.425011004113784 103.99999999999999 
	435.66454134197596 -82.997147851903918 103.99999999999999 
	435.78121941474308 -82.784783633018634 103.99999999999999 
	435.90050532405593 -82.574066611054803 103.99999999999999 
	436.10173734626414 -82.229161304737147 103.99999999999999 
	436.18233404591069 -82.093671278894291 103.99999999999999 
	436.26422502619062 -81.958677196970243 103.99999999999999 
	436.43059702924501 -81.689805226650307 103.99999999999999 
	436.60215397295622 -81.423411894749663 103.99999999999999 
	436.68922989785381 -81.290896457231241 103.99999999999999 
	436.86598003493316 -81.027349982531348 103.99999999999999 
	437.04793786072719 -80.767014864678075 103.99999999999999 
	437.14022147827399 -80.637710793945516 103.99999999999999 
	437.327405864958 -80.380950239367209 103.99999999999999 
	437.51984733184105 -80.128126943003537 103.99999999999999 
	437.61738803261386 -80.002760146504301 103.99999999999999 
	437.81512441655559 -79.754237729194017 103.99999999999999 
	438.01821147737934 -79.510385547393412 103.99999999999999 
	438.12110285544253 -79.389689011568606 103.99999999999999 
	438.32960698924614 -79.150881462045092 103.99999999999999 
	438.54361927031636 -78.917509758752644 103.99999999999999 
	438.6520187903721 -78.802249107756936 103.99999999999999 
	438.87164432360237 -78.574716601368735 103.99999999999999 
	439.09701918042617 -78.353462044901761 103.99999999999999 
	439.21116800795619 -78.24447940160772 103.99999999999999 
	439.44244509685564 -78.029965362126134 103.99999999999999 
	439.67981220654394 -77.822719765659727 103.99999999999999 
	439.80005101965361 -77.721005649591703 103.99999999999999 
	439.92188236990688 -77.621302216138318 103.99999999999999 
	440.10637637206287 -77.475498310512904 103.99999999999999 
	440.16792533933796 -77.427692663072051 103.99999999999999 
	440.22998485497902 -77.380344442563 103.99999999999999 
	440.35510641469386 -77.286627052007688 103.99999999999999 
	440.48219642886022 -77.194995553890465 103.99999999999999 
	440.5462243996364 -77.149733228111955 103.99999999999999 
	440.67522823741263 -77.060379018492014 103.99999999999999 
	440.80609293322192 -76.973492825835265 103.99999999999999 
	440.87198176214241 -76.930698520343739 103.99999999999999 
	441.00465548267238 -76.846471030090527 103.99999999999999 
	441.1390892724495 -76.765093740908284 103.99999999999999 
	441.20673816955309 -76.725149641053008 103.99999999999999 
	441.34288481638646 -76.646814954484114 103.99999999999999 
	441.48070110649229 -76.571718508390262 103.99999999999999 
	441.55001964370393 -76.535012654797697 103.99999999999999 
	441.68946459809251 -76.463352483548448 103.99999999999999 
	441.83050188205448 -76.395333529867713 103.99999999999999 
	441.90141274232616 -76.362268900211575 103.99999999999999 
	442.0440083789145 -76.298100696645179 103.99999999999999 
	442.18813256086838 -76.238004848383753 103.99999999999999 
	442.26057195532883 -76.209012578971794 103.99999999999999 
	442.40619658671989 -76.153218255394748 103.99999999999999 
	442.55329517887208 -76.101973308815616 103.99999999999999 
	442.62720851776737 -76.077530415359419 103.99999999999999 
	442.70148141462096 -76.054312141965283 103.99999999999999 
	442.85769443383987 -76.00837586308127 103.99999999999999 
	442.93996997328622 -75.98582810404524 103.99999999999999 
	443.02286280046161 -75.964828174025953 103.99999999999999 
	443.18972820460306 -75.926127588655419 103.99999999999999 
	443.35842522844911 -75.894410697174322 103.99999999999999 
	443.4431497295804 -75.880394421348029 103.99999999999999 
	443.57067056280204 -75.862269357116006 103.99999999999999 
	443.69864221747775 -75.848675277720318 103.99999999999999 
	443.74133840577275 -75.844657467320744 103.99999999999999 
	443.82678619921859 -75.837667912980592 103.99999999999999 
	443.91229981220562 -75.832805331171286 103.99999999999999 
	443.95506182250358 -75.830914493975285 103.99999999999999 
	444.04057376247346 -75.828229595022691 103.99999999999999 
	444.12601748361027 -75.827766349538663 103.99999999999999 
	444.16871127782383 -75.828097167924099 103.99999999999999 
	444.25402116940461 -75.829895917869521 103.99999999999999 
	444.33913468177525 -75.833989430389678 103.99999999999999 
	444.38163209919037 -75.836615015322394 103.99999999999999 
	444.42406047127133 -75.839823581031368 103.99999999999999 
	444.50320115914747 -75.846914875632621 103.99999999999999 
	444.53998954192298 -75.850658885502867 103.99999999999999 
	444.57676728647107 -75.854854979204248 103.99999999999999 
	444.65028186712391 -75.864158796601771 103.99999999999999 
	444.72367299929931 -75.875296222281989 103.99999999999999 
	444.76032729553214 -75.881325927857276 103.99999999999999 
	444.83353135280879 -75.894310213538276 103.99999999999999 
	444.90648142319878 -75.909144797163634 103.99999999999999 
	444.94288173184253 -75.917024804898361 103.99999999999999 
	445.01550997766412 -75.933707918888686 103.99999999999999 
	445.08774807626668 -75.952227195801044 103.99999999999999 
	445.12375823618254 -75.961943370669204 103.99999999999999 
	445.1955382915657 -75.982281102469344 103.99999999999999 
	445.2667944528057 -76.004409226838092 103.99999999999999 
	445.30228071653397 -76.015915797838971 103.99999999999999 
	445.37294872816267 -76.039801288066769 103.99999999999999 
	445.4429684728359 -76.065401958835182 103.99999999999999 
	445.47780646741552 -76.078623712872869 103.99999999999999 
	445.58177728104891 -76.119527976834533 103.99999999999999 
	445.68404313423389 -76.164066594806542 103.99999999999999 
	445.751395482779 -76.195300830820045 103.99999999999999 
	445.81786876274663 -76.227991169703031 103.99999999999999 
	445.91161400054335 -76.276695696375086 103.99999999999999 
	445.93966650102675 -76.291611342318262 103.99999999999999 
	445.96757846246715 -76.306791390339782 103.99999999999999 
	445.99534668327368 -76.322230028845908 103.99999999999999 
	446.07320255067896 -76.366458409928498 103.99999999999999 
	446.12298037994685 -76.395847359294109 103.99999999999999 
	446.17228872982821 -76.426057403650262 103.99999999999999 
	446.2699419943728 -76.488054174816909 103.99999999999999 
	446.36562326003474 -76.553067843460241 103.99999999999999 
	446.41295960325408 -76.586294780208419 103.99999999999999 
	446.45978131143715 -76.620206336997001 103.99999999999999 
	446.56108303993653 -76.695825066552501 103.99999999999999 
	446.61539702583906 -76.737835992624809 103.99999999999999 
	446.66901360153031 -76.780749583886248 103.99999999999999 
	446.72192587167541 -76.824515488130928 103.99999999999999 
	446.82243185263667 -76.910322638649475 103.99999999999999 
	446.87015531424521 -76.952272257056592 103.99999999999999 
	446.9173051772209 -76.994904435503742 103.99999999999999 
	447.01047158705632 -77.081482343519568 103.99999999999999 
	447.1013972967387 -77.170588322825182 103.99999999999999 
	447.14630646469192 -77.215748573718429 103.99999999999999 
	447.23502949857175 -77.307236128277708 103.99999999999999 
	447.32158410450188 -77.400965489456667 103.99999999999999 
	447.36432484754408 -77.448367549489689 103.99999999999999 
	447.44874333272918 -77.544201601657903 103.99999999999999 
	447.53105430670104 -77.642007362276928 103.99999999999999 
	447.57168753999855 -77.691381133444068 103.99999999999999 
	447.69203304945785 -77.840850135627534 103.99999999999999 
	447.80775064052483 -77.994168798282374 103.99999999999999 
	447.88286965095932 -78.097920353797832 103.99999999999999 
	448.02910639171199 -78.30816300359561 103.99999999999999 
	448.16743408920598 -78.523203825975202 103.99999999999999 
	448.23464403110194 -78.631753637653176 103.99999999999999 
	448.29992144675975 -78.741161961368135 103.99999999999999 
	448.40065509861097 -78.916177810354611 103.99999999999999 
	448.43742777124402 -78.981459920992748 103.99999999999999 
	448.47361684569097 -79.047088196595652 103.99999999999999 
	448.54484747528642 -79.17900998799071 103.99999999999999 
	448.61381993488158 -79.312210334249045 103.99999999999999 
	448.64775083953435 -79.379117167138546 103.99999999999999 
	448.74790336813982 -79.580720402390867 103.99999999999999 
	448.84320797707426 -79.784863342361575 103.99999999999999 
	448.90465431188159 -79.921991002060508 103.99999999999999 
	449.0234791968382 -80.198129327419437 103.99999999999999 
	449.13437125298481 -80.477676173414778 103.99999999999999 
	449.18788474195122 -80.618212427242071 103.99999999999999 
	449.29113702254085 -80.900635166938329 103.99999999999999 
	449.3870081968941 -81.185406414833892 103.99999999999999 
	449.43314055962946 -81.328291217274867 103.99999999999999 
	449.47750862982753 -81.471587033192222 103.99999999999999 
	449.52708266216098 -81.63855439894337 103.99999999999999 
	449.53397119270232 -81.661917486118298 103.99999999999999 
	449.54081573325408 -81.685293860757042 103.99999999999999 
	449.54761645077906 -81.708683307081117 103.99999999999999 
	449.55437350990411 -81.732085610089811 103.99999999999999 
	0 
	null_surface 
	null_surface 
	nullbs 
	nullbs 
	-1 
	-1 
	I I 
	0 
	0 
	58 -1.2522801962862808 0 1.065163422072871 2.1303268441457419 3.1954902662186129 4.2606536882914838 5.4704076697644357 6.6801616512373885 7.8899156327103412 9.0996696141832931 10.309423595656245 11.519177577129199 12.728931558602151 13.938685540075102 14.725516124104566 15.512346708134027 16.299177292163488 17.086007876192951 17.872838460222415 18.659669044251878 19.446499628281337 20.233330212310801 20.622263377160916 21.011196542011032 21.400129706861147 21.789062871711263 22.177996036561378 22.566929201411494 22.955862366261609 23.344795531111725 23.7699976297652 24.195199728418672 24.407800777745408 24.620401827072143 24.833002876398879 25.045603925725615 25.230291654764997 25.414979383804379 25.599667112843761 25.78435484188314 25.969042570922518 26.1537302999619 26.523105758040664 26.681941917779916 26.970813413286088 27.259684908792263 27.602878134191769 27.920448090444783 28.238018046697796 28.55558800295081 28.873157959203823 29.50829787170985 30.14343778421588 30.517973760445301 30.892509736674718 31.641581689133552 32.390653641592394 33.139725594051228 
	
	-1 
	none F F 1 F 0 } I I 
	intcurve forward { exactcur full nubs 5 open 78 
	-2.5045603925725617 5 -1.6568630289326176 3 -1.2522801962862808 3 -0.83485346419085382 3 -0.32109748622725148 3 
	0 4 1.065163422072871 3 2.1303268441457419 3 3.1954902662186129 3 4.2384868181997177 3 
	4.2606536882914838 4 5.4704076697644357 3 6.6801616512373885 3 7.8899156327103412 3 8.3485346419085378 3 
	9.0996696141832931 3 10.309423595656245 3 10.91731453172655 3 11.519177577129199 3 12.522801962862808 3 
	12.728931558602151 3 13.938685540075102 4 14.128289393999065 3 14.725516124104566 3 15.512346708134027 3 
	16.299177292163488 3 16.697069283817079 3 17.086007876192951 3 17.872838460222415 3 18.659669044251878 3 
	19.446499628281337 3 20.233330212310801 4 20.622263377160916 3 20.807117107525901 3 21.011196542011032 3 
	21.400129706861147 3 21.789062871711263 3 22.177996036561378 3 22.566929201411494 3 22.926360516625756 3 
	22.955862366261609 3 23.344795531111725 4 23.7699976297652 3 24.195199728418672 3 24.407800777745408 3 
	24.620401827072143 3 24.833002876398879 3 25.045603925725615 4 25.230291654764997 3 25.366701411952867 3 
	25.414979383804379 3 25.599667112843761 3 25.78435484188314 3 25.880457389916472 3 25.969042570922518 3 
	26.1537302999619 3 26.523105758040664 4 26.681941917779916 4 26.702466954658242 3 26.970813413286088 3 
	27.259684908792263 4 27.550164318298176 3 27.602878134191769 4 27.920448090444783 3 28.238018046697796 3 
	28.282388223068679 3 28.55558800295081 3 28.873157959203823 3 29.453946470701485 3 29.50829787170985 3 
	30.14343778421588 4 30.517973760445301 3 30.892509736674718 3 31.328439666913976 3 31.641581689133552 3 
	32.390653641592394 3 33.139725594051228 4 33.261510775508114 5 
	432.35676009499804 -98.216313416894977 107.49999999999997 
	432.34449209809253 -98.046823699318281 107.49999999999997 
	432.33375510765183 -97.877205956450993 107.49999999999997 
	432.32452429312457 -97.70748916433331 107.49999999999997 
	432.31307860633098 -97.456667551141322 107.49999999999997 
	432.30482102583142 -97.205756322621937 107.49999999999997 
	432.30248356056273 -97.124686502460548 107.49999999999997 
	432.29840088785488 -96.959967076363668 107.49999999999997 
	432.29566282118071 -96.795248311756453 107.49999999999997 
	432.29461661341844 -96.711605730085253 107.49999999999997 
	432.29304512885415 -96.525034439470048 107.49999999999997 
	432.2931622351818 -96.338516407024997 107.49999999999997 
	432.29373633138687 -96.235632693183106 107.49999999999997 
	432.29548996601778 -96.068494435532415 107.49999999999997 
	432.29856579178886 -95.901451400438773 107.49999999999997 
	432.29994332959251 -95.837219791183117 107.49999999999997 
	432.30151434350893 -95.773005526380828 107.49999999999997 
	432.30912759854294 -95.495857893190447 107.49999999999997 
	432.31710093996514 -95.28289731685031 107.49999999999997 
	432.32716904852629 -95.069964267609123 107.49999999999997 
	432.35144246051112 -94.644223640924452 107.49999999999997 
	432.38389356966388 -94.218874423462466 107.49999999999997 
	432.40213937962812 -94.006332778393045 107.49999999999997 
	432.44262717034258 -93.581585444524762 107.49999999999997 
	432.49102472661934 -93.157650890980619 107.49999999999997 
	432.51718030548113 -92.945922022859335 107.49999999999997 
	432.57278219637323 -92.527412471793753 107.49999999999997 
	432.63590403270126 -92.110115809640078 107.49999999999997 
	432.66895689529673 -91.903991871452504 107.49999999999997 
	432.70455866425357 -91.693859396228959 107.49999999999997 
	432.7420304659488 -91.484143007862926 107.49999999999999 
	432.74281109270879 -91.479778829049252 107.49999999999997 
	432.74359252906993 -91.475414831099684 107.49999999999997 
	432.78706573621002 -91.232896296464176 107.49999999999997 
	432.83223582315117 -90.994900659394787 107.49999999999997 
	432.8798758959814 -90.757128091666544 107.49999999999997 
	432.98007970878109 -90.282155157930205 107.49999999999997 
	433.09010314647259 -89.808575826958347 107.49999999999997 
	433.14756284695102 -89.572196864204699 107.49999999999997 
	433.26736681066586 -89.100383477700632 107.49999999999997 
	433.39692327696486 -88.630703659452621 107.49999999999997 
	433.46413548308072 -88.396458268985796 107.49999999999997 
	433.56018100413985 -88.074313786034011 107.49999999999997 
	433.66084954192991 -87.753530765695857 107.49999999999997 
	433.68887161417348 -87.665456911607606 107.49999999999997 
	433.76371017623416 -87.433422820843958 107.49999999999997 
	433.84097958085778 -87.202173553496607 107.49999999999997 
	433.88989341733713 -87.058908218633476 107.49999999999997 
	434.02003471572709 -86.685770100799388 107.49999999999997 
	434.15657388542741 -86.314991957241574 107.49999999999997 
	434.24324949458276 -86.087202912153074 107.49999999999997 
	434.37715267774058 -85.746486094396971 107.49999999999997 
	434.51659682521256 -85.408217107867927 107.49999999999997 
	434.56385329215607 -85.29536864808972 107.49999999999997 
	434.65913609509329 -85.071367699845325 107.49999999999997 
	434.75688989777984 -84.848547599214044 107.49999999999997 
	434.80613642231958 -84.737992955906009 107.49999999999997 
	434.93914332555374 -84.443907876156487 107.49999999999997 
	435.07654014362868 -84.152076446173382 107.49999999999997 
	435.16415457913121 -83.970565588642444 107.49999999999997 
	435.2718560973604 -83.75293107831709 107.49999999999997 
	435.38209897462093 -83.536750911068509 107.49999999999997 
	435.40095712049197 -83.499958627970983 107.49999999999997 
	435.53100024471541 -83.247531161149411 107.49999999999997 
	435.66454134197596 -82.997147851903918 107.49999999999997 
	435.78121941474308 -82.784783633018634 107.49999999999997 
	435.90050532405593 -82.574066611054803 107.49999999999997 
	436.04154398170925 -82.332330823247517 107.49999999999997 
	436.06072891045096 -82.299602351452705 107.49999999999997 
	436.07998896095012 -82.266899908565293 107.49999999999997 
	436.16022737865279 -82.131300808601381 107.49999999999997 
	436.24175986844023 -81.996180126591156 107.49999999999997 
	436.30439122904278 -81.893922660100856 107.49999999999997 
	436.45126720803273 -81.657708608005066 107.49999999999997 
	436.60215397295622 -81.423411894749663 107.49999999999997 
	436.68922989785381 -81.290896457231227 107.49999999999997 
	436.86598003493316 -81.027349982531348 107.49999999999997 
	437.04793786072725 -80.767014864678089 107.49999999999997 
	437.14022147827399 -80.637710793945516 107.49999999999997 
	437.2811422642863 -80.444409954013736 107.49999999999997 
	437.42504263320836 -80.253340654565136 107.49999999999997 
	437.47370875038951 -80.189429098394768 107.49999999999997 
	437.57061365848091 -80.063572875195462 107.49999999999997 
	437.66884298830723 -79.938793094025399 107.49999999999997 
	437.71772332385581 -79.877383531398564 107.49999999999997 
	437.86647391716627 -79.692580981060999 107.49999999999997 
	438.01821147737934 -79.510385547393412 107.49999999999997 
	438.12110285544253 -79.389689011568606 107.49999999999997 
	438.32960698924614 -79.150881462045092 107.49999999999997 
	438.54361927031636 -78.917509758752644 107.49999999999997 
	438.6520187903721 -78.802249107756936 107.49999999999997 
	438.87164432360237 -78.574716601368735 107.49999999999997 
	439.09701918042617 -78.353462044901761 107.49999999999997 
	439.21116800795619 -78.24447940160772 107.49999999999997 
	439.44244509685564 -78.02996536212612 107.49999999999997 
	439.67981220654394 -77.822719765659727 107.49999999999997 
	439.80005101965361 -77.721005649591703 107.49999999999997 
	439.92188236990688 -77.621302216138318 107.49999999999997 
	440.10637637206287 -77.475498310512904 107.49999999999997 
	440.16792533933796 -77.427692663072051 107.49999999999997 
	440.22998485497902 -77.380344442563 107.49999999999997 
	440.32227977575405 -77.311214556744289 107.49999999999997 
	440.41564576361543 -77.243219637871007 107.49999999999997 
	440.44583514782533 -77.221435321621655 107.49999999999997 
	440.50958353618694 -77.175863278635831 107.49999999999997 
	440.57381109866554 -77.130858176720736 107.49999999999997 
	440.60764295591645 -77.107403975471954 107.49999999999997 
	440.70632718882604 -77.039731207657994 107.49999999999997 
	440.80609293322198 -76.973492825835265 107.49999999999997 
	440.87198176214241 -76.930698520343739 107.49999999999997 
	441.00465548267238 -76.846471030090527 107.49999999999997 
	441.1390892724495 -76.765093740908284 107.49999999999997 
	441.20673816955309 -76.725149641053008 107.49999999999997 
	441.34288481638646 -76.646814954484114 107.49999999999997 
	441.48070110649229 -76.571718508390262 107.49999999999997 
	441.55001964370393 -76.535012654797697 107.49999999999997 
	441.68946459809251 -76.463352483548448 107.49999999999997 
	441.83050188205448 -76.395333529867713 107.49999999999997 
	441.90141274232616 -76.362268900211575 107.49999999999997 
	442.03860020675336 -76.300534380455289 107.49999999999997 
	442.17720247009714 -76.24256917236157 107.49999999999997 
	442.2440941779887 -76.215628258851083 107.49999999999997 
	442.31682155490176 -76.187482575010847 107.49999999999997 
	442.38991843066799 -76.160464671514404 107.49999999999997 
	442.39546519127043 -76.158421782556033 107.49999999999997 
	442.47416692869854 -76.129539330309868 107.49999999999996 
	442.55329517887208 -76.101973308815616 107.49999999999997 
	442.62720851776737 -76.077530415359433 107.49999999999997 
	442.70148141462096 -76.054312141965283 107.49999999999997 
	442.85769443383987 -76.00837586308127 107.49999999999997 
	442.93996997328622 -75.98582810404524 107.49999999999997 
	443.02286280046161 -75.964828174025968 107.49999999999997 
	443.18972820460306 -75.926127588655419 107.49999999999997 
	443.35842522844911 -75.894410697174322 107.49999999999997 
	443.4431497295804 -75.880394421348043 107.49999999999997 
	443.57067056280204 -75.862269357116006 107.49999999999997 
	443.69864221747775 -75.848675277720318 107.49999999999997 
	443.74133840577275 -75.844657467320744 107.49999999999997 
	443.82678619921859 -75.837667912980592 107.49999999999997 
	443.91229981220562 -75.832805331171286 107.49999999999997 
	443.95506182250364 -75.830914493975285 107.49999999999997 
	444.04057376247351 -75.828229595022691 107.49999999999997 
	444.12601748361027 -75.827766349538663 107.49999999999997 
	444.16871127782383 -75.828097167924099 107.49999999999997 
	444.25402116940461 -75.829895917869521 107.49999999999997 
	444.33913468177525 -75.833989430389678 107.49999999999997 
	444.38163209919037 -75.836615015322394 107.49999999999997 
	444.42406047127139 -75.839823581031368 107.49999999999997 
	444.50320115914747 -75.846914875632621 107.49999999999997 
	444.53998954192298 -75.850658885502867 107.49999999999997 
	444.57676728647107 -75.854854979204248 107.49999999999997 
	444.64067339212153 -75.862942772568218 107.49999999999997 
	444.70448621026753 -75.872416186431096 107.49999999999997 
	444.73157436531909 -75.876691828462711 107.49999999999997 
	444.76821513875734 -75.882821640333901 107.49999999999997 
	444.80480116762539 -75.889413653930205 107.49999999999997 
	444.814360935563 -75.891168425138289 107.49999999999997 
	444.86047169540893 -75.899788601195226 107.49999999999997 
	444.90648142319878 -75.909144797163634 107.49999999999997 
	444.94288173184253 -75.917024804898361 107.49999999999997 
	445.01550997766412 -75.933707918888686 107.49999999999997 
	445.08774807626662 -75.952227195801044 107.49999999999997 
	445.12375823618254 -75.961943370669204 107.49999999999997 
	445.17832369579418 -75.977403621810126 107.49999999999997 
	445.23258641415538 -75.993898482121963 107.49999999999997 
	445.2511212398735 -75.999664447003312 107.49999999999997 
	445.28666708592635 -76.010975326587598 107.49999999999997 
	445.32206539036758 -76.022724876601174 107.49999999999997 
	445.33900904454941 -76.028460752990142 107.49999999999997 
	445.39116616987019 -76.046461962560429 107.49999999999997 
	445.4429684728359 -76.065401958835182 107.49999999999997 
	445.47780646741552 -76.078623712872869 107.49999999999997 
	445.58177728104897 -76.119527976834533 107.49999999999999 
	445.68404313423389 -76.164066594806542 107.49999999999997 
	445.751395482779 -76.195300830820045 107.49999999999997 
	445.81786876274663 -76.227991169703031 107.49999999999997 
	445.91161400054335 -76.276695696375086 107.49999999999997 
	445.93966650102675 -76.291611342318262 107.49999999999997 
	445.96757846246715 -76.306791390339782 107.49999999999997 
	445.99534668327368 -76.322230028845908 107.49999999999997 
	446.02653739752191 -76.339948857779234 107.49999999999997 
	446.03010437364429 -76.341980796065599 107.49999999999997 
	446.03366903999978 -76.344017023420562 107.49999999999997 
	446.0838059509523 -76.372735307422488 107.49999999999997 
	446.1334835229614 -76.402298783049844 107.49999999999997 
	446.17922474781096 -76.430466235816439 107.49999999999997 
	446.27334119009964 -76.490363866093574 107.49999999999997 
	446.36562326003474 -76.553067843460241 107.49999999999997 
	446.41295960325408 -76.586294780208419 107.49999999999997 
	446.45978131143721 -76.620206336997001 107.49999999999997 
	446.55263453697597 -76.689518510188805 107.49999999999997 
	446.59869570110789 -76.724952860864974 107.49999999999997 
	446.64425806093578 -76.761039317840471 107.49999999999997 
	446.69749438083107 -76.804408920170175 107.49999999999997 
	446.75002307124691 -76.848603341426013 107.49999999999997 
	446.7580746585312 -76.855410794680225 107.49999999999997 
	446.76610950480159 -76.862237339326811 107.49999999999997 
	446.82243185263667 -76.910322638649475 107.49999999999997 
	446.87015531424521 -76.952272257056592 107.49999999999997 
	446.9173051772209 -76.994904435503742 107.49999999999997 
	447.01047158705632 -77.081482343519568 107.49999999999997 
	447.1013972967387 -77.170588322825182 107.49999999999997 
	447.14630646469192 -77.215748573718429 107.49999999999997 
	447.19686607528632 -77.267883571029444 107.49999999999997 
	447.24672151239872 -77.320746570757962 107.49999999999997 
	447.25282271416722 -77.327237914153869 107.49999999999997 
	447.29641522160608 -77.373775708864912 107.49999999999997 
	447.33946791855681 -77.420864322042263 107.49999999999997 
	447.37610932755399 -77.461766895108013 107.49999999999997 
	447.45449348692432 -77.551034204621914 107.49999999999997 
	447.53105430670104 -77.642007362276928 107.49999999999997 
	447.57168753999855 -77.691381133444068 107.49999999999997 
	447.68516742618817 -77.83232303840478 107.49999999999997 
	447.79453237059124 -77.976687892388114 107.49999999999997 
	447.86354044255938 -78.07131898730222 107.49999999999997 
	447.93717298121197 -78.176084949752081 107.49999999999997 
	448.00882221130342 -78.282094130938319 107.49999999999997 
	448.01493900686779 -78.291174747654793 107.49999999999997 
	448.09235162000311 -78.406482473591055 107.49999999999997 
	448.16743408920598 -78.523203825975202 107.49999999999997 
	448.23464403110194 -78.631753637653176 107.49999999999997 
	448.2999214467597 -78.741161961368135 107.49999999999997 
	448.40065509861097 -78.916177810354611 107.49999999999997 
	448.43742777124402 -78.981459920992748 107.49999999999997 
	448.47361684569097 -79.047088196595652 107.49999999999997 
	448.54484747528642 -79.17900998799071 107.49999999999997 
	448.61381993488158 -79.312210334249045 107.49999999999997 
	448.64775083953435 -79.379117167138546 107.49999999999997 
	448.71999152759724 -79.52453492775949 107.49999999999997 
	448.78970992387531 -79.671274054405828 107.49999999999997 
	448.82649275681047 -79.750564746087278 107.49999999999997 
	448.88848600974478 -79.887405108687901 107.49999999999997 
	448.94842939804806 -80.025210769422259 107.49999999999997 
	448.97313397700049 -80.082981065358922 107.49999999999997 
	449.05574656857829 -80.279471871799402 107.49999999999997 
	449.13437125298481 -80.477676173414764 107.49999999999997 
	449.18788474195122 -80.618212427242071 107.49999999999997 
	449.29113702254085 -80.900635166938329 107.49999999999997 
	449.3870081968941 -81.185406414833892 107.49999999999997 
	449.43314055962946 -81.328291217274867 107.49999999999997 
	449.47750862982753 -81.471587033192222 107.49999999999997 
	449.52708266216098 -81.63855439894337 107.49999999999997 
	449.53397119270232 -81.661917486118298 107.49999999999997 
	449.54081573325408 -81.685293860757042 107.49999999999997 
	449.54761645077906 -81.708683307081117 107.49999999999997 
	449.55437350990411 -81.732085610089811 107.49999999999997 
	0 
	null_surface 
	null_surface 
	nullbs 
	nullbs 
	-1 
	-1 
	I I 
	0 
	0 
	73 -1.6568630289326176 -1.2522801962862808 -0.83485346419085382 -0.32109748622725148 0 1.065163422072871 2.1303268441457419 3.1954902662186129 4.2384868181997177 4.2606536882914838 5.4704076697644357 6.6801616512373885 7.8899156327103412 8.3485346419085378 9.0996696141832931 10.309423595656245 10.91731453172655 11.519177577129199 12.522801962862808 12.728931558602151 13.938685540075102 14.128289393999065 14.725516124104566 15.512346708134027 16.299177292163488 16.697069283817079 17.086007876192951 17.872838460222415 18.659669044251878 19.446499628281337 20.233330212310801 20.622263377160916 20.807117107525901 21.011196542011032 21.400129706861147 21.789062871711263 22.177996036561378 22.566929201411494 22.955862366261609 23.344795531111725 23.7699976297652 24.195199728418672 24.407800777745408 24.620401827072143 24.833002876398879 25.045603925725615 25.230291654764997 25.366701411952867 25.414979383804379 25.599667112843761 25.78435484188314 25.880457389916472 25.969042570922518 26.1537302999619 26.523105758040664 26.681941917779916 26.702466954658242 26.970813413286088 27.259684908792263 27.602878134191769 27.920448090444783 28.282388223068679 28.55558800295081 28.873157959203823 29.453946470701485 29.50829787170985 30.14343778421588 30.517973760445301 30.892509736674718 31.328439666913976 31.641581689133552 32.390653641592394 33.139725594051228 
	
	-1 
	none F F 1 F 0 } I I 
	intcurve forward { exactcur full nubs 5 open 87 
	-2.5045603925725617 5 -1.6568630289326176 3 -1.2522801962862808 3 -0.83485346419085382 3 -0.32109748622725148 3 
	0 4 1.065163422072871 3 2.1303268441457419 3 3.1954902662186129 3 4.2384868181997177 3 
	4.2606536882914838 4 5.4704076697644357 3 6.6801616512373885 3 7.8899156327103412 3 8.3485346419085378 3 
	9.0996696141832931 3 10.309423595656245 3 10.91731453172655 3 11.519177577129199 3 12.522801962862808 3 
	12.728931558602151 3 13.938685540075102 4 14.128289393999065 3 14.725516124104566 3 15.512346708134027 3 
	16.299177292163488 3 16.697069283817079 3 17.086007876192951 3 17.872838460222415 3 18.659669044251878 3 
	19.053084336266608 3 19.446499628281337 3 19.839914920296067 3 20.233330212310801 4 20.622263377160916 3 
	20.807117107525901 3 21.011196542011032 3 21.400129706861147 3 21.789062871711263 3 22.177996036561378 3 
	22.566929201411494 3 22.926360516625756 3 22.955862366261609 3 23.150328948686667 3 23.344795531111725 4 
	23.557396580438464 3 23.7699976297652 3 23.982598679091936 3 24.195199728418672 3 24.407800777745408 3 
	24.620401827072143 3 24.833002876398879 3 25.045603925725615 4 25.230291654764997 3 25.366701411952867 3 
	25.414979383804379 3 25.599667112843761 3 25.78435484188314 3 25.880457389916472 3 25.969042570922518 3 
	26.1537302999619 3 26.338418029001282 3 26.523105758040664 4 26.681941917779916 4 26.702466954658242 3 
	26.970813413286088 3 27.259684908792263 4 27.550164318298176 3 27.602878134191769 4 27.920448090444783 3 
	28.238018046697796 3 28.282388223068679 3 28.55558800295081 3 28.873157959203823 3 29.163552214952652 3 
	29.453946470701485 3 29.50829787170985 3 29.825867827962867 3 30.14343778421588 4 30.517973760445301 3 
	30.892509736674718 3 31.328439666913976 3 31.641581689133552 3 32.01611766536297 3 32.390653641592394 3 
	33.139725594051228 4 33.261510775508114 5 
	428.86589273285915 -98.468989216989058 103.99999999999999 
	428.8517973148231 -98.274252583091311 103.99999999999999 
	428.83948547600767 -98.079707563436955 103.99999999999999 
	428.82891897467567 -97.885366631788543 103.99999999999999 
	428.81583632170339 -97.598594239031144 103.99999999999999 
	428.80641612092222 -97.312331453982281 103.99999999999999 
	428.80375143968894 -97.219901424193026 103.99999999999999 
	428.79910016782753 -97.032222120094943 103.99999999999999 
	428.79598495230402 -96.84478408165171 103.99999999999999 
	428.79479551732112 -96.749664921997564 103.99999999999999 
	428.79301001181284 -96.537623935480298 103.99999999999999 
	428.79314370105328 -96.325923655397659 103.99999999999999 
	428.79379537735298 -96.209231242008684 103.99999999999999 
	428.7957836364202 -96.019787987272437 103.99999999999999 
	428.79926650349222 -95.830651896748606 103.99999999999999 
	428.80082573241231 -95.75795375281119 103.99999999999999 
	428.80260322335306 -95.685303208200509 103.99999999999999 
	428.81121345491516 -95.371862335933287 103.99999999999999 
	428.82022269091277 -95.131313817457638 103.99999999999999 
	428.83158550996001 -94.891070578962143 103.99999999999999 
	428.85894799450358 -94.411226753805295 103.99999999999999 
	428.8954577077937 -93.932737607447592 103.99999999999999 
	428.91596776558356 -93.693849046266592 103.99999999999999 
	428.96144217406362 -93.216821224632071 103.99999999999999 
	429.01572397627882 -92.741371590310862 103.99999999999999 
	429.04504143507387 -92.504061215626621 103.99999999999999 
	429.10732946393671 -92.035241202499066 103.99999999999999 
	429.17797553541345 -91.568215035225649 103.99999999999999 
	429.2149538604084 -91.337617354307994 103.99999999999999 
	429.25477041707984 -91.102611151811061 103.99999999999999 
	429.29666680896054 -90.868131902313806 103.99999999999999 
	429.29753960570412 -90.863252437219231 103.99999999999999 
	429.29841330290338 -90.85837320078565 103.99999999999999 
	429.3470189428308 -90.587223006316805 103.99999999999999 
	429.39750775600737 -90.321208002380388 103.99999999999999 
	429.45074614306918 -90.055497187381334 103.99999999999999 
	429.56271065623133 -89.524778632277389 103.99999999999999 
	429.68563898842149 -88.99565294786359 103.99999999999999 
	429.74984120157904 -88.731535005684989 103.99999999999999 
	429.88372148183657 -88.20428094435843 103.99999999999999 
	430.02856617269293 -87.679172101579084 103.99999999999999 
	430.10373280476807 -87.417199381460676 103.99999999999999 
	430.21118876598251 -87.056776500496028 103.99999999999999 
	430.32389647383741 -86.697629399032067 103.99999999999999 
	430.35527611208244 -86.599002279294837 103.99999999999999 
	430.43909997647455 -86.339108786600661 103.99999999999999 
	430.52569891147169 -86.0799362935565 103.99999999999999 
	430.58054122465489 -85.919304855899711 103.99999999999999 
	430.72652259670048 -85.500746040353903 103.99999999999999 
	430.87987644202451 -85.084296011318756 103.99999999999999 
	430.97731260051836 -84.828217005545611 103.99999999999999 
	431.12799258165052 -84.444797563394346 103.99999999999999 
	431.28517858492148 -84.063486294960654 103.99999999999999 
	431.33847935680643 -83.936202399561481 103.99999999999999 
	431.44601723465121 -83.683388286774147 103.99999999999999 
	431.55648968536298 -83.431574775276317 103.99999999999999 
	431.61218177841363 -83.306548541370972 103.99999999999999 
	431.76270619389226 -82.97372749608715 103.99999999999999 
	431.91851079592919 -82.642787495573785 103.99999999999999 
	432.01799757261006 -82.436671071364273 103.99999999999999 
	432.14047374968061 -82.189171261108001 103.99999999999999 
	432.26608344420953 -81.942857211024105 103.99999999999999 
	432.28757732570409 -81.900922507481667 103.99999999999999 
	432.43584588251969 -81.613117047833995 103.99999999999999 
	432.58845218102897 -81.326970629739307 103.99999999999999 
	432.72207499007504 -81.083743800604935 103.99999999999999 
	432.85900962269409 -80.841831425598514 103.99999999999999 
	433.02134563071263 -80.563592654464571 103.99999999999999 
	433.04343649192697 -80.525906744163422 103.99999999999999 
	433.06562298286855 -80.488235277837063 103.99999999999999 
	433.15809181062787 -80.331967054008743 103.99999999999999 
	433.25221604083856 -80.17597549503698 103.99999999999999 
	433.32462056181197 -80.057758140770986 103.99999999999999 
	433.49466425162842 -79.784278101396993 103.99999999999999 
	433.66996868124659 -79.512054871969539 103.99999999999999 
	433.77135033788682 -79.357759319023231 103.99999999999999 
	433.97760633086796 -79.050202172302178 103.99999999999999 
	434.19096300439708 -78.744928340234907 103.99999999999999 
	434.29944535915843 -78.592916113207423 103.99999999999999 
	434.4655523461974 -78.365053114964766 103.99999999999999 
	434.63591401903909 -78.138845215578158 103.99999999999999 
	434.6936154328061 -78.063066212855631 103.99999999999999 
	434.80868993164552 -77.913609364096274 103.99999999999999 
	434.92570633076673 -77.764962015109916 103.99999999999999 
	434.98402888382242 -77.691688192326296 103.99999999999999 
	435.16180896421042 -77.470816135247091 103.99999999999999 
	435.34409301150583 -77.251925511560245 103.99999999999999 
	435.46815039629007 -77.10638296538454 103.99999999999999 
	435.72053713747874 -76.817285078649292 103.99999999999999 
	435.9817748910865 -76.532386733182776 103.99999999999999 
	436.11468333583082 -76.391043788662813 103.99999999999999 
	436.31761468216024 -76.18077735704604 103.99999999999999 
	436.52614079861462 -75.973280948517498 103.99999999999999 
	436.59628458001521 -75.904431490067211 103.99999999999999 
	436.73787141613673 -75.767381914945631 103.99999999999999 
	436.88212037015103 -75.631668143168724 103.99999999999999 
	436.95492627070104 -75.564154490250914 103.99999999999999 
	437.10193537014936 -75.429833451875709 103.99999999999999 
	437.25181427016486 -75.296968051266887 103.99999999999999 
	437.32748997277167 -75.230910039086041 103.99999999999999 
	437.48035463766075 -75.099566694048377 103.99999999999999 
	437.6363347837775 -74.969820185193427 103.99999999999999 
	437.71512596933542 -74.905359013275273 103.99999999999999 
	437.79474237230727 -74.841324012186263 103.99999999999999 
	437.9547614686058 -74.7148623985711 103.99999999999999 
	438.03530221558862 -74.652301424569401 103.99999999999999 
	438.11684187116043 -74.590084609836339 103.99999999999999 
	438.23862579888987 -74.49885942474846 103.99999999999999 
	438.36263582060337 -74.408545891479164 103.99999999999999 
	438.40281987914148 -74.37954875446944 103.99999999999999 
	438.48785954832533 -74.318754844489789 103.99999999999999 
	438.57394200062288 -74.258434170190867 103.99999999999999 
	438.61940012156242 -74.226918816240868 103.99999999999999 
	438.75233946429495 -74.135752925343013 103.99999999999999 
	438.88776292944169 -74.045830422198208 103.99999999999999 
	438.97766800750026 -73.987428481911948 103.99999999999999 
	439.15969142861928 -73.871855948692982 103.99999999999999 
	439.34623616675401 -73.758918813089878 103.99999999999999 
	439.44066256162114 -73.703152285301229 103.99999999999999 
	439.63187746821757 -73.593113910692992 103.99999999999999 
	439.82794075140987 -73.486259693994072 103.99999999999999 
	439.92721551559009 -73.433677345371038 103.99999999999999 
	440.12832139813503 -73.33030637274156 103.99999999999999 
	440.33469815144184 -73.230752488757517 103.99999999999999 
	440.43924376347479 -73.181987256972448 103.99999999999999 
	440.64310114585038 -73.090223176094526 103.99999999999999 
	440.85232570321602 -73.002699151198527 103.99999999999999 
	440.95409021862616 -72.961696300077705 103.99999999999999 
	441.06563322566012 -72.918513685449653 103.99999999999999 
	441.17876981362861 -72.87669629145357 103.99999999999999 
	441.18736078599011 -72.87353219957825 103.99999999999999 
	441.25265062263441 -72.849571670342954 103.99999999999997 
	441.31847306366933 -72.826070635791623 103.99999999999999 
	441.37603360808714 -72.806022988641075 103.99999999999999 
	441.4919857363945 -72.766667368322686 103.99999999999999 
	441.6096283387588 -72.728842933477139 103.99999999999999 
	441.6688793548991 -72.710326471859915 103.99999999999999 
	441.72856721227743 -72.692219603523313 103.99999999999999 
	441.8544379489515 -72.65520583033009 103.99999999999999 
	441.92081474904018 -72.636350227532532 103.99999999999999 
	441.98782762478737 -72.617997264989711 103.99999999999999 
	442.12312021902017 -72.582352375386719 103.99999999999999 
	442.26092995243147 -72.548944845306522 103.99999999999999 
	442.33045996282584 -72.532829238161312 103.99999999999999 
	442.47075902305164 -72.501833874785248 103.99999999999999 
	442.61350528605004 -72.473432429002315 103.99999999999999 
	442.68548249571069 -72.459910732995255 103.99999999999999 
	442.8306254278055 -72.434288073925615 103.99999999999999 
	442.97809481990919 -72.411633980907538 103.99999999999999 
	443.05239848919672 -72.401080842153533 103.99999999999999 
	443.20211283112639 -72.381586793352625 103.99999999999999 
	443.35396502923146 -72.36544530190902 103.99999999999999 
	443.43040656044019 -72.358244710453874 103.99999999999999 
	443.58427525552997 -72.345647504109223 103.99999999999999 
	443.7400081419508 -72.336781152258425 103.99999999999999 
	443.818313879416 -72.333311406856609 103.99999999999999 
	443.97574208241701 -72.328357976991882 103.99999999999999 
	444.13466282149022 -72.327485848606159 103.99999999999999 
	444.21446112013729 -72.328097402619463 103.99999999999999 
	444.37465452187729 -72.331465680759621 103.99999999999999 
	444.53586867786606 -72.33920982993078 103.99999999999999 
	444.61668776219904 -72.344197264404187 103.99999999999999 
	444.6976719777137 -72.350317835388609 103.99999999999999 
	444.84922469944064 -72.363897512622017 103.99999999999999 
	444.91987380336627 -72.371085144502587 103.99999999999999 
	444.99068286079711 -72.379161161185692 103.99999999999999 
	445.11399750736973 -72.39476461816362 103.99999999999999 
	445.2375364113347 -72.41310314436592 103.99999999999999 
	445.29004121314438 -72.421389859966808 103.99999999999999 
	445.36113353375345 -72.43328269112169 103.99999999999999 
	445.43219731701379 -72.446086784170589 103.99999999999999 
	445.45077081404423 -72.449496076025056 103.99999999999999 
	445.5403796432696 -72.466247934955973 103.99999999999999 
	445.6298827377808 -72.484447683274482 103.99999999999999 
	445.70072277159454 -72.499782972009839 103.99999999999999 
	445.84207285837329 -72.532252518035321 103.99999999999999 
	445.9825674449512 -72.568270973172446 103.99999999999999 
	446.0525519713114 -72.5871551918504 103.99999999999999 
	446.15848073034402 -72.617170511129629 103.99999999999999 
	446.26358732204596 -72.649121537470066 103.99999999999999 
	446.29945817667635 -72.660280846325648 103.99999999999999 
	446.36818491515066 -72.682150577935317 103.99999999999999 
	446.43648819139054 -72.704822518849298 103.99999999999999 
	446.46914773060865 -72.715878952565348 103.99999999999999 
	446.56956953556488 -72.750538748887294 103.99999999999999 
	446.66893871538684 -72.786873654267325 103.99999999999999 
	446.73557727300278 -72.812168090853561 103.99999999999999 
	446.8677494924483 -72.864173512159397 103.99999999999999 
	446.99759643949187 -72.918888192533728 103.99999999999999 
	447.06190970366134 -72.946891884913839 103.99999999999999 
	447.18926769716967 -73.004127596770417 103.99999999999999 
	447.31401164597736 -73.063691304852867 103.99999999999999 
	447.3757108509019 -73.094022985341724 103.99999999999999 
	447.43672282473051 -73.124872350342002 103.99999999999999 
	447.54890955987639 -73.183157997299432 103.99999999999999 
	447.60032566809764 -73.21049865843645 103.99999999999999 
	447.65127793517286 -73.238212650221953 103.99999999999999 
	447.70176011807899 -73.266282379399229 103.99999999999999 
	447.758229400814 -73.298361463988485 103.99999999999999 
	447.76468374634368 -73.30203820611888 103.99999999999999 
	447.77113041848611 -73.305720715217063 103.99999999999999 
	447.86175345390853 -73.357629416777314 103.99999999999999 
	447.95085378554353 -73.410667004809042 103.99999999999999 
	448.03229411413679 -73.460834572510265 103.99999999999999 
	448.1986317025698 -73.566720276851626 103.99999999999999 
	448.35921608872621 -73.675864043389169 103.99999999999999 
	448.44092056850468 -73.73323491776938 103.99999999999999 
	448.52108950065633 -73.791312868069383 103.99999999999999 
	448.67882370689222 -73.909056765036382 103.99999999999999 
	448.75643230306463 -73.968774762344111 103.99999999999999 
	448.83258511301779 -74.029107929112087 103.99999999999999 
	448.92086715835495 -74.101043128835272 103.99999999999999 
	449.00718877115344 -74.173669350851981 103.99999999999999 
	449.02040150984152 -74.184840555061314 103.99999999999999 
	449.03356831289358 -74.196027374972175 103.99999999999999 
	449.12573586501298 -74.274715577823329 103.99999999999999 
	449.2031661945224 -74.342794784951849 103.99999999999999 
	449.27903361578927 -74.411413674303503 103.99999999999999 
	449.42774700027326 -74.549639162316694 103.99999999999999 
	449.57061518105115 -74.689677529327099 103.99999999999999 
	449.64063743812051 -74.760109316401639 103.99999999999999 
	449.71888726634899 -74.840811551709137 103.99999999999999 
	449.79542057910686 -74.921962069322007 103.99999999999999 
	449.80477710699745 -74.931916946290627 103.99999999999999 
	449.87156149837011 -75.00321380429429 103.99999999999999 
	449.93704253378428 -75.074842531376618 103.99999999999999 
	449.99243732999105 -75.136689244698857 103.99999999999999 
	450.11025172361076 -75.270876317217756 103.99999999999999 
	450.22391378581676 -75.40595550647987 103.99999999999999 
	450.28385076136408 -75.478798918821141 103.99999999999999 
	450.39643637140631 -75.618648005525756 103.99999999999999 
	450.5050048632786 -75.759169518621761 103.99999999999999 
	450.55597047463721 -75.826425295533198 103.99999999999999 
	450.65616240845043 -75.961174328915632 103.99999999999999 
	450.7529595575557 -76.096332740266959 103.99999999999999 
	450.80053038401445 -76.16399789931944 103.99999999999999 
	450.8560451083062 -76.244410739173418 103.99999999999999 
	450.91044606536025 -76.324900334563353 103.99999999999999 
	450.91899516631844 -76.337591849643019 103.99999999999999 
	450.9773080121472 -76.424450311091903 103.99999999999999 
	451.03434102260502 -76.511383775874137 103.99999999999999 
	451.08212934751737 -76.585647461091696 103.99999999999999 
	451.1759283987443 -76.73420374287052 103.99999999999999 
	451.26625165133788 -76.882738562677147 103.99999999999999 
	451.3105641756311 -76.956980788877999 103.99999999999999 
	451.35404603136408 -77.031178139038872 103.99999999999999 
	451.44703697198128 -77.192741709117698 103.99999999999999 
	451.49632266713007 -77.280247008625437 103.99999999999999 
	451.54460641321037 -77.367819685154046 103.99999999999999 
	451.63923310269388 -77.543087012595038 103.99999999999999 
	451.73009391786684 -77.71857403747542 103.99999999999999 
	451.77461178602988 -77.806366416489169 103.99999999999999 
	451.86902717070137 -77.996435457511154 103.99999999999999 
	451.95940613311132 -78.186680008563414 103.99999999999999 
	452.00688917516538 -78.28904979376594 103.99999999999999 
	452.08659869549882 -78.465011803005879 103.99999999999999 
	452.1631667717831 -78.641044875624758 103.99999999999999 
	452.19463791701537 -78.714642821000268 103.99999999999999 
	452.26259404753318 -78.876280674686171 103.99999999999999 
	452.32805986647838 -79.037929219107127 103.99999999999999 
	452.36299377290032 -79.125966474889182 103.99999999999999 
	452.4314510915525 -79.302023154673847 103.99999999999999 
	452.49714739607469 -79.478018680547336 103.99999999999999 
	452.52932028659689 -79.56599478341073 103.99999999999999 
	452.62385495287049 -79.82983829063194 103.99999999999999 
	452.7125553720407 -80.09336561683142 103.99999999999999 
	452.76920062491052 -80.26885508002475 103.99999999999999 
	452.82344885720187 -80.444090063147613 103.99999999999999 
	452.88382690369468 -80.647445789877722 103.99999999999999 
	452.89221112978714 -80.675881797753135 103.99999999999999 
	452.90053636525784 -80.704315408157171 103.99999999999999 
	452.9088029652861 -80.73274653452151 103.99999999999999 
	452.91701127801224 -80.761175088727114 103.99999999999999 
	0 
	null_surface 
	null_surface 
	nullbs 
	nullbs 
	-1 
	-1 
	I I 
	0 
	0 
	84 -1.6568630289326176 -1.2522801962862808 -0.83485346419085382 -0.32109748622725148 0 1.065163422072871 2.1303268441457419 3.1954902662186129 4.2606536882914838 5.4704076697644357 6.6801616512373885 7.8899156327103412 8.3485346419085378 9.0996696141832931 10.309423595656245 10.91731453172655 11.519177577129199 12.522801962862808 12.728931558602151 13.938685540075102 14.128289393999065 14.725516124104566 15.512346708134027 16.299177292163488 16.697069283817079 17.086007876192951 17.872838460222415 18.659669044251878 19.053084336266608 19.446499628281337 19.839914920296067 20.233330212310801 20.622263377160916 20.807117107525901 21.011196542011032 21.400129706861147 21.789062871711263 22.177996036561378 22.566929201411494 22.926360516625756 22.955862366261609 23.150328948686667 23.344795531111725 23.557396580438464 23.7699976297652 23.982598679091936 24.195199728418672 24.407800777745408 24.620401827072143 24.833002876398879 25.045603925725615 25.230291654764997 25.366701411952867 25.414979383804379 25.599667112843761 25.78435484188314 25.880457389916472 25.969042570922518 26.1537302999619 26.338418029001282 26.523105758040664 26.681941917779916 26.702466954658242 26.970813413286088 27.259684908792263 27.550164318298176 27.602878134191769 27.920448090444783 28.238018046697796 28.282388223068679 28.55558800295081 28.873157959203823 29.163552214952652 29.453946470701485 29.50829787170985 29.825867827962867 30.14343778421588 30.517973760445301 30.892509736674718 31.328439666913976 31.641581689133552 32.01611766536297 32.390653641592394 33.139725594051228 
	
	-1 
	none F F 1 F 0 } I I 
	intcurve forward { ref 7 } I I 
	intcurve forward { offintcur full nubs 3 open 14 
	-4.6090067323372459 3 0 3 4.2606536882914838 2 13.938685540075102 2 20.233330212310801 2 
	23.344795531111725 2 25.045603925725615 3 26.523105758040664 2 26.681941917779916 3 27.259684908792263 3 
	27.602878134191769 3 30.14343778421588 2 33.139725594051228 3 33.744755363692121 3 
	432.60756273513755 -100.30776161850716 103.99999999999999 
	432.349182899026 -98.793308956052329 103.99999999999999 
	432.26109051314933 -97.244566489278185 103.99999999999999 
	432.30327779008582 -95.708810245536924 103.99999999999999 
	432.34227651313324 -94.289127896560473 103.99999999999999 
	432.49378470368947 -92.868986452271912 103.99999999999999 
	433.31358759250662 -88.295654775930103 103.99999999999999 
	434.3967162971876 -85.151513327822727 103.99999999999999 
	437.07980992663062 -80.5527759102538 103.99999999999999 
	438.39914892016026 -78.824704395097868 103.99999999999999 
	440.85906894890724 -76.880652320092253 103.99999999999999 
	441.78108248046698 -76.324966293170135 103.99999999999999 
	443.32001554597366 -75.872424892751553 103.99999999999999 
	443.90173717604722 -75.793021506612561 103.99999999999999 
	444.46641100872199 -75.843618343822072 103.99999999999999 
	444.95694634772866 -75.887572101295959 103.99999999999999 
	445.44638745187376 -76.034991270840962 103.99999999999999 
	445.93040714210912 -76.286459510368758 103.99999999999999 
	445.97693239462359 -76.311769235036465 103.99999999999999 
	446.02296811624882 -76.337921219560059 103.99999999999999 
	446.19041623101589 -76.433045187454852 103.99999999999999 
	446.35175320087217 -76.539566563142955 103.99999999999999 
	446.50607907310791 -76.654766240077294 103.99999999999999 
	446.59775235115558 -76.723197617535973 103.99999999999999 
	446.6871247278508 -76.794803952978356 103.99999999999999 
	446.77412758741229 -76.869082790859807 103.99999999999999 
	447.41818445707054 -77.418947428055432 103.99999999999999 
	447.94084272980729 -78.1172943129164 103.99999999999999 
	448.86151253846833 -79.716877026714357 103.99999999999999 
	449.23587435647175 -80.657752930973913 103.99999999999999 
	449.52014997218447 -81.615204815936636 103.99999999999999 
	449.57755273894293 -81.808539678996084 103.99999999999999 
	449.63132472624545 -82.002984871781052 103.99999999999999 
	449.68165987901091 -82.198279058335146 103.99999999999999 
	1000 
	cone 441.30591208403007 -92.011448521778334 92.499999999999986 0 0 0.99999999999999956 -4.4309699523939097 -19.502987086110227 0 0.59999999999999998 I I 0 1 20 forward I I I I 
	plane 438.84562387426445 -82.217279359519779 107.49999999999997 0 0 0.99999999999999956 -0.97514935430551142 0.22154849761969547 0 forward_v I I I I 
	nubs 3 open 14 
	-4.6090067323372459 3 0 3 4.2606536882914838 3 13.938685540075102 3 20.233330212310801 3 
	23.344795531111725 3 25.045603925725615 3 26.523105758040664 3 26.681941917779916 3 27.259684908792263 3 
	27.602878134191769 3 30.14343778421588 3 33.139725594051228 3 33.744755363692121 3 
	0.57499999999999996 -0.96698830592327456 
	0.57499999999999996 -1.0682506430935423 
	0.57499999999999996 -1.1615635907828115 
	0.57499999999999996 -1.2513190375464553 
	0.57499999999999996 -1.3342906836095203 
	0.57499999999999996 -1.4146341377491631 
	0.57499999999999996 -1.4941778286512575 
	0.57499999999999996 -1.6748605197308974 
	0.57499999999999996 -1.8536928413295315 
	0.57499999999999996 -2.053657370267854 
	0.57499999999999996 -2.1837153899142505 
	0.57499999999999996 -2.3235573510737568 
	0.57499999999999996 -2.5018829482556715 
	0.57499999999999996 -2.5900299271524041 
	0.57499999999999996 -2.6899658945075409 
	0.57499999999999996 -2.8182129741917814 
	0.57499999999999996 -2.8883161851752588 
	0.57499999999999996 -2.9709070763573306 
	0.57499999999999996 -3.0608611071531229 
	0.57499999999999996 -3.1390046803773597 
	0.57499999999999996 -3.2232550950908312 
	0.57499999999999996 -3.2972135066491202 
	0.57499999999999996 -3.30516427179567 
	0.57499999999999996 -3.3130290569097651 
	0.57499999999999996 -3.320800506747152 
	0.57499999999999996 -3.3490680037763241 
	0.57499999999999996 -3.3761489025132927 
	0.57499999999999996 -3.4019346504023473 
	0.57499999999999996 -3.4172520045287493 
	0.57499999999999996 -3.4321450533039379 
	0.57499999999999996 -3.4466274129391898 
	0.57499999999999996 -3.5538361099745952 
	0.57499999999999996 -3.640850514655551 
	0.57499999999999996 -3.7177439539401727 
	0.57499999999999996 -3.808430616141802 
	0.57499999999999996 -3.8870198977693797 
	0.57499999999999996 -3.9596688493957175 
	0.57499999999999996 -3.9743385945126102 
	0.57499999999999996 -3.9887679865141439 
	0.57499999999999996 -4.0029835804763465 
	
	nullbs 
	-1 
	-1 
	I I 
	0 
	0 
	0 
	
	-1 
	none F -3.5 -3.5 } I I 
	-3.5 -3.5 
	no_radius 
	F 0 F 1 
	I I 
	1 0.050000000000000003 0.027839452848594567 
	T 
	1 
	summary 4 0 0.33333333333333331 0.66666666666666663 1 22 -2.5045603925725617 -1.6568630289326176 -0.83485346419085382 -0.32109748622725148 0 4.2384868181997177 8.3485346419085378 10.91731453172655 12.522801962862808 14.128289393999065 16.697069283817079 20.807117107525901 22.926360516625756 25.045603925725615 25.366701411952867 25.880457389916472 26.702466954658242 27.550164318298176 28.282388223068679 29.453946470701485 31.328439666913976 33.261510775508114 0.027839452848594567 OPEN OPEN NON_SINGULAR NON_SINGULAR 
	0 
	0 
	0 
	0 
	0 
	58 -1.2522801962862808 0 1.065163422072871 2.1303268441457419 3.1954902662186129 4.2606536882914838 5.4704076697644357 6.6801616512373885 7.8899156327103412 9.0996696141832931 10.309423595656245 11.519177577129199 12.728931558602151 13.938685540075102 14.725516124104566 15.512346708134027 16.299177292163488 17.086007876192951 17.872838460222415 18.659669044251878 19.446499628281337 20.233330212310801 20.622263377160916 21.011196542011032 21.400129706861147 21.789062871711263 22.177996036561378 22.566929201411494 22.955862366261609 23.344795531111725 23.7699976297652 24.195199728418672 24.407800777745408 24.620401827072143 24.833002876398879 25.045603925725615 25.230291654764997 25.414979383804379 25.599667112843761 25.78435484188314 25.969042570922518 26.1537302999619 26.523105758040664 26.681941917779916 26.970813413286088 27.259684908792263 27.602878134191769 27.920448090444783 28.238018046697796 28.55558800295081 28.873157959203823 29.50829787170985 30.14343778421588 30.517973760445301 30.892509736674718 31.641581689133552 32.390653641592394 33.139725594051228 
	} F 0 F 1 F 6.9606809162670258 F 24.946102360109766 
	nullbs 
	nubs 3 open 4 
	-6.0200938718711203 3 -3.7885364767874008 3 -1.7532191389966001 3 -0 3 
	0.23391862714506881 6.9606809162670258 
	0.31466039130642381 7.5379648688094179 
	0.39870010944071993 8.0921132223739747 
	0.48795267632722106 8.6104942336499288 
	0.56935649646943776 9.0832895389178425 
	0.65510897389282907 9.5265042277407002 
	0.74752670776904628 9.9301265552879556 
	0.82713519771113531 10.277806190518842 
	0.91051457216426812 10.590843808922083 
	1 10.868550802404284 
	
	-1 
	-1 
	I I 
	0 
	0 
	3 -4.7932252414179004 -3.0703605486100605 -1.0909267306783474 
	
	-1 
	none F } I I #
-91 cell3d-cell $-1 -1 $148 $19 $-1 1 $149 #
-92 cshell $-1 -1 $-1 $150 $57 #
-93 cface $-1 -1 $151 $58 $152 0 #
-94 cface $-1 -1 $153 $42 $154 0 #
-95 face $155 -1 -1 $-1 $154 $156 $23 $-1 $157 forward double in T -946.9905518312122 12.878322198026673 90.041088023985949 -940.49668354788992 18.325574156252301 109.95891197601402 T -18.536091953739614 -16.428216948223909 90.041736390820006 109.95826360918011 #
-96 cface $-1 -1 $158 $33 $159 0 #
-97 face $160 -1 -1 $-1 $161 $162 $23 $-1 $163 forward double in T -977.59352810861583 10.053965961678495 92.646183915154282 -976.85442323030429 13.354085013142191 107.35381608484575 T -72.610611644161793 -71.696678502894173 92.646183915154253 107.35381608484572 #
-98 cface_ptr-ct-attrib $-1 -1 $-1 $-1 $61 1 1 1 1 1 1 1 1 1 1 1 1 0 1 0 1 1 1 $-1 $43 #
-99 face $164 -1 -1 $-1 $165 $166 $23 $-1 $167 forward single T -1425.3510739418241 -85.234545064507031 93.123060899285548 -1425.2235306980738 -85.205149026956406 106.87693910071432 F #
-100 loop $-1 -1 -1 $-1 $-1 $168 $61 T -985.06272535475432 5.4746345462247774 94.288351875314191 -976.85558577625579 10.07463044403065 105.71164812468589 periphery $101 T #
-101 plane-surface $-1 -1 -1 $-1 -977.17193556480106 9.8973204670654127 107.49999999999994 -0.48892680768748875 0.87232481148051799 -1.8877348773933623e-014 0.87232481148051777 0.48892680768748886 -5.5168268134103253e-015 forward_v I I I I #
-102 cface $-1 -1 $169 $27 $170 0 #
-103 face $171 -1 -1 $-1 $170 $172 $23 $-1 $173 forward single T 506.84178055327851 -133.57100958212277 103.95875932434663 514.67111411242763 -93.875371845580133 107.54124067565333 T 0 1 6.977228343217881 43.803689582748632 #
-104 cface_ptr-ct-attrib $-1 -1 $-1 $-1 $63 1 1 1 1 1 1 1 1 1 1 1 1 0 1 0 1 1 1 $-1 $44 #
-105 face $174 -1 -1 $-1 $175 $176 $23 $-1 $177 reversed single T 507.07069377621121 -94.856490674103512 92.499998354942306 511.20128649074019 -94.228108308773969 92.744658950699829 F #
-106 loop $-1 -1 -1 $-1 $-1 $178 $63 T 508.94908287861352 -108.80635510709618 92.457329558183019 511.15090662880596 -94.378799954129619 92.542670441816952 periphery $107 T #
-107 plane-surface $-1 -1 -1 $-1 508.41808353843669 -113.2101882019073 92.499999999999986 0 0 1 0.98862551036851509 0.15039813911279948 0 forward_v I I I I #
-108 coedge $-1 -1 -1 $-1 $179 $180 $181 $182 reversed $65 $-1 #
-109 cface $-1 -1 $183 $46 $184 0 #
-110 face $185 -1 -1 $-1 $184 $186 $23 $-1 $187 forward single T 412.05787354185435 -102.60032690013789 92.458759324346644 415.27971959354232 -88.298484981028878 92.541240675653327 F #
-111 cell3d-cell $-1 -1 $188 $19 $-1 1 $189 #
-112 cface $-1 -1 $190 $46 $191 0 #
-113 face $192 -1 -1 $-1 $144 $193 $23 $-1 $194 forward single T 436.11704425672991 -89.40556786971203 92.734511567236055 442.86543024448576 -85.147203701636997 107.26548843276396 T 0.32454613591580012 1.0875129056706505 -0.53640629956652253 2.1072026263613899 #
-114 cface $-1 -1 $47 $46 $49 0 #
-115 cface_ptr-ct-attrib $-1 -1 $-1 $-1 $72 1 1 1 1 1 1 1 1 1 1 1 1 0 1 0 1 1 1 $-1 $195 #
-116 face $196 -1 -1 $-1 $197 $198 $23 $-1 $199 forward single T -1789.5133907307261 -81.803535512625899 96.563068253394619 -1460.8774045367741 -5.0584380861626865 103.43693174660538 F #
-117 loop $-1 -1 -1 $-1 $200 $201 $72 T -1790.6765203402451 -12.37205824345358 96.250000000000014 -1789.0149066080951 -5.0584380861626865 103.75 hole $118 T #
-118 plane-surface $-1 -1 -1 $-1 -1788.0688945605848 -0.89455050756445154 200 0.97514935430551231 -0.22154849761969217 0 -0.22154849761969217 -0.97514935430551231 -0 forward_v I I I I #
-119 coedge $-1 -1 -1 $-1 $125 $202 $83 $138 forward $73 $203 #
-120 coedge $-1 -1 -1 $-1 $204 $75 $202 $205 reversed $50 $-1 #
-121 coedge $-1 -1 -1 $-1 $75 $206 $85 $142 reversed $50 $-1 #
-122 coedge $-1 -1 -1 $-1 $77 $76 $207 $208 reversed $38 $-1 #
-123 coedge $-1 -1 -1 $-1 $209 $210 $76 $124 forward $193 $-1 #
-124 edge $-1 -1 -1 $-1 $211 0.52927369909249 $129 0.53466909993675227 $76 $212 forward @7 unknown T 436.1170442568195 -89.40556786971203 92.734511567236055 436.15524373141272 -89.396889162015967 92.744657177320619 #
-125 coedge $-1 -1 -1 $-1 $213 $119 $77 $126 forward $73 $214 #
-126 edge $-1 -1 -1 $-1 $128 1.2940658331418853 $215 1.3220168878821825 $77 $216 forward @7 unknown T 432.10442083534895 -88.491010068514569 92.734509984882195 432.12979715263742 -88.485242264975497 92.744658759214289 #
-127 coedge $-1 -1 -1 $-1 $78 $217 $209 $218 reversed $30 $-1 #
-128 vertex $-1 -1 -1 $-1 $126 $219 #
-129 vertex $-1 -1 -1 $-1 $218 $220 #
-130 straight-curve $-1 -1 -1 $-1 434.12983215130799 -88.945405648763497 92.734511567236055 0.9751493543055102 -0.22154849761970072 -0 I I #
-131 coedge $-1 -1 -1 $-1 $217 $80 $221 $222 reversed $30 $-1 #
-132 coedge $-1 -1 -1 $-1 $223 $224 $80 $133 forward $225 $-1 #
-133 edge $-1 -1 -1 $-1 $226 -2.0378540956471185 $136 2.0510053846741836 $132 $227 forward @7 unknown T 432.12979557469134 -89.396889162016009 107.26548843276395 436.1170442568195 -88.491008487172749 107.26548843369822 #
-134 coedge $-1 -1 -1 $-1 $81 $141 $223 $228 forward $86 $229 #
-135 pcurve $-1 -1 -1 $-1 2 $137 0 0 #
-136 vertex $-1 -1 -1 $-1 $133 $230 #
-137 intcurve-curve $-1 -1 -1 $-1 forward { surfintcur full nubs 3 open 4 
	-6.0200938718711203 3 -3.7885364767874008 2 -1.7532191389966001 2 -0 3 
	432.1311243512144 -88.494871480872376 107.26637694811471 
	431.89235668422373 -87.800881100442609 107.10691610651088 
	431.68280569519243 -87.113222957005561 106.86160563722346 
	431.38808103661017 -85.871492339751697 106.21084780806828 
	431.29313604656267 -85.310608753704173 105.82060225702079 
	431.25929043036319 -84.391688225020829 104.94824335470919 
	431.30079088645141 -84.02303257596968 104.49197183463716 
	431.42537088766193 -83.733249288294402 103.99999999999999 
	0.00028810114107306038 
	cone 438.52514144578436 -91.852243815280573 100 -0.97514935430551009 0.22154849761970069 0 0 0 -7.4999999999400897 1 I I 0 -1 7.4999999999400897 forward I I I I 
	spline reversed { ref 6 } F 0 F 1 F 6.9606809162670258 F 24.946102360109766 
	nullbs 
	nubs 3 open 4 
	-6.0200938718711203 3 -3.7885364767874008 3 -1.7532191389966001 3 -0 3 
	0.2339186271450687 6.9606809162670258 
	0.31466039130642381 7.5379648688094179 
	0.39870010944071987 8.0921132223739747 
	0.487952676327221 8.6104942336499288 
	0.56935649646943776 9.0832895389178425 
	0.65510897389282907 9.5265042277407002 
	0.74752670776904628 9.9301265552879556 
	0.82713519771113531 10.277806190518842 
	0.91051457216426812 10.590843808922083 
	1 10.868550802404284 
	
	-1 
	-1 
	I I 
	0 
	0 
	3 -4.7932252414179004 -3.0703605486100689 -1.0909267306783474 
	
	-1 
	none F } I I #
-138 edge $-1 -1 -1 $-1 $139 -6.0796132152967051 $128 -0.0048430788055169316 $119 $231 forward @7 unknown T 431.26401629048229 -88.491241387098654 92.734278666298039 432.13002847122164 -83.733016387257052 96.000232900868653 #
-139 vertex $-1 -1 -1 $-1 $138 $232 #
-140 intcurve-curve $-1 -1 -1 $-1 forward { surfintcur full nubs 3 open 7 
	18.43671534278613 3 19.854676692948356 2 21.272638043110582 2 22.690599393272805 2 24.108560743435028 2 
	25.526522093597254 2 26.944483443759481 3 
	431.37635106258915 -83.84791595658362 104.18826359148053 
	431.48578533418907 -83.590482027974033 103.77933644337416 
	431.584385869475 -83.36833818402927 103.33690762885075 
	431.74595883438792 -83.011903302972428 102.41322550066805 
	431.80896846109738 -82.877308597121257 101.93120749386318 
	431.89220008274594 -82.70070351627804 100.96092715885715 
	431.91237069934357 -82.658729627597637 100.47265378338741 
	431.91237069934357 -82.658729627597637 99.527346216612585 
	431.89220008274594 -82.70070351627804 99.039072841142882 
	431.80896846109738 -82.877308597121257 98.068792506136845 
	431.74595883438798 -83.011903302972428 97.586774499331938 
	431.584385869475 -83.368338184029255 96.663092371149233 
	431.48578533418907 -83.590482027974033 96.220663556625865 
	431.37635106258915 -83.84791595658362 95.811736408519494 
	0.00024259736879530223 
	cone 438.52514144578436 -91.852243815280573 100 -0.97514935430551009 0.22154849761970069 0 0 0 -7.4999999999400897 1 I I 0 -1 7.4999999999400897 forward I I I I 
	cone 441.30591208403007 -92.011448521778334 92.499999999999986 0 0 0.99999999999999956 -4.4309699523939097 -19.502987086110227 0 0.59999999999999998 I I 0 1 20 forward I I I I 
	nullbs 
	nullbs 
	-1 
	-1 
	I I 
	0 
	0 
	0 
	
	-1 
	none F } I I #
-141 coedge $-1 -1 -1 $-1 $134 $85 $233 $234 reversed $86 $235 #
-142 edge $-1 -1 -1 $-1 $89 -10.868550802404295 $236 -10.833481596789108 $121 $237 forward @7 tangent T 431.38182391894833 -83.797691310665485 103.97216054715138 431.45321033975176 -83.705409835119568 104.02783945284858 #
-143 pcurve $-1 -1 -1 $-1 1 $238 0 0 #
-144 face $239 -1 -1 $-1 $191 $86 $23 $-1 $145 forward single T 429.94078541388603 -88.525705597119838 103.97216054715138 433.52508456479706 -83.70275569603983 107.29804578320203 T 0.23173166966918862 1 6.9606809162670258 10.871094368818333 #
-145 spline-surface $-1 -1 -1 $-1 reversed { ref 6 } F 0.23173166966918862 F 1 F 6.9606809162670258 F 10.871094368818333 #
-146 point $-1 -1 -1 $-1 431.27187476692563 -84.634903428213619 105.17241379306213 #
-147 point $-1 -1 -1 $-1 431.42537088690318 -83.733249287968164 103.99999999999999 #
-148 cell3d-cell $-1 -1 $240 $19 $-1 1 $241 #
-149 cshell $-1 -1 $-1 $242 $91 #
-150 cface $-1 -1 $243 $92 $244 0 #
-151 cface $-1 -1 $245 $58 $246 0 #
-152 face $247 -1 -1 $-1 $248 $249 $23 $-1 $250 forward single T -502.37855102326216 -91.229714848749865 107.34846913051808 -502.20164839474171 -91.210702170737818 200 F #
-153 cface $-1 -1 $251 $42 $252 0 #
-154 face $253 -1 -1 $-1 $254 $255 $23 $-1 $256 forward double in T -985.71186142754561 16.027370052114428 90.724503268535543 -979.34639193245255 21.221720903933576 109.27549673146441 T -70.829895440150452 -68.840069317611096 90.725079211948781 109.27492078805111 #
-155 cface_ptr-ct-attrib $-1 -1 $-1 $-1 $95 1 1 1 1 1 1 1 1 1 1 1 1 0 1 0 1 1 1 $257 $59 #
-156 loop $-1 -1 -1 $-1 $-1 $258 $95 T -946.9905518312122 12.878322198026673 90.041088023985949 -940.49668354788992 18.325574156252301 109.95891197601402 periphery $157 F #
-157 spline-surface $-1 -1 -1 $-1 forward { sumsur 
	intcurve reversed { exactcur full nubs 3 open 11 
	16.428216948223909 3 22.264660400028966 1 28.514660400028966 1 33.668542432051041 1 37.040863333989648 1 
	42.500569721082627 1 48.95571531384266 1 56.014896437397681 1 62.644758265809841 1 68.467094991240131 1 
	70.829895440150452 3 
	-946.98990346437813 12.878970564860669 200 
	-941.29979436057124 18.650791743622953 200 
	-927.48060335443427 25.310754545873333 200 
	-909.18035707697948 44.165047929468848 200 
	-915.78652468124835 65.709435236596391 200 
	-929.22761144832486 78.492440578500876 200 
	-947.68731854561236 89.449974617495258 200 
	-974.08734969893533 84.928678253533548 200 
	-997.96541912682392 70.049979734649071 200 
	-1004.94274947824 40.670534940283169 200 
	-991.56666644646145 24.681350228482685 200 
	-981.34402679623793 18.281651669533133 200 
	-979.34696787588484 16.027945995546585 200 
	0 
	null_surface 
	null_surface 
	nullbs 
	nullbs 
	-1 
	-1 
	I I 
	0 
	0 
	9 22.264660400028966 28.514660400028966 33.668542432051041 37.040863333989648 42.500569721082627 48.95571531384266 56.014896437397681 62.644758265809841 68.467094991240131 
	
	-1 
	none F F 1 F 0 } I I 
	straight -949.28956208176646 10.324988369944545 200 0 0 -1 I I 
	-949.28956208176646 10.324988369944545 200 
	none F -70.829895440150452 F -16.428216948223909 F 0 F 2648.6011682035728 OPEN OPEN NON_SINGULAR NON_SINGULAR 
	0 
	0 
	9 -68.467094991240131 -62.644758265809841 -56.014896437397681 -48.95571531384266 -42.500569721082627 -37.040863333989648 -33.668542432051041 -28.514660400028966 -22.264660400028966 
	0 
	0 
	0 
	} F -18.536091953739614 F -16.428216948223909 F 90.041736390820006 F 109.95826360918011 #
-158 cface $-1 -1 $259 $33 $260 0 #
-159 face $261 -1 -1 $-1 $262 $263 $23 $-1 $264 forward single T -986.41027118403667 11.321353151189541 0 -977.5929934185167 13.353550601678293 92.651530816145055 F #
-160 cface_ptr-ct-attrib $-1 -1 $-1 $-1 $97 1 1 1 1 1 1 1 1 1 1 1 1 0 1 0 1 1 1 $60 $265 #
-161 face $266 -1 -1 $-1 $267 $268 $23 $-1 $269 reversed single T -511.12890841821144 -91.229714848749865 0 -500.07889240582932 -86.297221683867974 0 F #
-162 loop $-1 -1 -1 $-1 $-1 $270 $97 T -977.59352810861583 10.07409575391579 92.650996126045996 -976.85505108616644 13.354085013142191 107.34900387395398 periphery $163 F #
-163 spline-surface $-1 -1 -1 $-1 forward { sumsur 
	intcurve reversed { exactcur full nubs 3 open 6 
	71.696678502894173 3 75.486276080984595 1 79.790900006240591 1 84.080224598361809 1 86.934835825317975 1 
	89.05752432973334 3 
	-977.5929934185167 13.353550323043107 200 
	-975.76915052011248 9.1294480602664301 200 
	-979.43510541917237 -3.3011128426327252 200 
	-991.47868480976547 -16.034479812348835 200 
	-983.79189978263366 -32.57047784668994 200 
	-972.87474877326406 -39.526691009878689 200 
	-965.97458779558838 -38.861420489313232 200 
	-963.18422724366712 -38.387911636765082 200 
	0 
	null_surface 
	null_surface 
	nullbs 
	nullbs 
	-1 
	-1 
	I I 
	0 
	0 
	4 75.486276080984595 79.790900006240591 84.080224598361809 86.934835825317975 
	
	-1 
	none F F 1 F 0 } I I 
	straight -949.28956208176646 10.324988369944545 200 0 0 -1 I I 
	-949.28956208176646 10.324988369944545 200 
	none F -89.05752432973334 F -71.696678502894173 F 0 F 2648.6011682035728 OPEN OPEN NON_SINGULAR NON_SINGULAR 
	0 
	0 
	4 -86.934835825317975 -84.080224598361809 -79.790900006240591 -75.486276080984595 
	0 
	0 
	0 
	} F -72.610611644161793 F -71.696678502894173 F 92.646183915154253 F 107.35381608484572 #
-164 cface_ptr-ct-attrib $-1 -1 $-1 $-1 $99 1 1 1 1 1 1 1 1 1 1 1 1 0 1 0 1 1 1 $-1 $271 #
-165 face $272 -1 -1 $-1 $273 $274 $23 $-1 $275 reversed single T -1425.2235306980738 -85.205149026956676 93.123060899295552 -1415.5167905703311 -78.342732711761727 106.87693910070431 F #
-166 loop $-1 -1 -1 $-1 $-1 $276 $99 T -1425.3510739418241 -85.234545064507031 93.123060899285548 -1425.2235306980738 -85.205149026956406 106.87693910071432 periphery $167 F #
-167 plane-surface $-1 -1 -1 $-1 -1425.2235306980738 -85.205149026956548 99.999999999999929 -0.22459096900314787 0.97445312696005404 -1.9682480021156555e-014 -4.4205072602740253e-015 1.9179654202959231e-014 1 reverse_v I I I I #
-168 coedge $-1 -1 -1 $-1 $277 $278 $279 $280 reversed $100 $-1 #
-169 cface $-1 -1 $281 $27 $105 0 #
-170 face $282 -1 -1 $-1 $45 $283 $23 $-1 $284 reversed single T 507.07069377621133 -94.856490674103483 107.25534104953843 511.20128649144021 -94.22810830939882 107.50000164419514 F #
-171 cface_ptr-ct-attrib $-1 -1 $-1 $-1 $103 1 1 1 1 1 1 1 1 1 1 1 1 0 1 0 1 1 1 $-1 $62 #
-172 loop $-1 -1 -1 $-1 $-1 $285 $103 T 508.41311936563602 -133.54326202040986 103.95875932434663 514.67111411242763 -94.227922909358057 107.54124067565333 periphery $173 F #
-173 spline-surface $-1 -1 -1 $-1 reversed { rbblnsur @11 blendsupsur plane 508.41808353843669 -113.2101882019073 107.49999999999999 0 0 1 0.98862551036851509 0.15039813911279948 0 forward_v I I I I null_curve nullbs 527.54345330643264 -100.44094606823238 92.499999999999986 
	@11 blendsupsur cone 501.32383415609178 -94.314644442367211 92.499999999999986 0 0 1 -6.0159255645119796 39.545020414740605 0 0.29999999999999999 I I 0 1 40 forward I I I I null_curve nubs 3 open 17 
	-8.3996742746211428 3 0 3 23.054588715201209 3 36.343729763465191 3 42.004948703309516 3 
	43.314091003099037 3 43.664440727345706 3 43.819620877633433 3 43.894092544717239 3 43.964910171170743 3 
	44.520947263518003 3 45.316937568675058 3 46.716106532948963 3 47.3926368248828 3 48.295381975397724 3 
	58.463884041940887 3 90.043122137012404 3 
	0.28749999999999998 -1.2031813911623359 
	0.28749999999999998 -1.2801311962146722 
	0.28749999999999998 -1.3538578855549406 
	0.28749999999999998 -1.4264848742240899 
	0.28749999999999998 -1.6258241936605378 
	0.28749999999999998 -1.815711845545027 
	0.28749999999999998 -2.0361322986115029 
	0.28749999999999998 -2.1631871997814058 
	0.28749999999999998 -2.2958152883560485 
	0.28749999999999998 -2.4813981265216105 
	0.28749999999999998 -2.5604570419561932 
	0.28749999999999998 -2.6384878390065052 
	0.28749999999999998 -2.7891092610764603 
	0.28749999999999998 -2.8239400770158367 
	0.28749999999999998 -2.8596113730551913 
	0.28749999999999998 -2.9266639544317172 
	0.28749999999999998 -2.9446084157779517 
	0.28749999999999998 -2.9639820874054918 
	0.28749999999999998 -2.9967095221464035 
	0.28749999999999998 -3.0112054611757455 
	0.28749999999999998 -3.0247354289166979 
	0.28749999999999998 -3.0601852118857269 
	0.28749999999999998 -3.0771977256032845 
	0.28749999999999998 -3.1400109731466292 
	0.28749999999999998 -3.1809378800156134 
	0.28749999999999998 -3.2198566596809517 
	0.28749999999999998 -3.2281637857388965 
	0.28749999999999998 -3.2402644637142024 
	0.28749999999999998 -3.3352750724252616 
	0.28749999999999998 -3.3422224456353105 
	0.28749999999999998 -3.368553350013558 
	0.28749999999999998 -3.4062471386106918 
	0.28749999999999998 -3.4328617195567368 
	0.28749999999999998 -3.4571005366222853 
	0.28749999999999998 -3.4997068351526881 
	0.28749999999999998 -3.5329426353427156 
	0.28749999999999998 -3.5632956938382523 
	0.28749999999999998 -3.5779720939367401 
	0.28749999999999998 -3.5918289609477041 
	0.28749999999999998 -3.6050976191788138 
	0.28749999999999998 -3.6228029858339195 
	0.28749999999999998 -3.6394727682141195 
	0.28749999999999998 -3.6554141051665208 
	0.28749999999999998 -3.8349769836283918 
	0.28749999999999998 -3.9481696227738432 
	0.28749999999999998 -4.0576036061879615 
	0.28749999999999998 -4.3974611186623997 
	0.28749999999999998 -4.641631276905132 
	0.28749999999999998 -4.9175826886310237 
	527.54345330643264 -100.44094606823238 92.499999999999986 
	43 1e-008 
	intcurve forward { exactcur full nubs 5 open 116 
	-4.3314091003099033 5 -2.1657045501549517 3 0 4 2.8818235894001512 3 5.7636471788003023 3 
	8.6454707682004539 3 11.527294357600605 3 14.409117947000755 3 17.290941536400908 3 20.172765125801057 3 
	21.613676920501135 3 23.054588715201209 4 24.715731346234207 3 26.376873977267202 3 28.0380166083002 3 
	29.699159239333198 3 31.360301870366197 3 32.190873185882694 3 33.021444501399195 3 33.852015816915696 3 
	34.682587132432189 3 35.51315844794869 3 36.343729763465191 4 37.051382130945733 3 37.759034498426274 3 
	38.466686865906816 3 39.174339233387357 3 39.528165417127624 3 39.881991600867899 3 40.235817784608173 3 
	40.58964396834844 3 40.943470152088707 3 41.297296335828975 3 41.651122519569242 3 42.004948703309516 4 
	42.1685914907832 3 42.332234278256891 3 42.495877065730582 3 42.659519853204273 3 42.823162640677964 3 
	42.986805428151655 3 43.150448215625346 3 43.232269609362191 3 43.314091003099037 4 43.401678434160701 3 
	43.489265865222372 3 43.576853296284042 3 43.620647011814874 3 43.664440727345706 4 43.703235764917636 3 
	43.742030802489566 3 43.780825840061496 3 43.800223358847461 3 43.819620877633433 4 43.83823879440439 3 
	43.847547752789865 3 43.85685671117534 3 43.866165669560814 3 43.870820148753552 3 43.875474627946289 3 
	43.880129107139027 3 43.884783586331764 3 43.889438065524502 3 43.894092544717239 4 43.902944748023927 3 
	43.911796951330615 3 43.929501357943991 3 43.947205764557367 3 43.964910171170743 4 43.999662489442443 3 
	44.03441480771415 3 44.069167125985857 3 44.103919444257556 3 44.173424080800963 3 44.24292871734437 3 
	44.312433353887776 3 44.381937990431183 3 44.451442626974597 3 44.520947263518003 4 44.62044605166264 3 
	44.719944839807269 3 44.918942416096527 3 45.117939992385793 3 45.316937568675058 4 45.491833689209301 3 
	45.666729809743536 3 46.016522050812014 3 46.366314291880485 3 46.716106532948963 4 47.054371678915885 3 
	47.3926368248828 4 47.844009400140266 3 48.295381975397724 4 48.930913354556665 3 49.566444733715613 3 
	50.201976112874561 3 50.837507492033509 3 51.473038871192458 3 52.108570250351406 3 52.744101629510354 3 
	53.379633008669302 3 54.650695766987198 3 55.921758525305094 3 57.19282128362299 3 58.463884041940887 4 
	59.869846151457565 3 61.275808260974237 3 62.681770370490909 3 64.087732480007588 3 65.493694589524267 3 
	66.899656699040946 3 69.711580918074304 3 72.523505137107662 3 75.33542935614102 3 78.147353575174378 3 
	80.959277794207736 5 
	507.85315888822083 -83.283074788714885 103.99999999999999 
	507.95190398801185 -83.704950082679218 103.99999999999999 
	508.04871655547004 -84.127281855307842 103.99999999999999 
	508.14361968232691 -84.550046100764661 103.99999999999999 
	508.32964603861706 -85.396393156158112 103.99999999999999 
	508.50817843169051 -86.244286142062236 103.99999999999999 
	508.59558758982166 -86.668596322352698 103.99999999999999 
	508.68115312434236 -87.09324778914538 103.99999999999999 
	508.8763058324401 -88.083710828993972 103.99999999999999 
	508.98453575327159 -88.650048675708916 103.99999999999999 
	509.08959361554201 -89.217175771121759 103.99999999999999 
	509.29338709775169 -90.352904407899146 103.99999999999999 
	509.48455332925761 -91.491386987711365 103.99999999999999 
	509.57698392195067 -92.061268028995812 103.99999999999999 
	509.75553537336674 -93.202218738530618 103.99999999999999 
	509.92143109202692 -94.345375691546096 103.99999999999999 
	510.00120593351829 -94.917462975795004 103.99999999999999 
	510.15437797228458 -96.062575038900889 103.99999999999999 
	510.29470207655106 -97.209410114181622 103.99999999999999 
	510.36162896222004 -97.783220406612301 103.99999999999999 
	510.48895134156828 -98.931554653995235 103.99999999999999 
	510.60305434536338 -100.08117785109603 103.99999999999999 
	510.65676182710638 -100.65627708482566 103.99999999999999 
	510.75739320474042 -101.80698430108774 103.99999999999999 
	510.84422347777399 -102.95857735883661 103.99999999999999 
	510.88412981280965 -103.53456241906412 103.99999999999999 
	510.95678649102916 -104.68684447452307 103.99999999999999 
	511.01479828798148 -105.83961585056009 103.99999999999999 
	511.04005967346393 -106.41609020547706 103.99999999999999 
	511.07218911717132 -107.28088268067336 103.99999999999999 
	511.09541232611747 -108.14571118143854 103.99999999999999 
	511.10214923619657 -108.4339866048408 103.99999999999999 
	511.11358314288123 -109.01052605750607 103.99999999999999 
	511.12086818401406 -109.58702168844115 103.99999999999999 
	511.12345622606352 -109.87525328917854 103.99999999999999 
	511.12497106679064 -110.16346311172656 103.99999999999999 
	511.1258777117651 -110.7838733344045 103.99999999999999 
	511.12491004546143 -111.11634138818283 103.99999999999999 
	511.12245289193174 -111.44900476463432 103.99999999999999 
	511.11448257049625 -112.11463428754753 103.99999999999999 
	511.10023355341394 -112.78069856713543 103.99999999999999 
	511.09149768856025 -113.11379669129397 103.99999999999999 
	511.07071361405315 -113.78004200088189 103.99999999999999 
	511.0431074195244 -114.44622604039651 103.99999999999999 
	511.02754941138221 -114.7792628797941 103.99999999999999 
	510.99281577215964 -115.44514971744714 103.99999999999999 
	510.95060481136431 -116.11051608337451 103.99999999999999 
	510.92756944535034 -116.44303242590416 103.99999999999999 
	510.87750467128211 -117.10766113286635 103.99999999999999 
	510.81914425648807 -117.77134429536606 103.99999999999999 
	510.78781318966105 -118.10291504897043 103.99999999999999 
	510.7374603529513 -118.5998144898269 103.99999999999999 
	510.68184532569052 -119.09595024649001 103.99999999999999 
	510.66270963198917 -119.26123960433901 103.99999999999999 
	510.62321636657839 -119.59163093635392 103.99999999999999 
	510.58122041150472 -119.92162881318863 103.99999999999999 
	510.55958202591904 -120.0865247141553 103.99999999999999 
	510.51499267933673 -120.41610068078168 103.99999999999999 
	510.46770893672215 -120.7452239563999 103.99999999999999 
	510.44337615196196 -120.90966716396704 103.99999999999999 
	510.39329126847525 -121.23830545762705 103.99999999999999 
	510.34028554189814 -121.56642253593414 103.99999999999999 
	510.3130319094567 -121.73034452471069 103.99999999999999 
	510.25697837717178 -122.05790168904377 103.99999999999999 
	510.19773355661857 -122.38485399557717 103.99999999999999 
	510.1672886289399 -122.54817112146418 103.99999999999999 
	510.1046997141479 -122.87446979875784 103.99999999999999 
	510.03859246561234 -123.20005652729417 103.99999999999999 
	510.00462919311593 -123.36266169659692 103.99999999999999 
	509.96972317824589 -123.525067030977 103.99999999999999 
	509.90326218824021 -123.82544715809058 103.99999999999999 
	509.87192407068227 -123.9637142727082 103.99999999999999 
	509.83980337849584 -124.10201296296506 103.99999999999999 
	509.77395552815079 -124.3785779487629 103.99999999999999 
	509.70480403020701 -124.65488872239675 103.99999999999999 
	509.66937967528816 -124.79293318714828 103.99999999999999 
	509.59678435297536 -125.0687063924583 103.99999999999999 
	509.52058367426378 -125.34366484288894 103.99999999999999 
	509.48155393964072 -125.48089453043904 103.99999999999999 
	509.40157294885637 -125.75476541864481 103.99999999999999 
	509.31760214381302 -126.02728520210897 103.99999999999999 
	509.27458255764986 -126.16316374206946 103.99999999999999 
	509.20843887856046 -126.36634601795946 103.99999999999999 
	509.1397602983933 -126.56847976311741 103.99999999999999 
	509.11657947623598 -126.6357358796573 103.99999999999999 
	509.06962823179265 -126.76999391242472 103.99999999999999 
	509.0214677582 -126.90372194610275 103.99999999999999 
	508.99707770557995 -126.9704480616559 103.99999999999999 
	508.94766161501428 -127.10361349448202 103.99999999999999 
	508.89693746576808 -127.23618236229706 103.99999999999999 
	508.87123935261258 -127.30231191003399 103.99999999999999 
	508.81915131423455 -127.43424925988225 103.99999999999999 
	508.76563587900904 -127.5655172796192 103.99999999999999 
	508.73851036625319 -127.63097749299585 103.99999999999999 
	508.6834997124393 -127.76153646088791 103.99999999999999 
	508.62691617883519 -127.89134147329288 103.99999999999999 
	508.59821778194026 -127.95604772451939 103.99999999999999 
	508.5399781435957 -128.08505054581522 103.99999999999999 
	508.47998635011709 -128.21319416463786 103.99999999999999 
	508.44953579066805 -128.2770412024104 103.99999999999999 
	508.38768846869698 -128.40426306953455 103.99999999999999 
	508.32386508323839 -128.53048622680902 103.99999999999999 
	508.29143844638719 -128.59333453530286 103.99999999999999 
	508.22550851816271 -128.71847299753048 103.99999999999999 
	508.15731765947817 -128.84241726460277 103.99999999999999 
	508.12263006281398 -128.90407133988111 103.99999999999999 
	508.08731989293727 -128.96538424346159 103.99999999999999 
	508.03471609252352 -129.05451227288444 103.99999999999999 
	508.01792502213499 -129.082643989709 103.99999999999999 
	508.00097681812417 -129.1107140496303 103.99999999999999 
	507.96676308127797 -129.16671516273996 103.99999999999999 
	507.93190725801446 -129.22240678408974 103.99999999999999 
	507.91431696650562 -129.25016735043619 103.99999999999999 
	507.87880725595767 -129.30550220901182 103.99999999999999 
	507.84262863507377 -129.36043273633479 103.99999999999999 
	507.82436943173235 -129.38778896851738 103.99999999999999 
	507.78750495100383 -129.44226737308978 103.99999999999999 
	507.74993303477635 -129.49624499430243 103.99999999999999 
	507.73096639379332 -129.52310043817971 103.99999999999999 
	507.69266274634492 -129.57652792783247 103.99999999999999 
	507.65359661482699 -129.62935359140656 103.99999999999999 
	507.63386748644029 -129.65560720034708 103.99999999999999 
	507.59400435169329 -129.70777761348748 103.99999999999999 
	507.55330077338277 -129.75923394961032 103.99999999999999 
	507.5327311954195 -129.78477346450887 103.99999999999999 
	507.4911385325081 -129.83545309707549 103.99999999999999 
	507.44859570618377 -129.8852820210235 103.99999999999999 
	507.42707595139757 -129.90997079073927 103.99999999999999 
	507.394404910216 -129.94664308207888 103.99999999999999 
	507.36111229862337 -129.98273171348083 103.99999999999999 
	507.34994378212167 -129.99469404828523 103.99999999999999 
	507.32746061465957 -130.01847907858516 103.99999999999999 
	507.30467594068966 -130.04197290768028 103.99999999999999 
	507.29320591667852 -130.05364403897352 103.99999999999999 
	507.28165567522609 -130.06523603705853 103.99999999999999 
	507.25756928924312 -130.08906501116704 103.99999999999999 
	507.24501115560594 -130.10129963808205 103.99999999999999 
	507.23234760739996 -130.11344042513275 103.99999999999999 
	507.20680786694737 -130.13751694458546 103.99999999999999 
	507.18083553482654 -130.16114653943865 103.99999999999999 
	507.16773939007635 -130.17284038269926 103.99999999999999 
	507.14132165783758 -130.19596675149899 103.99999999999999 
	507.11443629377152 -130.21852638676572 103.99999999999999 
	507.10087250595325 -130.22965344670445 103.99999999999999 
	507.08033673807989 -130.24609647140545 103.99999999999999 
	507.0594980964766 -130.26213272305901 103.99999999999999 
	507.05251724263621 -130.2674309685766 103.99999999999999 
	507.03848399352268 -130.27792871840171 103.99999999999999 
	507.02430237765532 -130.28821866940382 103.99999999999999 
	507.01717315576786 -130.29330911132371 103.99999999999999 
	507.01000400997617 -130.29834206386161 103.99999999999999 
	506.99640536449897 -130.30771825321273 103.99999999999999 
	506.98997797361932 -130.31207938029308 103.99999999999999 
	506.98351176206165 -130.31639306784967 103.99999999999999 
	506.9705027627416 -130.32491673345348 103.99999999999999 
	506.95734056031858 -130.33321375018653 103.99999999999999 
	506.95072114315519 -130.33730077048412 103.99999999999999 
	506.9374045636531 -130.34534147723144 103.99999999999999 
	506.92392660448218 -130.35309052301443 103.99999999999999 
	506.91714579996193 -130.35688582013205 103.99999999999999 
	506.90690829368839 -130.36244910869519 103.99999999999999 
	506.89656268005092 -130.36779422372092 103.99999999999999 
	506.89310164784956 -130.3695503611288 103.99999999999999 
	506.88615344462454 -130.37300841833189 103.99999999999999 
	506.87915013751564 -130.37635014312582 103.99999999999999 
	506.87563399925261 -130.37798993617827 103.99999999999999 
	506.87210254202535 -130.37959626963834 103.99999999999999 
	506.86514946350053 -130.38267224633705 103.99999999999999 
	506.86171058221993 -130.3841529948802 103.99999999999999 
	506.85824256479685 -130.38560174976413 103.99999999999999 
	506.85300305782977 -130.38771703743657 103.99999999999999 
	506.84771337810866 -130.38972755042295 103.99999999999999 
	506.84594491277068 -130.39038507153742 103.99999999999999 
	506.84239799232483 -130.39167260604302 103.99999999999999 
	506.83883156613513 -130.39289973811307 103.99999999999999 
	506.8370435958584 -130.39349684870649 103.99999999999999 
	506.83345812270466 -130.39465499735576 103.99999999999999 
	506.8298529841212 -130.39573224901827 103.99999999999999 
	506.82804535561456 -130.39624845817545 103.99999999999999 
	506.82532585642889 -130.39698488933476 103.99999999999999 
	506.82259355561519 -130.39765513575924 103.99999999999999 
	506.82168132804702 -130.39787068176909 103.99999999999999 
	506.81985387605044 -130.39828481798301 103.99999999999999 
	506.81802040272788 -130.39866255614314 103.99999999999999 
	506.81710215384282 -130.39884171086683 103.99999999999999 
	506.81526269053307 -130.39917933789081 103.99999999999999 
	506.81341772671607 -130.39947437685765 103.99999999999999 
	506.81249397415297 -130.39961093226276 103.99999999999999 
	506.81064430650173 -130.39986227611286 103.99999999999999 
	506.80879109948256 -130.4000717480578 103.99999999999999 
	506.80786380748935 -130.40016642330707 103.99999999999999 
	506.80600821906711 -130.40033697056219 103.99999999999999 
	506.8041510721884 -130.40047235890665 103.99999999999999 
	506.80322222381619 -130.40053188248044 103.99999999999999 
	506.80136407038827 -130.40063575141352 103.99999999999999 
	506.79950491938467 -130.40071122288879 103.99999999999999 
	506.79857507382366 -130.4007423516108 103.99999999999999 
	506.79764487197997 -130.40076728396022 103.99999999999999 
	506.79494410296451 -130.40082265191862 103.99999999999999 
	506.79317376514092 -130.40083774018905 103.99999999999999 
	506.79140344171935 -130.40083404050787 103.99999999999999 
	506.78786306763715 -130.40079240479264 103.99999999999999 
	506.78432356365892 -130.40068765377472 103.99999999999999 
	506.78255410769242 -130.40062083112991 103.99999999999999 
	506.77724672355595 -130.40037998818084 103.99999999999999 
	506.77194255955436 -130.4000254380405 103.99999999999999 
	506.7684081009333 -130.3997450611906 103.99999999999999 
	506.76134291745007 -130.39910427346678 103.99999999999999 
	506.75428732004821 -130.39831664412156 103.99999999999999 
	506.75076243330193 -130.39788937659281 103.99999999999999 
	506.74372005772881 -130.3969727923274 103.99999999999999 
	506.73669644748924 -130.3959406233968 103.99999999999999 
	506.73319032259786 -130.39539775845071 103.99999999999999 
	506.72969106339457 -130.39482989961408 103.99999999999999 
	506.71934699736335 -130.39307815266628 103.99999999999999 
	506.71251196791724 -130.39182535373297 103.99999999999999 
	506.70569439258833 -130.39049016165472 103.99999999999999 
	506.69209311551265 -130.38766828572071 103.99999999999999 
	506.67855739286443 -130.38456522081987 103.99999999999999 
	506.67180537100791 -130.382948790028 103.99999999999999 
	506.65833184599342 -130.37959425362283 103.99999999999999 
	506.64491710427563 -130.37601001402757 103.99999999999999 
	506.63822386497753 -130.37416386631426 103.99999999999999 
	506.62486455257641 -130.37036895027811 103.99999999999999 
	506.61155754418314 -130.36637814910222 103.99999999999999 
	506.60491660844042 -130.36433611115294 103.99999999999999 
	506.58503010648923 -130.35807592279627 103.99999999999999 
	506.56524879718268 -130.35142892611179 103.99999999999999 
	506.5521046935151 -130.34683933056846 103.99999999999999 
	506.52589846082526 -130.33736369152908 103.99999999999999 
	506.49985004003599 -130.32732978796028 103.99999999999999 
	506.48686374153567 -130.32218188051678 103.99999999999999 
	506.46096568341704 -130.3116383968129 103.99999999999999 
	506.43521714104986 -130.30062567954874 103.99999999999999 
	506.42238035625837 -130.29500852087091 103.99999999999999 
	506.3967834659436 -130.28356436469141 103.99999999999999 
	506.3713455128991 -130.27172308178046 103.99999999999999 
	506.3586676651405 -130.26570878836574 103.99999999999999 
	506.33339809452684 -130.25350364631686 103.99999999999999 
	506.30830982600918 -130.24096647545423 103.99999999999999 
	506.29581328065996 -130.23462014908182 103.99999999999999 
	506.2709205525889 -130.22178232828941 103.99999999999999 
	506.24623943677989 -130.20867448102365 103.99999999999999 
	506.23395450395589 -130.20205812570941 103.99999999999999 
	506.22172804815108 -130.19538433180426 103.99999999999999 
	506.19214788516661 -130.17902889662011 103.99999999999999 
	506.17480692516267 -130.1692635944373 103.99999999999999 
	506.15753775414856 -130.15936848287592 103.99999999999999 
	506.1231390255623 -130.13932971081778 103.99999999999999 
	506.08901243402732 -130.1188137235774 103.99999999999999 
	506.07201540032497 -130.10844139256798 103.99999999999999 
	506.02121839994089 -130.07699457663324 103.99999999999999 
	505.97099130256936 -130.04459450617685 103.99999999999999 
	505.9377488420219 -130.02260291977376 103.99999999999999 
	505.87173230752694 -129.9778893488357 103.99999999999999 
	505.80662911840602 -129.93181039928263 103.99999999999999 
	505.77430000601311 -129.90845337004609 103.99999999999999 
	505.71007948172394 -129.8611465749631 103.99999999999999 
	505.6467261557259 -129.81273444555831 103.99999999999999 
	505.61526424414478 -129.78827205298401 103.99999999999999 
	505.58401661698207 -129.76357214126983 103.99999999999999 
	505.52570954563242 -129.71675179001531 103.99999999999999 
	505.498581442383 -129.69466537806088 103.99999999999999 
	505.47159527996251 -129.67240147529373 103.99999999999999 
	505.41789920175415 -129.627532503998 103.99999999999999 
	505.36474173381617 -129.5820064666438 103.99999999999999 
	505.33829418221467 -129.55908549462148 103.99999999999999 
	505.25933570629826 -129.48986587300269 103.99999999999999 
	505.18150430910589 -129.41932393605882 103.99999999999999 
	505.13009501430997 -129.37175071790938 103.99999999999999 
	505.02819714771948 -129.27558594794618 103.99999999999999 
	504.92808250050177 -129.17751721188549 103.99999999999999 
	504.87845643566641 -129.12803996574488 103.99999999999999 
	504.78004452721973 -129.02825991038952 103.99999999999999 
	504.6832781219756 -128.92694353190444 103.99999999999999 
	504.6352975670564 -128.87592993153396 103.99999999999999 
	504.58771335041365 -128.82458815012185 103.99999999999999 
	504.49488343085306 -128.72300308848122 103.99999999999999 
	504.44958350067839 -128.67274780523567 103.99999999999999 
	504.40461084138906 -128.6221945622946 103.99999999999999 
	504.31530234606851 -128.52052077890738 103.99999999999999 
	504.22723618309101 -128.41776618859322 103.99999999999999 
	504.18350585808122 -128.36613213151529 103.99999999999999 
	504.14007149545495 -128.31425388074746 103.99999999999999 
	504.03935633375539 -128.19260863655336 103.99999999999999 
	503.98229125342937 -128.12264758949362 103.99999999999999 
	503.92571435654935 -128.05228412788802 103.99999999999999 
	503.81350665556715 -127.91079524753201 103.99999999999999 
	503.70313788298432 -127.76786272181937 103.99999999999999 
	503.64839991906058 -127.69605560085395 103.99999999999999 
	503.59409689518566 -127.62392629029554 103.99999999999999 
	503.46435842175714 -127.44950628927079 103.99999999999999 
	503.38933692142075 -127.34691196411006 103.99999999999999 
	503.31511679502097 -127.24374666906121 103.99999999999999 
	503.16821345482776 -127.03633582935473 103.99999999999999 
	503.02426518499595 -126.82687197055751 103.99999999999999 
	502.95300014529556 -126.72165362892109 103.99999999999999 
	502.81183541559813 -126.51028978518805 103.99999999999999 
	502.67330547089369 -126.29715234974354 103.99999999999999 
	502.60467522512852 -126.19016040050087 103.99999999999999 
	502.4686411531157 -125.97536503628129 103.99999999999999 
	502.33498147719126 -125.7590096284117 103.99999999999999 
	502.26872563280472 -125.65045762571145 103.99999999999999 
	502.13732654399712 -125.43263287372004 103.99999999999999 
	502.00808796718411 -125.21341758486894 103.99999999999999 
	501.9439926381333 -125.10347503895318 103.99999999999999 
	501.81682061109382 -124.88294322502841 103.99999999999999 
	501.69163220568947 -124.66116100533554 103.99999999999999 
	501.62952050050473 -124.54996804937672 103.99999999999999 
	501.50623774058278 -124.32699838688441 103.99999999999999 
	501.38479163565489 -124.10289910542812 103.99999999999999 
	501.32451658702576 -123.99057652754698 103.99999999999999 
	501.20484220160358 -123.76540342734282 103.99999999999999 
	501.08688198312586 -123.53920907172942 103.99999999999999 
	501.02832110257873 -123.42586523634634 103.99999999999999 
	500.85387071138717 -123.08511880182671 103.99999999999999 
	500.68304697621852 -122.74230114512605 103.99999999999999 
	500.57071405196484 -122.51290084328411 103.99999999999999 
	500.34904467965282 -122.05251524460675 103.99999999999999 
	500.13319287338163 -121.58920903844846 103.99999999999999 
	500.02667754941882 -121.35688807536312 103.99999999999999 
	499.81639546727848 -120.89103416282114 103.99999999999999 
	499.61148556420864 -120.42300487927183 103.99999999999999 
	499.51034244160013 -120.18850851464707 103.99999999999999 
	499.31062757925702 -119.71867707429138 103.99999999999999 
	499.11596406375605 -119.2474179018549 103.99999999999999 
	499.01987230307077 -119.01149378638918 103.99999999999999 
	498.92500099546237 -118.77533758271204 103.99999999999999 
	498.72772295672678 -118.27760285300873 103.99999999999999 
	498.62544774537781 -118.01563971105656 103.99999999999999 
	498.52446818299575 -117.75314666270135 103.99999999999999 
	498.32503093904751 -117.22714486588217 103.99999999999999 
	498.13051093208804 -116.69919109980103 103.99999999999999 
	498.03444861616509 -116.43474607425617 103.99999999999999 
	497.84466228992653 -115.90495502538873 103.99999999999999 
	497.65944813453814 -115.37342603325462 103.99999999999999 
	497.56795799562281 -115.1072430591733 103.99999999999999 
	497.38716424817977 -114.57406890025094 103.99999999999999 
	497.21065667133377 -114.03933094536094 103.99999999999999 
	497.12345270716537 -113.77158417168963 103.99999999999999 
	496.95110489969386 -113.23535889905595 103.99999999999999 
	496.78280467368307 -112.6977142776157 103.99999999999999 
	496.69964829386072 -112.42854815257726 103.99999999999999 
	496.53528987827065 -111.88954849948979 103.99999999999999 
	496.37477923081707 -111.3492517902236 103.99999999999999 
	496.29547062119281 -111.07878860715356 103.99999999999999 
	496.06034324883734 -110.26648084946498 103.99999999999999 
	495.83349630718135 -109.4514928217891 103.99999999999999 
	495.68584308060201 -108.90704229242183 103.99999999999999 
	495.39752419159561 -107.81600734854996 103.99999999999999 
	495.12289597966281 -106.72092200044675 103.99999999999999 
	494.98893348711283 -106.17242101547303 103.99999999999999 
	494.72759609430392 -105.07360309430655 103.99999999999999 
	494.47924363639208 -103.97134842277389 103.99999999999999 
	494.35826611403445 -103.41941065676143 103.99999999999999 
	494.12263400635112 -102.31400861638035 103.99999999999999 
	493.89953222325227 -101.20574193515418 103.99999999999999 
	493.79108504938989 -100.650939509358 103.99999999999999 
	493.58035714793436 -99.540090433318312 103.99999999999999 
	493.38190872329278 -98.426944141176378 103.99999999999999 
	493.28574104423217 -97.869844487373257 103.99999999999999 
	493.19262371214592 -97.312266945026977 103.99999999999999 
	493.10255699724257 -96.754261539899076 103.99999999999999 
	0 
	null_surface 
	null_surface 
	nullbs 
	nullbs 
	-1 
	-1 
	I I 
	0 
	0 
	114 -2.1657045501549517 0 2.8818235894001512 5.7636471788003023 8.6454707682004539 11.527294357600605 14.409117947000755 17.290941536400908 20.172765125801057 21.613676920501135 23.054588715201209 24.715731346234207 26.376873977267202 28.0380166083002 29.699159239333198 31.360301870366197 32.190873185882694 33.021444501399195 33.852015816915696 34.682587132432189 35.51315844794869 36.343729763465191 37.051382130945733 37.759034498426274 38.466686865906816 39.174339233387357 39.528165417127624 39.881991600867899 40.235817784608173 40.58964396834844 40.943470152088707 41.297296335828975 41.651122519569242 42.004948703309516 42.1685914907832 42.332234278256891 42.495877065730582 42.659519853204273 42.823162640677964 42.986805428151655 43.150448215625346 43.232269609362191 43.314091003099037 43.401678434160701 43.489265865222372 43.576853296284042 43.620647011814874 43.664440727345706 43.703235764917636 43.742030802489566 43.780825840061496 43.800223358847461 43.819620877633433 43.83823879440439 43.847547752789865 43.85685671117534 43.866165669560814 43.870820148753552 43.875474627946289 43.880129107139027 43.884783586331764 43.889438065524502 43.894092544717239 43.902944748023927 43.911796951330615 43.929501357943991 43.947205764557367 43.964910171170743 43.999662489442443 44.03441480771415 44.069167125985857 44.103919444257556 44.173424080800963 44.24292871734437 44.312433353887776 44.381937990431183 44.451442626974597 44.520947263518003 44.62044605166264 44.719944839807269 44.918942416096527 45.117939992385793 45.316937568675058 45.491833689209301 45.666729809743536 46.016522050812014 46.366314291880485 46.716106532948963 47.054371678915885 47.3926368248828 47.844009400140266 48.295381975397724 48.930913354556665 49.566444733715613 50.201976112874561 50.837507492033509 51.473038871192458 52.108570250351406 52.744101629510354 53.379633008669302 54.650695766987198 55.921758525305094 57.19282128362299 58.463884041940887 59.869846151457565 61.275808260974237 62.681770370490909 64.087732480007588 65.493694589524267 66.899656699040946 69.711580918074304 72.523505137107662 75.33542935614102 78.147353575174378 
	
	-1 
	none F F 1 F 0 } I I 
	intcurve forward { exactcur full nubs 5 open 148 
	-4.3314091003099033 5 -2.8653937125127058 3 -2.1657045501549517 3 -1.4438030334366347 3 -0.55530885901409022 3 
	0 4 2.8818235894001512 3 5.7636471788003023 3 7.3300769389859903 3 8.6454707682004539 3 
	11.527294357600605 3 14.409117947000755 3 14.438030334366346 3 17.290941536400908 3 18.880501206479067 3 
	20.172765125801057 3 21.613676920501135 3 21.657045501549518 3 23.054588715201209 4 24.43358979661997 3 
	24.715731346234207 3 26.376873977267202 3 28.0380166083002 3 28.876060668732691 3 29.699159239333198 3 
	31.360301870366197 3 32.190873185882694 3 33.021444501399195 3 33.852015816915696 3 34.682587132432189 3 
	35.51315844794869 3 35.984014064113047 3 36.343729763465191 4 37.051382130945733 3 37.759034498426274 3 
	38.466686865906816 3 39.174339233387357 3 39.528165417127624 3 39.649052533606039 3 39.881991600867899 3 
	40.235817784608173 3 40.58964396834844 3 40.943470152088707 3 41.297296335828975 3 41.481571768352538 3 
	41.651122519569242 3 42.004948703309516 4 42.1685914907832 3 42.332234278256891 3 42.397831385725787 3 
	42.495877065730582 3 42.659519853204273 3 42.823162640677964 3 42.986805428151655 3 43.150448215625346 3 
	43.232269609362191 3 43.314091003099037 4 43.401678434160701 3 43.489265865222372 3 43.576853296284042 3 
	43.591745432606082 3 43.620647011814874 3 43.664440727345706 4 43.702075780648272 3 43.703235764917636 3 
	43.742030802489566 3 43.780825840061496 3 43.800223358847461 3 43.812406128690462 3 43.819620877633433 4 
	43.83823879440439 3 43.839988715701011 3 43.847547752789865 3 43.85685671117534 3 43.866165669560814 3 
	43.867571302711553 3 43.870820148753552 3 43.875474627946289 3 43.880129107139027 3 43.881362596216832 3 
	43.884783586331764 3 43.889438065524502 3 43.894092544717239 4 43.895153889722103 3 43.902944748023927 3 
	43.911796951330615 3 43.922736476732652 3 43.929501357943991 3 43.947205764557367 3 43.964910171170743 4 
	43.999662489442443 3 44.033066824774842 3 44.03441480771415 3 44.069167125985857 3 44.103919444257556 3 
	44.159199507816915 3 44.173424080800963 3 44.24292871734437 3 44.312433353887776 3 44.361011800684231 3 
	44.381937990431183 3 44.451442626974597 3 44.520947263518003 4 44.62044605166264 3 44.683911469271941 3 
	44.719944839807269 3 44.918942416096527 3 45.117939992385793 3 45.200550939012274 3 45.316937568675058 4 
	45.491833689209301 3 45.666729809743536 3 46.016522050812014 3 46.027174090596809 3 46.366314291880485 3 
	46.716106532948963 4 47.054371678915885 3 47.349771133132066 3 47.3926368248828 4 47.645500103408942 3 
	47.844009400140266 3 48.295381975397724 4 48.930913354556665 3 49.566444733715613 3 50.201976112874561 3 
	50.837507492033509 3 51.473038871192458 3 51.916497243254938 3 52.108570250351406 3 52.744101629510354 3 
	53.379633008669302 3 54.650695766987198 3 55.921758525305094 3 57.19282128362299 3 57.871712306394244 3 
	58.463884041940887 4 59.869846151457565 3 61.275808260974237 3 62.681770370490909 3 64.087732480007588 3 
	65.493694589524267 3 66.604482175451224 3 66.899656699040946 3 69.711580918074304 3 72.523505137107662 3 
	75.33542935614102 3 78.147353575174378 3 80.959277794207736 5 
	507.85315888822083 -83.283074788714885 107.49999999999999 
	507.92000172500246 -83.568651910783046 107.49999999999999 
	507.98595902744171 -83.854438202719635 107.49999999999999 
	508.05103795887959 -84.140426217775001 107.49999999999999 
	508.14588915828148 -84.563195767388265 107.49999999999999 
	508.23884994605203 -84.986374034599478 107.49999999999999 
	508.26868673576905 -85.123135049591269 107.49999999999999 
	508.32890907438502 -85.401082222813827 107.49999999999999 
	508.3883241737251 -85.679195921518968 107.49999999999999 
	508.418288347653 -85.820467632317573 107.49999999999999 
	508.48466977035372 -86.135704256891202 107.49999999999999 
	508.55002383705113 -86.451142040270184 107.49999999999999 
	508.58576952569797 -86.625236353946889 107.49999999999999 
	508.64335120286904 -86.908234066462228 107.49999999999999 
	508.7001143632441 -87.191381185368215 107.49999999999999 
	508.72182547060083 -87.300305647783134 107.49999999999999 
	508.74341589367145 -87.409251458170402 107.49999999999999 
	508.8763058324401 -88.083710828993972 107.49999999999999 
	508.98453575327159 -88.650048675708916 107.49999999999999 
	509.08959361554201 -89.217175771121759 107.49999999999999 
	509.29338709775169 -90.352904407899146 107.49999999999999 
	509.48455332925761 -91.491386987711365 107.49999999999999 
	509.57698392195067 -92.061268028995812 107.49999999999999 
	509.7147859190535 -92.9418281427495 107.49999999999999 
	509.8450496485782 -93.823702384576279 107.49999999999999 
	509.8899851091046 -94.134406001102775 107.49999999999999 
	509.97092845531313 -94.706294865833968 107.49999999999999 
	510.04868699421797 -95.278667861269753 107.49999999999999 
	510.08351438116392 -95.540021685395942 107.49999999999999 
	510.19251490991718 -96.374259036240659 107.49999999999999 
	510.29470207655106 -97.209410114181622 107.49999999999999 
	510.36162896222004 -97.783220406612301 107.49999999999999 
	510.48895134156828 -98.931554653995235 107.49999999999999 
	510.60305434536338 -100.08117785109603 107.49999999999999 
	510.65676182710638 -100.65627708482566 107.49999999999999 
	510.7075823166652 -101.23740302629857 107.49999999999999 
	510.75488295181856 -101.81875489411215 107.49999999999999 
	510.75535244244497 -101.82452949384174 107.49999999999999 
	510.80211399098192 -102.40011121792119 107.49999999999999 
	510.84542349935407 -102.97591341164481 107.49999999999999 
	510.88485838482518 -103.54612289790416 107.49999999999999 
	510.94080365811948 -104.43427413504702 107.49999999999999 
	510.98804851062147 -105.3227160740982 107.49999999999999 
	511.0038253144146 -105.64064088883421 107.49999999999999 
	511.03035569072495 -106.21707577263727 107.49999999999999 
	511.05307337567683 -106.79357595893266 107.49999999999999 
	511.0624847138921 -107.0520994210041 107.49999999999999 
	511.08072877390958 -107.5988981001244 107.49999999999999 
	511.09541232611753 -108.14571118143854 107.49999999999999 
	511.10214923619657 -108.43398660484081 107.49999999999999 
	511.10803825847142 -108.73093267696798 107.49999999999999 
	511.11282668845058 -109.02786712426469 107.49999999999999 
	511.11296565955217 -109.03654312033026 107.49999999999999 
	511.11755169510252 -109.32480088772013 107.49999999999999 
	511.12109895172483 -109.61304722400385 107.49999999999999 
	511.12354642267945 -109.89260234964016 107.49999999999999 
	511.12498374223105 -110.17213681867453 107.49999999999999 
	511.12579524956976 -110.72744508473525 107.49999999999999 
	511.12519683603847 -111.00341032203548 107.49999999999999 
	511.12357619086379 -111.27951538307735 107.49999999999999 
	511.1203662923939 -111.61224920099552 107.49999999999999 
	511.11560768410817 -111.94511356834902 107.49999999999999 
	511.11475456789856 -112.00165342949374 107.49999999999999 
	511.10856814460698 -112.39110162535674 107.49999999999999 
	511.10023355341394 -112.78069856713543 107.49999999999999 
	511.09149768856025 -113.11379669129397 107.49999999999999 
	511.07071361405315 -113.78004200088189 107.49999999999999 
	511.0431074195244 -114.44622604039651 107.49999999999999 
	511.02754941138221 -114.7792628797941 107.49999999999999 
	511.00142105633626 -115.28017577300233 107.49999999999999 
	510.9710614422076 -115.78079414220284 107.49999999999999 
	510.96039749976563 -115.948627023791 107.49999999999999 
	510.93828504615419 -116.28121555566356 107.49999999999999 
	510.91420617602273 -116.61361948339483 107.49999999999999 
	510.90178398995482 -116.77827648484036 107.49999999999999 
	510.86278329875552 -117.27507473178052 107.49999999999999 
	510.81914425648807 -117.77134429536608 107.49999999999999 
	510.78781318966105 -118.10291504897043 107.49999999999999 
	510.7374603529513 -118.5998144898269 107.49999999999999 
	510.68184532569052 -119.09595024649001 107.49999999999999 
	510.66270963198917 -119.26123960433901 107.49999999999999 
	510.62321636657839 -119.59163093635392 107.49999999999999 
	510.58122041150472 -119.92162881318863 107.49999999999999 
	510.55958202591904 -120.0865247141553 107.49999999999999 
	510.51499267933673 -120.41610068078168 107.49999999999999 
	510.46770893672215 -120.7452239563999 107.49999999999999 
	510.44337615196196 -120.90966716396704 107.49999999999999 
	510.39329126847525 -121.23830545762705 107.49999999999999 
	510.34028554189814 -121.56642253593414 107.49999999999999 
	510.3130319094567 -121.73034452471069 107.49999999999999 
	510.25697837717178 -122.05790168904377 107.49999999999999 
	510.19773355661857 -122.38485399557719 107.49999999999999 
	510.1672886289399 -122.54817112146418 107.49999999999999 
	510.11825316514933 -122.80381075075823 107.49999999999999 
	510.06705815383782 -123.05901338706468 107.49999999999999 
	510.04824766528276 -123.15128651289204 107.49999999999999 
	510.01454816341192 -123.31394505600787 107.49999999999999 
	509.97991483278349 -123.4764067376118 107.49999999999999 
	509.96473742716643 -123.54673005977551 107.49999999999999 
	509.94937923818964 -123.61701443199479 107.49999999999999 
	509.90326218824021 -123.8254471580906 107.49999999999999 
	509.87192407068227 -123.96371427270822 107.49999999999999 
	509.83980337849584 -124.10201296296508 107.49999999999999 
	509.77395552815079 -124.37857794876291 107.49999999999999 
	509.70480403020701 -124.65488872239676 107.49999999999999 
	509.66937967528816 -124.79293318714829 107.49999999999999 
	509.59678435297536 -125.0687063924583 107.49999999999999 
	509.52058367426378 -125.34366484288894 107.49999999999999 
	509.48155393964072 -125.48089453043903 107.49999999999999 
	509.40157294885637 -125.75476541864481 107.49999999999999 
	509.31760214381302 -126.02728520210896 107.49999999999999 
	509.27458255764986 -126.16316374206946 107.49999999999999 
	509.20843887856046 -126.36634601795946 107.49999999999999 
	509.1397602983933 -126.56847976311741 107.49999999999999 
	509.11657947623598 -126.6357358796573 107.49999999999999 
	509.08508324839403 -126.7257999799765 107.49999999999999 
	509.05304285445698 -126.81562557501735 107.49999999999999 
	509.044848087807 -126.83848424090219 107.49999999999999 
	509.02075764633236 -126.90534305392747 107.49999999999999 
	508.99635696039587 -126.97206379106123 107.49999999999999 
	508.98015619072424 -127.01592752618055 107.49999999999999 
	508.93899649013093 -127.12626002108379 107.49999999999999 
	508.89693746576808 -127.23618236229704 107.49999999999999 
	508.87123935261258 -127.30231191003399 107.49999999999999 
	508.81915131423455 -127.43424925988225 107.49999999999999 
	508.76563587900904 -127.5655172796192 107.49999999999999 
	508.73851036625319 -127.63097749299584 107.49999999999999 
	508.6834997124393 -127.76153646088791 107.49999999999999 
	508.62691617883519 -127.89134147329288 107.49999999999999 
	508.59821778194026 -127.95604772451939 107.49999999999999 
	508.5399781435957 -128.08505054581522 107.49999999999999 
	508.47998635011709 -128.21319416463786 107.49999999999999 
	508.44953579066805 -128.2770412024104 107.49999999999999 
	508.4025068461699 -128.37378120565145 107.49999999999999 
	508.35433531393448 -128.46994374079264 107.49999999999999 
	508.33770179332311 -128.50280541244527 107.49999999999999 
	508.30549487874589 -128.56576519421407 107.49999999999999 
	508.27275909939141 -128.62845205181065 107.49999999999999 
	508.25694831210456 -128.65842664256419 107.49999999999999 
	508.2077513529843 -128.75074856739093 107.49999999999999 
	508.15731765947817 -128.84241726460274 107.49999999999999 
	508.12263006281404 -128.90407133988111 107.49999999999999 
	508.08731989293727 -128.96538424346159 107.49999999999999 
	508.03471609252352 -129.05451227288444 107.49999999999999 
	508.01792502213499 -129.08264398970897 107.49999999999999 
	508.00097681812417 -129.1107140496303 107.49999999999999 
	507.96676308127797 -129.16671516273996 107.49999999999999 
	507.93190725801446 -129.22240678408974 107.49999999999999 
	507.91431696650562 -129.25016735043619 107.49999999999999 
	507.88944498026927 -129.28892542026122 107.49999999999999 
	507.86424482728017 -129.32748512557151 107.49999999999999 
	507.85700674863341 -129.33850224962475 107.49999999999999 
	507.83888224793765 -129.36594320263222 107.49999999999999 
	507.82058707068978 -129.39327348220093 107.49999999999999 
	507.80956368417372 -129.40960681820707 107.49999999999999 
	507.77997449682175 -129.4530859856124 107.49999999999999 
	507.74993303477635 -129.49624499430243 107.49999999999999 
	507.73096639379332 -129.52310043817971 107.49999999999999 
	507.69266274634492 -129.57652792783247 107.49999999999999 
	507.65359661482699 -129.62935359140658 107.49999999999999 
	507.63386748644029 -129.65560720034708 107.49999999999999 
	507.59400435169329 -129.70777761348748 107.49999999999999 
	507.55330077338277 -129.75923394961029 107.49999999999999 
	507.5327311954195 -129.78477346450887 107.49999999999999 
	507.4911385325081 -129.83545309707549 107.49999999999999 
	507.44859570618377 -129.8852820210235 107.49999999999999 
	507.42707595139757 -129.90997079073927 107.49999999999999 
	507.394404910216 -129.94664308207888 107.49999999999999 
	507.36111229862342 -129.98273171348083 107.49999999999999 
	507.34994378212167 -129.99469404828523 107.49999999999999 
	507.32746061465957 -130.01847907858513 107.49999999999999 
	507.30467594068966 -130.04197290768025 107.49999999999999 
	507.29320591667852 -130.05364403897352 107.49999999999999 
	507.28165567522609 -130.06523603705853 107.49999999999999 
	507.25756928924312 -130.08906501116704 107.49999999999999 
	507.24501115560594 -130.10129963808205 107.49999999999999 
	507.23234760739996 -130.11344042513275 107.49999999999999 
	507.20680786694737 -130.13751694458546 107.49999999999999 
	507.18083553482654 -130.16114653943862 107.49999999999999 
	507.16773939007635 -130.17284038269926 107.49999999999999 
	507.14132165783758 -130.19596675149899 107.49999999999999 
	507.11443629377152 -130.21852638676572 107.49999999999999 
	507.10087250595325 -130.22965344670448 107.49999999999999 
	507.08485425172017 -130.24247929045407 107.49999999999999 
	507.06865172093518 -130.25505764250278 107.49999999999999 
	507.06629326965589 -130.2568802007977 107.49999999999999 
	507.05934602939061 -130.26222401337594 107.49999999999999 
	507.05236407763346 -130.26752053042333 107.49999999999999 
	507.04774092045625 -130.27099474116611 107.49999999999999 
	507.03607275078838 -130.27967827711365 107.49999999999999 
	507.02430237765532 -130.28821866940382 107.49999999999999 
	507.01717315576786 -130.29330911132371 107.49999999999999 
	507.01000400997617 -130.29834206386161 107.49999999999999 
	506.99659636162926 -130.30758656176874 107.49999999999999 
	506.99036230038359 -130.31181854340963 107.49999999999999 
	506.98409168349099 -130.31600599916572 107.49999999999999 
	506.97759061967787 -130.3202724711345 107.49999999999999 
	506.97105125483745 -130.32448271147757 107.49999999999999 
	506.97085569145537 -130.32460854863567 107.49999999999999 
	506.96411843860153 -130.32894120006753 107.49999999999999 
	506.95734056031858 -130.33321375018653 107.49999999999999 
	506.95072114315519 -130.33730077048415 107.49999999999999 
	506.9374045636531 -130.34534147723144 107.49999999999999 
	506.92392660448218 -130.35309052301443 107.49999999999999 
	506.91714579996193 -130.35688582013205 107.49999999999999 
	506.90690829368839 -130.36244910869519 107.49999999999999 
	506.89656268005092 -130.36779422372092 107.49999999999999 
	506.89310164784956 -130.3695503611288 107.49999999999999 
	506.88744560839109 -130.37236532024224 107.49999999999999 
	506.88175305471111 -130.3751031924597 107.49999999999999 
	506.87955142144324 -130.37614742267962 107.49999999999999 
	506.87603671773292 -130.37779011998657 107.49999999999999 
	506.87250672950023 -130.37939937595803 107.49999999999999 
	506.87119161813297 -130.37999315992298 107.49999999999999 
	506.86987429567944 -130.38058202491416 107.49999999999999 
	506.86514946350053 -130.38267224633705 107.49999999999999 
	506.86171058221993 -130.3841529948802 107.49999999999999 
	506.85824256479685 -130.38560174976413 107.49999999999999 
	506.85442124827426 -130.3871444872361 107.49999999999999 
	506.8505732439304 -130.38863149310333 107.49999999999999 
	506.85024244437818 -130.38875883249364 107.49999999999999 
	506.84848168368893 -130.38943397247601 107.49999999999999 
	506.84671552773057 -130.39009689135366 107.49999999999999 
	506.84527798146701 -130.39062657187975 107.49999999999999 
	506.84206277946407 -130.39178794572197 107.49999999999999 
	506.83883156613518 -130.39289973811304 107.49999999999999 
	506.8370435958584 -130.39349684870649 107.49999999999999 
	506.83345812270466 -130.39465499735576 107.49999999999999 
	506.8298529841212 -130.39573224901824 107.49999999999999 
	506.82804535561456 -130.39624845817545 107.49999999999999 
	506.82595859704992 -130.39681354531982 107.49999999999999 
	506.82386430090861 -130.3973396630052 107.49999999999999 
	506.8235894221649 -130.39740799872718 107.49999999999999 
	506.82267877844436 -130.39763196156204 107.49999999999999 
	506.82176667865906 -130.39784808027468 107.49999999999999 
	506.82112930793744 -130.39799491927593 107.49999999999999 
	506.8195770254323 -130.39834185565127 107.49999999999999 
	506.81802040272788 -130.39866255614314 107.49999999999999 
	506.81710215384282 -130.39884171086683 107.49999999999999 
	506.81526269053307 -130.39917933789081 107.49999999999999 
	506.81341772671607 -130.39947437685765 107.49999999999999 
	506.81249397415297 -130.39961093226276 107.49999999999999 
	506.81132404901302 -130.39976990865443 107.49999999999999 
	506.81015270790181 -130.39991213363234 107.49999999999999 
	506.80990726143432 -130.39994120113278 107.49999999999999 
	506.80898088030978 -130.40004817278873 107.49999999999999 
	506.80805376711908 -130.40014504762169 107.49999999999999 
	506.80737202842721 -130.40021100292762 107.49999999999999 
	506.80576213671333 -130.40035491027544 107.49999999999999 
	506.8041510721884 -130.40047235890665 107.49999999999999 
	506.80322222381619 -130.40053188248044 107.49999999999999 
	506.80136407038827 -130.40063575141352 107.49999999999999 
	506.79950491938467 -130.40071122288879 107.49999999999999 
	506.79857507382366 -130.4007423516108 107.49999999999999 
	506.79764487197997 -130.40076728396022 107.49999999999999 
	506.79650194729129 -130.40079071484462 107.49999999999999 
	506.79628971901462 -130.40079476087166 107.49999999999999 
	506.79607748736208 -130.40079850631795 107.49999999999999 
	506.79430733385499 -130.40082727180922 107.49999999999999 
	506.79253700677651 -130.40083567462594 107.49999999999999 
	506.79097896766058 -130.40082882172442 107.49999999999999 
	506.78765088120537 -130.40078612517129 107.49999999999999 
	506.78432356365892 -130.40068765377472 107.49999999999999 
	506.78255410769242 -130.40062083112991 107.49999999999999 
	506.77859869669311 -130.40044133915697 107.49999999999999 
	506.77464507422394 -130.4001986918376 107.49999999999999 
	506.77246038036327 -130.40004682569651 107.49999999999999 
	506.76892574333806 -130.39977419334161 107.49999999999999 
	506.76539301390613 -130.3994606515954 107.49999999999999 
	506.76404344999889 -130.39933510347186 107.49999999999999 
	506.75916309610136 -130.39886093599102 107.49999999999999 
	506.75428732004821 -130.39831664412156 107.49999999999999 
	506.75076243330193 -130.39788937659281 107.49999999999999 
	506.74372005772881 -130.3969727923274 107.49999999999999 
	506.73669644748924 -130.3959406233968 107.49999999999999 
	506.73319032259786 -130.39539775845071 107.49999999999999 
	506.72969106339457 -130.39482989961408 107.49999999999999 
	506.71934699736335 -130.39307815266628 107.49999999999999 
	506.71251196791724 -130.39182535373297 107.49999999999999 
	506.70569439258833 -130.39049016165472 107.49999999999999 
	506.69235690064073 -130.38772301358932 107.49999999999999 
	506.67908244503366 -130.38468547763136 107.49999999999999 
	506.67259114068776 -130.3831365935238 107.49999999999999 
	506.66585259986942 -130.38146642212223 107.49999999999999 
	506.65912882056239 -130.37973842586237 107.49999999999999 
	506.65886803884854 -130.37967131304828 107.49999999999999 
	506.65188464256892 -130.37787164708442 107.49999999999999 
	506.64491710427563 -130.37601001402757 107.49999999999999 
	506.63822386497753 -130.37416386631426 107.49999999999999 
	506.62486455257641 -130.37036895027811 107.49999999999999 
	506.61155754418314 -130.36637814910222 107.49999999999999 
	506.60491660844042 -130.36433611115294 107.49999999999999 
	506.58774337390537 -130.35893004812857 107.49999999999999 
	506.57064858572761 -130.353235526682 107.49999999999999 
	506.56018025830116 -130.34963720731716 107.49999999999999 
	506.5470516610294 -130.34499167927115 107.49999999999999 
	506.53396357373549 -130.34020108006411 107.49999999999999 
	506.53128669250259 -130.33921465675095 107.49999999999999 
	506.51553973924592 -130.33337349134521 107.49999999999999 
	506.49985004003599 -130.32732978796028 107.49999999999999 
	506.48686374153567 -130.32218188051678 107.49999999999999 
	506.46096568341704 -130.3116383968129 107.49999999999999 
	506.43521714104986 -130.30062567954874 107.49999999999999 
	506.42238035625837 -130.29500852087091 107.49999999999999 
	506.40063677278971 -130.28528714604542 107.49999999999999 
	506.37900787615791 -130.27527921031083 107.49999999999999 
	506.37012980516943 -130.27111544883596 107.49999999999999 
	506.35745663576762 -130.26509408090612 107.49999999999999 
	506.34482684312411 -130.25898491291804 107.49999999999999 
	506.3410283013273 -130.25713777517154 107.49999999999999 
	506.32463070016291 -130.24912238257664 107.49999999999999 
	506.30830982600924 -130.24096647545423 107.49999999999999 
	506.29581328065996 -130.23462014908182 107.49999999999999 
	506.2709205525889 -130.22178232828941 107.49999999999999 
	506.24623943677989 -130.20867448102368 107.49999999999999 
	506.23395450395589 -130.20205812570941 107.49999999999999 
	506.22172804815108 -130.19538433180429 107.49999999999999 
	506.19214788516661 -130.17902889662014 107.49999999999999 
	506.17480692516267 -130.16926359443733 107.49999999999999 
	506.15753775414856 -130.15936848287592 107.49999999999999 
	506.12936775535997 -130.14295821982833 107.49999999999999 
	506.10138026232039 -130.12622791761709 107.49999999999999 
	506.09050792367543 -130.11966515319648 107.49999999999999 
	506.07350467236455 -130.10930408303182 107.49999999999999 
	506.05656631409477 -130.09883256791412 107.49999999999999 
	506.05044054622874 -130.0950260410151 107.49999999999999 
	506.01053926247118 -130.07010576910625 107.49999999999999 
	505.97099130256936 -130.04459450617685 107.49999999999999 
	505.9377488420219 -130.02260291977376 107.49999999999999 
	505.87173230752694 -129.9778893488357 107.49999999999999 
	505.80662911840602 -129.93181039928263 107.49999999999999 
	505.77430000601311 -129.90845337004609 107.49999999999999 
	505.7288596360267 -129.87498060888083 107.49999999999999 
	505.68385343066791 -129.84095445978909 107.49999999999999 
	505.67068790276073 -129.83092656700745 107.49999999999999 
	505.63906349779029 -129.80666294706808 107.49999999999999 
	505.60765411886712 -129.78214733178575 107.49999999999999 
	505.58935727305357 -129.76772664178506 107.49999999999999 
	505.57113380456741 -129.75322729306464 107.49999999999999 
	505.52570954563242 -129.71675179001531 107.49999999999999 
	505.498581442383 -129.69466537806088 107.49999999999999 
	505.47159527996251 -129.67240147529375 107.49999999999999 
	505.41789920175415 -129.627532503998 107.49999999999999 
	505.36474173381617 -129.5820064666438 107.49999999999999 
	505.33829418221467 -129.55908549462151 107.49999999999999 
	505.25933570629832 -129.48986587300269 107.49999999999999 
	505.18150430910589 -129.41932393605884 107.49999999999999 
	505.13009501430997 -129.37175071790941 107.49999999999999 
	505.0775945598524 -129.32220410525881 107.49999999999999 
	505.02556747537921 -129.27215206942958 107.49999999999999 
	505.02403035650411 -129.27067246475241 107.49999999999999 
	504.973567915253 -129.22207069497992 107.49999999999999 
	504.92354995907135 -129.17299595211603 107.49999999999999 
	504.87545993088867 -129.1250010598371 107.49999999999999 
	504.77857113890883 -129.02671724310341 107.49999999999999 
	504.6832781219756 -128.92694353190444 107.49999999999999 
	504.6352975670564 -128.87592993153399 107.49999999999999 
	504.58771335041365 -128.82458815012185 107.49999999999999 
	504.49488343085306 -128.72300308848122 107.49999999999999 
	504.44958350067839 -128.6727478052357 107.49999999999999 
	504.40461084138906 -128.6221945622946 107.49999999999999 
	504.32096102902295 -128.52696293990115 107.49999999999999 
	504.23840110545603 -128.43078313373843 107.49999999999999 
	504.20014526371534 -128.38574927368961 107.49999999999999 
	504.15659805683833 -128.33396446392851 107.49999999999999 
	504.11334314632438 -128.28194289309988 107.49999999999999 
	504.1078664716515 -128.27534682975011 107.49999999999999 
	504.10239446585302 -128.26874701376647 107.49999999999999 
	504.06467540778362 -128.22318938418815 107.49999999999999 
	504.0325824059376 -128.18410153793462 107.49999999999999 
	504.0006450306966 -128.14488411643134 107.49999999999999 
	503.94390807051673 -128.07465496795896 107.49999999999999 
	503.88764951463861 -128.00403755171143 107.49999999999999 
	503.86299879809553 -127.97290742326382 107.49999999999999 
	503.78259182908897 -127.87075915646125 107.49999999999999 
	503.70313788298432 -127.76786272181937 107.49999999999999 
	503.64839991906058 -127.69605560085395 107.49999999999999 
	503.59409689518566 -127.62392629029554 107.49999999999999 
	503.46435842175714 -127.44950628927079 107.49999999999999 
	503.38933692142075 -127.34691196411006 107.49999999999999 
	503.31511679502097 -127.24374666906121 107.49999999999999 
	503.16821345482776 -127.03633582935473 107.49999999999999 
	503.02426518499595 -126.82687197055751 107.49999999999999 
	502.95300014529556 -126.72165362892108 107.49999999999999 
	502.81183541559813 -126.51028978518805 107.49999999999999 
	502.67330547089369 -126.29715234974353 107.49999999999999 
	502.60467522512852 -126.19016040050087 107.49999999999999 
	502.4686411531157 -125.97536503628129 107.49999999999999 
	502.33498147719126 -125.7590096284117 107.49999999999999 
	502.26872563280472 -125.65045762571145 107.49999999999999 
	502.13732654399712 -125.43263287372004 107.49999999999999 
	502.00808796718411 -125.21341758486894 107.49999999999999 
	501.9439926381333 -125.10347503895318 107.49999999999999 
	501.83603784760885 -124.91626825826046 107.49999999999999 
	501.72951247587571 -124.72816042190773 107.49999999999999 
	501.68596807794836 -124.65070067125532 107.49999999999999 
	501.62389689742878 -124.5394832290972 107.49999999999999 
	501.56229528368067 -124.42797465052476 107.49999999999999 
	501.54372034538022 -124.39424773003398 107.49999999999999 
	501.46386666831887 -124.24881286702346 107.49999999999999 
	501.38479163565489 -124.10289910542812 107.49999999999999 
	501.32451658702576 -123.99057652754698 107.49999999999999 
	501.20484220160358 -123.76540342734282 107.49999999999999 
	501.08688198312586 -123.53920907172942 107.49999999999999 
	501.02832110257873 -123.42586523634631 107.49999999999999 
	500.85387071138717 -123.08511880182668 107.49999999999999 
	500.68304697621852 -122.74230114512602 107.49999999999999 
	500.57071405196484 -122.51290084328411 107.49999999999999 
	500.34904467965282 -122.05251524460675 107.49999999999999 
	500.13319287338163 -121.58920903844846 107.49999999999999 
	500.02667754941882 -121.35688807536312 107.49999999999999 
	499.81639546727848 -120.89103416282114 107.49999999999999 
	499.61148556420864 -120.42300487927184 107.49999999999999 
	499.51034244160013 -120.18850851464707 107.49999999999999 
	499.35714986774133 -119.82812127664454 107.49999999999999 
	499.2069293831197 -119.46689399592002 107.49999999999999 
	499.15498577245114 -119.34103769572657 107.49999999999999 
	499.05839562502337 -119.10524652814124 107.49999999999999 
	498.96303433394183 -118.86919833629585 107.49999999999999 
	498.91887147090932 -118.7591770355338 107.49999999999999 
	498.87497146787126 -118.64911251705158 107.49999999999999 
	498.72772295672678 -118.27760285300872 107.49999999999999 
	498.62544774537781 -118.01563971105654 107.49999999999999 
	498.52446818299575 -117.75314666270131 107.49999999999999 
	498.32503093904751 -117.22714486588212 107.49999999999999 
	498.13051093208804 -116.69919109980098 107.49999999999999 
	498.03444861616509 -116.43474607425617 107.49999999999999 
	497.84466228992653 -115.90495502538873 107.49999999999999 
	497.65944813453814 -115.37342603325462 107.49999999999999 
	497.56795799562281 -115.1072430591733 107.49999999999999 
	497.38716424817977 -114.57406890025094 107.49999999999999 
	497.21065667133377 -114.03933094536094 107.49999999999999 
	497.12345270716537 -113.77158417168963 107.49999999999999 
	496.95110489969386 -113.23535889905595 107.49999999999999 
	496.78280467368307 -112.6977142776157 107.49999999999999 
	496.69964829386072 -112.42854815257726 107.49999999999999 
	496.55254298085833 -111.94612860386749 107.49999999999999 
	496.40852001620584 -111.46267001672551 107.49999999999999 
	496.34554725214304 -111.24909395849856 107.49999999999999 
	496.26658209021684 -110.97851864342317 107.49999999999999 
	496.18854517027438 -110.7076402497121 107.49999999999999 
	496.17220251108517 -110.65075744195092 107.49999999999999 
	496.00060271837515 -110.05185235706257 107.49999999999999 
	495.83349630718135 -109.4514928217891 107.49999999999999 
	495.68584308060196 -108.90704229242185 107.49999999999999 
	495.39752419159561 -107.81600734854996 107.49999999999999 
	495.12289597966287 -106.72092200044675 107.49999999999999 
	494.98893348711283 -106.17242101547303 107.49999999999999 
	494.72759609430392 -105.07360309430655 107.49999999999999 
	494.47924363639208 -103.97134842277389 107.49999999999999 
	494.35826611403445 -103.41941065676143 107.49999999999999 
	494.12263400635112 -102.31400861638035 107.49999999999999 
	493.89953222325227 -101.20574193515418 107.49999999999999 
	493.79108504938989 -100.650939509358 107.49999999999999 
	493.58035714793436 -99.540090433318312 107.49999999999999 
	493.38190872329278 -98.426944141176378 107.49999999999999 
	493.28574104423217 -97.869844487373257 107.49999999999999 
	493.19262371214592 -97.312266945026991 107.49999999999999 
	493.10255699724257 -96.754261539899076 107.49999999999999 
	0 
	null_surface 
	null_surface 
	nullbs 
	nullbs 
	-1 
	-1 
	I I 
	0 
	0 
	137 0 2.8818235894001512 5.7636471788003023 8.6454707682004539 11.527294357600605 14.438030334366346 17.290941536400908 18.880501206479067 20.172765125801057 21.657045501549518 23.054588715201209 24.43358979661997 24.715731346234207 26.376873977267202 28.0380166083002 28.876060668732691 29.699159239333198 31.360301870366197 32.190873185882694 33.021444501399195 33.852015816915696 34.682587132432189 35.51315844794869 35.984014064113047 36.343729763465191 37.051382130945733 37.759034498426274 38.466686865906816 39.174339233387357 39.528165417127624 39.649052533606039 39.881991600867899 40.235817784608173 40.58964396834844 40.943470152088707 41.297296335828975 41.481571768352538 41.651122519569242 42.004948703309516 42.1685914907832 42.332234278256891 42.397831385725787 42.495877065730582 42.659519853204273 42.823162640677964 42.986805428151655 43.150448215625346 43.232269609362191 43.314091003099037 43.401678434160701 43.489265865222372 43.576853296284042 43.591745432606082 43.620647011814874 43.664440727345706 43.702075780648272 43.703235764917636 43.742030802489566 43.780825840061496 43.800223358847461 43.812406128690462 43.819620877633433 43.83823879440439 43.839988715701011 43.847547752789865 43.85685671117534 43.866165669560814 43.867571302711553 43.870820148753552 43.875474627946289 43.880129107139027 43.881362596216832 43.884783586331764 43.889438065524502 43.894092544717239 43.895153889722103 43.902944748023927 43.911796951330615 43.922736476732652 43.929501357943991 43.947205764557367 43.964910171170743 43.999662489442443 44.033066824774842 44.03441480771415 44.069167125985857 44.103919444257556 44.159199507816915 44.173424080800963 44.24292871734437 44.312433353887776 44.361011800684231 44.381937990431183 44.451442626974597 44.520947263518003 44.62044605166264 44.683911469271941 44.719944839807269 44.918942416096527 45.117939992385793 45.200550939012274 45.316937568675058 45.491833689209301 45.666729809743536 46.016522050812014 46.027174090596809 46.366314291880485 46.716106532948963 47.054371678915885 47.3926368248828 47.645500103408942 47.844009400140266 48.295381975397724 48.930913354556665 49.566444733715613 50.201976112874561 50.837507492033509 51.473038871192458 51.916497243254938 52.108570250351406 52.744101629510354 53.379633008669302 54.650695766987198 55.921758525305094 57.19282128362299 57.871712306394244 58.463884041940887 59.869846151457565 61.275808260974237 62.681770370490909 64.087732480007588 65.493694589524267 66.899656699040946 69.711580918074304 72.523505137107662 75.33542935614102 78.147353575174378 
	
	-1 
	none F F 1 F 0 } I I 
	intcurve forward { exactcur full nubs 5 open 203 
	-4.3314091003099033 5 -2.8653937125127058 3 -2.1657045501549517 3 -1.4438030334366347 3 -0.55530885901409022 3 
	0 4 2.8818235894001512 3 5.7636471788003023 3 7.3300769389859903 3 8.6454707682004539 3 
	11.527294357600605 3 14.409117947000755 3 14.438030334366346 3 17.290941536400908 3 18.880501206479067 3 
	20.172765125801057 3 21.613676920501135 3 21.657045501549518 3 23.054588715201209 4 24.43358979661997 3 
	24.715731346234207 3 26.376873977267202 3 28.0380166083002 3 28.876060668732691 3 29.699159239333198 3 
	30.529730554849699 3 31.360301870366197 3 32.190873185882694 3 33.021444501399195 3 33.852015816915696 3 
	34.682587132432189 3 35.51315844794869 3 35.984014064113047 3 36.343729763465191 4 37.051382130945733 3 
	37.759034498426274 3 38.466686865906816 3 38.82051304964709 3 39.174339233387357 3 39.528165417127624 3 
	39.649052533606039 3 39.881991600867899 3 40.235817784608173 3 40.58964396834844 3 40.943470152088707 3 
	41.297296335828975 3 41.481571768352538 3 41.651122519569242 3 41.828035611439375 3 42.004948703309516 4 
	42.1685914907832 3 42.332234278256891 3 42.397831385725787 3 42.495877065730582 3 42.659519853204273 3 
	42.741341246941118 3 42.823162640677964 3 42.904984034414809 3 42.986805428151655 3 43.0686268218885 3 
	43.150448215625346 3 43.232269609362191 3 43.314091003099037 4 43.357884718629869 3 43.401678434160701 3 
	43.44547214969154 3 43.489265865222372 3 43.533059580753203 3 43.576853296284042 3 43.591745432606082 3 
	43.620647011814874 3 43.642543869580294 3 43.664440727345706 4 43.683258253996989 3 43.702075780648272 3 
	43.703235764917636 3 43.722633283703601 3 43.742030802489566 3 43.751729561882549 3 43.761428321275531 3 
	43.771127080668514 3 43.780825840061496 3 43.790524599454479 3 43.800223358847461 3 43.806314743768965 3 
	43.812406128690462 3 43.819620877633433 4 43.824275356826178 3 43.828929836018915 3 43.833584315211652 3 
	43.83823879440439 3 43.839988715701011 3 43.843768234245438 3 43.847547752789865 3 43.852202231982602 3 
	43.85685671117534 3 43.859183950771708 3 43.861511190368077 3 43.863838429964446 3 43.866165669560814 3 
	43.867571302711553 3 43.869195725732553 3 43.870820148753552 3 43.873147388349921 3 43.874311008148105 3 
	43.875474627946289 3 43.876638247744474 3 43.877801867542658 3 43.878965487340842 3 43.880129107139027 3 
	43.881362596216832 3 43.883073091274298 3 43.884783586331764 3 43.887110825928133 3 43.889438065524502 3 
	43.89176530512087 3 43.894092544717239 4 43.895153889722103 3 43.899049318873011 3 43.902944748023927 3 
	43.907370849677271 3 43.911796951330615 3 43.917266714031634 3 43.922736476732652 3 43.929501357943991 3 
	43.938353561250679 3 43.947205764557367 3 43.956057967864055 3 43.964910171170743 4 43.973598250738668 3 
	43.982286330306593 3 43.990974409874518 3 43.999662489442443 3 44.016364657108639 3 44.033066824774842 3 
	44.03441480771415 3 44.051790966850007 3 44.069167125985857 3 44.086543285121707 3 44.103919444257556 3 
	44.131559476037239 3 44.159199507816915 3 44.173424080800963 3 44.20817639907267 3 44.24292871734437 3 
	44.277681035616069 3 44.312433353887776 3 44.361011800684231 3 44.381937990431183 3 44.451442626974597 3 
	44.520947263518003 4 44.570696657590318 3 44.62044605166264 3 44.683911469271941 3 44.719944839807269 3 
	44.819443627951898 3 44.918942416096527 3 45.018441204241157 3 45.117939992385793 3 45.200550939012274 3 
	45.316937568675058 4 45.491833689209301 3 45.666729809743536 3 45.841625930277772 3 46.016522050812014 3 
	46.027174090596809 3 46.196744191238651 3 46.366314291880485 3 46.716106532948963 4 47.054371678915885 3 
	47.349771133132066 3 47.3926368248828 4 47.645500103408942 3 47.844009400140266 3 48.295381975397724 4 
	48.613147664977191 3 48.930913354556665 3 49.566444733715613 3 50.201976112874561 3 50.837507492033509 3 
	51.473038871192458 3 51.916497243254938 3 52.108570250351406 3 52.744101629510354 3 53.379633008669302 3 
	54.01516438782825 3 54.650695766987198 3 55.921758525305094 3 57.19282128362299 3 57.871712306394244 3 
	58.463884041940887 4 59.869846151457565 3 61.275808260974237 3 62.681770370490909 3 64.087732480007588 3 
	65.493694589524267 3 66.604482175451224 3 66.899656699040946 3 69.711580918074304 3 72.523505137107662 3 
	75.33542935614102 3 78.147353575174378 3 80.959277794207736 5 
	511.26105258470091 -82.485415366723458 103.99999999999999 
	511.32987510684859 -82.779450430983715 103.99999999999999 
	511.39777167890514 -83.073640240066808 103.99999999999999 
	511.46475110185372 -83.367980957305321 103.99999999999999 
	511.56235474007929 -83.803019677500913 103.99999999999999 
	511.65798949682465 -84.238370689357936 103.99999999999999 
	511.6886821398723 -84.379054723855106 103.99999999999999 
	511.75062729432688 -84.6649534378369 103.99999999999999 
	511.81173312810006 -84.950981379764869 103.99999999999999 
	511.84254775148469 -85.096262792373295 103.99999999999999 
	511.91080851283789 -85.42042430437435 103.99999999999999 
	511.97800283220624 -85.74474448686459 103.99999999999999 
	512.01475218273754 -85.923727157583983 103.99999999999999 
	512.07394625824679 -86.214649539037353 103.99999999999999 
	512.13229225073519 -86.505692245935037 103.99999999999999 
	512.15460781970171 -86.617649323584473 103.99999999999999 
	512.17679843613416 -86.729623750153436 103.99999999999999 
	512.31337721375655 -87.422805169879581 103.99999999999999 
	512.42458792327318 -88.004744378617119 103.99999999999999 
	512.53252121282605 -88.587397314537483 103.99999999999999 
	512.74186571302948 -89.75406504790692 103.99999999999999 
	512.93820120502983 -90.923336795393396 103.99999999999999 
	513.03312546221719 -91.50859374564854 103.99999999999999 
	513.17464156801634 -92.412886964069244 103.99999999999999 
	513.30841742960024 -93.318537977090969 103.99999999999999 
	513.35456505439367 -93.637622868281753 103.99999999999999 
	513.43769384263021 -94.22495210573247 103.99999999999999 
	513.51755670364901 -94.81281449721989 103.99999999999999 
	513.55332786830093 -95.081250407283093 103.99999999999999 
	513.6652868993051 -95.938129857440529 103.99999999999999 
	513.77026466020754 -96.796083454991475 103.99999999999999 
	513.83902948669527 -97.385645477762793 103.99999999999999 
	513.96987211197336 -98.56571558715234 103.99999999999999 
	514.08718158585407 -99.747629773705043 103.99999999999999 
	514.1424132264998 -100.33903587736371 103.99999999999999 
	514.19469175629445 -100.9368199288854 103.99999999999999 
	514.24336544677817 -101.53504743070896 103.99999999999999 
	514.24384856759752 -101.54098967787282 103.99999999999999 
	514.29196786052228 -102.13328369672618 103.99999999999999 
	514.33655172645388 -102.72601223667026 103.99999999999999 
	514.37716380605457 -103.31321474460988 103.99999999999999 
	514.43480489505953 -104.22824141767997 103.99999999999999 
	514.48351855864519 -105.14428742626856 103.99999999999999 
	514.49979090857767 -105.4721884824374 103.99999999999999 
	514.52716327733583 -106.06690152312753 103.99999999999999 
	514.55061631780302 -106.66205018042409 103.99999999999999 
	514.56033524882287 -106.92901420238049 103.99999999999999 
	514.57918131516578 -107.49383891911013 103.99999999999999 
	514.59436002843279 -108.05906562534793 103.99999999999999 
	514.60132700581471 -108.35716237197981 103.99999999999999 
	514.60741959963593 -108.66434935185265 103.99999999999999 
	514.61237536067551 -108.97166010799546 103.99999999999999 
	514.61251918996879 -108.98063940097703 103.99999999999999 
	514.61726560683428 -109.27897799706689 103.99999999999999 
	514.6209389360464 -109.57743342234465 103.99999999999999 
	514.62347483606413 -109.86701766825681 103.99999999999999 
	514.62496494379423 -110.15671580701925 103.99999999999999 
	514.62580637364852 -110.73249982168583 103.99999999999999 
	514.62518609919027 -111.01878041324122 103.99999999999999 
	514.62350476277379 -111.30535403094497 103.99999999999999 
	514.62017211251509 -111.65089255909416 103.99999999999999 
	514.61522694668724 -111.99680888633176 103.99999999999999 
	514.61434027973883 -112.05557280577054 103.99999999999999 
	514.60790976330509 -112.46038968567528 104 
	514.59924029439992 -112.86570502258586 103.99999999999999 
	514.59014672097453 -113.21251159553597 103.99999999999999 
	514.56849240996564 -113.90675583688399 103.99999999999999 
	514.53967728187592 -114.60219103372802 103.99999999999999 
	514.52342285693169 -114.9501885675329 103.99999999999999 
	514.49609551713979 -115.47415194764126 103.99999999999999 
	514.46428529817922 -115.99870435403298 103.99999999999999 
	514.45310526770106 -116.17466616122468 103.99999999999999 
	514.42990806456351 -116.52358039845191 103.99999999999999 
	514.40461538550039 -116.87274977281363 103.99999999999999 
	514.39155847488723 -117.04582635793815 103.99999999999999 
	514.36425151392541 -117.39367763640595 103.99999999999999 
	514.3347398782588 -117.7417874184616 103.99999999999999 
	514.31934957918509 -117.9166950201606 103.99999999999999 
	514.28740842586183 -118.26664552527153 103.99999999999999 
	514.25309207864359 -118.61687485322886 103.99999999999999 
	514.23532658349961 -118.79206127832933 103.99999999999999 
	514.19855181794355 -119.14258292155725 103.99999999999999 
	514.15922597151337 -119.49341536415974 103.99999999999999 
	514.13890939241219 -119.66891258951532 103.99999999999999 
	514.0969345231656 -120.02007699076327 103.99999999999999 
	514.05220071639849 -120.3716003022287 103.99999999999999 
	514.02912519528093 -120.54745643923266 103.99999999999999 
	513.98151580036222 -120.89936874217116 103.99999999999999 
	513.93089876878594 -121.25170697947442 103.99999999999999 
	513.90481560423768 -121.42798905322775 103.99999999999999 
	513.85105016298292 -121.78079392024156 103.99999999999999 
	513.79397539691854 -122.13411448542554 103.99999999999999 
	513.76458289696529 -122.31091226143508 103.99999999999999 
	513.7040263783316 -122.66480224823709 103.99999999999999 
	513.63978876921965 -123.01932601156659 103.99999999999999 
	513.60671516146715 -123.19675757133643 103.99999999999999 
	513.55333571004144 -123.47506190641761 103.99999999999999 
	513.49741036211083 -123.75385037326677 103.99999999999999 
	513.47683536891668 -123.85478196834353 103.99999999999999 
	513.43992489557809 -124.0329431139934 103.99999999999999 
	513.40189741775566 -124.21132874565788 103.99999999999999 
	513.38521430509934 -124.28863006639833 103.99999999999999 
	513.36831321789612 -124.36597641219429 103.99999999999999 
	513.31750288968703 -124.59562109315402 103.99999999999999 
	513.28289779114766 -124.74831083586011 103.99999999999999 
	513.24734235535095 -124.9014107682179 103.99999999999999 
	513.17426104288063 -125.20837886087517 103.99999999999999 
	513.09707979207428 -125.51679543369033 103.99999999999999 
	513.05742437787649 -125.67134385860896 103.99999999999999 
	512.97589470133528 -125.98108514185758 103.99999999999999 
	512.88971721093696 -126.2920705252688 103.99999999999999 
	512.84541391024391 -126.44786307575818 103.99999999999999 
	512.77704653241778 -126.68199497850372 103.99999999999999 
	512.70564539825602 -126.9168041749863 103.99999999999999 
	512.68149875553536 -126.99514986903961 103.99999999999999 
	512.63249293130241 -127.1519958673113 103.99999999999999 
	512.58201771728034 -127.30915955531727 103.99999999999999 
	512.55640168169248 -127.38782294023029 103.99999999999999 
	512.50438844978612 -127.54531857512683 103.99999999999999 
	512.45075864343971 -127.70316728509717 103.99999999999999 
	512.42352602881419 -127.78218374679678 103.99999999999999 
	512.38640868992661 -127.88832670866483 103.99999999999999 
	512.3484821490606 -127.99465477552479 103.99999999999999 
	512.33877089790008 -128.02174376652329 103.99999999999999 
	512.3101892988384 -128.10106748024415 103.99999999999999 
	512.28114018087092 -128.18050054417554 103.99999999999999 
	512.26180805861168 -128.23284409138938 103.99999999999999 
	512.2125735079037 -128.36482535669575 103.99999999999999 
	512.16194612404615 -128.49714892612644 103.99999999999999 
	512.13088944323408 -128.57707460807791 103.99999999999999 
	512.06767275977541 -128.73721215301606 103.99999999999999 
	512.00213961004988 -128.89796980471232 103.99999999999999 
	511.96876644340551 -128.97851560131559 103.99999999999999 
	511.90074486101571 -129.13996879544936 103.99999999999999 
	511.83002799523297 -129.30221072757811 103.99999999999999 
	511.79395950985577 -129.38354527678547 103.99999999999999 
	511.72031974094983 -129.54667940589684 103.99999999999999 
	511.64347795353234 -129.71083384899799 103.99999999999999 
	511.6042073808984 -129.79318874111527 103.99999999999999 
	511.54310576630729 -129.91889679720316 103.99999999999999 
	511.47974763923628 -130.04538093936591 103.99999999999999 
	511.457775942691 -130.08879152756813 103.99999999999999 
	511.41504079656966 -130.17233670821247 103.99999999999999 
	511.37121068579177 -130.25627202200997 103.99999999999999 
	511.34994693565102 -130.29658698373129 103.99999999999999 
	511.30594267424249 -130.37916860931654 103.99999999999999 
	511.26076047595052 -130.46218252296126 103.99999999999999 
	511.23736938185959 -130.50469001544005 103.99999999999999 
	511.18991904877032 -130.58995479863586 103.99999999999999 
	511.14106861110065 -130.67574786234101 103.99999999999999 
	511.11627740412291 -130.71878363882587 103.99999999999999 
	511.09110244001295 -130.76196661718441 103.99999999999999 
	511.04186308156727 -130.84539418237543 103.99999999999999 
	511.01783572303231 -130.8856523107462 103.99999999999999 
	510.99342789170294 -130.9260813084874 103.99999999999999 
	510.94382096099042 -131.00728507918663 103.99999999999999 
	510.89256080606367 -131.08919398206041 103.99999999999999 
	510.86649973570661 -131.1303281175073 103.99999999999999 
	510.82935991504007 -131.18820949189035 103.99999999999999 
	510.79128779880108 -131.24646607503055 103.99999999999999 
	510.78031556527361 -131.26316738215743 103.99999999999999 
	510.75274515339925 -131.30491048326297 103.99999999999999 
	510.72466896703673 -131.34685390799748 103.99999999999999 
	510.70765985792843 -131.3720578140921 103.99999999999999 
	510.66174437925469 -131.43953065634784 103.99999999999999 
	510.61439690842423 -131.50756156243128 103.99999999999999 
	510.58419555835417 -131.55033343088775 103.99999999999999 
	510.5379449967478 -131.61485754342056 103.99999999999999 
	510.49016337788896 -131.67997306500538 103.99999999999999 
	510.47406003475913 -131.70174628313561 103.99999999999999 
	510.44148788089876 -131.74543400857831 103.99999999999999 
	510.40815540887479 -131.789416053107 103.99999999999999 
	510.39129174528068 -131.81148359113359 103.99999999999999 
	510.35715337356442 -131.85577823893502 103.99999999999999 
	510.32215658923241 -131.90040681027966 103.99999999999999 
	510.30443450948036 -131.92280827308403 103.99999999999999 
	510.26852284064569 -131.96779379282552 103.99999999999999 
	510.23163057560072 -132.01316318502398 103.99999999999999 
	510.21292789397978 -132.03594852223483 103.99999999999999 
	510.17498399017734 -132.08173092295161 103.99999999999999 
	510.13590478712985 -132.12796060130023 103.99999999999999 
	510.11606679682274 -132.15119321935254 103.99999999999999 
	510.07576126648416 -132.19790739315323 103.99999999999999 
	510.03412063971348 -132.24515024446117 103.99999999999999 
	510.01294753638047 -132.26891154557353 103.99999999999999 
	509.96985253526719 -132.31673131785072 103.99999999999999 
	509.92515803231146 -132.36518605718595 103.99999999999999 
	509.90238539605798 -132.3895823355582 103.99999999999999 
	509.85593068376068 -132.43873590916334 103.99999999999999 
	509.80751568735599 -132.48866661871995 103.99999999999999 
	509.78278270397846 -132.51384005324587 103.99999999999999 
	509.75748290795588 -132.53923750723493 103.99999999999999 
	509.71769286652329 -132.57860231139207 103.99999999999999 
	509.70363813591985 -132.59240140437669 103.99999999999999 
	509.68939363695074 -132.60627783055403 103.99999999999999 
	509.66050906649474 -132.63419027703361 103.99999999999999 
	509.63079681556644 -132.66243342789483 103.99999999999999 
	509.61572463116795 -132.67664055993697 103.99999999999999 
	509.58512764574459 -132.70523252550632 103.99999999999999 
	509.55357818938307 -132.73419532540032 103.99999999999999 
	509.53755352578071 -132.74877329418464 103.99999999999999 
	509.50497759192967 -132.77813121185395 103.99999999999999 
	509.47128599783923 -132.80791390474974 103.99999999999999 
	509.45414565948141 -132.8229166529008 103.99999999999999 
	509.41924019793424 -132.85315692311659 103.99999999999999 
	509.38300037917492 -132.88389516617141 103.99999999999999 
	509.36452565643606 -132.89939589469839 103.99999999999999 
	509.32681752345331 -132.93067701434924 103.99999999999999 
	509.28747300022104 -132.96255705803591 103.99999999999999 
	509.26736183215911 -132.97865672540439 103.99999999999999 
	509.23977684083906 -133.00046054870438 103.99999999999999 
	509.21126265154601 -133.02259735307908 103.99999999999999 
	509.20396533277722 -133.02823679556963 103.99999999999999 
	509.18231950690642 -133.0448873114712 103.99999999999999 
	509.16010842498258 -133.06173876783848 103.99999999999999 
	509.14518960937056 -133.07295204103946 103.99999999999999 
	509.11848069696532 -133.09283218275539 103.99999999999999 
	509.09085554808718 -133.11303238021199 103.99999999999999 
	509.07876890774742 -133.12180189360851 103.99999999999999 
	509.05421926908036 -133.13947112712913 103.99999999999999 
	509.02887349560751 -133.1574141906292 103.99999999999999 
	509.01599071278565 -133.16645753587164 103.99999999999999 
	509.00288578935044 -133.17557644133768 103.99999999999999 
	508.97807932854192 -133.19268035614019 103.99999999999999 
	508.96643362424629 -133.20064860704989 103.99999999999999 
	508.9545988522068 -133.20868218171776 103.99999999999999 
	508.93053201944076 -133.22488502878886 103.99999999999999 
	508.9056261196115 -133.24137108232981 103.99999999999999 
	508.89295227109915 -133.24968786561155 103.99999999999999 
	508.87924919587391 -133.2585992187002 103.99999999999999 
	508.86526601985969 -133.26760201432808 103.99999999999999 
	508.86445314582465 -133.26812506642517 103.99999999999999 
	508.85003034764361 -133.27740021084696 103.99999999999999 
	508.83530761507757 -133.286773075105 103.99999999999999 
	508.82113187397368 -133.29570853199959 103.99999999999999 
	508.79217421031768 -133.31377272343076 103.99999999999999 
	508.76191029796951 -133.3322484199411 103.99999999999999 
	508.74642826536859 -133.34159539087426 103.99999999999999 
	508.72263872486189 -133.3557904819817 103.99999999999999 
	508.69792198744585 -133.37026773019156 103.99999999999999 
	508.68957574508983 -133.37512595384311 103.99999999999999 
	508.67265911470992 -133.38490980956036 103.99999999999999 
	508.65527291232252 -133.3948339509561 103.99999999999999 
	508.64645709583039 -133.39983246069875 103.99999999999999 
	508.62856823748257 -133.40990536726306 103.99999999999999 
	508.61013821676818 -133.42013678550518 103.99999999999999 
	508.60078123452104 -133.42529380756014 103.99999999999999 
	508.58176840991899 -133.4356942060667 103.99999999999999 
	508.56212370174148 -133.44627573480136 103.99999999999999 
	508.55213483030542 -133.45161388809433 103.99999999999999 
	508.53180480763774 -133.462389665275 103.99999999999999 
	508.51072554392908 -133.47337509619172 103.99999999999999 
	508.49998742170379 -133.47892290489361 103.99999999999999 
	508.47808876560498 -133.49013472801636 103.99999999999999 
	508.45528524714172 -133.50159288507922 103.99999999999999 
	508.44364224464704 -133.50738703062063 103.99999999999999 
	508.4242658412121 -133.51693260159243 103.99999999999999 
	508.40414889241003 -133.52667342090388 103.99999999999999 
	508.3962729729015 -133.53046135784427 103.99999999999999 
	508.3802789237817 -133.53810016835888 103.99999999999999 
	508.36377451113634 -133.54587046242816 103.99999999999999 
	508.35538822480294 -133.54978988339593 103.99999999999999 
	508.33676035536956 -133.55842978259543 103.99999999999999 
	508.31741854269279 -133.56724887569206 103.99999999999999 
	508.30670748068604 -133.57208626201066 103.99999999999999 
	508.29575688308154 -133.57698246776411 103.99999999999999 
	508.27731635704043 -133.58514038345734 103.99999999999999 
	508.26996751439526 -133.58836989837747 103.99999999999999 
	508.2624962950843 -133.5916306496122 103.99999999999999 
	508.24729814105086 -133.59821645342396 103.99999999999999 
	508.23156358449768 -133.60493501071858 103.99999999999999 
	508.22355595936205 -133.60832851579067 103.99999999999999 
	508.20724600600107 -133.61518630101799 103.99999999999999 
	508.19031437315135 -133.62219093735331 103.99999999999999 
	508.18168506320228 -133.62573129402966 103.99999999999999 
	508.16408119337882 -133.632891063366 103.99999999999999 
	508.14574421512856 -133.64021578118985 103.99999999999999 
	508.13638178792331 -133.64392108701503 103.99999999999999 
	508.12321581626213 -133.64908120592997 103.99999999999999 
	508.10963234705468 -133.65433049847076 103.99999999999999 
	508.10588890048064 -133.65577157695193 103.99999999999999 
	508.09395680141739 -133.66034693107022 103.99999999999999 
	508.08168911721685 -133.66499248323481 103.99999999999999 
	508.0731383350967 -133.66820195593101 103.99999999999999 
	508.05568610214038 -133.6746920535916 103.99999999999999 
	508.03748675098535 -133.68133102353494 103.99999999999999 
	508.02818884254634 -133.68468936854822 103.99999999999999 
	508.00696907408911 -133.69227430211689 103.99999999999999 
	507.98462068752508 -133.70007199582983 103.99999999999999 
	507.9719147949159 -133.70444392909732 103.99999999999999 
	507.94569013400627 -133.71333368102523 103.99999999999999 
	507.91767001104023 -133.72253476194396 103.99999999999999 
	507.90316860209782 -133.72721800812812 103.99999999999999 
	507.88060306616745 -133.73437516146001 103.99999999999999 
	507.85667269227048 -133.74174356276671 103.99999999999999 
	507.84853621059341 -133.74422387822148 103.99999999999999 
	507.83192608994705 -133.74923431315119 103.99999999999999 
	507.81460206037991 -133.75434708681919 103.99999999999999 
	507.80575167290755 -133.7569297390209 103.99999999999999 
	507.78765232018992 -133.76214886645724 103.99999999999999 
	507.76870775778286 -133.76747765939143 103.99999999999999 
	507.75901217184986 -133.7701699731862 103.99999999999999 
	507.73914813702424 -133.77561116609743 103.99999999999999 
	507.71828235231914 -133.78116552036522 103.99999999999999 
	507.70758504684721 -133.78397098857917 103.99999999999999 
	507.68997861743179 -133.78851575522398 103.99999999999999 
	507.67161564172244 -133.79312950978772 103.99999999999999 
	507.664590453497 -133.79487637600911 103.99999999999999 
	507.64920145831934 -133.79866179388998 103.99999999999999 
	507.63327027100814 -133.80248746297616 103.99999999999999 
	507.62456911492291 -133.80454919001249 103.99999999999999 
	507.60683771507263 -133.80869203239877 103.99999999999999 
	507.58843613314787 -133.81286764654226 103.99999999999999 
	507.57906480681146 -133.81496214564595 103.99999999999999 
	507.55584826476849 -133.82006893151777 103.99999999999999 
	507.5316140778051 -133.82518919672231 103.99999999999999 
	507.51699015230827 -133.82820205191811 103.99999999999999 
	507.49454306167507 -133.83270276849467 103.99999999999999 
	507.47139163512952 -133.83714830550446 103.99999999999999 
	507.46359969266678 -133.83862250665658 103.99999999999999 
	507.44787520918436 -133.8415523131531 103.99999999999999 
	507.43189186476638 -133.84443799921746 103.99999999999999 
	507.4238410533186 -133.84586808128304 103.99999999999999 
	507.40763448070174 -133.84869910582998 103.99999999999999 
	507.3912482024632 -133.85146471478151 103.99999999999999 
	507.3830176770316 -133.85282938181314 103.99999999999999 
	507.36649869369694 -133.85551892877604 103.99999999999999 
	507.34989919659785 -133.85812246880943 103.99999999999999 
	507.34158815306341 -133.8594011281383 103.99999999999999 
	507.32496195008054 -133.86190930996318 103.99999999999999 
	507.30836369007824 -133.86431437993005 103.99999999999999 
	507.3000805918395 -133.8654899255186 103.99999999999999 
	507.28356413257637 -133.86778511479613 103.99999999999999 
	507.26717955876245 -133.86996580934232 103.99999999999999 
	507.25902835346045 -133.87102685813502 103.99999999999999 
	507.2423363152401 -133.8731515130815 103.99999999999999 
	507.22587676796604 -133.87514966680834 103.99999999999999 
	507.21747623430838 -133.87614421977167 103.99999999999999 
	507.19760644678433 -133.87843806631946 103.99999999999999 
	507.17819391298502 -133.88054370777078 103.99999999999999 
	507.16708243843016 -133.88170470899132 103.99999999999999 
	507.14521073353262 -133.88390591450491 103.99999999999999 
	507.12405915681711 -133.8858750253911 103.99999999999999 
	507.11366782273529 -133.88680393687443 103.99999999999999 
	507.08957563853261 -133.88887180646518 103.99999999999999 
	507.06650817116065 -133.89066017638021 103.99999999999999 
	507.0535497235075 -133.89160503299837 103.99999999999999 
	507.02828609942537 -133.89333679930169 103.99999999999999 
	507.0042797542938 -133.89477773373528 103.99999999999999 
	506.99257849624752 -133.89543177879978 103.99999999999999 
	506.96975094857333 -133.89661833714962 103.99999999999999 
	506.9480166586946 -133.89758165333657 103.99999999999999 
	506.93740860708186 -133.89801246291697 103.99999999999999 
	506.91668259433862 -133.89878094766692 103.99999999999999 
	506.89688434189225 -133.89937803344458 103.99999999999999 
	506.88720402841244 -133.89963744496879 103.99999999999999 
	506.87773029699014 -133.89986088621569 103.99999999999999 
	506.86422051715954 -133.9001378476749 103.99999999999999 
	506.86003016807132 -133.90021767549956 103.99999999999999 
	506.85587985640876 -133.90029084564907 103.99999999999999 
	506.83667909892017 -133.90060261764938 103.99999999999999 
	506.81830917268104 -133.90077948893497 103.99999999999999 
	506.80433866176816 -133.90084646664215 103.99999999999999 
	506.77725095839617 -133.90085344904026 103.99999999999999 
	506.75173546700438 -133.90063433864171 103.99999999999999 
	506.73933716858176 -133.90047520641303 103.99999999999999 
	506.71355979958093 -133.90004079619288 103.99999999999999 
	506.68918584278833 -133.89942482639466 103.99999999999999 
	506.67658353179382 -133.89905232767001 103.99999999999999 
	506.65204518951407 -133.89822747342527 103.99999999999999 
	506.6287412252592 -133.8972592357338 103.99999999999999 
	506.61737332150068 -133.89674334264868 103.99999999999999 
	506.59254668657047 -133.89552600723292 103.99999999999999 
	506.56895054327583 -133.8941791755901 103.99999999999999 
	506.55625097269183 -133.89340021342124 103.99999999999999 
	506.53148385383395 -133.89178089540474 103.99999999999999 
	506.50788938921164 -133.89005145067242 103.99999999999999 
	506.49636250840206 -133.88916235273373 103.99999999999999 
	506.47114200286865 -133.88712465832543 103.99999999999999 
	506.44709828078635 -133.88498782846582 103.99999999999999 
	506.43413281457839 -133.88377993614239 103.99999999999999 
	506.4049035335986 -133.88093748290774 103.99999999999999 
	506.3771822832976 -133.8779837200176 103.99999999999999 
	506.36190622272335 -133.87627924418928 103.99999999999999 
	506.33215483467325 -133.87281802339811 103.99999999999999 
	506.30388164262945 -133.86926557670637 103.99999999999999 
	506.29008385591237 -133.8674698608063 103.99999999999999 
	506.26311657017277 -133.86384454301384 103.99999999999999 
	506.2373217472462 -133.86016000501229 103.99999999999999 
	506.2246964601062 -133.85830506283298 103.99999999999999 
	506.19995553987991 -133.85457325173533 103.99999999999999 
	506.17617406473886 -133.85080344404366 103.99999999999999 
	506.16450824147637 -133.84891050241583 103.99999999999999 
	506.15305474339641 -133.84701073433934 103.99999999999999 
	506.13075893461507 -133.84323498359836 103.99999999999999 
	506.11990387494768 -133.84135830622631 103.99999999999999 
	506.10922630202947 -133.83947597845309 103.99999999999999 
	506.08820703319566 -133.83570135353455 103.99999999999999 
	506.06782550891677 -133.83190906324586 103.99999999999999 
	506.0577856859087 -133.83000906939935 103.99999999999999 
	506.03799302832681 -133.82620232302946 103.99999999999999 
	506.01874759629391 -133.82238367392574 103.99999999999999 
	506.00925500208501 -133.82047177694275 103.99999999999999 
	505.9905182092499 -133.81664351224288 103.99999999999999 
	505.97225675892685 -133.81280747226469 103.99999999999999 
	505.96323950928036 -133.8108877997629 103.99999999999999 
	505.93720489460566 -133.8052735920603 103.99999999999999 
	505.91206113791418 -133.79964918949852 103.99999999999999 
	505.89587559320182 -133.79594645551944 103.99999999999999 
	505.86416288358356 -133.78853735040008 103.99999999999999 
	505.83367978479362 -133.78112438105759 103.99999999999999 
	505.8187238844356 -133.77741777941333 103.99999999999999 
	505.80284996907966 -133.77341256688592 103.99999999999999 
	505.7872698384291 -133.76940850079248 103.99999999999999 
	505.78610794637132 -133.76910948429608 103.99999999999999 
	505.76999122594913 -133.76495609474844 103.99999999999999 
	505.75418586103666 -133.76080408240261 103.99999999999999 
	505.73976902519621 -133.75695268498066 103.99999999999999 
	505.71140703285261 -133.74925403671466 103.99999999999999 
	505.6839361117058 -133.74156481555247 103.99999999999999 
	505.67041035827407 -133.73772284427207 103.99999999999999 
	505.64375569806822 -133.73004457187409 103.99999999999999 
	505.61785454923995 -133.72237822023703 103.99999999999999 
	505.6050823136066 -133.71854816921001 103.99999999999999 
	505.57987693358916 -133.71089450322654 103.99999999999999 
	505.55531815182644 -133.70325396148047 103.99999999999999 
	505.54319251831112 -133.69943703440862 103.99999999999999 
	505.51215902222447 -133.68955731685222 103.99999999999999 
	505.48206812796349 -133.67970035435343 103.99999999999999 
	505.46392218447619 -133.67365679484112 103.99999999999999 
	505.42824775254769 -133.66158683627182 103.99999999999999 
	505.39373437939884 -133.64955081643069 103.99999999999999 
	505.3767495153607 -133.64354119439628 103.99999999999999 
	505.35141158488881 -133.63445129422928 103.99999999999999 
	505.32662961318999 -133.6253799798279 103.99999999999999 
	505.31827160628768 -133.62229989372446 103.99999999999999 
	505.28970250092203 -133.61170203917072 103.99999999999999 
	505.26183190570498 -133.60112889157847 103.99999999999999 
	505.24238373827893 -133.5936386863703 103.99999999999999 
	505.20410323048276 -133.57868195372566 103.99999999999999 
	505.16698490227424 -133.56377153947057 103.99999999999999 
	505.1486989322284 -133.55632765189085 103.99999999999999 
	505.1126438599282 -133.54146207043036 103.99999999999999 
	505.0775705871979 -133.52664018193977 103.99999999999999 
	505.06026642666194 -133.51923998697742 103.99999999999999 
	505.02610068577945 -133.50446084471693 103.99999999999999 
	504.99278043078181 -133.48972389578853 103.99999999999999 
	504.97632176200261 -133.48236589399127 103.99999999999999 
	504.93731873370558 -133.46474757613734 103.99999999999999 
	504.89938000893829 -133.44718943969076 103.99999999999999 
	504.87760391950133 -133.43697426740354 103.99999999999999 
	504.84690962487917 -133.42238836658663 103.99999999999999 
	504.81684566075808 -133.40784568967842 103.99999999999999 
	504.80785004064603 -133.40347118437461 103.99999999999999 
	504.76921297228972 -133.38458432851615 103.99999999999999 
	504.73157923236664 -133.36577259251936 103.99999999999999 
	504.7032079150797 -133.35135981524112 103.99999999999999 
	504.64751138349988 -133.32262986165779 103.99999999999999 
	504.59380327661432 -133.29410025633928 103.99999999999999 
	504.56742043321185 -133.2798878271399 103.99999999999999 
	504.54148775246398 -133.2657303633446 103.99999999999999 
	504.49773435064276 -133.2415382746145 103.99999999999999 
	504.47967596660004 -133.23146061188095 103.99999999999999 
	504.46180339727334 -133.22139696560291 103.99999999999999 
	504.42641470466032 -133.20129664239008 103.99999999999999 
	504.39171122496663 -133.18124827536852 103.99999999999999 
	504.37452387063354 -133.1712365853075 103.99999999999999 
	504.33577045174883 -133.14848034481633 103.99999999999999 
	504.29780638476552 -133.12578421198702 103.99999999999999 
	504.27676084300583 -133.11307932328012 103.99999999999999 
	504.2441202099356 -133.0931880195682 103.99999999999999 
	504.2120109645785 -133.07333718842784 103.99999999999999 
	504.20045059676301 -133.06615340724431 103.99999999999999 
	504.15721812496133 -133.03915206951535 104 
	504.11490231831681 -133.0122204589382 103.99999999999999 
	504.08429854675853 -132.99248411089405 103.99999999999999 
	504.02396017866113 -132.95307732632415 103.99999999999999 
	503.96526546369984 -132.91379520842179 103.99999999999999 
	503.93630536866266 -132.89418352768766 103.99999999999999 
	503.87911935718483 -132.85501599208854 103.99999999999999 
	503.82333061008347 -132.81595530389023 103.99999999999999 
	503.79576779248913 -132.79645047097961 103.99999999999999 
	503.74127458078402 -132.75748995538632 103.99999999999999 
	503.68799173408576 -132.71862486869222 103.99999999999999 
	503.66163928922322 -132.69921546496539 103.99999999999999 
	503.61391434122993 -132.66373243662966 103.99999999999999 
	503.56708209367571 -132.62832418380239 103.99999999999999 
	503.54601508169861 -132.61227704457571 103.99999999999999 
	503.49568248351011 -132.57365824981491 103.99999999999999 
	503.44631994993222 -132.53512699000345 103.99999999999999 
	503.41776743643339 -132.51262129965107 103.99999999999999 
	503.38952073197271 -132.49014571002743 103.99999999999999 
	503.319565754 -132.43397213510991 103.99999999999999 
	503.27819829700491 -132.40028813538908 103.99999999999999 
	503.23742448580003 -132.36664410149308 103.99999999999999 
	503.15699333192032 -132.29942825640148 103.99999999999999 
	503.07867141046665 -132.23234359266101 103.99999999999999 
	503.0400068637253 -132.19883074220874 103.99999999999999 
	502.96361786979713 -132.13185845874153 103.99999999999999 
	502.88901605865067 -132.06498362611424 103.99999999999999 
	502.85213871228638 -132.03156822768273 103.99999999999999 
	502.77919092945064 -131.96477763319479 103.99999999999999 
	502.70778547398209 -131.89806117054778 103.99999999999999 
	502.67245046524135 -131.8647199046535 103.99999999999999 
	502.63533692309358 -131.82936469680112 103.99999999999999 
	502.59860394614543 -131.79402616809418 103.99999999999999 
	502.59649641246716 -131.79199749126718 103.99999999999999 
	502.56086010917664 -131.75767517786076 103.99999999999999 
	502.52558014596917 -131.72336842324106 103.99999999999999 
	502.49268832109635 -131.69110233194939 103.99999999999999 
	502.42748827263995 -131.62659495237799 103.99999999999999 
	502.36341532206421 -131.56213580128028 103.99999999999999 
	502.3316505983521 -131.52991793868554 103.99999999999999 
	502.23516600044877 -131.43127597098294 103.99999999999999 
	502.14107096208176 -131.33274316667041 103.99999999999999 
	502.07871060966545 -131.26643098757174 103.99999999999999 
	502.01730725055108 -131.20017255084747 103.99999999999999 
	501.89831416055523 -131.06995677085689 103.99999999999999 
	501.84062847061881 -131.00595509880031 103.99999999999999 
	501.78370786656802 -130.94196486965137 103.99999999999999 
	501.67843622760313 -130.82210985332483 103.99999999999999 
	501.57558061631255 -130.70228008417001 103.99999999999999 
	501.52813311016115 -130.6464227065982 103.99999999999999 
	501.47435101161057 -130.58246438104072 103.99999999999999 
	501.42117539817292 -130.51851138151832 103.99999999999999 
	501.41444655270925 -130.51040720468993 103.99999999999999 
	501.40772733585192 -130.50230311406088 103.99999999999999 
	501.36143774010191 -130.4463938638186 103.99999999999999 
	501.32218687357647 -130.39858669522351 103.99999999999999 
	501.28325338578435 -130.35077677902052 103.99999999999999 
	501.21430303769472 -130.26542786734638 103.99999999999999 
	501.14629969615208 -130.1800668019269 103.99999999999999 
	501.11657098978304 -130.14252326411588 103.99999999999999 
	501.01981510704172 -130.01960393894927 103.99999999999999 
	500.92488307215797 -129.89665457220212 103.99999999999999 
	500.85978097747102 -129.81124510525544 103.99999999999999 
	500.79547175540597 -129.72582067163671 103.99999999999999 
	500.68718118370356 -129.58023516312747 103.99999999999999 
	500.64281630473295 -129.5200793442948 103.99999999999999 
	500.59881287042384 -129.45991440390443 103.99999999999999 
	500.51150458764113 -129.33956406705295 103.99999999999999 
	500.42554872127619 -129.21916879357778 103.99999999999999 
	500.38289770594213 -129.15895891691821 103.99999999999999 
	500.25589475028499 -128.97828985196438 103.99999999999999 
	500.13165694048314 -128.79749504615393 103.99999999999999 
	500.04998506987948 -128.67690268739955 103.99999999999999 
	499.88882085405248 -128.43558227056377 103.99999999999999 
	499.73179277990545 -128.19397238346266 103.99999999999999 
	499.65425710941133 -128.07309056147986 103.99999999999999 
	499.50104702421822 -127.83116585042248 103.99999999999999 
	499.35139027329967 -127.58890703394734 103.99999999999999 
	499.27740796846513 -127.46769110974387 103.99999999999999 
	499.13106194424245 -127.22508158587483 103.99999999999999 
	498.98782167278142 -126.9821096946721 103.99999999999999 
	498.91694513868401 -126.86053140456873 103.99999999999999 
	498.79782609581883 -126.65395994661515 103.99999999999999 
	498.68069228149176 -126.44711696998887 103.99999999999999 
	498.63287749426712 -126.36205964497053 103.99999999999999 
	498.56480920571511 -126.24009564029116 103.99999999999999 
	498.49737932290287 -126.11803677143807 103.99999999999999 
	498.47705807376235 -126.08113895478417 103.99999999999999 
	498.38974390490944 -125.92211628996081 103.99999999999999 
	498.30347925414492 -125.76293301925982 103.99999999999999 
	498.23783325116244 -125.64059910545569 103.99999999999999 
	498.10770021223038 -125.39574406880138 103.99999999999999 
	497.97981759983276 -125.15051952028359 103.99999999999999 
	497.91642202790092 -125.02781609464799 103.99999999999999 
	497.7906920523572 -124.78223027041287 103.99999999999999 
	497.6670292186385 -124.53629477721105 103.99999999999999 
	497.60570079160573 -124.41324168256475 103.99999999999999 
	497.48402503384762 -124.16696974446091 103.99999999999999 
	497.36426600043865 -123.92037767968006 103.99999999999999 
	497.30485429991126 -123.79700445828617 103.99999999999999 
	497.12799178092177 -123.42666286245573 103.99999999999999 
	496.95516216243971 -123.05568736242499 103.99999999999999 
	496.84165944228317 -122.80811697196619 103.99999999999999 
	496.61796455785276 -122.31253673197261 103.99999999999999 
	496.4006789798504 -121.81622825941781 103.99999999999999 
	496.29358562287149 -121.56792963230373 103.99999999999999 
	496.13160178121211 -121.18685392805764 103.99999999999999 
	495.97307072508039 -120.80564064362842 103.99999999999999 
	495.91828963911081 -120.6729084481895 103.99999999999999 
	495.81648764311319 -120.42439324654259 103.99999999999999 
	495.71609597248658 -120.17589247033789 103.99999999999999 
	495.66962758746848 -120.0601270061309 103.99999999999999 
	495.62345890223884 -119.94437417486193 103.99999999999999 
	495.46867572599041 -119.55385446528658 103.99999999999999 
	495.36129300348267 -119.27880434636387 103.99999999999999 
	495.25538462568056 -119.00349348188567 103.99999999999999 
	495.04642121429413 -118.45235974292444 103.99999999999999 
	494.84299278982519 -117.9002197929434 103.99999999999999 
	494.74261941893553 -117.62390271897098 103.99999999999999 
	494.54447808852115 -117.07078271012526 103.99999999999999 
	494.35140937862798 -116.51670665826714 103.99999999999999 
	494.25610864059632 -116.23943354183132 103.99999999999999 
	494.06791251760569 -115.68442447365557 103.99999999999999 
	493.8844144552707 -115.12850364552411 103.99999999999999 
	493.79381178582298 -114.8503187692241 103.99999999999999 
	493.61484843656302 -114.29350665861854 103.99999999999999 
	493.44027641176285 -113.73582240530173 103.99999999999999 
	493.35406507205198 -113.45676538617431 103.99999999999999 
	493.2016282412676 -112.95685864302064 103.99999999999999 
	493.05250642588805 -112.45628228524768 103.99999999999999 
	492.9873266241953 -112.23521990891234 103.99999999999999 
	492.90562061287551 -111.95525213855444 103.99999999999999 
	492.82490691334289 -111.67508215902082 103.99999999999999 
	492.80800507154908 -111.61625302402177 103.99999999999999 
	492.63054824127812 -110.99690599814004 103.99999999999999 
	492.457887803228 -110.37658000096728 103.99999999999999 
	492.30543123106713 -109.81440545220448 103.99999999999999 
	492.00791224580013 -108.68854042599202 103.99999999999999 
	491.72483093952491 -107.55973165292636 103.99999999999999 
	491.58681213690335 -106.99461334418005 103.99999999999999 
	491.31767608217086 -105.86299378422913 103.99999999999999 
	491.06210811730591 -104.72870274152265 103.99999999999999 
	490.93765745719276 -104.16091293945688 103.99999999999999 
	490.69533014211515 -103.02409424095582 103.99999999999999 
	490.46600461344269 -101.88490244917803 103.99999999999999 
	490.3545557733346 -101.31473954557545 103.99999999999999 
	490.13803248393299 -100.17333532582464 103.99999999999999 
	489.93418375123639 -99.029892230538849 103.99999999999999 
	489.8354094917583 -98.457690444696397 103.99999999999999 
	489.7397749941731 -97.885039584685131 103.99999999999999 
	489.64727719049858 -97.311972448082727 103.99999999999999 
	0 
	null_surface 
	null_surface 
	nullbs 
	nullbs 
	-1 
	-1 
	I I 
	0 
	0 
	193 0 2.8818235894001512 5.7636471788003023 8.6454707682004539 11.527294357600605 14.438030334366346 17.290941536400908 18.880501206479067 20.172765125801057 21.657045501549518 23.054588715201209 24.43358979661997 24.715731346234207 26.376873977267202 28.0380166083002 28.876060668732691 29.699159239333198 30.529730554849699 31.360301870366197 32.190873185882694 33.021444501399195 33.852015816915696 34.682587132432189 35.51315844794869 35.984014064113047 36.343729763465191 37.051382130945733 37.759034498426274 38.466686865906816 38.82051304964709 39.174339233387357 39.528165417127624 39.649052533606039 39.881991600867899 40.235817784608173 40.58964396834844 40.943470152088707 41.297296335828975 41.481571768352538 41.651122519569242 41.828035611439375 42.004948703309516 42.1685914907832 42.332234278256891 42.397831385725787 42.495877065730582 42.659519853204273 42.741341246941118 42.823162640677964 42.904984034414809 42.986805428151655 43.0686268218885 43.150448215625346 43.232269609362191 43.314091003099037 43.357884718629869 43.401678434160701 43.44547214969154 43.489265865222372 43.533059580753203 43.576853296284042 43.591745432606082 43.620647011814874 43.642543869580294 43.664440727345706 43.683258253996989 43.702075780648272 43.703235764917636 43.722633283703601 43.742030802489566 43.751729561882549 43.761428321275531 43.771127080668514 43.780825840061496 43.790524599454479 43.800223358847461 43.806314743768965 43.812406128690462 43.819620877633433 43.824275356826178 43.828929836018915 43.833584315211652 43.83823879440439 43.839988715701011 43.843768234245438 43.847547752789865 43.852202231982602 43.85685671117534 43.859183950771708 43.861511190368077 43.863838429964446 43.866165669560814 43.867571302711553 43.869195725732553 43.870820148753552 43.873147388349921 43.874311008148105 43.875474627946289 43.876638247744474 43.877801867542658 43.878965487340842 43.880129107139027 43.881362596216832 43.883073091274298 43.884783586331764 43.887110825928133 43.889438065524502 43.89176530512087 43.894092544717239 43.895153889722103 43.899049318873011 43.902944748023927 43.907370849677271 43.911796951330615 43.917266714031634 43.922736476732652 43.929501357943991 43.938353561250679 43.947205764557367 43.956057967864055 43.964910171170743 43.973598250738668 43.982286330306593 43.990974409874518 43.999662489442443 44.016364657108639 44.033066824774842 44.03441480771415 44.051790966850007 44.069167125985857 44.086543285121707 44.103919444257556 44.131559476037239 44.159199507816915 44.173424080800963 44.20817639907267 44.24292871734437 44.277681035616069 44.312433353887776 44.361011800684231 44.381937990431183 44.451442626974597 44.520947263518003 44.570696657590318 44.62044605166264 44.683911469271941 44.719944839807269 44.819443627951898 44.918942416096527 45.018441204241157 45.117939992385793 45.200550939012274 45.316937568675058 45.491833689209301 45.666729809743536 45.841625930277772 46.016522050812014 46.027174090596809 46.196744191238651 46.366314291880485 46.716106532948963 47.054371678915885 47.349771133132066 47.3926368248828 47.645500103408942 47.844009400140266 48.295381975397724 48.613147664977191 48.930913354556665 49.566444733715613 50.201976112874561 50.837507492033509 51.473038871192458 51.916497243254938 52.108570250351406 52.744101629510354 53.379633008669302 54.01516438782825 54.650695766987198 55.921758525305094 57.19282128362299 57.871712306394244 58.463884041940887 59.869846151457565 61.275808260974237 62.681770370490909 64.087732480007588 65.493694589524267 66.899656699040946 69.711580918074304 72.523505137107662 75.33542935614102 78.147353575174378 
	
	-1 
	none F F 1 F 0 } I I 
	intcurve forward { ref 18 } I I 
	intcurve forward { offintcur full nubs 3 open 17 
	-8.3996742746211428 3 0 3 23.054588715201209 2 36.343729763465191 2 42.004948703309516 2 
	43.314091003099037 3 43.664440727345706 2 43.819620877633433 2 43.894092544717239 2 43.964910171170743 2 
	44.520947263518003 2 45.316937568675058 3 46.716106532948963 3 47.3926368248828 3 48.295381975397724 3 
	58.463884041940887 2 90.043122137012404 3 
	506.85573021764776 -79.338386162355889 103.99999999999999 
	507.59174281594829 -82.039807537525689 103.99999999999999 
	508.22362444932241 -84.771141953692819 103.99999999999999 
	508.76488581412974 -87.518218240592816 103.99999999999999 
	510.25048605826822 -95.058119419274902 103.99999999999999 
	511.11416183793051 -102.76679046370259 103.99999999999999 
	511.13186562141351 -114.88135411569802 103.99999999999999 
	510.89079545645228 -119.36214667747862 103.99999999999999 
	509.52616981748099 -125.52977106678458 103.99999999999999 
	509.01051234821705 -127.40119451439324 103.99999999999999 
	507.82954784645131 -129.40213433305379 103.99999999999999 
	507.58024340398163 -129.76983932363441 103.99999999999999 
	507.27002238709275 -130.07674499991921 103.99999999999999 
	507.18700173476185 -130.15887840823808 103.99999999999999 
	507.0989378417737 -130.23702268848322 103.99999999999999 
	506.9602078637468 -130.33267622580331 103.99999999999999 
	506.91585916671568 -130.36023874944351 103.99999999999999 
	506.84585308032115 -130.39120878519776 103.99999999999999 
	506.82153284583842 -130.40027756109421 103.99999999999999 
	506.77311325522976 -130.40127020202826 103.99999999999999 
	506.74947438240463 -130.39818016522426 103.99999999999999 
	506.54345610043219 -130.36329138014179 103.99999999999999 
	506.37176536996725 -130.27834282305577 103.99999999999999 
	505.97736319684077 -130.06027035393387 103.99999999999999 
	505.75986911340078 -129.90478101114996 103.99999999999999 
	505.55298382349645 -129.73865292893805 103.99999999999999 
	505.18932678530939 -129.44663774330158 103.99999999999999 
	504.85513782479779 -129.11723444178216 103.99999999999999 
	504.54052079611057 -128.77294468688768 103.99999999999999 
	504.38839624525224 -128.60647269219942 103.99999999999999 
	504.24074171240113 -128.43584484001164 103.99999999999999 
	504.09692711676371 -128.26214346963425 103.99999999999999 
	503.90502450673591 -128.03036069269791 103.99999999999999 
	503.71981260979692 -127.79293810685131 103.99999999999999 
	503.54021873178078 -127.55149265462879 103.99999999999999 
	501.51727713114906 -124.83185624508201 103.99999999999999 
	500.08024520332623 -121.69003182454333 103.99999999999999 
	494.95271700359211 -108.75322000860047 103.99999999999999 
	492.90126557175302 -98.199356314499042 103.99999999999999 
	491.96968729756264 -87.714246576628341 103.99999999999999 
	1000 
	cone 501.32383415609178 -94.314644442367211 92.499999999999986 0 0 1 -6.0159255645119796 39.545020414740605 0 0.29999999999999999 I I 0 1 40 forward I I I I 
	plane 508.41808353843669 -113.2101882019073 107.49999999999999 0 0 1 0.98862551036851509 0.15039813911279948 0 forward_v I I I I 
	nubs 3 open 17 
	-8.3996742746211428 3 0 3 23.054588715201209 3 36.343729763465191 3 42.004948703309516 3 
	43.314091003099037 3 43.664440727345706 3 43.819620877633433 3 43.894092544717239 3 43.964910171170743 3 
	44.520947263518003 3 45.316937568675058 3 46.716106532948963 3 47.3926368248828 3 48.295381975397724 3 
	58.463884041940887 3 90.043122137012404 3 
	0.28749999999999998 -1.2031813911623359 
	0.28749999999999998 -1.2801311962146722 
	0.28749999999999998 -1.3538578855549406 
	0.28749999999999998 -1.4264848742240899 
	0.28749999999999998 -1.6258241936605378 
	0.28749999999999998 -1.815711845545027 
	0.28749999999999998 -2.0361322986115029 
	0.28749999999999998 -2.1631871997814058 
	0.28749999999999998 -2.2958152883560485 
	0.28749999999999998 -2.4813981265216105 
	0.28749999999999998 -2.5604570419561932 
	0.28749999999999998 -2.6384878390065052 
	0.28749999999999998 -2.7891092610764603 
	0.28749999999999998 -2.8239400770158367 
	0.28749999999999998 -2.8596113730551913 
	0.28749999999999998 -2.9266639544317172 
	0.28749999999999998 -2.9446084157779517 
	0.28749999999999998 -2.9639820874054918 
	0.28749999999999998 -2.9967095221464035 
	0.28749999999999998 -3.0112054611757455 
	0.28749999999999998 -3.0247354289166979 
	0.28749999999999998 -3.0601852118857269 
	0.28749999999999998 -3.0771977256032845 
	0.28749999999999998 -3.1400109731466292 
	0.28749999999999998 -3.1809378800156134 
	0.28749999999999998 -3.2198566596809517 
	0.28749999999999998 -3.2281637857388965 
	0.28749999999999998 -3.2402644637142024 
	0.28749999999999998 -3.3352750724252616 
	0.28749999999999998 -3.3422224456353105 
	0.28749999999999998 -3.368553350013558 
	0.28749999999999998 -3.4062471386106918 
	0.28749999999999998 -3.4328617195567368 
	0.28749999999999998 -3.4571005366222853 
	0.28749999999999998 -3.4997068351526881 
	0.28749999999999998 -3.5329426353427156 
	0.28749999999999998 -3.5632956938382523 
	0.28749999999999998 -3.5779720939367401 
	0.28749999999999998 -3.5918289609477041 
	0.28749999999999998 -3.6050976191788138 
	0.28749999999999998 -3.6228029858339195 
	0.28749999999999998 -3.6394727682141195 
	0.28749999999999998 -3.6554141051665208 
	0.28749999999999998 -3.8349769836283918 
	0.28749999999999998 -3.9481696227738432 
	0.28749999999999998 -4.0576036061879615 
	0.28749999999999998 -4.3974611186623997 
	0.28749999999999998 -4.641631276905132 
	0.28749999999999998 -4.9175826886310237 
	
	nullbs 
	-1 
	-1 
	I I 
	0 
	0 
	0 
	
	-1 
	none F -3.5 -3.5 } I I 
	-3.5 -3.5 
	no_radius 
	F 0 F 1 
	I I 
	1 0.050000000000000003 0.04124067565334355 
	T 
	1 
	summary 4 0 0.33333333333333331 0.66666666666666663 1 36 -4.3314091003099033 -2.8653937125127058 -1.4438030334366347 -0.55530885901409022 0 7.3300769389859903 14.438030334366346 18.880501206479067 21.657045501549518 24.43358979661997 28.876060668732691 35.984014064113047 39.649052533606039 41.481571768352538 42.397831385725787 43.314091003099037 43.591745432606082 43.702075780648272 43.812406128690462 43.839988715701011 43.867571302711553 43.881362596216832 43.895153889722103 43.922736476732652 44.033066824774842 44.159199507816915 44.361011800684231 44.683911469271941 45.200550939012274 46.027174090596809 47.349771133132066 47.645500103408942 51.916497243254938 57.871712306394244 66.604482175451224 80.959277794207736 0.04124067565334355 OPEN OPEN NON_SINGULAR NON_SINGULAR 
	0 
	0 
	0 
	0 
	1 43.703235764917636 
	113 -2.1657045501549517 0 2.8818235894001512 5.7636471788003023 8.6454707682004539 11.527294357600605 14.409117947000755 17.290941536400908 20.172765125801057 21.613676920501135 23.054588715201209 24.715731346234207 26.376873977267202 28.0380166083002 29.699159239333198 31.360301870366197 32.190873185882694 33.021444501399195 33.852015816915696 34.682587132432189 35.51315844794869 36.343729763465191 37.051382130945733 37.759034498426274 38.466686865906816 39.174339233387357 39.528165417127624 39.881991600867899 40.235817784608173 40.58964396834844 40.943470152088707 41.297296335828975 41.651122519569242 42.004948703309516 42.1685914907832 42.332234278256891 42.495877065730582 42.659519853204273 42.823162640677964 42.986805428151655 43.150448215625346 43.232269609362191 43.314091003099037 43.401678434160701 43.489265865222372 43.576853296284042 43.620647011814874 43.664440727345706 43.742030802489566 43.780825840061496 43.800223358847461 43.819620877633433 43.83823879440439 43.847547752789865 43.85685671117534 43.866165669560814 43.870820148753552 43.875474627946289 43.880129107139027 43.884783586331764 43.889438065524502 43.894092544717239 43.902944748023927 43.911796951330615 43.929501357943991 43.947205764557367 43.964910171170743 43.999662489442443 44.03441480771415 44.069167125985857 44.103919444257556 44.173424080800963 44.24292871734437 44.312433353887776 44.381937990431183 44.451442626974597 44.520947263518003 44.62044605166264 44.719944839807269 44.918942416096527 45.117939992385793 45.316937568675058 45.491833689209301 45.666729809743536 46.016522050812014 46.366314291880485 46.716106532948963 47.054371678915885 47.3926368248828 47.844009400140266 48.295381975397724 48.930913354556665 49.566444733715613 50.201976112874561 50.837507492033509 51.473038871192458 52.108570250351406 52.744101629510354 53.379633008669302 54.650695766987198 55.921758525305094 57.19282128362299 58.463884041940887 59.869846151457565 61.275808260974237 62.681770370490909 64.087732480007588 65.493694589524267 66.899656699040946 69.711580918074304 72.523505137107662 75.33542935614102 78.147353575174378 
	} F 0 F 1 F 6.977228343217881 F 43.803689582748632 #
-174 cface_ptr-ct-attrib $-1 -1 $-1 $-1 $105 1 1 1 1 1 1 1 1 1 1 1 1 0 1 0 1 1 1 $-1 $169 #
-175 face $286 -1 -1 $-1 $287 $288 $23 $-1 $289 forward single T 490.74952929591529 -102.86655560568019 99.999768951277858 823.83008987850098 -46.401028039926949 107.34846916947218 F #
-176 loop $-1 -1 -1 $-1 $-1 $290 $105 T 507.07069377621121 -94.856490674103512 92.499998354942306 511.20128649074019 -94.228108308773969 92.744658950699829 periphery $177 T #
-177 plane-surface $-1 -1 -1 $-1 501.5343915508497 -95.698720156883127 92.820714360103537 0.15039813911279948 -0.98862551036851509 0 0 0 -1 forward_v I I I I #
-178 coedge $-1 -1 -1 $-1 $291 $292 $293 $294 reversed $106 $-1 #
-179 coedge $-1 -1 -1 $-1 $180 $108 $295 $296 forward $65 $-1 #
-180 coedge $-1 -1 -1 $-1 $108 $179 $297 $298 reversed $65 $-1 #
-181 coedge $-1 -1 -1 $-1 $299 $300 $108 $182 forward $172 $301 #
-182 edge $-1 -1 -1 $-1 $302 6.9927608718361203 $303 21.366914733965061 $108 $304 forward @7 tangent T 509.8890056755572 -108.80492535075494 107.45875932434664 511.14947691617573 -94.380229693429243 107.54124067565333 #
-183 cface $-1 -1 $305 $46 $306 0 #
-184 face $307 -1 -1 $-1 $306 $308 $23 $-1 $309 reversed single T 412.0564438297946 -102.60175666037898 107.45732955818302 415.27971959354232 -88.29705524605545 107.54267044181695 F #
-185 cface_ptr-ct-attrib $-1 -1 $-1 $-1 $110 1 1 1 1 1 1 1 1 1 1 1 1 0 1 0 1 1 1 $-1 $67 #
-186 loop $-1 -1 -1 $-1 $-1 $310 $110 T 412.05787354185435 -102.60032690013789 92.458759324346644 415.27971959354232 -88.298484981028878 92.541240675653327 periphery $187 F #
-187 plane-surface $-1 -1 -1 $-1 414.46042947307808 -107.18861162545656 92.499999999999986 -1.1942135354408529e-016 2.7131865846586483e-017 -1 -0.97514935430551142 0.22154849761969528 1.2246467991473532e-016 forward_v I I I I #
-188 cell3d-cell $-1 -1 $311 $19 $-1 1 $312 #
-189 cshell $-1 -1 $-1 $313 $111 #
-190 cface $-1 -1 $35 $46 $144 0 #
-191 face $314 -1 -1 $-1 $315 $225 $23 $-1 $316 reversed single T 432.10442083545848 -89.405567869712002 107.25534124024287 436.15524373145757 -88.485242264238394 107.2654900178641 F #
-192 cface_ptr-ct-attrib $-1 -1 $-1 $-1 $113 1 1 1 1 1 1 1 1 1 1 1 1 0 1 0 1 1 1 $-1 $69 #
-193 loop $-1 -1 -1 $-1 $-1 $317 $113 T 436.11704425672991 -89.40556786971203 92.734511567236055 442.86543024448576 -85.147203701636997 107.26548843276396 periphery $194 F #
-194 cone-surface $-1 -1 -1 $-1 436.09763457446309 -81.083134515975814 99.999999999999986 -0.22154849761969547 -0.97514935430551142 0 5.1715104082433268 -1.1749383377143374 -5.3033008588991031 1 I I 0 1 7.4999999999999991 forward I I I I #
-195 cface $-1 -1 $318 $319 $72 0 #
-196 cface_ptr-ct-attrib $-1 -1 $-1 $-1 $116 1 1 1 1 1 1 1 1 1 1 1 1 0 1 0 1 1 1 $-1 $320 #
-197 face $321 -1 -1 $-1 $322 $323 $23 $-1 $324 reversed single T -1790.1780362390546 -84.728983575542017 96.250000000000014 -1461.3758886594028 -7.2525241464922701 96.563068413484785 F #
-198 loop $-1 -1 -1 $-1 $-1 $325 $116 T -1789.5133907307261 -81.803535512625899 96.563068253394619 -1460.8774045367741 -5.0584380861626865 103.43693174660538 periphery $199 F #
-199 cone-surface $-1 -1 -1 $-1 -1676.4472648714964 -34.478743581564359 100 -0.97514935430555638 0.22154849761949758 0 -0.83080686607308252 -3.6568100786456958 0 1 I I 0 -1 3.7499999999998552 forward I I I I #
-200 loop $-1 -1 -1 $-1 $-1 $326 $72 T -1791.5073272063182 -16.028868322099257 0 -1788.184099742022 -1.4016280075168508 200 periphery $118 T #
-201 coedge $-1 -1 -1 $-1 $327 $328 $329 $330 reversed $117 $-1 #
-202 coedge $-1 -1 -1 $-1 $119 $213 $120 $205 forward $73 $331 #
-203 pcurve $-1 -1 -1 $-1 2 $231 0 0 #
-204 coedge $-1 -1 -1 $-1 $206 $120 $332 $333 reversed $50 $-1 #
-205 edge $-1 -1 -1 $-1 $334 -14.212122328936555 $139 -14.177053123321336 $120 $335 forward @7 tangent T 431.38182391894827 -83.797691310665499 95.972160547151418 431.45321033975159 -83.705409835119596 96.027839452848568 #
-206 coedge $-1 -1 -1 $-1 $121 $204 $336 $337 reversed $50 $-1 #
-207 coedge $-1 -1 -1 $-1 $338 $339 $122 $208 forward $340 $-1 #
-208 edge $-1 -1 -1 $-1 $215 -2.2770812144728807 $211 1.8769709784805086 $207 $341 forward @7 unknown T 432.10442241764827 -89.40556786971203 92.744657177130804 436.15524373145769 -88.485243847398451 92.744657177373796 #
-209 coedge $-1 -1 -1 $-1 $317 $123 $127 $218 forward $193 $-1 #
-210 coedge $-1 -1 -1 $-1 $123 $342 $338 $343 reversed $193 $-1 #
-211 vertex $-1 -1 -1 $-1 $343 $344 #
-212 ellipse-curve $-1 -1 -1 $-1 434.30245982340631 -88.984625693602894 99.999999999999986 0.22154849761969547 0.97514935430551142 0 5.1715104082433268 -1.1749383377143374 -5.3033008588991031 1 I I #
-213 coedge $-1 -1 -1 $-1 $202 $125 $339 $345 reversed $73 $346 #
-214 pcurve $-1 -1 -1 $-1 0 forward { exppc nubs 3 open 3 
	0 3 1.3701443093001189 3 2.1616577963245085 3 
	0 18.025207432428477 
	0.082980667219970231 18.046541719152053 
	0.16518734009698252 18.066661203389632 
	0.24818719720178323 18.084740307632494 
	0.29613507092108848 18.095184357025261 
	0.34382648803834603 18.104838785241249 
	0.39156396520964482 18.1136254670058 
	1.5823539045392781e-006 
	-1 
	spline reversed { ref 0 } I I I I 
	} 0 0 #
-215 vertex $-1 -1 -1 $-1 $345 $347 #
-216 intcurve-curve $-1 -1 -1 $-1 forward { surfintcur full nubs 3 open 6 
	0 3 1.3701443093001189 2 2.7392433086165093 2 4.1068864395486759 2 4.8108516089484272 2 
	5.514769859476548 3 
	433.35939615611386 -88.770366885220497 92.499999999999986 
	432.91403104327406 -88.66918241413795 92.499999999999986 
	432.47290410821478 -88.56896083342653 92.589197291377133 
	431.64920970972065 -88.381822057526819 92.935910492250088 
	431.27445479366429 -88.296679829560503 93.189991764690063 
	430.64146438408937 -88.15286793692087 93.830925204552173 
	430.38916764804594 -88.095547524843269 94.211500229931389 
	430.1255882715086 -88.035663759738412 94.846907308615883 
	430.05743254328399 -88.020179158194793 95.071520941234809 
	429.96601971825407 -87.999410673901465 95.531337928116585 
	429.94299232641345 -87.994178978831371 95.76537027727575 
	429.94299232641345 -87.994178978831371 95.999999999999986 
	1.5823539045392781e-006 
	spline reversed { ref 0 } I I I I 
	plane 441.61607998069763 -90.646239425750608 92.820714360103537 -0.22154849761969547 -0.97514935430551142 0 -0 0 -0.99999999999999956 reverse_v I I I I 
	nubs 3 open 6 
	0 3 1.3701443093001189 3 2.7392433086165093 3 4.1068864395486759 3 4.8108516089484272 3 
	5.514769859476548 3 
	0 18.025207432428477 
	0.082980549138067253 18.046541581094793 
	0.16518710618444454 18.066660929907219 
	0.24818684887040446 18.084739900375549 
	0.33112326942373382 18.102805078042497 
	0.41329239042326649 18.118507759649688 
	0.49625980363063132 18.131443627446171 
	0.57913899119918577 18.144365739538383 
	0.66125078764319778 18.154295936853828 
	0.74415689224697812 18.16107971483428 
	0.78683104360391454 18.16457152004806 
	0.82939987052131048 18.167201027172368 
	0.87207834051805133 18.168960603199441 
	0.91475396601943615 18.170720061951791 
	0.95732287980817887 18.171600917412597 
	1 18.171600917412597 
	
	nullbs 
	-1 
	-1 
	I I 
	0 
	0 
	0 
	
	-1 
	none F } I I #
-217 coedge $-1 -1 -1 $-1 $127 $131 $317 $348 reversed $30 $-1 #
-218 edge $-1 -1 -1 $-1 $129 1.821525390239517 $349 2.25717691996564 $209 $350 forward @7 unknown T 436.11704425672991 -89.396889162015967 92.734511567236055 439.57817513426346 -87.217298724609805 94.198413660336499 #
-219 point $-1 -1 -1 $-1 432.12979557028353 -88.491008486160666 92.734511567236069 #
-220 point $-1 -1 -1 $-1 436.1170442568195 -89.396889162015967 92.734511567236055 #
-221 coedge $-1 -1 -1 $-1 $351 $317 $131 $222 forward $193 $-1 #
-222 edge $-1 -1 -1 $-1 $352 -2.2571769199656355 $226 -1.8215253902395154 $221 $353 forward @7 unknown T 436.11704425672991 -89.396889162015995 105.80158633966352 439.57817513426335 -87.217298724609833 107.26548843276396 #
-223 coedge $-1 -1 -1 $-1 $354 $132 $134 $228 reversed $225 $-1 #
-224 coedge $-1 -1 -1 $-1 $132 $354 $351 $355 reversed $225 $-1 #
-225 loop $-1 -1 -1 $-1 $-1 $132 $191 T 432.10442083545848 -89.405567869712002 107.25534124024287 436.15524373145757 -88.485242264238394 107.2654900178641 periphery $316 T #
-226 vertex $-1 -1 -1 $-1 $355 $356 #
-227 straight-curve $-1 -1 -1 $-1 434.12983215128037 -88.94540564875723 107.26548843276395 -0.9751493543055102 0.22154849761970072 -0 I I #
-228 edge $-1 -1 -1 $-1 $357 4.1956795763510879 $136 4.2236247849958213 $223 $358 forward @7 unknown T 432.10442083545848 -88.491010070512715 107.25534124024287 432.12979715807819 -88.485242264238394 107.2654900178641 #
-229 pcurve $-1 -1 -1 $-1 0 forward { exppc nubs 3 open 4 
	3.3562828670510969 3 4.1008456292647377 3 4.8076453157499532 3 5.5145302162948653 3 
	0.39156396520964437 6.9319784587198097 
	0.34665936204108649 6.9402436458602894 
	0.30177984599008778 6.949279515185137 
	0.25667355608544312 6.959022831789115 
	0.21385498768386313 6.9682719823920056 
	0.1711483850622065 6.9780898546914933 
	0.12833653509887474 6.9883813872206266 
	0.085519523600233585 6.9986741605302578 
	0.04281306526135014 7.0093892835714353 
	0 7.0203964932971354 
	1.5833399576914107e-006 
	-1 
	spline reversed { ref 6 } I I I I 
	} 0 0 #
-230 point $-1 -1 -1 $-1 432.12979557469134 -88.491008487379048 107.26548843369822 #
-231 intcurve-curve $-1 -1 -1 $-1 forward { surfintcur full nubs 3 open 4 
	-6.0796132152967051 3 -4.4085125738847246 2 -2.5690656701979315 2 -0 3 
	431.42537088766193 -83.733249288294431 95.999999999999986 
	431.30775740889504 -84.006827874109263 95.53553926501246 
	431.26424919142033 -84.35086538338561 95.102557090379392 
	431.2823927353096 -85.182289380449944 94.290003630884684 
	431.35502362235644 -85.673622533277936 93.926321132545198 
	431.62449100141691 -86.920940227211062 93.208737868945633 
	431.85906523343255 -87.704171340247981 92.915246860276511 
	432.1313349699505 -88.495483634236066 92.733482417650791 
	0.00023290093803542627 
	cone 438.52514144578436 -91.852243815280573 100 -0.97514935430551009 0.22154849761970069 0 0 0 -7.4999999999400897 1 I I 0 -1 7.4999999999400897 forward I I I I 
	spline reversed { ref 0 } F 0 F 1 F 0.0995015656158591 F 18.085432223124332 
	nullbs 
	nubs 3 open 4 
	-6.0796132152967051 3 -4.4085125738847246 3 -2.5690656701979315 3 -0 3 
	1 14.177053123321326 
	0.91551860359260151 14.439230722165293 
	0.8364508500482094 14.732996090158913 
	0.76082124873408374 15.057890933997957 
	0.67757274022606839 15.415515603460458 
	0.59976337228077581 15.805283254276752 
	0.52567166509220908 16.220005508167439 
	0.42219139555956109 16.799227829291361 
	0.32590918481324871 17.427181269216909 
	0.23384740773827356 18.085432223124336 
	
	-1 
	-1 
	I I 
	0 
	0 
	3 -4.9785617255074186 -2.9798022604718231 -1.2393694213574318 
	
	-1 
	none F } I I #
-232 point $-1 -1 -1 $-1 431.42537088690301 -83.733249287968164 95.999999999999986 #
-233 coedge $-1 -1 -1 $-1 $336 $359 $141 $234 forward $360 $-1 #
-234 edge $-1 -1 -1 $-1 $357 0.045914294568313495 $236 6.0750851156791885 $233 $361 forward @7 unknown T 431.2492742927426 -88.485475401869749 103.99976844663301 432.10465397019874 -83.769620304334538 107.25557437633171 #
-235 pcurve $-1 -1 -1 $-1 -1 $361 0 0 #
-236 vertex $-1 -1 -1 $-1 $337 $362 #
-237 intcurve-curve $-1 -1 -1 $-1 reversed { bldcur summary 3 8 10.744224367970354 10.91731453172655 12.522801962862808 14.128289393999065 16.697069283817079 
	20.807117107525901 22.926360516625756 24.946102360109762 0.027839452848594567 OPEN 
	spline reversed { ref 6 } I I I I 
	null_surface 
	nubs 1 open 2 
	10.744224367970357 1 24.946102360109769 1 
	1 10.744224367970356 
	1 24.946102360109766 
	
	nullbs 
	-1 
	-1 
	I I 
	0 
	0 
	0 
	
	-1 
	none F surf1 } I I #
-238 intcurve-curve $-1 -1 -1 $-1 reversed { ref 26 } I I #
-239 cface_ptr-ct-attrib $-1 -1 $-1 $-1 $144 1 1 1 1 1 1 1 1 1 1 1 1 0 1 0 1 1 1 $-1 $190 #
-240 cell3d-cell $-1 -1 $363 $19 $-1 1 $364 #
-241 cshell $-1 -1 $-1 $365 $148 #
-242 cface $-1 -1 $271 $149 $165 0 #
-243 cface $-1 -1 $366 $92 $367 0 #
-244 face $368 -1 -1 $-1 $369 $370 $23 $-1 $371 forward double in T -25.601575148839803 3.8069676053929857 92.497290617223442 -24.766740130161942 8.6147774933691235 107.50270938277653 T -72.996115764743976 -71.696678502894173 92.49729061722347 107.50270938277656 #
-245 cface $-1 -1 $372 $58 $373 1 #
-246 face $374 -1 -1 $-1 $375 $376 $23 $-1 $377 reversed single T -512.45819929732943 -95.073565406416634 94.029670474570992 -504.75587212515154 -93.787331971071865 105.97032952542884 F #
-247 cface_ptr-ct-attrib $-1 -1 $-1 $-1 $152 1 1 1 1 1 1 1 1 1 1 1 1 0 1 0 1 1 1 $-1 $93 #
-248 face $378 -1 -1 $-1 $379 $380 $23 $-1 $250 forward single T -502.37855102326216 -91.229714848749865 0 -502.20164839474171 -91.210702170737818 92.651530869481903 F #
-249 loop $-1 -1 -1 $-1 $-1 $381 $152 T -502.37855102326216 -91.229714848749865 107.34846913051808 -502.20164839474171 -91.210702170737818 200 periphery $250 F #
-250 plane-surface $-1 -1 -1 $-1 -502.29009970900194 -91.220208509743642 0 -0.10685998882124589 -0.99427407830493264 0 0.99427407830493264 -0.10685998882124589 0 forward_v I I I I #
-251 cface $-1 -1 $382 $42 $383 0 #
-252 face $384 -1 -1 $-1 $385 $386 $23 $-1 $387 forward double in T -950.88962628225363 8.156315409170265 92.649494036964242 -949.28927762485455 10.325272826889979 107.35131370831877 T -15.619457156755619 -14.992644718190489 92.64868629168123 107.35050596303576 #
-253 cface_ptr-ct-attrib $-1 -1 $-1 $-1 $154 1 1 1 1 1 1 1 1 1 1 1 1 0 1 0 1 1 1 $388 $94 #
-254 face $389 -1 -1 $-1 $97 $390 $23 $-1 $391 forward double in T -978.46998066630215 13.353550323043107 -1.4210854715202004e-014 -977.59299341851647 14.69074818842725 200 F #
-255 loop $-1 -1 -1 $-1 $-1 $392 $154 T -985.71186142754561 16.027370052114428 90.724503268535543 -979.34639193245255 21.221720903933576 109.27549673146441 periphery $256 F #
-256 spline-surface $-1 -1 -1 $-1 forward { ref 13 } F -70.829895440150452 F -68.840069317611096 F 90.725079211948781 F 109.27492078805111 #
-257 cface $-1 -1 $393 $394 $95 1 #
-258 coedge $-1 -1 -1 $-1 $395 $395 $396 $397 reversed $156 $398 #
-259 cface $-1 -1 $399 $33 $400 0 #
-260 face $401 -1 -1 $-1 $400 $402 $23 $-1 $403 forward single T -986.41027118403667 5.4746345462246975 92.651031256326633 -976.85508621644738 13.354049882861561 100.00000000000013 F #
-261 cface_ptr-ct-attrib $-1 -1 $-1 $-1 $159 1 1 1 1 1 1 1 1 1 1 1 1 0 1 0 1 1 1 $-1 $96 #
-262 face $404 -1 -1 $-1 $405 $406 $23 $-1 $269 reversed single T -1414.1692448234826 -87.112810562964583 0 -986.41027113263488 14.244712532069741 0 F #
-263 loop $-1 -1 -1 $-1 $-1 $407 $159 T -986.41027118403667 11.321353151189541 0 -977.5929934185167 13.353550601678293 92.651530816145055 periphery $264 F #
-264 plane-surface $-1 -1 -1 $-1 -1200.7292132955042 -38.07465916950364 0 0.2245909679804283 -0.97445312719576938 0 0.97445312719576938 0.2245909679804283 0 forward_v I I I I #
-265 cface $-1 -1 $-1 $42 $97 0 #
-266 cface_ptr-ct-attrib $-1 -1 $-1 $-1 $161 1 1 1 1 1 1 1 1 1 1 1 1 0 1 0 1 1 1 $-1 $408 #
-267 face $409 -1 -1 $-1 $410 $411 $23 $-1 $269 reversed single T -1493.0591911603551 -164.17611540275135 0 -1397.2967987590946 -35.199449775377396 0 F #
-268 loop $-1 -1 -1 $-1 $-1 $412 $161 T -511.12890841821144 -91.229714848749865 0 -500.07889240582932 -86.297221683867974 0 periphery $269 T #
-269 plane-surface $-1 -1 -1 $-1 -491.42293029449144 -47.344701521488794 0 0 0 1 1 0 0 forward_v I I I I #
-270 coedge $-1 -1 -1 $-1 $413 $279 $414 $415 reversed $162 $416 #
-271 cface $-1 -1 $417 $149 $99 0 #
-272 cface_ptr-ct-attrib $-1 -1 $-1 $-1 $165 1 1 1 1 1 1 1 1 1 1 1 1 0 1 0 1 1 1 $-1 $242 #
-273 face $418 -1 -1 $-1 $419 $420 $23 $-1 $421 forward single T -1439.0553209936672 -86.710192807745543 0 -1410.7608634275691 -35.199449775377396 200 T 72.091640085067695 89.05752432973334 0 200 #
-274 loop $-1 -1 -1 $-1 $-1 $422 $165 T -1425.2235306980738 -85.205149026956676 93.123060899295552 -1415.5167905703311 -78.342732711761727 106.87693910070431 periphery $275 T #
-275 plane-surface $-1 -1 -1 $-1 -1420.3701606342024 -81.77394086935891 107.49999999999974 0.57727817730847164 -0.81654755281208746 1.8227345997269351e-014 0.81654755281208724 0.57727817730847164 -7.4685263555127562e-015 reverse_v I I I I #
-276 coedge $-1 -1 -1 $-1 $423 $424 $425 $426 reversed $166 $-1 #
-277 coedge $-1 -1 -1 $-1 $278 $168 $427 $428 forward $100 $-1 #
-278 coedge $-1 -1 -1 $-1 $168 $277 $429 $430 forward $100 $-1 #
-279 coedge $-1 -1 -1 $-1 $270 $431 $432 $280 reversed $162 $433 #
-280 edge $-1 -1 -1 $-1 $434 -12.285058694224189 $435 -0.86176244487250742 $432 $436 forward @7 unknown T -976.85558577627592 10.074630444010436 94.288351875314191 -976.85558577625579 10.07463044403065 105.71164812468589 #
-281 cface $-1 -1 $437 $27 $438 0 #
-282 cface_ptr-ct-attrib $-1 -1 $-1 $-1 $170 1 1 1 1 1 1 1 1 1 1 1 1 0 1 0 1 1 1 $-1 $102 #
-283 loop $-1 -1 -1 $-1 $-1 $439 $170 T 507.07069377621133 -94.856490674103483 107.25534104953843 511.20128649144021 -94.22810830939882 107.50000164419514 periphery $284 T #
-284 plane-surface $-1 -1 -1 $-1 501.5343915508497 -95.698720156883127 107.17928563989643 0.15039813911279948 -0.98862551036851509 0 0 -0 -1 forward_v I I I I #
-285 coedge $-1 -1 -1 $-1 $300 $440 $441 $442 reversed $172 $443 #
-286 cface_ptr-ct-attrib $-1 -1 $-1 $-1 $175 1 1 1 1 1 1 1 1 1 1 1 1 0 1 0 1 1 1 $-1 $444 #
-287 face $445 -1 -1 $-1 $446 $447 $23 $-1 $448 forward double in T 3.8519911181861346 4.601679969009842 -1.4210854715202004e-014 13.804792726458027 6.8629010143602045 200 F #
-288 loop $-1 -1 -1 $-1 $-1 $449 $175 T 490.74952929591529 -102.86655560568019 99.999768951277858 823.83008987850098 -46.401028039926949 107.34846916947218 periphery $289 F #
-289 cone-surface $-1 -1 -1 $-1 708.23058938204554 -62.33247195720967 99.999999999999986 0.98862551036851465 0.15039813911280336 -1.8612186982558247e-030 1.1279860433460007 -7.4146913277637161 -9.1848509930769385e-016 1 I I 0 1 7.4999999999998543 forward I I I I #
-290 coedge $-1 -1 -1 $-1 $450 $451 $452 $453 reversed $176 $-1 #
-291 coedge $-1 -1 -1 $-1 $292 $178 $454 $455 reversed $106 $-1 #
-292 coedge $-1 -1 -1 $-1 $178 $291 $456 $457 forward $106 $-1 #
-293 coedge $-1 -1 -1 $-1 $458 $459 $178 $294 forward $460 $461 #
-294 edge $-1 -1 -1 $-1 $462 21.924768120785654 $463 36.298921982914365 $178 $464 forward @7 tangent T 509.88757584863964 -108.80635510709618 92.457329558183019 511.15090662880596 -94.378799954129619 92.542670441816952 #
-295 coedge $-1 -1 -1 $-1 $465 $466 $179 $296 reversed $283 $-1 #
-296 edge $-1 -1 -1 $-1 $302 -6.4065987132525457 $467 -5.4141493513285148 $179 $468 forward @7 unknown T 508.94908287861352 -94.570734113537142 107.49999999999999 509.9302436355606 -94.421471576340082 107.49999999999999 #
-297 coedge $-1 -1 -1 $-1 $469 $470 $180 $298 forward $471 $-1 #
-298 edge $-1 -1 -1 $-1 $303 4.1175438624822549 $467 18.473789249236368 $180 $472 forward @7 tangent T 508.94908287861352 -108.76368453599258 107.49999999999999 511.10823546942811 -94.570734113537128 107.49999999999999 #
-299 coedge $-1 -1 -1 $-1 $440 $181 $470 $473 forward $172 $474 #
-300 coedge $-1 -1 -1 $-1 $181 $285 $465 $475 forward $172 $476 #
-301 pcurve $-1 -1 -1 $-1 1 $477 0 0 #
-302 vertex $-1 -1 -1 $-1 $296 $478 #
-303 vertex $-1 -1 -1 $-1 $298 $479 #
-304 intcurve-curve $-1 -1 -1 $-1 forward { bldcur summary 3 5 6.9927608718361212 7.3300769389859903 14.438030334366346 18.880501206479067 21.366914733965061 
	0.04124067565334355 OPEN 
	spline reversed { ref 17 } I I I I 
	null_surface 
	nubs 1 open 2 
	6.9927608718361203 1 21.366914733965061 1 
	0 6.9927608718361212 
	0 21.366914733965061 
	
	nullbs 
	-1 
	-1 
	I I 
	0 
	0 
	0 
	
	-1 
	none F surf1 } I I #
-305 cface $-1 -1 $480 $46 $481 0 #
-306 face $482 -1 -1 $-1 $438 $483 $23 $-1 $484 reversed single T 413.05821758865756 -88.980544536067285 107.25534160922 417.13250190630924 -88.054888578677165 107.50000164505768 F #
-307 cface_ptr-ct-attrib $-1 -1 $-1 $-1 $184 1 1 1 1 1 1 1 1 1 1 1 1 0 1 0 1 1 1 $-1 $109 #
-308 loop $-1 -1 -1 $-1 $-1 $485 $184 T 412.0564438297946 -102.60175666037898 107.45732955818302 415.27971959354232 -88.29705524605545 107.54267044181695 periphery $309 T #
-309 plane-surface $-1 -1 -1 $-1 414.46042947307808 -107.18861162545656 107.49999999999999 -1.1942135354408529e-016 2.7131865846586483e-017 -1 -0.97514935430551142 0.22154849761969528 1.2246467991473532e-016 forward_v I I I I #
-310 coedge $-1 -1 -1 $-1 $486 $487 $488 $489 reversed $186 $-1 #
-311 cell3d-cell $-1 -1 $490 $19 $-1 1 $491 #
-312 cshell $-1 -1 $-1 $492 $188 #
-313 cface $-1 -1 $493 $189 $494 0 #
-314 cface_ptr-ct-attrib $-1 -1 $-1 $-1 $191 1 1 1 1 1 1 1 1 1 1 1 1 0 1 0 1 1 1 $-1 $112 #
-315 face $495 -1 -1 $-1 $496 $360 $23 $-1 $497 forward single T 14.13711546750298 -91.036299897816491 99.999757510697393 442.8567515368706 11.915300783854761 107.34846937076745 F #
-316 plane-surface $-1 -1 -1 $-1 441.61607998069763 -90.646239425750608 107.17928563989642 0.22154849761969547 0.97514935430551142 0 0 0 -0.99999999999999956 forward_v I I I I #
-317 coedge $-1 -1 -1 $-1 $221 $209 $217 $348 forward $193 $-1 #
-318 cface $-1 -1 $498 $319 $496 0 #
-319 cshell $-1 -1 $-1 $499 $500 #
-320 cface $-1 -1 $501 $319 $116 0 #
-321 cface_ptr-ct-attrib $-1 -1 $-1 $-1 $197 1 1 1 1 1 1 1 1 1 1 1 1 0 1 0 1 1 1 $-1 $501 #
-322 face $502 -1 -1 $-1 $503 $504 $23 $-1 $505 forward single T -1791.5073272063182 -90.57987968823825 99.999768951277701 -1462.0405341522612 -10.177972209372539 107.34846922560581 F #
-323 loop $-1 -1 -1 $-1 $-1 $506 $197 T -1790.1780362390546 -84.728983575542017 96.250000000000014 -1461.3758886594028 -7.2525241464922701 96.563068413484785 periphery $324 T #
-324 cone-surface $-1 -1 -1 $-1 -1802.5229111555379 -5.8350599646626176 100 0.9751493543055596 -0.22154849761948289 0 0.8308068660730582 3.6568100786458371 0 1 I I 0 1 3.749999999999988 forward I I I I #
-325 coedge $-1 -1 -1 $-1 $507 $508 $509 $510 forward $198 $-1 #
-326 coedge $-1 -1 -1 $-1 $511 $512 $513 $514 reversed $200 $-1 #
-327 coedge $-1 -1 -1 $-1 $509 $201 $506 $515 reversed $117 $-1 #
-328 coedge $-1 -1 -1 $-1 $201 $516 $517 $518 reversed $117 $-1 #
-329 coedge $-1 -1 -1 $-1 $519 $520 $201 $330 forward $521 $-1 #
-330 edge $-1 -1 -1 $-1 $522 -1.1592794768167258 $523 0 $329 $524 forward @7 unknown T -1790.6765203402451 -12.37205824345358 96.563068234649279 -1790.178036223577 -10.177972209372536 100 #
-331 pcurve $-1 -1 -1 $-1 1 $525 0 0 #
-332 coedge $-1 -1 -1 $-1 $339 $526 $204 $333 forward $340 $-1 #
-333 edge $-1 -1 -1 $-1 $527 22.690841736785909 $334 26.729578013571029 $332 $528 forward @7 unknown T 431.40942088257196 -83.770094346929582 95.9997575105659 431.8953436171459 -82.694734817330712 100.00024248930261 #
-334 vertex $-1 -1 -1 $-1 $345 $529 #
-335 intcurve-curve $-1 -1 -1 $-1 reversed { bldcur summary 3 8 0.099501565615860557 2.1192434090998589 4.2384868181997177 8.3485346419085378 10.91731453172655 
	12.522801962862808 14.128289393999065 14.301379557755254 0.027839452848570045 OPEN 
	spline reversed { ref 0 } I I I I 
	null_surface 
	nubs 1 open 2 
	0.099501565615857643 1 14.301379557755254 1 
	1 0.0995015656158591 
	1 14.301379557755254 
	
	nullbs 
	-1 
	-1 
	I I 
	0 
	0 
	0 
	
	-1 
	none F surf1 } I I #
-336 coedge $-1 -1 -1 $-1 $530 $233 $206 $337 forward $360 $-1 #
-337 edge $-1 -1 -1 $-1 $236 18.652105460000818 $527 22.690841736785909 $336 $531 forward @7 unknown T 431.40942088257196 -83.770094346929554 99.999757510697393 431.8953436171459 -82.694734817330712 104.00024248943407 #
-338 coedge $-1 -1 -1 $-1 $532 $207 $210 $343 forward $340 $-1 #
-339 coedge $-1 -1 -1 $-1 $207 $332 $213 $345 forward $340 $-1 #
-340 loop $-1 -1 -1 $-1 $-1 $338 $533 T 14.13711546750298 -91.036299897816491 92.651530629232539 442.8567515368706 11.915300783854761 100.00024248930261 periphery $497 F #
-341 straight-curve $-1 -1 -1 $-1 434.32491669369728 -88.989727769353891 92.744657177373796 0.97514935432947791 -0.22154849751420647 -6.6248723709735247e-027 I I #
-342 coedge $-1 -1 -1 $-1 $210 $351 $534 $535 reversed $193 $-1 #
-343 edge $-1 -1 -1 $-1 $211 -1.3146718624899805 $536 2.0132044661085378e-015 $338 $537 forward @7 unknown T 436.15524373141255 -89.40556786971203 92.744657177320548 442.8567515368706 -85.185403091474797 100 #
-344 point $-1 -1 -1 $-1 436.15524373141272 -89.40556786971203 92.744657177320619 #
-345 edge $-1 -1 -1 $-1 $334 0 $215 5.970815968640327 $339 $538 forward @7 unknown T 431.24418843761356 -88.48553175067623 92.74436927438704 432.10471031941307 -83.769563954907014 96.000287902794412 #
-346 pcurve $-1 -1 -1 $-1 -1 $538 0 0 #
-347 point $-1 -1 -1 $-1 432.10442241768715 -88.485243847398451 92.744657177130804 #
-348 edge $-1 -1 -1 $-1 $349 -0.88441573362219561 $352 0.88441573362220027 $317 $539 forward @7 unknown T 439.5781751342505 -87.217298724635128 94.198413660299465 442.86543024448576 -85.147203701636997 105.80158633970055 #
-349 vertex $-1 -1 -1 $-1 $218 $540 #
-350 ellipse-curve $-1 -1 -1 $-1 433.89019635504673 -90.799210126780565 100 0.5328762760671516 -0.84619316612981743 -0 -8.9752338894257413 -5.6520064250851645 0 0.70710678118372661 I I #
-351 coedge $-1 -1 -1 $-1 $342 $221 $224 $355 forward $193 $-1 #
-352 vertex $-1 -1 -1 $-1 $222 $541 #
-353 ellipse-curve $-1 -1 -1 $-1 433.89019635504673 -90.799210126780565 100 0.5328762760671516 -0.84619316612981743 -0 -8.9752338894257413 -5.6520064250851645 0 0.70710678118372661 I I #
-354 coedge $-1 -1 -1 $-1 $224 $223 $359 $542 reversed $225 $-1 #
-355 edge $-1 -1 -1 $-1 $226 -0.53466909993675293 $543 -0.52927369909250377 $224 $544 forward @7 unknown T 436.1170442568195 -89.405567869712002 107.25534282267931 436.15524373141261 -89.396889162015981 107.26548843276396 #
-356 point $-1 -1 -1 $-1 436.1170442568195 -89.396889162015995 107.26548843276396 #
-357 vertex $-1 -1 -1 $-1 $234 $545 #
-358 intcurve-curve $-1 -1 -1 $-1 forward { surfintcur full nubs 3 open 6 
	0 3 1.3661205663787934 2 2.7328460179589875 2 4.1008456292647377 2 4.8076453157499532 2 
	5.5145302162948653 3 
	429.94299232641345 -87.994178978831371 103.99999999999999 
	429.94299232641345 -87.994178978831371 104.45537352212625 
	430.02973068830238 -88.013885451157776 104.90637210419459 
	430.36695638493501 -88.09050124966889 105.74913307210068 
	430.61427620597533 -88.146690934397398 106.13277654313592 
	431.23862890820698 -88.288540388076967 106.78167242537795 
	431.6097982389407 -88.372867991047784 107.04059731631934 
	432.23025465825424 -88.513832230967012 107.31172217276652 
	432.45016402048049 -88.563794412247205 107.38199521610323 
	432.90041287932092 -88.666088443198106 107.47625617033697 
	433.12961429386417 -88.718161726967665 107.49999999999997 
	433.35939615611386 -88.770366885220497 107.49999999999997 
	1.5833399576914107e-006 
	spline reversed { ref 6 } I I I I 
	plane 441.61607998069763 -90.646239425750608 107.17928563989642 -0.22154849761969547 -0.97514935430551142 0 0 0 -0.99999999999999956 reverse_v I I I I 
	nubs 3 open 6 
	0 3 1.3661205663787934 3 2.7328460179589875 3 4.1008456292647377 3 4.8076453157499532 3 
	5.5145302162948653 3 
	1 6.874003008313017 
	0.91717148914335822 6.874003008313017 
	0.83512644366829725 6.8773026468912342 
	0.7523081785543535 6.8838676426460585 
	0.66945324351228919 6.8904355452224886 
	0.58739097081925651 6.9001543491608635 
	0.50456254824679136 6.9128754446283436 
	0.42165690706392339 6.9256083996155908 
	0.33954785910135321 6.9411217152519624 
	0.25667328368240944 6.9590231872781354 
	0.21385475987610911 6.9682722796836849 
	0.17114820224093724 6.9780900932753047 
	0.12833639775991657 6.9883815664495108 
	0.085519431749069993 6.9986742803970587 
	0.042813019165030573 7.0093893437276504 
	0 7.0203964932971354 
	
	nullbs 
	-1 
	-1 
	I I 
	0 
	0 
	0 
	
	-1 
	none F } I I #
-359 coedge $-1 -1 -1 $-1 $233 $534 $354 $542 forward $360 $-1 #
-360 loop $-1 -1 -1 $-1 $-1 $534 $315 T 14.13711546750298 -91.036299897816491 99.999757510697393 442.8567515368706 11.915300783854761 107.34846937076745 periphery $497 F #
-361 intcurve-curve $-1 -1 -1 $-1 forward { surfintcur full nubs 3 open 4 
	0 3 2.5705582784953536 2 4.4069366001274721 2 6.0750851156791885 3 
	432.11901137583635 -88.52764812104239 107.26521824597067 
	431.84606100365352 -87.736155079340989 107.08291764058595 
	431.61087469857864 -86.952741440625317 106.78881603814128 
	431.34093952523574 -85.706491978549394 106.0706592948742 
	431.26817970734629 -85.216200995059765 105.70734908494795 
	431.24950584617545 -84.386464982313456 104.89594211111364 
	431.29263216487976 -84.043054896120381 104.46367528630137 
	431.40966337263842 -83.769851857861696 103.99999999999999 
	0.00023155343283158409 
	spline reversed { ref 6 } F 0 F 1 F 6.9275075011477076 F 24.950809604657636 
	cone 226.45608396011022 -43.711507322749725 100 -0.9751493543294778 0.22154849751420644 6.6248723709735233e-027 1.6616137313565189 7.3136201574709423 -9.1848509936049724e-016 1 I I 0 1 7.4999999999998543 forward I I I I 
	nubs 3 open 4 
	0 3 2.5705582784953536 3 4.4069366001274721 3 6.0750851156791885 3 
	0.23450462642774247 6.9275075011477076 
	0.32659095466120336 7.5862147475835009 
	0.42291391752510171 8.2145807833260704 
	0.52645645101160976 8.7940918601048867 
	0.60042608844491829 9.2080881454430372 
	0.67811109971830741 9.5971952822265791 
	0.76122525857206691 9.9542119999267058 
	0.83672536608259529 10.27852257397514 
	0.91566146992564379 10.571783279277303 
	1 10.833481597044546 
	
	nullbs 
	-1 
	-1 
	I I 
	0 
	0 
	3 1.2840565652420715 3.0293156979674616 5.0387195624684944 
	
	-1 
	none F } I I #
-362 point $-1 -1 -1 $-1 431.40966337181953 -83.769851857717327 104.00000000006435 #
-363 cell3d-cell $-1 -1 $546 $19 $-1 1 $547 #
-364 cshell $-1 -1 $-1 $548 $240 #
-365 cface $-1 -1 $549 $241 $550 0 #
-366 cface $-1 -1 $551 $92 $552 0 #
-367 face $553 -1 -1 $-1 $554 $555 $23 $-1 $556 forward double in T 1.1020975874586434 3.4172369229553929 92.649494086216976 2.7024462672976037 5.5861943748348963 107.35131365914164 T -15.619457156755619 -14.992644708610685 92.64868634085839 107.35050591378302 #
-368 cface_ptr-ct-attrib $-1 -1 $-1 $-1 $244 1 1 1 1 1 1 1 1 1 1 1 1 0 1 0 1 1 1 $557 $150 #
-369 face $558 -1 -1 $-1 $559 $560 $23 $-1 $269 reversed single T 440.86281452790314 -95.949780622840919 0 451.91283148627571 -91.036299921046322 1.4210854715202004e-014 F #
-370 loop $-1 -1 -1 $-1 $-1 $561 $244 T -25.601575148839803 3.8189752431771158 92.500041219076664 -24.827032687580726 8.6147774933691235 107.49995878092331 periphery $371 F #
-371 spline-surface $-1 -1 -1 $-1 forward { sumsur 
	intcurve reversed { exactcur full nubs 3 open 6 
	71.696678502894173 3 75.486276080984595 1 79.790900006240591 1 84.080224598361809 1 86.934835825317975 1 
	89.05752432973334 3 
	-25.601269526411667 8.6144718709409869 200 
	-23.777426628007404 4.3903696081643115 200 
	-27.443381527067295 -8.0401912947348464 200 
	-39.486960917660333 -20.773558264450955 200 
	-31.800175890528585 -37.30955629879206 200 
	-20.883024881159038 -44.26576946198081 200 
	-13.982863903483299 -43.600498941415353 200 
	-11.192503351562102 -43.126990088867203 200 
	0 
	null_surface 
	null_surface 
	nullbs 
	nullbs 
	-1 
	-1 
	I I 
	0 
	0 
	4 75.486276080984595 79.790900006240591 84.080224598361809 86.934835825317975 
	
	-1 
	none F F 1 F 0 } I I 
	straight 2.7021618103386249 5.5859099178424252 200 0 0 -1 I I 
	2.7021618103386249 5.5859099178424252 200 
	none F -89.05752432973334 F -71.696678502894173 F 0 F 2648.6011682035728 OPEN OPEN NON_SINGULAR NON_SINGULAR 
	0 
	0 
	4 -86.934835825317975 -84.080224598361809 -79.790900006240591 -75.486276080984595 
	0 
	0 
	0 
	} F -72.996115764743976 F -71.696678502894173 F 92.49729061722347 F 107.50270938277656 #
-372 cface $-1 -1 $562 $58 $248 0 #
-373 face $563 -1 -1 $-1 $564 $565 $23 $-1 $566 forward double in T -504.77040412706845 -93.800638601097177 92.642558078305214 -502.20116965801429 -91.229236112022377 107.35744192169479 T -16.937929483557706 -16.063021745069232 92.642558078305214 107.35744192169476 #
-374 cface_ptr-ct-attrib $-1 -1 $-1 $-1 $246 1 1 1 1 1 1 1 1 1 1 1 1 0 1 0 1 1 1 $-1 $151 #
-375 face $567 -1 -1 $-1 $568 $569 $23 $-1 $570 forward single T -510.46426292039109 -88.657219001044567 100 -499.17089463976657 -80.446325091474634 107.34896835129703 F #
-376 loop $-1 -1 -1 $-1 $-1 $571 $246 T -512.45819929732943 -95.073565406416634 94.029670474570992 -504.75587212515154 -93.787331971071865 105.97032952542884 periphery $377 T #
-377 plane-surface $-1 -1 -1 $-1 -506.59561201011473 -94.094555346491859 92.500000000000043 -0.16471199560090177 0.98634170473785032 1.7858614204141544e-014 -0.9863417047378501 -0.16471199560090186 -7.3170622519002439e-015 forward_v I I I I #
-378 cface_ptr-ct-attrib $-1 -1 $-1 $-1 $248 1 1 1 1 1 1 1 1 1 1 1 1 0 1 0 1 1 1 $-1 $372 #
-379 face $572 -1 -1 $-1 $573 $574 $23 $-1 $575 forward single T -938.51925297115429 -89.222669746856425 107.34846913557885 -511.1289084129337 7.8780341746939859 200.00000000000006 F #
-380 loop $-1 -1 -1 $-1 $-1 $576 $248 T -502.37855102326216 -91.229714848749865 0 -502.20164839474171 -91.210702170737818 92.651530869481903 periphery $250 F #
-381 coedge $-1 -1 -1 $-1 $577 $578 $579 $580 forward $249 $-1 #
-382 cface $-1 -1 $581 $42 $582 0 #
-383 face $583 -1 -1 $-1 $584 $585 $23 $-1 $586 forward single T -979.79217809875092 -23.225196190499801 0 -947.56833753177034 60.280982722325817 200 T -43.669713648290013 -0 0 200 #
-384 cface_ptr-ct-attrib $-1 -1 $-1 $-1 $252 1 1 1 1 1 1 1 1 1 1 1 1 0 1 0 1 1 1 $587 $153 #
-385 face $588 -1 -1 $-1 $95 $589 $23 $-1 $590 forward double in T -948.13973277391915 11.60197946646224 0 -946.98990346437813 12.878970564860779 200 F #
-386 loop $-1 -1 -1 $-1 $-1 $591 $252 T -950.8831761123671 8.166284031688944 92.651327177083587 -949.28927762485455 10.325272826889979 107.34875359744471 periphery $387 F #
-387 spline-surface $-1 -1 -1 $-1 forward { sumsur 
	intcurve reversed { exactcur full nubs 3 open 7 
	0 3 1.9696992271422733 1 5.0992665269651818 1 7.6294054844047547 1 10.424490456279493 1 
	13.219575428154229 1 15.619457156755619 3 
	-963.18422724366712 -38.387911636765082 200 
	-960.59497733199385 -37.94853015475816 200 
	-954.01534163434167 -35.961955096192256 200 
	-945.57637208542928 -29.608214519876086 200 
	-941.51369051243921 -17.686442993831335 200 
	-948.03613270987478 -8.4511131325916011 200 
	-955.30063730680536 0.99741011385710965 200 
	-951.47166240515787 7.6496065174076238 200 
	-949.28956208161833 10.324988370126198 200 
	0 
	null_surface 
	null_surface 
	nullbs 
	nullbs 
	-1 
	-1 
	I I 
	0 
	0 
	5 1.9696992271422733 5.0992665269651818 7.6294054844047547 10.424490456279493 13.219575428154229 
	
	-1 
	none F F 1 F 0 } I I 
	straight -949.28956208176646 10.324988369944545 200 0 0 -1 I I 
	-949.28956208176646 10.324988369944545 200 
	none F -15.619457156755619 F -0 F 0 F 2648.6011682035728 OPEN OPEN NON_SINGULAR NON_SINGULAR 
	0 
	0 
	5 -13.219575428154229 -10.424490456279493 -7.6294054844047547 -5.0992665269651818 -1.9696992271422733 
	0 
	0 
	0 
	} F -15.619457156755619 F -14.992644718190489 F 92.64868629168123 F 107.35050596303576 #
-388 cface $-1 -1 $-1 $189 $154 1 #
-389 cface_ptr-ct-attrib $-1 -1 $-1 $-1 $254 1 1 1 1 1 1 1 1 1 1 1 1 0 1 0 1 1 1 $592 $593 #
-390 loop $-1 -1 -1 $-1 $-1 $594 $254 T -978.46998066630215 13.353550323043107 -1.4210854715202004e-014 -977.59299341851647 14.69074818842725 200 periphery $391 F #
-391 plane-surface $-1 -1 -1 $-1 -978.46998064718252 14.690748159274392 200 -0.83620531227364636 -0.54841651664162472 -0 -0.54841651664162472 0.83620531227364636 0 forward_v I I I I #
-392 coedge $-1 -1 -1 $-1 $595 $595 $596 $597 reversed $255 $598 #
-393 cface $-1 -1 $599 $394 $600 0 #
-394 cshell $-1 -1 $-1 $257 $601 #
-395 coedge $-1 -1 -1 $-1 $258 $258 $602 $603 forward $156 $604 #
-396 coedge $-1 -1 -1 $-1 $605 $606 $607 $397 forward $608 $609 #
-397 edge $-1 -1 -1 $-1 $610 0 $611 32.266016685962541 $396 $612 forward @7 unknown T -946.990236922078 12.87863710716093 90.041402933120182 -940.4847018637156 18.334046223484496 109.95859706687982 #
-398 pcurve $-1 -1 -1 $-1 0 reversed { exppc nubs 3 open 9 
	0 3 5.1426348276117144 3 10.60868749627465 3 14.136502770387928 3 16.430098979571696 3 
	18.760463556024469 3 22.649481831632951 3 27.285329930841819 3 32.266016685962541 3 
	-16.428216948223909 90.041736390820049 
	-16.753698008421434 90.589006938855164 
	-17.07715358274762 91.326201885101327 
	-17.366689427310842 92.185864893773157 
	-17.674434042454624 93.09959169729261 
	-17.95937252502258 94.198474846233765 
	-18.172047315278313 95.480220061799784 
	-18.309308593016155 96.30746425849749 
	-18.415418743295003 97.205800029418057 
	-18.476524869442393 98.164612401643822 
	-18.516252794064179 98.787980761770967 
	-18.536091953739614 99.423682271912796 
	-18.534627262872657 100.0663312462391 
	-18.533139091721107 100.71928244962319 
	-18.509695467708216 101.36349782451343 
	-18.466008676484577 101.99343456337712 
	-18.393102174562877 103.04470161174909 
	-18.266480979154309 104.01902782857601 
	-18.105197492120862 104.90386229867714 
	-17.912941839457261 105.95861645657345 
	-17.672600903135287 106.88123603343307 
	-17.41433192962667 107.67061775870765 
	-17.13685155751687 108.51871783007978 
	-16.799142091859668 109.3345824447082 
	-16.428216948223909 109.95826360918011 
	0.00064836683400336815 
	-1 
	spline forward { ref 13 } I I I I 
	} 0 0 #
-399 cface $-1 -1 $613 $33 $614 0 #
-400 face $615 -1 -1 $-1 $616 $617 $23 $-1 $403 forward single T -986.41027118403667 5.4746345462246975 100.00000000000013 -976.85508621644715 13.354049882861561 107.34896874367334 F #
-401 cface_ptr-ct-attrib $-1 -1 $-1 $-1 $260 1 1 1 1 1 1 1 1 1 1 1 1 0 1 0 1 1 1 $-1 $158 #
-402 loop $-1 -1 -1 $-1 $-1 $618 $260 T -986.41027118403667 5.4746345462246975 92.651031256326633 -976.85508621644738 13.354049882861561 100.00000000000013 periphery $403 F #
-403 cone-surface $-1 -1 -1 $-1 -1199.2466220675763 -36.193628179011633 99.999999999999986 0.97445312696005715 0.22459096900313305 -6.4261573845019771e-026 -1.6844322675234678 7.3083984522002883 -1.8369701986485356e-015 1 I I 0 1 7.4999999999998543 forward I I I I #
-404 cface_ptr-ct-attrib $-1 -1 $-1 $-1 $262 1 1 1 1 1 1 1 1 1 1 1 1 0 1 0 1 1 1 $-1 $619 #
-405 face $620 -1 -1 $-1 $621 $622 $23 $-1 $623 forward double in T -1463.3698251349933 -90.57987968823825 0 -1460.0465976707007 -75.95263937365516 200 F #
-406 loop $-1 -1 -1 $-1 $-1 $624 $262 T -1414.1692448234826 -87.112810562964583 0 -986.41027113263488 14.244712532069741 0 periphery $269 T #
-407 coedge $-1 -1 -1 $-1 $625 $626 $627 $628 forward $263 $-1 #
-408 cface $-1 -1 $629 $58 $161 0 #
-409 cface_ptr-ct-attrib $-1 -1 $-1 $-1 $267 1 1 1 1 1 1 1 1 1 1 1 1 0 1 0 1 1 1 $-1 $630 #
-410 face $631 -1 -1 $-1 $632 $633 $23 $-1 $634 forward double in T -500.07924436227898 -88.657071932319752 92.649599254742697 -499.16328937208891 -87.319104864096659 107.35198888939775 T -15.286979571798829 -14.907986128186955 92.648011110602255 107.35040074525725 #
-411 loop $-1 -1 -1 $-1 $635 $636 $267 T -1493.0591911603551 -164.17611540275135 0 -1397.2967987590946 -35.199449775377396 0 periphery $269 T #
-412 coedge $-1 -1 -1 $-1 $637 $638 $639 $640 reversed $268 $-1 #
-413 coedge $-1 -1 -1 $-1 $431 $270 $641 $642 forward $162 $643 #
-414 coedge $-1 -1 -1 $-1 $432 $644 $645 $415 forward $646 $647 #
-415 edge $-1 -1 -1 $-1 $648 -19.993186377948135 $434 -16.339994285370988 $414 $649 forward @7 unknown T -977.59349297833512 10.074130884196419 105.71114856486439 -976.85508621644715 13.354049882861561 107.34896874367334 #
-416 pcurve $-1 -1 -1 $-1 0 reversed { exppc nubs 3 open 17 
	-19.993186377948135 3 -18.828424129236694 3 -17.567747977944542 3 -15.155253475096909 3 -13.036723064330285 3 
	-10.436638508151518 3 -10.221910309463022 3 -10.123525557607302 3 -10.049421983230653 3 -9.9798053617437805 3 
	-9.883537322733881 3 -9.6374549199253181 3 -6.9974697051023389 3 -5.5668898743168524 3 -2.7246648400585523 3 
	-0.31808045017545838 3 0.042708324439018952 3 
	-71.696678502894173 92.651530816145083 
	-71.805365581208676 92.731017920188563 
	-71.911348138464888 92.841906658348222 
	-72.014061453783754 92.984535975786315 
	-72.125232834197135 93.138910294809961 
	-72.231255904511002 93.328669269997036 
	-72.331428790717851 93.551350141844637 
	-72.523124760424835 93.977483672387777 
	-72.691267748642773 94.519076061556163 
	-72.831803028134189 95.15130391128524 
	-72.95521398846455 95.706494368549983 
	-73.056680476702923 96.328911198218989 
	-73.133108503266925 96.999250799826996 
	-73.22690905978402 97.821962447806257 
	-73.281704298096983 98.704493620104685 
	-73.294015677757116 99.60987375820865 
	-73.295032414067293 99.684644651994162 
	-73.295756859390522 99.759473387483524 
	-73.296188670174516 99.834339232880723 
	-73.296386518417506 99.868641470159574 
	-73.296522916062443 99.902948803543893 
	-73.296597849504408 99.937259238357967 
	-73.296654289509434 99.963101920381177 
	-73.296675858105687 99.988945516877735 
	-73.296662554072086 100.01478917541448 
	-73.296650055594384 100.03906800689222 
	-73.29660677999567 100.06334627144197 
	-73.296532729437985 100.08762326230462 
	-73.296430330013493 100.12119424368079 
	-73.296269086428509 100.15476141847319 
	-73.29604901408058 100.18832291796897 
	-73.295486460477875 100.27411353469621 
	-73.294539641276003 100.35984866346051 
	-73.293209145462328 100.44549711335345 
	-73.278935515018148 101.36433827716387 
	-73.220920730778161 102.25820867372055 
	-73.122937616126563 103.08842013248267 
	-73.069841611349318 103.53830286725083 
	-73.005364197533837 103.96610513311931 
	-72.930416434683906 104.3659706659857 
	-72.781512889946541 105.16040925892032 
	-72.595700138839447 105.82208880476274 
	-72.383719761864114 106.32815449506177 
	-72.204230572921873 106.75665321555343 
	-72.005866362619301 107.07378893710182 
	-71.793011451715643 107.26912099472295 
	-71.761100805740199 107.2984046608218 
	-71.728985194643641 107.32484203876814 
	-71.696678502894173 107.34846918385489 
	0.00053469009908311692 
	-1 
	spline forward { ref 15 } I I I I 
	} 0 0 #
-417 cface $-1 -1 $650 $149 $651 0 #
-418 cface_ptr-ct-attrib $-1 -1 $-1 $-1 $273 1 1 1 1 1 1 1 1 1 1 1 1 0 1 0 1 1 1 $-1 $652 #
-419 face $653 -1 -1 $-1 $654 $655 $23 $-1 $656 forward single T -987.08451769569456 14.244238876019612 0 -979.34649421978929 16.028419651557826 92.652004394853179 F #
-420 loop $-1 -1 -1 $-1 $-1 $657 $273 T -1439.0553209936672 -86.710192807745543 0 -1410.7608634275691 -35.199449775377396 200 periphery $421 F #
-421 spline-surface $-1 -1 -1 $-1 forward { sumsur 
	intcurve forward { exactcur full nubs 3 open 6 
	72.091640085067695 3 75.486276080984595 1 79.790900006240591 1 84.080224598361809 1 86.934835825317975 1 
	89.05752432973334 3 
	-1425.1044114044928 -86.709777279502674 0 
	-1426.102618894965 -82.652258392191399 0 
	-1422.4203241550208 -71.018909151932547 0 
	-1410.7608634275691 -58.691660972907236 0 
	-1418.4476484547008 -42.155662938566145 0 
	-1429.3647994640703 -35.199449775377396 0 
	-1436.2649604417461 -35.864720295942853 0 
	-1439.0553209936672 -36.338229148491003 0 
	0 
	null_surface 
	null_surface 
	nullbs 
	nullbs 
	-1 
	-1 
	I I 
	0 
	0 
	4 75.486276080984595 79.790900006240591 84.080224598361809 86.934835825317975 
	
	-1 
	none F F 1 F 0 } I I 
	straight -477.06359710156238 -66.077307600593116 0 0 0 1 I I 
	-477.06359710156238 -66.077307600593116 0 
	none F 72.091640085067695 F 89.05752432973334 F 0 F 200 OPEN OPEN NON_SINGULAR NON_SINGULAR 
	0 
	0 
	4 75.486276080984595 79.790900006240591 84.080224598361809 86.934835825317975 
	0 
	0 
	0 
	} I I I I #
-422 coedge $-1 -1 -1 $-1 $658 $659 $660 $661 reversed $274 $-1 #
-423 coedge $-1 -1 -1 $-1 $662 $276 $663 $664 reversed $166 $-1 #
-424 coedge $-1 -1 -1 $-1 $276 $662 $665 $666 forward $166 $-1 #
-425 coedge $-1 -1 -1 $-1 $667 $668 $669 $426 reversed $670 $671 #
-426 edge $-1 -1 -1 $-1 $672 -13.80387820140875 $673 -0.049999999999997158 $669 $674 forward @7 unknown T -1425.3510739418241 -85.234545064507031 93.123060899285548 -1425.3510739418041 -85.234545064486795 106.87693910071432 #
-427 coedge $-1 -1 -1 $-1 $645 $675 $277 $428 reversed $617 $-1 #
-428 edge $-1 -1 -1 $-1 $434 -0.86570610716475715 $676 7.1862451724857426e-016 $277 $677 forward @7 unknown T -985.06272535475421 5.4746345462246975 100.00000000000013 -976.85558577626591 10.074630444020688 105.71164812467589 #
-429 coedge $-1 -1 -1 $-1 $618 $678 $278 $430 reversed $402 $-1 #
-430 edge $-1 -1 -1 $-1 $676 7.1862451724857426e-016 $435 0.86570610716475338 $278 $677 forward @7 unknown T -985.06272535475421 5.4746345462246975 94.288351875324295 -976.85558577626591 10.074630444020423 100.00000000000013 #
-431 coedge $-1 -1 -1 $-1 $279 $413 $679 $680 reversed $162 $681 #
-432 coedge $-1 -1 -1 $-1 $679 $414 $168 $280 forward $646 $682 #
-433 pcurve $-1 -1 -1 $-1 0 reversed { exppc nubs 3 open 2 
	-12.335058694234235 3 -0.81176244486233529 3 
	-72.60522637601234 94.238351875314066 
	-72.605226376012354 98.07945062510467 
	-72.605226376012382 101.92054937489527 
	-72.605226376012396 105.76164812468588 
	9.9999999999999994e-012 
	-1 
	spline forward { ref 15 } I I I I 
	} 0 0 #
-434 vertex $-1 -1 -1 $-1 $280 $683 #
-435 vertex $-1 -1 -1 $-1 $280 $684 #
-436 intcurve-curve $-1 -1 -1 $-1 forward { surfintcur full nubs 3 open 2 
	-13.146821139096716 3 -0 3 
	-976.8555857762658 10.074630444020595 106.57341056954841 
	-976.8555857762658 10.074630444020503 102.19113685651618 
	-976.8555857762658 10.074630444020471 97.808863143483933 
	-976.8555857762658 10.074630444020379 93.426589430451699 
	9.9999999999999994e-012 
	plane -977.17193556480106 9.8973204670654127 107.49999999999994 0.48892680768748875 -0.87232481148051799 1.8877348773933623e-014 0.87232481148051777 0.48892680768748886 -5.5168268134103253e-015 reverse_v I I I I 
	spline forward { sumsur 
	intcurve forward { exactcur full nubs 3 open 6 
	71.696678502894173 3 75.486276080984595 1 79.790900006240591 1 84.080224598361809 1 86.934835825317975 1 
	89.05752432973334 3 
	-977.5929934185167 13.353550323043107 0 
	-975.76915052011248 9.1294480602664301 0 
	-979.43510541917237 -3.3011128426327252 0 
	-991.47868480976547 -16.034479812348835 0 
	-983.79189978263366 -32.57047784668994 0 
	-972.87474877326406 -39.526691009878689 0 
	-965.97458779558838 -38.861420489313232 0 
	-963.18422724366712 -38.387911636765082 0 
	0 
	null_surface 
	null_surface 
	nullbs 
	nullbs 
	-1 
	-1 
	I I 
	0 
	0 
	4 75.486276080984595 79.790900006240591 84.080224598361809 86.934835825317975 
	
	-1 
	none F F 1 F 0 } I I 
	straight -477.06359710156238 -66.077307600593116 0 0 0 1 I I 
	-477.06359710156238 -66.077307600593116 0 
	none F 71.696678502894173 F 89.05752432973334 F 0 F 200 OPEN OPEN NON_SINGULAR NON_SINGULAR 
	0 
	0 
	4 75.486276080984595 79.790900006240591 84.080224598361809 86.934835825317975 
	0 
	0 
	0 
	} I I I I 
	nullbs 
	nubs 3 open 2 
	-13.146821139096716 3 -0 3 
	72.605226376012354 106.57341056954841 
	72.605226376012382 102.19113685651618 
	72.605226376012382 97.808863143483933 
	72.605226376012411 93.426589430451699 
	
	-1 
	-1 
	I I 
	0 
	0 
	0 
	
	-1 
	none F } I I #
-437 cface $-1 -1 $685 $27 $686 0 #
-438 face $687 -1 -1 $-1 $686 $460 $23 $-1 $688 forward single T 506.84064129301174 -133.57143064605353 92.457329558183019 514.6725953764925 -93.872912165434201 96.042670441816981 T 0 1 -0.48927645882869281 36.315465173216019 #
-439 coedge $-1 -1 -1 $-1 $466 $465 $689 $690 reversed $283 $-1 #
-440 coedge $-1 -1 -1 $-1 $285 $299 $691 $692 forward $172 $693 #
-441 coedge $-1 -1 -1 $-1 $694 $689 $285 $442 forward $288 $-1 #
-442 edge $-1 -1 -1 $-1 $695 0.013345936829844864 $696 6.6957701184735372 $441 $697 forward @7 unknown T 511.201097810352 -98.307233646212424 103.99981295948025 513.93918728258529 -94.227922909358057 107.25552973262971 #
-443 pcurve $-1 -1 -1 $-1 -1 $697 0 0 #
-444 cface $-1 -1 $698 $27 $175 0 #
-445 cface_ptr-ct-attrib $-1 -1 $-1 $-1 $287 1 1 1 1 1 1 1 1 1 1 1 1 0 1 0 1 1 1 $699 $700 #
-446 face $701 -1 -1 $-1 $702 $703 $23 $-1 $704 forward double in T 2.7021618103386231 5.5859099178424003 0 3.851991118186163 6.8629010143602045 200 F #
-447 loop $-1 -1 -1 $-1 $-1 $705 $287 T 3.8519911181861346 4.601679969009842 -1.4210854715202004e-014 13.804792726458027 6.8629010143602045 200 periphery $448 F #
-448 plane-surface $-1 -1 -1 $-1 13.80479272645799 4.6016799690098509 200 0.22154849751420594 0.97514935432947802 0 0 0 1 forward_v I I I I #
-449 coedge $-1 -1 -1 $-1 $689 $706 $707 $708 forward $288 $-1 #
-450 coedge $-1 -1 -1 $-1 $456 $290 $458 $709 reversed $176 $-1 #
-451 coedge $-1 -1 -1 $-1 $290 $456 $710 $711 reversed $176 $-1 #
-452 coedge $-1 -1 -1 $-1 $712 $713 $290 $453 forward $714 $-1 #
-453 edge $-1 -1 -1 $-1 $715 -2.2894564301608402 $716 1.8886585650020964 $452 $717 forward @7 unknown T 507.07069377621121 -94.856490674103512 92.744657307077162 511.20128484568249 -94.22810995346012 92.744657308708994 #
-454 coedge $-1 -1 -1 $-1 $718 $710 $291 $455 forward $471 $-1 #
-455 edge $-1 -1 -1 $-1 $719 -18.473789249236368 $462 -4.117543862482572 $291 $720 forward @7 tangent T 508.94908287861352 -108.76368453599225 92.499999999999986 511.10823546942805 -94.570734113537128 92.499999999999986 #
-456 coedge $-1 -1 -1 $-1 $451 $450 $292 $457 reversed $176 $-1 #
-457 edge $-1 -1 -1 $-1 $719 5.4141493513285148 $463 6.4065987132529223 $292 $721 forward @7 unknown T 508.94908287861352 -94.570734113537142 92.499999999999986 509.930243635561 -94.421471576340025 92.499999999999986 #
-458 coedge $-1 -1 -1 $-1 $722 $293 $450 $709 forward $460 $723 #
-459 coedge $-1 -1 -1 $-1 $293 $724 $718 $725 forward $460 $726 #
-460 loop $-1 -1 -1 $-1 $-1 $722 $438 T 508.41168959947328 -133.544691786573 92.457329558183019 514.6725953764925 -94.227819461897724 96.042670441816952 periphery $688 F #
-461 pcurve $-1 -1 -1 $-1 1 $727 0 0 #
-462 vertex $-1 -1 -1 $-1 $294 $728 #
-463 vertex $-1 -1 -1 $-1 $709 $729 #
-464 intcurve-curve $-1 -1 -1 $-1 forward { bldcur summary 3 5 21.924768120785711 24.420949302679698 28.861121903166914 35.965398063946459 36.298921982914365 
	0.042670441816972556 OPEN 
	spline reversed { rbblnsur @11 blendsupsur plane 508.41808353843669 -113.2101882019073 92.499999999999986 0 -0 -1 0.98862551036851509 0.15039813911279948 0 reverse_v I I I I null_curve nullbs 527.54345330643264 -100.44094606823238 92.499999999999986 
	@11 blendsupsur cone 501.32383415609178 -94.314644442367211 92.499999999999986 0 0 1 -6.0159255645119796 39.545020414740605 0 0.29999999999999999 I I 0 1 40 forward I I I I null_curve nubs 3 open 17 
	-46.649739116135279 3 -15.119676121671972 3 -4.972163321055163 3 -4.0705437099231894 3 -3.3932798711499217 3 
	-2.0028465655760468 3 -1.2068562604189803 3 -0.65081916807171236 3 -0.5800015416182096 3 -0.50552987453440545 3 
	-0.35034972424667643 3 0 3 0.53558861358552612 3 4.6825808415534533 3 20.237094139549193 3 
	43.291682854750377 3 51.969238059805775 3 
	0.087499999999999994 -4.9154948501080309 
	0.087499999999999994 -4.6400903439816226 
	0.087499999999999994 -4.3962104876807624 
	0.087499999999999994 -4.0566286449411972 
	0.087499999999999994 -3.947338945879642 
	0.087499999999999994 -3.8342897501017084 
	0.087499999999999994 -3.6549292764962216 
	0.087499999999999994 -3.638992866891023 
	0.087499999999999994 -3.6223274752217005 
	0.087499999999999994 -3.6046253626034059 
	0.087499999999999994 -3.5913281798466876 
	0.087499999999999994 -3.5774394373301832 
	0.087499999999999994 -3.5627254123234509 
	0.087499999999999994 -3.5325172877239375 
	0.087499999999999994 -3.4994408243334543 
	0.087499999999999994 -3.4571005366222858 
	0.087499999999999994 -3.4328617195567372 
	0.087499999999999994 -3.4062471386106923 
	0.087499999999999994 -3.3685533500135585 
	0.087499999999999994 -3.3422224456353109 
	0.087499999999999994 -3.335275072425262 
	0.087499999999999994 -3.2402644637142028 
	0.087499999999999994 -3.228163785738897 
	0.087499999999999994 -3.2198566596809521 
	0.087499999999999994 -3.1809378800156138 
	0.087499999999999994 -3.1400109731466297 
	0.087499999999999994 -3.077197725603285 
	0.087499999999999994 -3.0601852118857273 
	0.087499999999999994 -3.0247354289166983 
	0.087499999999999994 -3.0112054611757459 
	0.087499999999999994 -2.996709522146404 
	0.087499999999999994 -2.9639820874054923 
	0.087499999999999994 -2.9446084157779522 
	0.087499999999999994 -2.9266639544317177 
	0.087499999999999994 -2.8992317959088756 
	0.087499999999999967 -2.8784393238929944 
	0.087499999999999967 -2.8596060976910831 
	0.087499999999999967 -2.7137829029744616 
	0.087499999999999967 -2.6525303753931375 
	0.087499999999999967 -2.5848149805601746 
	0.087499999999999967 -2.3308284883008255 
	0.087499999999999967 -2.1848459846688097 
	0.087499999999999967 -2.0361322986115034 
	0.087499999999999967 -1.8157118455450276 
	0.087499999999999994 -1.6258241936605387 
	0.087499999999999994 -1.426484874224091 
	0.087499999999999994 -1.3514552143886325 
	0.087499999999999994 -1.2752573586569831 
	0.087499999999999994 -1.1955278091053969 
	527.54345330643264 -100.44094606823238 92.499999999999986 
	43 1e-008 
	intcurve forward { exactcur full nubs 5 open 114 
	-37.641404535533539 5 -34.826188483800841 3 -32.010972432068144 3 -29.19575638033545 3 -26.380540328602756 3 
	-23.565324276870058 3 -22.157716251003713 3 -20.750108225137364 3 -19.342500199271015 3 -17.93489217340467 3 
	-16.527284147538321 3 -15.119676121671972 4 -13.851237021594871 3 -12.58279792151777 3 -11.314358821440669 3 
	-10.045919721363568 3 -9.4117001713250161 3 -8.7774806212864664 3 -8.1432610712479168 3 -7.5090415212093653 3 
	-6.8748219711708147 3 -6.2406024211322642 3 -5.6063828710937136 3 -4.972163321055163 4 -4.5213535154891762 3 
	-4.0705437099231894 4 -3.7319117905365555 3 -3.3932798711499217 4 -3.0456715447564529 3 -2.698063218362984 3 
	-2.3504548919695152 3 -2.1766507287727812 3 -2.0028465655760468 4 -1.8038489892867802 3 -1.6048514129975135 3 
	-1.4058538367082469 3 -1.3063550485636135 3 -1.2068562604189803 4 -1.1373516238755719 3 -1.0678469873321634 3 
	-0.99834235078875488 3 -0.92883771424534634 3 -0.8593330777019379 3 -0.78982844115852935 3 -0.75507612288682502 3 
	-0.7203238046151208 3 -0.68557148634341658 3 -0.65081916807171236 4 -0.63311476145833667 3 -0.61541035484496098 3 
	-0.59770594823158529 3 -0.58885374492489739 3 -0.5800015416182096 4 -0.57534706242547184 3 -0.57069258323273409 3 
	-0.56603810403999633 3 -0.56138362484725857 3 -0.55672914565452081 3 -0.55207466646178305 3 -0.54276570807630753 3 
	-0.53345674969083201 3 -0.52414779130535649 3 -0.50552987453440545 4 -0.48613235574843933 3 -0.4667348369624732 3 
	-0.42793979939054094 3 -0.38914476181860869 3 -0.35034972424667643 4 -0.30655600871584188 3 -0.26276229318500732 3 
	-0.17517486212333822 3 -0.087587431061669108 3 0 4 0.13389715339638153 3 0.26779430679276306 3 
	0.40169146018914459 3 0.53558861358552612 4 0.79477562783352163 3 1.0539626420815171 3 1.3131496563295126 3 
	1.5723366705775079 3 1.8315236848255032 3 2.0907106990734987 3 2.3498977133214942 3 2.6090847275694897 3 
	3.1274587560654803 3 3.6458327845614713 3 4.1642068130574623 3 4.6825808415534533 4 5.1686593821158198 3 
	5.6547379226781871 3 6.62689500380292 3 7.5990520849276537 3 8.5712091660523875 3 9.5433662471771221 3 
	10.515523328301855 3 11.487680409426588 3 12.459837490551323 3 13.431994571676057 3 14.40415165280079 3 
	16.348465815050258 3 18.292779977299723 3 20.237094139549193 4 21.678005934249267 3 23.118917728949341 3 
	26.00074131834949 3 28.882564907749639 3 31.764388497149785 3 34.64621208654993 3 37.528035675950079 3 
	40.409859265350228 3 43.291682854750377 4 45.456266997487894 3 47.620851140225412 5 
	493.10316233943666 -96.758011568617547 95.999999999999986 
	493.19334988250421 -97.316661526483983 95.999999999999986 
	493.28659539866925 -97.874884162336187 95.999999999999986 
	493.38289863371767 -98.432629035262579 95.999999999999986 
	493.58163299077415 -99.547065226752238 95.999999999999986 
	493.79267674076942 -100.65920163169993 95.999999999999986 
	493.90128938688724 -101.21464670605792 95.999999999999986 
	494.12473740917346 -102.32419595012811 95.999999999999986 
	494.3607469140951 -103.43087376081712 95.999999999999986 
	494.4819210669678 -103.98344738265502 95.999999999999986 
	494.73068301971108 -105.08696908576538 95.999999999999986 
	494.99246335987419 -106.18704348666196 95.999999999999986 
	495.12665593579896 -106.73616977526849 95.999999999999986 
	495.40176214868069 -107.83249928806326 95.999999999999986 
	495.69059629415852 -108.92476435259829 95.999999999999986 
	495.8385168602307 -109.46982614094752 95.999999999999986 
	496.06578010693875 -110.28572491383032 95.999999999999986 
	496.30134812431805 -111.09893344996 95.999999999999986 
	496.38080639768896 -111.36969574325791 95.999999999999986 
	496.54162210906736 -111.91058828559548 95.999999999999986 
	496.70629744865045 -112.45017880135038 95.999999999999986 
	496.78961535231264 -112.7196390661873 95.999999999999986 
	496.95824496461438 -113.25786927738855 95.999999999999986 
	497.13093531953831 -113.79467451831134 95.999999999999986 
	497.21831396874495 -114.06270981027252 95.999999999999986 
	497.39517800731085 -114.59802173498906 95.999999999999986 
	497.57634300769769 -115.13176341715018 95.999999999999986 
	497.66802262293214 -115.39822846287856 95.999999999999986 
	497.85362376957062 -115.93031804031742 95.999999999999986 
	498.0438139344908 -116.46066213824432 95.999999999999986 
	498.14008257425519 -116.72538169910588 95.999999999999986 
	498.33502446917265 -117.25388031517572 95.999999999999986 
	498.53490306961675 -117.78041794094997 95.999999999999986 
	498.63610842452965 -118.04317650345138 95.999999999999986 
	498.73861482102063 -118.3054025904713 95.999999999999986 
	498.9360405921135 -118.80286836187591 95.999999999999986 
	499.03082017338397 -119.03849533373015 95.999999999999986 
	499.12681760074418 -119.27389021795513 95.999999999999986 
	499.3212871308005 -119.74409113437926 95.999999999999986 
	499.5207971343516 -120.21286513534017 95.999999999999986 
	499.6218350502474 -120.44683308537213 95.999999999999986 
	499.82652885431014 -120.9138063483157 95.999999999999986 
	500.03658316356803 -121.37860624297825 95.999999999999986 
	500.14298160688128 -121.61040079424896 95.999999999999986 
	500.35859349167492 -122.07265555819501 95.999999999999986 
	500.58001021594214 -122.53199284238079 95.999999999999986 
	500.69221353287861 -122.76086986022418 95.999999999999986 
	500.8628377563183 -123.1029040340299 95.999999999999986 
	501.03708066682242 -123.44286935196854 95.999999999999986 
	501.0955714840336 -123.55595308929489 95.999999999999986 
	501.21338973125233 -123.78162781962821 95.999999999999986 
	501.33291837190916 -124.00628248247172 95.999999999999986 
	501.39311958369228 -124.11834615021949 95.999999999999986 
	501.51441604004071 -124.34192825219766 95.999999999999986 
	501.63754510016759 -124.56438206663557 95.999999999999986 
	501.69957891728552 -124.67531744389046 95.999999999999986 
	501.82460941473551 -124.89658522297546 95.999999999999986 
	501.95161914714879 -125.11660408664953 95.999999999999986 
	502.01563220145334 -125.22629054422688 95.999999999999986 
	502.14470390635745 -125.44499446058028 95.999999999999986 
	502.27593132781914 -125.6623095170707 95.999999999999986 
	502.34210010201087 -125.77060710844194 95.999999999999986 
	502.4755830814475 -125.98645460453062 95.999999999999986 
	502.61143515837858 -126.20074396668807 95.999999999999986 
	502.67997303533684 -126.30748341434045 95.999999999999986 
	502.81831539655593 -126.52011689541422 95.999999999999986 
	502.9592866171464 -126.73097900095124 95.999999999999986 
	503.03045336238739 -126.83594705720512 95.999999999999986 
	503.17420183296326 -127.04491158128393 95.999999999999986 
	503.32089865450473 -127.25182572492507 95.999999999999986 
	503.39501376699388 -127.35474337330241 95.999999999999986 
	503.46992841475867 -127.45709080210625 95.999999999999986 
	503.59952489929771 -127.63114912364264 95.999999999999986 
	503.65379444375941 -127.70316275241115 95.999999999999986 
	503.70849864143412 -127.77485409002288 95.999999999999986 
	503.81879929483523 -127.91755481599586 95.999999999999986 
	503.93093768273019 -128.058811361214 95.999999999999986 
	503.98747961946145 -128.12905850402441 95.999999999999986 
	504.04450943226755 -128.1989030613675 95.999999999999986 
	504.14526299178107 -128.32046559560069 95.999999999999986 
	504.18877253238344 -128.37237664606064 95.999999999999986 
	504.23257927437794 -128.42404222607985 95.999999999999986 
	504.32080083741403 -128.52685709498186 95.999999999999986 
	504.41027008767423 -128.62858515184746 95.999999999999986 
	504.4553245188626 -128.67916391247883 95.999999999999986 
	504.5007076826775 -128.72944296603879 95.999999999999986 
	504.59336396600094 -128.83069433717921 95.999999999999986 
	504.64068566136291 -128.88168288558472 95.999999999999986 
	504.68839954157232 -128.93234597128287 95.999999999999986 
	504.78462414484505 -129.03296754555529 95.999999999999986 
	504.88247687747332 -129.13206690319211 95.999999999999986 
	504.93181889356072 -129.18120774194549 95.999999999999986 
	505.03135619851162 -129.27861241298692 95.999999999999986 
	505.13265731483426 -129.37413256394095 95.999999999999986 
	505.18376315256239 -129.42138882246243 95.999999999999986 
	505.26113129489096 -129.49146415240085 95.999999999999986 
	505.33961351573885 -129.56023193137571 95.999999999999986 
	505.36590082135405 -129.58300401407931 95.999999999999986 
	505.41873469636914 -129.62823590891131 95.999999999999986 
	505.47210072381807 -129.67281843823946 95.999999999999986 
	505.49892018239575 -129.69494115235071 95.999999999999986 
	505.52587983155843 -129.71688852895082 95.999999999999986 
	505.58401661698213 -129.76357214126983 95.999999999999986 
	505.61526424414478 -129.78827205298401 95.999999999999986 
	505.6467261557259 -129.81273444555831 95.999999999999986 
	505.71007948172388 -129.8611465749631 95.999999999999986 
	505.77430000601311 -129.90845337004609 95.999999999999986 
	505.80662911840602 -129.93181039928263 95.999999999999986 
	505.87173230752694 -129.9778893488357 95.999999999999986 
	505.9377488420219 -130.02260291977376 95.999999999999986 
	505.97099130256936 -130.04459450617682 95.999999999999986 
	506.02121839994089 -130.07699457663324 95.999999999999986 
	506.07201540032503 -130.10844139256798 95.999999999999986 
	506.08901243402732 -130.1188137235774 95.999999999999986 
	506.1231390255623 -130.13932971081778 95.999999999999986 
	506.15753775414856 -130.15936848287592 95.999999999999986 
	506.17480692516267 -130.16926359443733 95.999999999999986 
	506.19214788516661 -130.17902889662014 95.999999999999986 
	506.22172804815108 -130.19538433180426 95.999999999999986 
	506.23395450395589 -130.20205812570941 95.999999999999986 
	506.24623943677989 -130.20867448102365 95.999999999999986 
	506.2709205525889 -130.22178232828941 95.999999999999986 
	506.29581328065996 -130.23462014908179 95.999999999999986 
	506.30830982600918 -130.24096647545423 95.999999999999986 
	506.33339809452684 -130.25350364631686 95.999999999999986 
	506.3586676651405 -130.26570878836574 95.999999999999986 
	506.3713455128991 -130.27172308178046 95.999999999999986 
	506.39678346594354 -130.28356436469141 95.999999999999986 
	506.42238035625837 -130.29500852087091 95.999999999999986 
	506.43521714104986 -130.30062567954874 95.999999999999986 
	506.46096568341704 -130.3116383968129 95.999999999999986 
	506.48686374153567 -130.32218188051678 95.999999999999986 
	506.49985004003599 -130.32732978796028 95.999999999999986 
	506.52589846082526 -130.33736369152908 95.999999999999986 
	506.5521046935151 -130.34683933056846 95.999999999999986 
	506.56524879718268 -130.35142892611179 95.999999999999986 
	506.58503010648923 -130.3580759227963 95.999999999999986 
	506.60491660844042 -130.36433611115294 95.999999999999986 
	506.61155754418314 -130.36637814910222 95.999999999999986 
	506.62486455257641 -130.37036895027811 95.999999999999986 
	506.63822386497753 -130.37416386631426 95.999999999999986 
	506.64491710427563 -130.3760100140276 95.999999999999986 
	506.65833184599342 -130.37959425362283 95.999999999999986 
	506.67180537100791 -130.382948790028 95.999999999999986 
	506.67855739286443 -130.38456522081987 95.999999999999986 
	506.69209311551265 -130.38766828572071 95.999999999999986 
	506.70569439258833 -130.39049016165472 95.999999999999986 
	506.71251196791724 -130.39182535373297 95.999999999999986 
	506.71934699736335 -130.39307815266628 95.999999999999986 
	506.72969106339457 -130.39482989961408 95.999999999999986 
	506.73319032259786 -130.39539775845071 95.999999999999986 
	506.73669644748924 -130.3959406233968 95.999999999999986 
	506.74372005772881 -130.3969727923274 95.999999999999986 
	506.75076243330193 -130.39788937659279 95.999999999999986 
	506.75428732004821 -130.39831664412156 95.999999999999986 
	506.76134291745007 -130.39910427346678 95.999999999999986 
	506.7684081009333 -130.3997450611906 95.999999999999986 
	506.77194255955436 -130.4000254380405 95.999999999999986 
	506.77724672355595 -130.40037998818084 95.999999999999986 
	506.78255410769248 -130.40062083112991 95.999999999999986 
	506.78432356365892 -130.40068765377472 95.999999999999986 
	506.78786306763715 -130.40079240479264 95.999999999999986 
	506.79140344171935 -130.40083404050787 95.999999999999986 
	506.79317376514092 -130.40083774018905 95.999999999999986 
	506.79494410296451 -130.40082265191862 95.999999999999986 
	506.79764487197997 -130.40076728396022 95.999999999999986 
	506.79857507382366 -130.4007423516108 95.999999999999986 
	506.79950491938467 -130.40071122288879 95.999999999999986 
	506.80136407038827 -130.40063575141352 95.999999999999986 
	506.80322222381625 -130.40053188248044 95.999999999999986 
	506.8041510721884 -130.40047235890665 95.999999999999986 
	506.80600821906711 -130.40033697056219 95.999999999999986 
	506.80786380748935 -130.40016642330707 95.999999999999986 
	506.80879109948256 -130.4000717480578 95.999999999999986 
	506.81064430650173 -130.39986227611286 95.999999999999986 
	506.81249397415297 -130.39961093226279 95.999999999999986 
	506.81341772671607 -130.39947437685765 95.999999999999986 
	506.81526269053307 -130.39917933789081 95.999999999999986 
	506.81710215384282 -130.39884171086683 95.999999999999986 
	506.81802040272788 -130.39866255614314 95.999999999999986 
	506.81985387605044 -130.39828481798301 95.999999999999986 
	506.82168132804702 -130.39787068176909 95.999999999999986 
	506.82259355561519 -130.39765513575924 95.999999999999986 
	506.82532585642889 -130.39698488933476 95.999999999999986 
	506.82804535561456 -130.39624845817545 95.999999999999986 
	506.8298529841212 -130.39573224901824 95.999999999999986 
	506.83345812270471 -130.39465499735576 95.999999999999986 
	506.8370435958584 -130.39349684870649 95.999999999999986 
	506.83883156613513 -130.39289973811307 95.999999999999986 
	506.84239799232483 -130.39167260604304 95.999999999999986 
	506.84594491277068 -130.39038507153742 95.999999999999986 
	506.84771337810866 -130.38972755042295 95.999999999999986 
	506.85300305782977 -130.38771703743657 95.999999999999986 
	506.85824256479685 -130.38560174976413 95.999999999999986 
	506.86171058221993 -130.3841529948802 95.999999999999986 
	506.86514946350053 -130.38267224633705 95.999999999999986 
	506.87210254202535 -130.37959626963834 95.999999999999986 
	506.87563399925261 -130.37798993617827 95.999999999999986 
	506.87915013751564 -130.37635014312582 95.999999999999986 
	506.88615344462454 -130.37300841833189 95.999999999999986 
	506.89310164784956 -130.3695503611288 95.999999999999986 
	506.89656268005092 -130.36779422372095 95.999999999999986 
	506.90690829368833 -130.36244910869519 95.999999999999986 
	506.91714579996193 -130.35688582013205 95.999999999999986 
	506.92392660448218 -130.35309052301443 95.999999999999986 
	506.9374045636531 -130.34534147723144 95.999999999999986 
	506.95072114315519 -130.33730077048412 95.999999999999986 
	506.95734056031858 -130.33321375018656 95.999999999999986 
	506.9705027627416 -130.32491673345348 95.999999999999986 
	506.98351176206165 -130.31639306784967 95.999999999999986 
	506.98997797361932 -130.31207938029308 95.999999999999986 
	506.99640536449897 -130.30771825321273 95.999999999999986 
	507.01000400997617 -130.29834206386161 95.999999999999986 
	507.01717315576786 -130.29330911132371 95.999999999999986 
	507.02430237765532 -130.28821866940382 95.999999999999986 
	507.03848399352268 -130.27792871840171 95.999999999999986 
	507.05251724263621 -130.2674309685766 95.999999999999986 
	507.0594980964766 -130.26213272305901 95.999999999999986 
	507.08033673807989 -130.24609647140548 95.999999999999986 
	507.10087250595325 -130.22965344670445 95.999999999999986 
	507.11443629377152 -130.21852638676569 95.999999999999986 
	507.14132165783758 -130.19596675149896 95.999999999999986 
	507.16773939007635 -130.17284038269926 95.999999999999986 
	507.18083553482654 -130.16114653943865 95.999999999999986 
	507.20680786694737 -130.13751694458546 95.999999999999986 
	507.23234760739996 -130.11344042513275 95.999999999999986 
	507.24501115560594 -130.10129963808205 95.999999999999986 
	507.25756928924312 -130.08906501116704 95.999999999999986 
	507.28905975732755 -130.05791108258768 95.999999999999986 
	507.30787821768411 -130.03885134674124 95.999999999999986 
	507.32648952546214 -130.01958317618636 95.999999999999986 
	507.36331673740148 -129.98065770649754 95.999999999999986 
	507.39938495452793 -129.94100306537453 95.999999999999986 
	507.41723725561684 -129.92100568790462 95.999999999999986 
	507.45259108287553 -129.88069196071214 95.999999999999986 
	507.48726483759066 -129.83977948651167 95.999999999999986 
	507.5044370609387 -129.8191833461764 95.999999999999986 
	507.53846081115552 -129.77772923304528 95.999999999999986 
	507.57185743548416 -129.73578594359847 95.999999999999986 
	507.58840253007645 -129.71470061892478 95.999999999999986 
	507.60479722883804 -129.69350985241385 95.999999999999986 
	507.65249270175229 -129.63101386552199 95.999999999999986 
	507.68340437733718 -129.58941796453806 95.999999999999986 
	507.71381183627523 -129.5474686671611 95.999999999999986 
	507.77367274187088 -129.46291591306823 95.999999999999986 
	507.83172101370968 -129.37714225214972 95.999999999999986 
	507.86031579575149 -129.3339719811417 95.999999999999986 
	507.91668735547552 -129.24709894882517 95.999999999999986 
	507.97149514826145 -129.15921923496731 95.999999999999986 
	507.99852614603424 -129.11504225286151 95.999999999999986 
	508.05187378732052 -129.02623779451696 95.999999999999986 
	508.10384896099481 -128.9365736299595 95.999999999999986 
	508.12950748296601 -128.89153692649003 95.999999999999986 
	508.18019115457668 -128.80107173214805 95.999999999999986 
	508.22965258722002 -128.70985421948123 95.999999999999986 
	508.25408886581948 -128.66406518910983 95.999999999999986 
	508.30239227617579 -128.57214034449242 95.999999999999986 
	508.3495929849189 -128.47954741170895 95.999999999999986 
	508.3729265592703 -128.43309028797847 95.999999999999986 
	508.41907600068498 -128.3398664198113 95.999999999999986 
	508.46421871092343 -128.24604565681861 95.999999999999986 
	508.48654555238005 -128.19899163497263 95.999999999999986 
	508.53072303218738 -128.10460695013947 95.999999999999986 
	508.5739713758897 -128.00968984660409 95.999999999999986 
	508.59536908004213 -127.96210340390712 95.999999999999986 
	508.65889845195761 -127.8189757266064 95.999999999999986 
	508.7204793711665 -127.67478888167425 95.999999999999986 
	508.76070532907329 -127.57823432019765 95.999999999999986 
	508.83956242878139 -127.38434661204042 95.999999999999986 
	508.91533411053354 -127.18906926270569 95.999999999999986 
	508.95247461638149 -127.09112501537905 95.999999999999986 
	509.02530786951627 -126.89471125869306 95.999999999999986 
	509.09532067338836 -126.69742280556582 95.999999999999986 
	509.12964070862904 -126.59860383957161 95.999999999999986 
	509.1969401161171 -126.40070626663788 95.999999999999986 
	509.26161646081596 -126.20247007277553 95.999999999999986 
	509.29331341968867 -126.10331247254211 95.999999999999986 
	509.32438223387794 -126.00416075699906 95.999999999999986 
	509.38339114402237 -125.81213225113838 95.999999999999986 
	509.41146198660994 -125.71906578918549 95.999999999999986 
	509.43906299160574 -125.62586719418303 95.999999999999986 
	509.4933529615746 -125.43921827315404 95.999999999999986 
	509.54586999155663 -125.25208828690255 95.999999999999986 
	509.57169805389071 -125.15840862469238 95.999999999999986 
	509.64792612463788 -124.87704041225737 95.999999999999986 
	509.72048413156159 -124.59472430110111 95.999999999999986 
	509.76731231157783 -124.40612759213802 95.999999999999986 
	509.85802951463353 -124.02821689792876 95.999999999999986 
	509.9431305247939 -123.64896269160954 95.999999999999986 
	509.98434245340792 -123.45902242341239 95.999999999999986 
	510.06420249944631 -123.07855171593839 95.999999999999986 
	510.13913696547229 -122.69696259485902 95.999999999999986 
	510.17542328257764 -122.50590388654007 95.999999999999986 
	510.24572264296467 -122.12328382771622 95.999999999999986 
	510.31163462415611 -121.73970428908056 95.999999999999986 
	510.34353354364919 -121.54768608501755 95.999999999999986 
	510.40528777306235 -121.16321289237491 95.999999999999986 
	510.46308249371504 -120.77790385588467 95.999999999999986 
	510.4910218929561 -120.58504979795075 95.999999999999986 
	510.54504190127085 -120.19896020287121 95.999999999999986 
	510.59544850423822 -119.81214230103569 95.999999999999986 
	510.61977449057997 -119.61855992983317 95.999999999999986 
	510.6667188474039 -119.23106537307929 95.999999999999986 
	510.71033429893606 -118.84294582863564 95.999999999999986 
	510.73133137481045 -118.64873846541535 95.999999999999986 
	510.77174352005346 -118.2600461553086 95.999999999999986 
	510.80906431682786 -117.87083509412946 95.999999999999986 
	510.8269700405632 -117.67610897691509 95.999999999999986 
	510.86130549721423 -117.28643437622054 95.999999999999986 
	510.89275111580184 -116.89635416502108 95.999999999999986 
	510.90776699879598 -116.70122243530685 95.999999999999986 
	510.95073703298772 -116.11558283530351 95.999999999999986 
	510.98759574826437 -115.52930490219617 95.999999999999986 
	511.00956004653438 -115.13825355985558 95.999999999999986 
	511.04846029534792 -114.35593348095267 95.999999999999986 
	511.07764663461847 -113.57356165092467 95.999999999999986 
	511.08989694551724 -113.18245851190179 95.999999999999986 
	511.10986630082505 -112.40061922014212 95.999999999999986 
	511.12106184772284 -111.61992624204626 95.999999999999986 
	511.12453830081449 -111.22996939077937 95.999999999999986 
	511.12596047499568 -110.84050758017423 95.999999999999986 
	511.12497106679064 -110.16346311172656 95.999999999999986 
	511.12345622606352 -109.87525328917854 95.999999999999986 
	511.12086818401406 -109.58702168844115 95.999999999999986 
	511.11358314288123 -109.01052605750607 95.999999999999986 
	511.10214923619657 -108.4339866048408 95.999999999999986 
	511.09541232611753 -108.14571118143854 95.999999999999986 
	511.07218911717132 -107.28088268067336 95.999999999999986 
	511.04005967346393 -106.41609020547708 95.999999999999986 
	511.01479828798148 -105.83961585056011 95.999999999999986 
	510.95678649102916 -104.68684447452308 95.999999999999986 
	510.88412981280965 -103.53456241906413 95.999999999999986 
	510.84422347777399 -102.95857735883662 95.999999999999986 
	510.75739320474042 -101.80698430108774 95.999999999999986 
	510.65676182710638 -100.65627708482567 95.999999999999986 
	510.60305434536338 -100.08117785109603 95.999999999999986 
	510.48895134156828 -98.931554653995249 95.999999999999986 
	510.36162896222004 -97.783220406612301 95.999999999999986 
	510.29470207655106 -97.209410114181637 95.999999999999986 
	510.15437797228458 -96.062575038900903 95.999999999999986 
	510.00120593351829 -94.917462975795019 95.999999999999986 
	509.92143109202692 -94.34537569154611 95.999999999999986 
	509.75553537336674 -93.202218738530632 95.999999999999986 
	509.57698392195067 -92.06126802899584 95.999999999999986 
	509.48455332925761 -91.49138698771138 95.999999999999986 
	509.29338709775169 -90.35290440789916 95.999999999999986 
	509.08959361554207 -89.217175771121788 95.999999999999986 
	508.98453575327159 -88.650048675708945 95.999999999999986 
	508.87630583244015 -88.083710828994001 95.999999999999986 
	508.68119644268268 -87.093467643716963 95.999999999999986 
	508.59567574654869 -86.669033793851824 95.999999999999986 
	508.50831297159971 -86.244939171663617 95.999999999999986 
	508.32987650186686 -85.397473510056614 95.999999999999986 
	508.14395254928218 -84.551546767985343 95.999999999999986 
	508.04910228598663 -84.128991069663357 95.999999999999986 
	507.95234429331333 -83.706866358196422 95.999999999999986 
	507.85365553633039 -83.285196739819213 95.999999999999986 
	0 
	null_surface 
	null_surface 
	nullbs 
	nullbs 
	-1 
	-1 
	I I 
	0 
	0 
	112 -34.826188483800841 -32.010972432068144 -29.19575638033545 -26.380540328602756 -23.565324276870058 -22.157716251003713 -20.750108225137364 -19.342500199271015 -17.93489217340467 -16.527284147538321 -15.119676121671972 -13.851237021594871 -12.58279792151777 -11.314358821440669 -10.045919721363568 -9.4117001713250161 -8.7774806212864664 -8.1432610712479168 -7.5090415212093653 -6.8748219711708147 -6.2406024211322642 -5.6063828710937136 -4.972163321055163 -4.5213535154891762 -4.0705437099231894 -3.7319117905365555 -3.3932798711499217 -3.0456715447564529 -2.698063218362984 -2.3504548919695152 -2.1766507287727812 -2.0028465655760468 -1.8038489892867802 -1.6048514129975135 -1.4058538367082469 -1.3063550485636135 -1.2068562604189803 -1.1373516238755719 -1.0678469873321634 -0.99834235078875488 -0.92883771424534634 -0.8593330777019379 -0.78982844115852935 -0.75507612288682502 -0.7203238046151208 -0.68557148634341658 -0.65081916807171236 -0.63311476145833667 -0.61541035484496098 -0.59770594823158529 -0.58885374492489739 -0.5800015416182096 -0.57534706242547184 -0.57069258323273409 -0.56603810403999633 -0.56138362484725857 -0.55672914565452081 -0.55207466646178305 -0.54276570807630753 -0.53345674969083201 -0.52414779130535649 -0.50552987453440545 -0.48613235574843933 -0.4667348369624732 -0.42793979939054094 -0.38914476181860869 -0.35034972424667643 -0.30655600871584188 -0.26276229318500732 -0.17517486212333822 -0.087587431061669108 0 0.13389715339638153 0.26779430679276306 0.40169146018914459 0.53558861358552612 0.79477562783352163 1.0539626420815171 1.3131496563295126 1.5723366705775079 1.8315236848255032 2.0907106990734987 2.3498977133214942 2.6090847275694897 3.1274587560654803 3.6458327845614713 4.1642068130574623 4.6825808415534533 5.1686593821158198 5.6547379226781871 6.62689500380292 7.5990520849276537 8.5712091660523875 9.5433662471771221 10.515523328301855 11.487680409426588 12.459837490551323 13.431994571676057 14.40415165280079 16.348465815050258 18.292779977299723 20.237094139549193 21.678005934249267 23.118917728949341 26.00074131834949 28.882564907749639 31.764388497149785 34.64621208654993 37.528035675950079 40.409859265350228 43.291682854750377 45.456266997487894 
	
	-1 
	none F F 1 F 0 } I I 
	intcurve forward { exactcur full nubs 5 open 146 
	-37.641404535533539 5 -34.826188483800841 3 -32.010972432068144 3 -29.19575638033545 3 -26.380540328602756 3 
	-23.565324276870058 3 -23.281246557048696 3 -22.157716251003713 3 -20.750108225137364 3 -19.342500199271015 3 
	-17.93489217340467 3 -16.527284147538321 3 -15.119676121671972 4 -14.55164081446847 3 -13.851237021594871 3 
	-12.58279792151777 3 -11.314358821440669 3 -10.045919721363568 3 -9.4117001713250161 3 -8.7774806212864664 3 
	-8.599967804713307 3 -8.1432610712479168 3 -7.5090415212093653 3 -6.8748219711708147 3 -6.2406024211322642 3 
	-5.6063828710937136 3 -4.972163321055163 4 -4.5213535154891762 3 -4.3291682854750375 3 -4.0705437099231894 4 
	-4.0338388653085957 3 -3.7319117905365555 3 -3.3932798711499217 4 -3.0456715447564529 3 -2.7119654907300514 3 
	-2.698063218362984 3 -2.3504548919695152 3 -2.1766507287727812 3 -2.0028465655760468 4 -1.8857946316184611 3 
	-1.8038489892867802 3 -1.6048514129975135 3 -1.4058538367082469 3 -1.369437844673717 3 -1.3063550485636135 3 
	-1.2068562604189803 4 -1.1373516238755719 3 -1.0678469873321634 3 -1.0467148528332519 3 -0.99834235078875488 3 
	-0.92883771424534634 3 -0.8593330777019379 3 -0.84501298293296134 3 -0.78982844115852935 3 -0.75507612288682502 3 
	-0.7203238046151208 3 -0.71894931424527975 3 -0.68557148634341658 3 -0.65081916807171236 4 -0.63311476145833667 3 
	-0.61541035484496098 3 -0.60858968256657264 3 -0.59770594823158529 3 -0.58885374492489739 3 -0.58099977464689578 3 
	-0.5800015416182096 4 -0.57534706242547184 3 -0.57069258323273409 3 -0.56720482068705746 3 -0.56603810403999633 3 
	-0.56138362484725857 3 -0.55672914565452081 3 -0.55340986672721904 3 -0.55207466646178305 3 -0.54276570807630753 3 
	-0.53345674969083201 3 -0.52581995880754229 3 -0.52414779130535649 3 -0.50552987453440545 4 -0.49823005088786543 3 
	-0.48613235574843933 3 -0.4667348369624732 3 -0.42793979939054094 3 -0.38914476181860869 3 -0.38787041920915827 3 
	-0.35034972424667643 4 -0.30655600871584188 3 -0.27751078753045111 3 -0.26276229318500732 3 -0.17517486212333822 3 
	-0.087587431061669108 3 0 4 0.13389715339638153 3 0.26779430679276306 3 0.40169146018914459 3 
	0.53558861358552612 4 0.79477562783352163 3 0.9157855988504896 3 1.0539626420815171 3 1.3131496563295126 3 
	1.5723366705775079 3 1.8315236848255032 3 1.8315711977009792 4 2.0907106990734987 3 2.3498977133214942 3 
	2.6090847275694897 3 3.1274587560654803 3 3.6458327845614713 3 3.6631423954019584 3 4.1642068130574623 3 
	4.6825808415534533 4 5.1686593821158198 3 5.6547379226781871 3 6.62689500380292 3 7.3262847908039168 3 
	7.5990520849276537 3 8.5712091660523875 3 9.5433662471771221 3 10.515523328301855 3 11.487680409426588 3 
	12.459837490551323 3 13.431994571676057 3 14.40415165280079 3 14.430560951583463 3 16.348465815050258 3 
	18.292779977299723 3 18.870733552070678 3 20.237094139549193 4 21.645841427375188 3 21.678005934249267 3 
	23.118917728949341 3 24.420949302679698 3 26.00074131834949 3 28.861121903166914 3 28.882564907749639 3 
	31.764388497149785 3 34.64621208654993 3 35.965398063946459 3 37.528035675950079 3 40.409859265350228 3 
	43.291682854750377 4 43.846704429811275 3 44.73473894990871 3 45.456266997487894 3 46.155594182064604 3 
	47.620851140225412 5 
	493.10316233943666 -96.758011568617547 92.499999999999986 
	493.19334988250421 -97.316661526483998 92.499999999999986 
	493.28659539866925 -97.874884162336187 92.499999999999986 
	493.38289863371767 -98.432629035262579 92.499999999999986 
	493.58163299077415 -99.547065226752238 92.499999999999986 
	493.79267674076942 -100.65920163169993 92.499999999999986 
	493.90128938688724 -101.21464670605792 92.499999999999986 
	494.12473740917346 -102.32419595012811 92.499999999999986 
	494.3607469140951 -103.43087376081712 92.499999999999986 
	494.4819210669678 -103.98344738265502 92.499999999999986 
	494.73068301971108 -105.08696908576538 92.499999999999986 
	494.99246335987419 -106.18704348666196 92.499999999999986 
	495.12665593579896 -106.73616977526849 92.499999999999986 
	495.40176214868069 -107.83249928806326 92.499999999999986 
	495.69059629415852 -108.92476435259829 92.499999999999986 
	495.8385168602307 -109.46982614094752 92.499999999999986 
	496.00531413903798 -110.06864577883591 92.499999999999986 
	496.1765849148718 -110.66601627783872 92.499999999999986 
	496.19232108716034 -110.72075833109542 92.499999999999986 
	496.27048126486295 -110.99194476213816 92.499999999999986 
	496.34957211408943 -111.26282718813097 92.499999999999986 
	496.41330087004189 -111.47884321579137 92.499999999999986 
	496.55823916229525 -111.96503726589968 92.499999999999986 
	496.70629744865045 -112.45017880135038 92.499999999999986 
	496.78961535231264 -112.7196390661873 92.499999999999986 
	496.95824496461438 -113.25786927738855 92.499999999999986 
	497.13093531953831 -113.79467451831134 92.499999999999986 
	497.21831396874495 -114.06270981027252 92.499999999999986 
	497.39517800731085 -114.59802173498906 92.499999999999986 
	497.57634300769769 -115.13176341715018 92.499999999999986 
	497.66802262293214 -115.39822846287856 92.499999999999986 
	497.85362376957062 -115.93031804031742 92.499999999999986 
	498.0438139344908 -116.46066213824432 92.499999999999986 
	498.14008257425519 -116.72538169910588 92.499999999999986 
	498.33502446917265 -117.25388031517572 92.499999999999986 
	498.53490306961675 -117.78041794094997 92.499999999999986 
	498.63610842452965 -118.04317650345138 92.499999999999986 
	498.73861482102063 -118.3054025904713 92.499999999999986 
	498.88436819907383 -118.67266627771278 92.499999999999986 
	498.92651580145287 -118.77822743921607 92.499999999999986 
	498.96890569302684 -118.88374888195528 92.499999999999986 
	499.06410826797025 -119.11928016591193 92.499999999999986 
	499.16053600766958 -119.35455783357467 92.499999999999986 
	499.21415810194264 -119.4843851307222 92.499999999999986 
	499.36595964450277 -119.84905485854568 92.499999999999986 
	499.5207971343516 -120.21286513534017 92.499999999999986 
	499.6218350502474 -120.44683308537213 92.499999999999986 
	499.82652885431014 -120.9138063483157 92.499999999999986 
	500.03658316356803 -121.37860624297825 92.499999999999986 
	500.14298160688128 -121.61040079424896 92.499999999999986 
	500.35859349167492 -122.07265555819501 92.499999999999986 
	500.58001021594214 -122.53199284238079 92.499999999999986 
	500.69221353287861 -122.76086986022415 92.499999999999986 
	500.8628377563183 -123.10290403402989 92.499999999999986 
	501.03708066682242 -123.44286935196853 92.499999999999986 
	501.0955714840336 -123.55595308929489 92.499999999999986 
	501.21338973125233 -123.78162781962821 92.499999999999986 
	501.33291837190916 -124.00628248247172 92.499999999999986 
	501.39311958369228 -124.11834615021949 92.499999999999986 
	501.47074275028132 -124.26142659354525 92.499999999999986 
	501.54911642441471 -124.40404496846259 92.499999999999986 
	501.56629162218428 -124.43521100918241 92.499999999999986 
	501.62778533850712 -124.54648090592093 92.499999999999986 
	501.68974679840898 -124.65746066540399 92.499999999999986 
	501.73461268440934 -124.73722400887323 92.499999999999986 
	501.84238390255405 -124.92737595481874 92.499999999999986 
	501.95161914714879 -125.11660408664953 92.499999999999986 
	502.01563220145334 -125.22629054422688 92.499999999999986 
	502.14470390635745 -125.44499446058028 92.499999999999986 
	502.27593132781914 -125.6623095170707 92.499999999999986 
	502.34210010201087 -125.77060710844194 92.499999999999986 
	502.4755830814475 -125.98645460453062 92.499999999999986 
	502.61143515837858 -126.20074396668807 92.499999999999986 
	502.67997303533684 -126.30748341434045 92.499999999999986 
	502.81831539655593 -126.52011689541422 92.499999999999986 
	502.9592866171464 -126.73097900095124 92.499999999999986 
	503.03045336238739 -126.83594705720512 92.499999999999986 
	503.17420183296326 -127.04491158128393 92.499999999999986 
	503.32089865450473 -127.25182572492507 92.499999999999986 
	503.39501376699388 -127.35474337330243 92.499999999999986 
	503.46992841475867 -127.45709080210625 92.499999999999986 
	503.59952489929771 -127.63114912364264 92.499999999999986 
	503.65379444375941 -127.70316275241116 92.499999999999986 
	503.70849864143412 -127.77485409002288 92.499999999999986 
	503.7871601652991 -127.87662190567532 92.499999999999986 
	503.86675634410835 -127.97765522421322 92.499999999999986 
	503.89063142991085 -128.00778597025135 92.499999999999986 
	503.94683617266361 -128.07830247958293 92.499999999999986 
	504.00351840897429 -128.14843143062882 92.499999999999986 
	504.03619635623568 -128.18853202984749 92.499999999999986 
	504.06903733014502 -128.22849678926949 92.499999999999986 
	504.10672914370178 -128.2739732210494 92.499999999999986 
	504.1114170698342 -128.27962249142996 92.499999999999986 
	504.1161084247077 -128.2852690049605 92.499999999999986 
	504.15942167763228 -128.33733708806074 92.499999999999986 
	504.20302810281851 -128.38916787036561 92.499999999999986 
	504.24214541258578 -128.43518329873689 92.499999999999986 
	504.32564969356218 -128.5323703267631 92.499999999999986 
	504.41027008767423 -128.62858515184743 92.499999999999986 
	504.4553245188626 -128.67916391247883 92.499999999999986 
	504.5007076826775 -128.72944296603879 92.499999999999986 
	504.59336396600094 -128.83069433717921 92.499999999999986 
	504.64068566136291 -128.88168288558472 92.499999999999986 
	504.68839954157232 -128.93234597128287 92.499999999999986 
	504.78269993799847 -129.03095541232182 92.499999999999986 
	504.87856399931661 -129.12810290766038 92.499999999999986 
	504.92590072273026 -129.17530975733433 92.499999999999986 
	504.97561823938054 -129.22406456115402 92.499999999999986 
	505.02577500670321 -129.27235213741022 92.499999999999986 
	505.02778168354882 -129.2742826047882 92.499999999999986 
	505.07998103461267 -129.32446236857572 92.499999999999986 
	505.13265731483426 -129.37413256394095 92.499999999999986 
	505.18376315256239 -129.42138882246243 92.499999999999986 
	505.26113129489096 -129.49146415240085 92.499999999999986 
	505.33961351573885 -129.56023193137571 92.499999999999986 
	505.36590082135399 -129.58300401407928 92.499999999999986 
	505.41873469636914 -129.62823590891131 92.499999999999986 
	505.47210072381807 -129.67281843823946 92.499999999999986 
	505.49892018239575 -129.69494115235071 92.499999999999986 
	505.52587983155843 -129.71688852895082 92.499999999999986 
	505.57123755583501 -129.75331060492852 92.499999999999986 
	505.58956561814654 -129.76789240543604 92.499999999999986 
	505.60796789844551 -129.782394624304 92.499999999999986 
	505.63937942916306 -129.80690782361779 92.499999999999986 
	505.67100599432194 -129.83116883584478 92.499999999999986 
	505.68406608874102 -129.84111523125995 92.499999999999986 
	505.72896698957197 -129.87505968877346 92.499999999999986 
	505.77430000601311 -129.90845337004609 92.499999999999986 
	505.80662911840602 -129.93181039928263 92.499999999999986 
	505.87173230752694 -129.9778893488357 92.499999999999986 
	505.9377488420219 -130.02260291977376 92.499999999999986 
	505.97099130256936 -130.04459450617685 92.499999999999986 
	506.01060364505531 -130.0701473004782 92.499999999999986 
	506.05057046272918 -130.09510717797059 92.499999999999986 
	506.05676145691308 -130.09895382233373 92.499999999999986 
	506.07370055755587 -130.10942408117143 92.499999999999986 
	506.09070456872053 -130.11978384519742 92.499999999999986 
	506.10151168625458 -130.12630647756257 92.499999999999986 
	506.12943389532683 -130.14299674926747 92.499999999999986 
	506.15753775414856 -130.15936848287592 92.499999999999986 
	506.17480692516267 -130.16926359443733 92.499999999999986 
	506.19214788516661 -130.17902889662014 92.499999999999986 
	506.22172804815108 -130.19538433180426 92.499999999999986 
	506.23395450395589 -130.20205812570941 92.499999999999986 
	506.24623943677989 -130.20867448102365 92.499999999999986 
	506.2709205525889 -130.22178232828941 92.499999999999986 
	506.29581328065996 -130.23462014908179 92.499999999999986 
	506.30830982600924 -130.24096647545426 92.499999999999986 
	506.32466786888642 -130.249140956622 92.499999999999986 
	506.34110298864437 -130.25717428252543 92.499999999999986 
	506.34493899415963 -130.25903944641695 92.499999999999986 
	506.35756917780162 -130.26514784811368 92.499999999999986 
	506.37024272002827 -130.27116840221024 92.499999999999986 
	506.37908332097561 -130.27531411845044 92.499999999999986 
	506.40067469504561 -130.28530410076974 92.499999999999986 
	506.42238035625837 -130.29500852087091 92.499999999999986 
	506.43521714104986 -130.30062567954874 92.499999999999986 
	506.46096568341704 -130.3116383968129 92.499999999999986 
	506.48686374153567 -130.32218188051678 92.499999999999986 
	506.49985004003599 -130.32732978796028 92.499999999999986 
	506.51555763871113 -130.33338038625485 92.499999999999986 
	506.53132262214314 -130.33922798417905 92.499999999999986 
	506.53401750186583 -130.34022095154671 92.499999999999986 
	506.54710575458353 -130.34501096045148 92.499999999999986 
	506.56023452513767 -130.34965585971963 92.499999999999986 
	506.57068485997962 -130.35324760980643 92.499999999999986 
	506.58776159421654 -130.35893578380697 92.499999999999986 
	506.60491660844042 -130.36433611115294 92.499999999999986 
	506.61155754418314 -130.36637814910222 92.499999999999986 
	506.62486455257641 -130.37036895027811 92.499999999999986 
	506.63822386497753 -130.37416386631426 92.499999999999986 
	506.64491710427563 -130.37601001402757 92.499999999999986 
	506.65188975863532 -130.37787301402903 92.499999999999986 
	506.65887829427794 -130.37967395590229 92.499999999999986 
	506.65914420502577 -130.37974238498524 92.499999999999986 
	506.66586801806187 -130.38147024922714 92.499999999999986 
	506.672606593902 -130.38314028069922 92.499999999999986 
	506.67909277042423 -130.38468784030252 92.499999999999986 
	506.6923620878473 -130.3877240897863 92.499999999999986 
	506.70569439258833 -130.39049016165472 92.499999999999986 
	506.71251196791724 -130.39182535373294 92.499999999999986 
	506.71934699736335 -130.39307815266625 92.499999999999986 
	506.72969106339457 -130.39482989961408 92.499999999999986 
	506.73319032259786 -130.39539775845071 92.499999999999986 
	506.73669644748924 -130.3959406233968 92.499999999999986 
	506.74372005772881 -130.3969727923274 92.499999999999986 
	506.75076243330193 -130.39788937659279 92.499999999999986 
	506.75428732004821 -130.39831664412159 92.499999999999986 
	506.7591742130881 -130.39886217700078 92.499999999999986 
	506.7640657048716 -130.39933726535332 92.499999999999986 
	506.76542640418495 -130.39946375670922 92.499999999999986 
	506.76895915286849 -130.39977692646636 92.499999999999986 
	506.77249380593202 -130.40004914788679 92.499999999999986 
	506.77466736403602 -130.40020005933678 92.499999999999986 
	506.77860984663374 -130.40044184512837 92.499999999999986 
	506.78255410769242 -130.40062083112991 92.499999999999986 
	506.78432356365892 -130.40068765377472 92.499999999999986 
	506.78766349869068 -130.40078649858364 92.499999999999986 
	506.79100420847379 -130.40082914474064 92.499999999999986 
	506.79257487074011 -130.40083583852208 92.499999999999986 
	506.79434519872677 -130.40082704208649 92.499999999999986 
	506.79611534784743 -130.40079783496472 92.499999999999986 
	506.79631495894813 -130.40079427860701 92.499999999999986 
	506.79651456703488 -130.40079045612964 92.499999999999986 
	506.79764487197997 -130.40076728396022 92.499999999999986 
	506.79857507382366 -130.4007423516108 92.499999999999986 
	506.79950491938467 -130.40071122288879 92.499999999999986 
	506.80136407038827 -130.40063575141352 92.499999999999986 
	506.80322222381625 -130.40053188248044 92.499999999999986 
	506.8041510721884 -130.40047235890665 92.499999999999986 
	506.8057754578827 -130.40035393914545 92.499999999999986 
	506.8073986512909 -130.40020862130817 92.499999999999986 
	506.80809368629394 -130.4001411799245 92.499999999999986 
	506.80902077379756 -130.40004388664221 92.499999999999986 
	506.80994712116012 -130.399936474204 92.499999999999986 
	506.81017927487824 -130.39990890567682 92.499999999999986 
	506.81133731653449 -130.39976810578463 92.499999999999986 
	506.81249397415297 -130.39961093226276 92.499999999999986 
	506.81341772671607 -130.39947437685765 92.499999999999986 
	506.81526269053307 -130.39917933789081 92.499999999999986 
	506.81710215384282 -130.39884171086683 92.499999999999986 
	506.81802040272788 -130.39866255614317 92.499999999999986 
	506.8195908977487 -130.39833899763136 92.499999999999986 
	506.82115697486756 -130.39798873353433 92.499999999999986 
	506.82180813099018 -130.39783852422889 92.499999999999986 
	506.82272016358627 -130.39762203199751 92.499999999999986 
	506.82363074171144 -130.39739772115507 92.499999999999986 
	506.82389183449669 -130.39733274440121 92.499999999999986 
	506.82597231445823 -130.39680983069215 92.499999999999986 
	506.82804535561456 -130.39624845817545 92.499999999999986 
	506.82985298412126 -130.39573224901824 92.499999999999986 
	506.83345812270471 -130.39465499735576 92.499999999999986 
	506.8370435958584 -130.39349684870649 92.499999999999986 
	506.83883156613513 -130.39289973811304 92.499999999999986 
	506.84207767388926 -130.39178282086425 92.499999999999986 
	506.84530762236739 -130.39061586401488 92.499999999999986 
	506.84675988737138 -130.39008054319598 92.499999999999986 
	506.84852591419872 -130.3894172969591 92.499999999999986 
	506.85028653821416 -130.38874185589856 92.499999999999986 
	506.85060262289318 -130.38862013906376 92.499999999999986 
	506.85443583606991 -130.38713859786816 92.499999999999986 
	506.85824256479685 -130.38560174976413 92.499999999999986 
	506.86171058221993 -130.3841529948802 92.499999999999986 
	506.86514946350053 -130.38267224633705 92.499999999999986 
	506.86988985596662 -130.38057514118913 92.499999999999986 
	506.87122268496057 -130.37997927168686 92.499999999999986 
	506.87255325107378 -130.37937836860252 92.499999999999986 
	506.87608303382831 -130.37776865954433 92.499999999999986 
	506.8795975439528 -130.3761255447379 92.499999999999986 
	506.88178372499016 -130.37508844069453 92.499999999999986 
	506.8874608452968 -130.37235773697358 92.499999999999986 
	506.89310164784956 -130.3695503611288 92.499999999999986 
	506.89656268005092 -130.36779422372092 92.499999999999986 
	506.90690829368833 -130.36244910869519 92.499999999999986 
	506.91714579996193 -130.35688582013205 92.499999999999986 
	506.92392660448218 -130.35309052301443 92.499999999999986 
	506.9374045636531 -130.34534147723144 92.499999999999986 
	506.95072114315519 -130.33730077048415 92.499999999999986 
	506.95734056031858 -130.33321375018653 92.499999999999986 
	506.96413783808811 -130.32892897127337 92.499999999999986 
	506.97089425754132 -130.32458374651327 92.499999999999986 
	506.97110909334003 -130.32444549261575 92.499999999999986 
	506.97764811947906 -130.32023475386029 92.499999999999986 
	506.98414884440797 -130.31596782580789 92.499999999999986 
	506.99040018583128 -130.31179282433018 92.499999999999986 
	506.99661519129393 -130.30757357882118 92.499999999999986 
	507.01000400997617 -130.29834206386161 92.499999999999986 
	507.01717315576786 -130.29330911132371 92.499999999999986 
	507.02430237765532 -130.28821866940382 92.499999999999986 
	507.03609600841008 -130.27966140175968 92.499999999999986 
	507.04778703140346 -130.27096042421104 92.499999999999986 
	507.0524330082788 -130.26746872791074 92.499999999999986 
	507.05941461143567 -130.26217173162038 92.499999999999986 
	507.06636151382531 -130.25682746090499 92.499999999999986 
	507.06869714159916 -130.2550223807562 92.499999999999986 
	507.08487670393924 -130.24246131292358 92.499999999999986 
	507.10087250595325 -130.22965344670445 92.499999999999986 
	507.11443629377152 -130.21852638676569 92.499999999999986 
	507.14132165783758 -130.19596675149899 92.499999999999986 
	507.16773939007635 -130.17284038269926 92.499999999999986 
	507.18083553482654 -130.16114653943865 92.499999999999986 
	507.20680786694737 -130.13751694458549 92.499999999999986 
	507.23234760739996 -130.11344042513275 92.499999999999986 
	507.24501115560594 -130.10129963808205 92.499999999999986 
	507.25756928924312 -130.08906501116704 92.499999999999986 
	507.28905975732755 -130.05791108258768 92.499999999999986 
	507.30787821768405 -130.03885134674127 92.499999999999986 
	507.32648952546214 -130.01958317618639 92.499999999999986 
	507.36331673740148 -129.98065770649754 92.499999999999986 
	507.39938495452793 -129.94100306537453 92.499999999999986 
	507.4172372556169 -129.92100568790462 92.499999999999986 
	507.45259108287559 -129.88069196071214 92.499999999999986 
	507.48726483759066 -129.83977948651167 92.499999999999986 
	507.5044370609387 -129.8191833461764 92.499999999999986 
	507.53846081115552 -129.77772923304528 92.499999999999986 
	507.57185743548416 -129.73578594359847 92.499999999999986 
	507.58840253007645 -129.71470061892478 92.499999999999986 
	507.60479722883804 -129.69350985241385 92.499999999999986 
	507.65249270175229 -129.63101386552199 92.499999999999986 
	507.68340437733718 -129.58941796453806 92.499999999999986 
	507.71381183627523 -129.5474686671611 92.499999999999986 
	507.7577163040757 -129.48545417485477 92.499999999999986 
	507.8006456903409 -129.42278291242189 92.499999999999986 
	507.81421299863513 -129.40277144477506 92.499999999999986 
	507.84307079392295 -129.35977610745923 92.499999999999986 
	507.87150663059191 -129.31650325288456 92.499999999999986 
	507.88654949270341 -129.29335759351193 92.499999999999986 
	507.9294817646317 -129.22658418334245 92.499999999999986 
	507.97149514826145 -129.15921923496731 92.499999999999986 
	507.99852614603424 -129.11504225286151 92.499999999999986 
	508.05187378732052 -129.02623779451696 92.499999999999986 
	508.10384896099481 -128.9365736299595 92.499999999999986 
	508.12950748296601 -128.89153692649003 92.499999999999986 
	508.18019115457668 -128.80107173214805 92.499999999999986 
	508.22965258722002 -128.70985421948123 92.499999999999986 
	508.25408886581948 -128.66406518910986 92.499999999999986 
	508.27824499836822 -128.61809434119829 92.499999999999986 
	508.30212535443349 -128.5719564100043 92.499999999999986 
	508.30212973125009 -128.57194795377256 92.499999999999986 
	508.30213410805743 -128.5719394975352 92.499999999999986 
	508.3260099356923 -128.52580993071567 92.499999999999986 
	508.3496058170781 -128.47952186282731 92.499999999999986 
	508.37293501914814 -128.4330731986372 92.499999999999986 
	508.41908013835359 -128.33985782043328 92.499999999999986 
	508.46421871092343 -128.24604565681861 92.499999999999986 
	508.48654555238005 -128.19899163497263 92.499999999999986 
	508.53072303218738 -128.10460695013947 92.499999999999986 
	508.5739713758897 -128.00968984660409 92.499999999999986 
	508.59536908004213 -127.96210340390711 92.499999999999986 
	508.65889845195761 -127.81897572660638 92.499999999999986 
	508.7204793711665 -127.67478888167423 92.499999999999986 
	508.76070532907329 -127.57823432019765 92.499999999999986 
	508.83956242878139 -127.38434661204042 92.499999999999986 
	508.91533411053354 -127.18906926270569 92.499999999999986 
	508.95247461638155 -127.09112501537905 92.499999999999986 
	508.99010727152933 -126.98963880058683 92.499999999999986 
	509.02698693773829 -126.88791906386786 92.499999999999986 
	509.02817784936968 -126.88463193940369 92.499999999999986 
	509.06381879065566 -126.78618462799824 92.499999999999986 
	509.09875648917244 -126.68752304762683 92.499999999999986 
	509.13188724771805 -126.5919955245007 92.499999999999986 
	509.1980199564407 -126.39739650266282 92.499999999999986 
	509.26161646081596 -126.20247007277553 92.499999999999986 
	509.29331341968867 -126.10331247254211 92.499999999999986 
	509.32438223387794 -126.00416075699906 92.499999999999986 
	509.38339114402237 -125.81213225113838 92.499999999999986 
	509.41146198660994 -125.71906578918549 92.499999999999986 
	509.43906299160574 -125.62586719418303 92.499999999999986 
	509.4933529615746 -125.43921827315405 92.499999999999986 
	509.54586999155663 -125.25208828690255 92.499999999999986 
	509.57169805389071 -125.15840862469238 92.499999999999986 
	509.64792612463788 -124.87704041225737 92.499999999999986 
	509.72048413156159 -124.59472430110111 92.499999999999986 
	509.76731231157783 -124.40612759213803 92.499999999999986 
	509.8453028233979 -124.0812338843198 92.499999999999986 
	509.91914239715686 -123.75534718433468 92.499999999999986 
	509.94933521423297 -123.61882796908331 92.499999999999986 
	509.99035784279101 -123.42884537063549 92.499999999999986 
	510.03010504639633 -123.23856947844953 92.499999999999986 
	510.04115808395727 -123.18515926262518 92.499999999999986 
	510.09115719702066 -122.94129018727429 92.499999999999986 
	510.13913696547229 -122.696962594859 92.499999999999986 
	510.17542328257764 -122.50590388654007 92.499999999999986 
	510.24572264296467 -122.12328382771622 92.499999999999986 
	510.31163462415611 -121.73970428908056 92.499999999999986 
	510.34353354364919 -121.54768608501755 92.499999999999986 
	510.40528777306235 -121.1632128923749 92.499999999999986 
	510.46308249371504 -120.77790385588467 92.499999999999986 
	510.4910218929561 -120.58504979795075 92.499999999999986 
	510.54504190127085 -120.19896020287121 92.499999999999986 
	510.59544850423822 -119.81214230103569 92.499999999999986 
	510.61977449057997 -119.61855992983317 92.499999999999986 
	510.6667188474039 -119.23106537307929 92.499999999999986 
	510.71033429893606 -118.84294582863564 92.499999999999986 
	510.73133137481045 -118.64873846541535 92.499999999999986 
	510.77174352005346 -118.2600461553086 92.499999999999986 
	510.80906431682786 -117.87083509412946 92.499999999999986 
	510.8269700405632 -117.67610897691506 92.499999999999986 
	510.86130549721423 -117.28643437622053 92.499999999999986 
	510.89275111580184 -116.89635416502105 92.499999999999986 
	510.90776699879592 -116.70122243530686 92.499999999999986 
	510.92247944678763 -116.50070613786886 92.499999999999986 
	510.93647546532844 -116.3001150086897 92.499999999999986 
	510.93684512018694 -116.29480988003169 92.499999999999986 
	510.96402311980927 -115.90423011443171 92.499999999999986 
	510.98848937120732 -115.51337008573118 92.499999999999986 
	511.01008797416398 -115.12762743278746 92.499999999999986 
	511.04865851196564 -114.35062006714857 92.499999999999986 
	511.07764663461847 -113.57356165092465 92.499999999999986 
	511.08989694551724 -113.18245851190179 92.499999999999986 
	511.10284960039166 -112.67533675672752 92.499999999999986 
	511.11211096968935 -112.16869727457491 92.499999999999986 
	511.11404120689281 -112.05263370259136 92.499999999999986 
	511.11989538974228 -111.66228357573047 92.499999999999986 
	511.12361914420626 -111.2723124632261 92.499999999999986 
	511.1252079179086 -110.99848482661623 92.499999999999986 
	511.12579155510196 -110.72491698864667 92.499999999999986 
	511.12498046758913 -110.16989600623236 92.499999999999986 
	511.12352331063238 -109.88812030419346 92.499999999999986 
	511.12103989296446 -109.60632365755079 92.499999999999986 
	511.11746801557001 -109.31807693622459 92.499999999999986 
	511.1128577636901 -109.02981890684134 92.499999999999986 
	511.11275433491659 -109.02338431075 92.499999999999986 
	511.10799380525117 -108.72869118279191 92.499999999999986 
	511.10214923619657 -108.4339866048408 92.499999999999986 
	511.09541232611753 -108.14571118143854 92.499999999999986 
	511.08067629873841 -107.59694393333709 92.499999999999986 
	511.0623542694309 -107.04819119055274 92.499999999999986 
	511.05285983255936 -106.78771376474768 92.499999999999986 
	511.03010292572509 -106.2112140819403 92.499999999999986 
	511.00353434694665 -105.6347800623229 92.499999999999986 
	510.98784071418078 -105.31880924343986 92.499999999999986 
	510.94060118366428 -104.43082757052549 92.499999999999986 
	510.88467023219289 -103.54313629881331 92.499999999999986 
	510.84511368632405 -102.97143471283501 92.499999999999986 
	510.80177688538964 -102.3956339807123 92.499999999999986 
	510.75498850064258 -101.82005397416603 92.499999999999986 
	510.75464016766631 -101.81577122434501 92.499999999999986 
	510.70745190370656 -101.23591177043187 92.499999999999986 
	510.65676182710638 -100.65627708482567 92.499999999999986 
	510.60305434536338 -100.08117785109603 92.499999999999986 
	510.48895134156828 -98.931554653995249 92.499999999999986 
	510.36162896222004 -97.783220406612301 92.499999999999986 
	510.29470207655106 -97.209410114181637 92.499999999999986 
	510.19242258473139 -96.373504484754264 92.499999999999986 
	510.0833174136078 -95.538514234257448 92.499999999999986 
	510.0483857660202 -95.276407493188913 92.499999999999986 
	509.97061462482895 -94.704036337041174 92.499999999999986 
	509.88965874173698 -94.132149469559408 92.499999999999986 
	509.84482754272625 -93.822198785111084 92.499999999999986 
	509.714668442473 -92.941077462837171 92.499999999999986 
	509.57698392195067 -92.061268028995826 92.499999999999986 
	509.48455332925761 -91.49138698771138 92.499999999999986 
	509.29338709775169 -90.35290440789916 92.499999999999986 
	509.08959361554207 -89.217175771121788 92.499999999999986 
	508.98453575327159 -88.650048675708931 92.499999999999986 
	508.87630583244015 -88.083710828994001 92.499999999999986 
	508.7434270009382 -87.409307831137482 92.499999999999986 
	508.72184778507165 -87.300418246600657 92.499999999999986 
	508.70014798527541 -87.191549865932473 92.499999999999986 
	508.64341448665732 -86.908548192566499 92.499999999999986 
	508.58586315605879 -86.625694990789981 92.499999999999986 
	508.55013640358464 -86.451689264557771 92.499999999999986 
	508.48481713652188 -86.136411446068493 92.499999999999986 
	508.41847138772187 -85.821333734515406 92.499999999999986 
	508.38852338257203 -85.680133054985163 92.499999999999986 
	508.32914047472377 -85.402158839295822 92.499999999999986 
	508.26895102565567 -85.124350393876483 92.499999999999986 
	508.23913059427412 -84.98765748085188 92.499999999999986 
	508.1462209718045 -84.564689468415267 92.499999999999986 
	508.05142260058449 -84.142128553368593 92.499999999999986 
	507.98638020620945 -83.856281065816702 92.499999999999986 
	507.92046023336502 -83.570634635336091 92.499999999999986 
	507.85365553633039 -83.285196739819213 92.499999999999986 
	0 
	null_surface 
	null_surface 
	nullbs 
	nullbs 
	-1 
	-1 
	I I 
	0 
	2 -0.5800015416182096 1.8315711977009792 
	135 -34.826188483800841 -32.010972432068144 -29.19575638033545 -26.380540328602756 -23.565324276870058 -23.281246557048696 -22.157716251003713 -20.750108225137364 -19.342500199271015 -17.93489217340467 -16.527284147538321 -15.119676121671972 -14.55164081446847 -13.851237021594871 -12.58279792151777 -11.314358821440669 -10.045919721363568 -9.4117001713250161 -8.7774806212864664 -8.599967804713307 -8.1432610712479168 -7.5090415212093653 -6.8748219711708147 -6.2406024211322642 -5.6063828710937136 -4.972163321055163 -4.5213535154891762 -4.3291682854750375 -4.0705437099231894 -4.0338388653085957 -3.7319117905365555 -3.3932798711499217 -3.0456715447564529 -2.7119654907300514 -2.698063218362984 -2.3504548919695152 -2.1766507287727812 -2.0028465655760468 -1.8857946316184611 -1.8038489892867802 -1.6048514129975135 -1.4058538367082469 -1.369437844673717 -1.3063550485636135 -1.2068562604189803 -1.1373516238755719 -1.0678469873321634 -1.0467148528332519 -0.99834235078875488 -0.92883771424534634 -0.8593330777019379 -0.84501298293296134 -0.78982844115852935 -0.75507612288682502 -0.7203238046151208 -0.71894931424527975 -0.68557148634341658 -0.65081916807171236 -0.63311476145833667 -0.61541035484496098 -0.60858968256657264 -0.59770594823158529 -0.58885374492489739 -0.58099977464689578 -0.57534706242547184 -0.57069258323273409 -0.56720482068705746 -0.56603810403999633 -0.56138362484725857 -0.55672914565452081 -0.55340986672721904 -0.55207466646178305 -0.54276570807630753 -0.53345674969083201 -0.52581995880754229 -0.52414779130535649 -0.50552987453440545 -0.49823005088786543 -0.48613235574843933 -0.4667348369624732 -0.42793979939054094 -0.38914476181860869 -0.38787041920915827 -0.35034972424667643 -0.30655600871584188 -0.27751078753045111 -0.26276229318500732 -0.17517486212333822 -0.087587431061669108 0 0.13389715339638153 0.26779430679276306 0.40169146018914459 0.53558861358552612 0.79477562783352163 0.9157855988504896 1.0539626420815171 1.3131496563295126 1.5723366705775079 1.8315236848255032 2.0907106990734987 2.3498977133214942 2.6090847275694897 3.1274587560654803 3.6458327845614713 3.6631423954019584 4.1642068130574623 4.6825808415534533 5.1686593821158198 5.6547379226781871 6.62689500380292 7.3262847908039168 7.5990520849276537 8.5712091660523875 9.5433662471771221 10.515523328301855 11.487680409426588 12.459837490551323 13.431994571676057 14.430560951583463 16.348465815050258 18.292779977299723 18.870733552070678 20.237094139549193 21.678005934249267 23.118917728949341 24.420949302679698 26.00074131834949 28.861121903166914 28.882564907749639 31.764388497149785 34.64621208654993 37.528035675950079 40.409859265350228 43.291682854750377 
	
	-1 
	none F F 1 F 0 } I I 
	intcurve forward { exactcur full nubs 5 open 204 
	-37.641404535533539 5 -34.826188483800841 3 -32.010972432068144 3 -29.19575638033545 3 -26.380540328602756 3 
	-23.565324276870058 3 -23.281246557048696 3 -22.157716251003713 3 -20.750108225137364 3 -19.342500199271015 3 
	-17.93489217340467 3 -16.527284147538321 3 -15.119676121671972 4 -14.55164081446847 3 -13.851237021594871 3 
	-12.58279792151777 3 -11.314358821440669 3 -10.680139271402119 3 -10.045919721363568 3 -9.4117001713250161 3 
	-8.7774806212864664 3 -8.599967804713307 3 -8.1432610712479168 3 -7.5090415212093653 3 -6.8748219711708147 3 
	-6.2406024211322642 3 -5.6063828710937136 3 -5.2892730960744387 3 -4.972163321055163 4 -4.5213535154891762 3 
	-4.3291682854750375 3 -4.0705437099231894 4 -4.0338388653085957 3 -3.7319117905365555 3 -3.3932798711499217 4 
	-3.0456715447564529 3 -2.8788185177432521 3 -2.7119654907300514 3 -2.698063218362984 3 -2.5242590551662496 3 
	-2.3504548919695152 3 -2.1766507287727812 3 -2.0028465655760468 4 -1.8857946316184611 3 -1.8038489892867802 3 
	-1.7043502011421467 3 -1.6048514129975135 3 -1.5053526248528803 3 -1.4058538367082469 3 -1.369437844673717 3 
	-1.3063550485636135 3 -1.2566056544912969 3 -1.2068562604189803 4 -1.1373516238755719 3 -1.0678469873321634 3 
	-1.0467148528332519 3 -0.99834235078875488 3 -0.96359003251705055 3 -0.92883771424534634 3 -0.89408539597364212 3 
	-0.8593330777019379 3 -0.84501298293296134 3 -0.81742071204574529 3 -0.78982844115852935 3 -0.77245228202267713 3 
	-0.75507612288682502 3 -0.73769996375097291 3 -0.7203238046151208 3 -0.71894931424527975 3 -0.70226040029434822 3 
	-0.68557148634341658 3 -0.67688340677549053 3 -0.66819532720756447 3 -0.65950724763963842 3 -0.65081916807171236 4 
	-0.64196696476502457 3 -0.63311476145833667 3 -0.62426255815164877 3 -0.61541035484496098 3 -0.60858968256657264 3 
	-0.60314781539907902 3 -0.59770594823158529 3 -0.5932798465782414 3 -0.58885374492489739 3 -0.58492675978589659 3 
	-0.58099977464689578 3 -0.5800015416182096 4 -0.57767430202184067 3 -0.57534706242547184 3 -0.57301982282910302 3 
	-0.57069258323273409 3 -0.56894870195989578 3 -0.56720482068705746 3 -0.56603810403999633 3 -0.56487448424181186 3 
	-0.5637108644436275 3 -0.56254724464544303 3 -0.56138362484725857 3 -0.5602200050490741 3 -0.55905638525088963 3 
	-0.55672914565452081 3 -0.55506950619086992 3 -0.55340986672721904 3 -0.55207466646178305 3 -0.54974742686541411 3 
	-0.54742018726904529 3 -0.54509294767267646 3 -0.54276570807630753 3 -0.53811122888356977 3 -0.53345674969083201 3 
	-0.52963835424918715 3 -0.52581995880754229 3 -0.52414779130535649 3 -0.51949331211261873 3 -0.51483883291988097 3 
	-0.51018435372714321 3 -0.50552987453440545 4 -0.49823005088786543 3 -0.4921812033181524 3 -0.48613235574843933 3 
	-0.47643359635545623 3 -0.4667348369624732 3 -0.45703607756949016 3 -0.44733731817650707 3 -0.43763855878352398 3 
	-0.42793979939054094 3 -0.40854228060457481 3 -0.38914476181860869 3 -0.38787041920915827 3 -0.36911007172791732 3 
	-0.35034972424667643 4 -0.32845286648125915 3 -0.30655600871584188 3 -0.27751078753045111 3 -0.26276229318500732 3 
	-0.21896857765417277 3 -0.17517486212333822 3 -0.13138114659250366 3 -0.087587431061669108 3 -0.043793715530834554 3 
	0 4 0.066948576698190765 3 0.13389715339638153 3 0.20084573009457229 3 0.26779430679276306 3 
	0.33474288349095382 3 0.40169146018914459 3 0.53558861358552612 4 0.66518212070952387 3 0.79477562783352163 3 
	0.9157855988504896 3 1.0539626420815171 3 1.1835561492055149 3 1.3131496563295126 3 1.5723366705775079 3 
	1.8315236848255032 3 1.8315711977009792 3 2.0907106990734987 3 2.3498977133214942 3 2.6090847275694897 3 
	2.8682717418174848 3 3.1274587560654803 3 3.3866457703134758 3 3.6458327845614713 3 3.6631423954019584 3 
	4.1642068130574623 3 4.6825808415534533 4 5.1686593821158198 3 5.6547379226781871 3 6.1408164632405535 3 
	6.62689500380292 3 7.3262847908039168 3 7.5990520849276537 3 8.5712091660523875 3 9.5433662471771221 3 
	10.515523328301855 3 11.487680409426588 3 12.459837490551323 3 13.431994571676057 3 14.40415165280079 3 
	14.430560951583463 3 15.38951338331686 3 16.348465815050258 3 18.292779977299723 3 18.870733552070678 3 
	20.237094139549193 4 21.645841427375188 3 21.678005934249267 3 23.118917728949341 3 24.420949302679698 3 
	26.00074131834949 3 28.861121903166914 3 28.882564907749639 3 31.764388497149785 3 34.64621208654993 3 
	35.965398063946459 3 37.528035675950079 3 40.409859265350228 3 43.291682854750377 4 43.846704429811275 3 
	44.73473894990871 3 45.456266997487894 3 46.155594182064604 3 47.620851140225412 5 
	489.64789887221048 -97.315823698327961 95.999999999999986 
	489.74052078558964 -97.889552910221738 95.999999999999986 
	489.83628696952451 -98.462866529639314 95.999999999999986 
	489.93520052190348 -99.03573139816757 95.999999999999986 
	490.13934316568566 -100.18050062948484 95.999999999999986 
	490.3561913850391 -101.32322968828467 95.999999999999986 
	490.46781053710561 -101.8940543775212 95.999999999999986 
	490.69749263983545 -103.03456791032504 95.999999999999986 
	490.9402091467461 -104.17270369180771 95.999999999999986 
	491.06486273689126 -104.74115062136863 95.999999999999986 
	491.32085369130908 -105.8767526559331 95.999999999999986 
	491.59044821793952 -107.00967594131286 95.999999999999986 
	491.72870543345374 -107.5754441109905 95.999999999999986 
	492.0122826811895 -108.7055482972789 95.999999999999986 
	492.31033781862038 -109.83269962623319 95.999999999999986 
	492.46307301536143 -110.39551492525953 95.999999999999986 
	492.63541737164411 -111.01426181049402 95.999999999999986 
	492.81253737761762 -111.63203379955027 95.999999999999986 
	492.82881224814855 -111.68864985961282 95.999999999999986 
	492.90965452008061 -111.96914220852665 95.999999999999986 
	492.99149174822162 -112.24943176891303 95.999999999999986 
	493.05745525864376 -112.47302380610441 95.999999999999986 
	493.20752828723812 -112.97644420446503 95.999999999999986 
	493.36095724376838 -113.47918673705436 95.999999999999986 
	493.44733879981993 -113.75855763874206 95.999999999999986 
	493.62225842767577 -114.31686829662388 95.999999999999986 
	493.8015843581972 -114.87430406608576 95.999999999999986 
	493.89237222226365 -115.15280007923508 95.999999999999986 
	494.07624883960159 -115.70934178409722 95.999999999999986 
	494.2648406701062 -116.26496890995044 95.999999999999986 
	494.36034375538452 -116.54255034418338 95.999999999999986 
	494.55382660991376 -117.09724159622415 95.999999999999986 
	494.75240205785241 -117.6509739038472 95.999999999999986 
	494.85299774907389 -117.92759639422098 95.999999999999986 
	495.05688194670245 -118.48034569373988 95.999999999999986 
	495.26632482492357 -119.03208577580061 95.999999999999986 
	495.37247921708081 -119.30769905027157 95.999999999999986 
	495.48011464443374 -119.58305080628541 95.999999999999986 
	495.63334142613445 -119.9691456850676 95.999999999999986 
	495.67767078554539 -120.08017150021315 95.999999999999986 
	495.72227646581052 -120.1912091654452 95.999999999999986 
	495.82250538376911 -120.43917642325394 95.999999999999986 
	495.92414041139813 -120.68716074221 95.999999999999986 
	495.98069521362021 -120.82408952162584 95.999999999999986 
	496.14090854048681 -121.20896887950498 95.999999999999986 
	496.30465038357499 -121.59370804948996 95.999999999999986 
	496.41164490988297 -121.84147626871683 95.999999999999986 
	496.62872759694972 -122.33672484160705 95.999999999999986 
	496.85220889346527 -122.83124736332977 95.999999999999986 
	496.96560208592018 -123.07828952732217 95.999999999999986 
	497.13826321100123 -123.44847376012142 95.999999999999986 
	497.31495075364171 -123.8180258688914 95.999999999999986 
	497.37430339837732 -123.94113613525721 95.999999999999986 
	497.49394283789894 -124.18720272293602 95.999999999999986 
	497.61549598995049 -124.43295008492174 95.999999999999986 
	497.67676234937045 -124.55574112552476 95.999999999999986 
	497.80029949275132 -124.80115299544437 95.999999999999986 
	497.92590061157955 -125.04621619809646 95.999999999999986 
	497.98923094951857 -125.168658571389 95.999999999999986 
	498.11698145209937 -125.41336154743618 95.999999999999986 
	498.24697903018779 -125.65769610543546 95.999999999999986 
	498.31255644814729 -125.77977006071345 95.999999999999986 
	498.39725280255249 -125.93589106389294 95.999999999999986 
	498.48296152277231 -126.09185740525361 95.999999999999986 
	498.5017535118717 -126.12595733318547 95.999999999999986 
	498.56906999894113 -126.24776342987118 95.999999999999986 
	498.63702249493298 -126.36947496517847 95.999999999999986 
	498.68629370824294 -126.4570713957927 95.999999999999986 
	498.80481564892921 -126.66619435318907 95.999999999999986 
	498.92537254550854 -126.87503953249521 95.999999999999986 
	498.99617307687254 -126.99636030084237 95.999999999999986 
	499.13925931605831 -127.23881780345837 95.999999999999986 
	499.28544713124325 -127.48091427464192 95.999999999999986 
	499.35934925656943 -127.60187401299174 95.999999999999986 
	499.50884343025194 -127.84362115196384 95.999999999999986 
	499.66188634733601 -128.0850356016845 95.999999999999986 
	499.73933724742744 -128.20566265398 95.999999999999986 
	499.89619332189011 -128.44676373821036 95.999999999999986 
	500.05718042287356 -128.68757685651798 95.999999999999986 
	500.1387624078759 -128.80791594992377 95.999999999999986 
	500.2628633136174 -128.98833144619448 95.999999999999986 
	500.3897261060431 -129.16862210481864 95.999999999999986 
	500.43233003007225 -129.22870594752908 95.999999999999986 
	500.51819095601888 -129.34884935845471 95.999999999999986 
	500.60540274518473 -129.46894824832799 95.999999999999986 
	500.64935753498861 -129.52898757034023 95.999999999999986 
	500.69367336164282 -129.58901787716263 95.999999999999986 
	500.80189618365011 -129.73436968062799 95.999999999999986 
	500.86618752728396 -129.81968601198574 95.999999999999986 
	500.93127219916602 -129.90498758242092 95.999999999999986 
	501.02529138341555 -130.02663231901855 95.999999999999986 
	501.12110167466051 -130.14824804132328 95.999999999999986 
	501.1499021605967 -130.18459533806669 95.999999999999986 
	501.21785276006977 -130.26984979177652 95.999999999999986 
	501.28674889803131 -130.35509224020907 95.999999999999986 
	501.32659536024045 -130.4039914069335 95.999999999999986 
	501.36677465188319 -130.45288776082035 95.999999999999986 
	501.41305077632654 -130.50872145035927 95.999999999999986 
	501.41880922204922 -130.51566077394892 95.999999999999986 
	501.42457474637047 -130.52260016319184 95.999999999999986 
	501.47783200214087 -130.58662225221286 95.999999999999986 
	501.53169768095682 -130.65064988873561 95.999999999999986 
	501.58022797938418 -130.70774178129085 95.999999999999986 
	501.68430263585793 -130.82887627217963 95.999999999999986 
	501.79085607337458 -130.95003739723032 95.999999999999986 
	501.84791435426621 -131.01409836393663 95.999999999999986 
	501.9057427848461 -131.07817108542218 95.999999999999986 
	502.02459374685554 -131.20804703590477 95.999999999999986 
	502.0856992641892 -131.27389367966515 95.999999999999986 
	502.14775397497618 -131.3397936735461 95.999999999999986 
	502.24108192702073 -131.43739943310828 95.999999999999986 
	502.33676400545357 -131.53511317785873 95.999999999999986 
	502.36805155042305 -131.56681556788826 95.999999999999986 
	502.43115454485815 -131.63024322908839 95.999999999999986 
	502.49535171095226 -131.69371797078003 95.999999999999986 
	502.52773343058595 -131.72546744150546 95.999999999999986 
	502.56313144211293 -131.75987597749398 95.999999999999986 
	502.59888824480106 -131.79430024296079 95.999999999999986 
	502.60164050545569 -131.79694797951691 95.999999999999986 
	502.63882996830262 -131.83269859735975 95.999999999999986 
	502.67641017066256 -131.86846642800811 95.999999999999986 
	502.71155583022966 -131.90160082806833 95.999999999999986 
	502.78257555084087 -131.96790338158056 95.999999999999986 
	502.85512250536669 -132.03427961911819 95.999999999999986 
	502.89179540881605 -132.06748770387998 95.999999999999986 
	502.96597968261085 -132.1339475786028 95.999999999999986 
	503.04193239435267 -132.20050408741827 95.999999999999986 
	503.08037375280651 -132.23380880741618 95.999999999999986 
	503.15823835599076 -132.30047662858055 95.999999999999986 
	503.23818821249267 -132.36727422962463 95.999999999999986 
	503.27871485522064 -132.40070873152229 95.999999999999986 
	503.31982800039617 -132.43418271794485 95.999999999999986 
	503.38968051262316 -132.49027401326759 95.999999999999986 
	503.41809038100132 -132.51287825638985 95.999999999999986 
	503.44680962667553 -132.53551294276465 95.999999999999986 
	503.49618148291529 -132.57404507859343 95.999999999999986 
	503.5465241035252 -132.61266475271381 95.999999999999986 
	503.56742429153081 -132.62858289982961 95.999999999999986 
	503.61408869551644 -132.66386206732278 95.999999999999986 
	503.66163928922322 -132.69921546496539 95.999999999999986 
	503.68799173408576 -132.71862486869222 95.999999999999986 
	503.74127458078402 -132.75748995538632 95.999999999999986 
	503.79576779248913 -132.79645047097961 95.999999999999986 
	503.82333061008347 -132.81595530389021 95.999999999999986 
	503.87911935718483 -132.85501599208854 95.999999999999986 
	503.93630536866266 -132.89418352768766 95.999999999999986 
	503.96526546369984 -132.91379520842179 95.999999999999986 
	504.02396017866113 -132.95307732632415 95.999999999999986 
	504.08429854675853 -132.99248411089405 95.999999999999986 
	504.11490231831681 -133.0122204589382 95.999999999999986 
	504.15733758692176 -133.03922810027672 95.999999999999986 
	504.20069470367338 -133.06630586301691 95.999999999999986 
	504.21237924942693 -133.07356603376735 95.999999999999986 
	504.2444944740775 -133.09341732016688 95.999999999999986 
	504.27714150799096 -133.11330911165584 95.999999999999986 
	504.29806300098682 -133.12593762066388 95.999999999999986 
	504.3359014230503 -133.14855725195176 95.999999999999986 
	504.37452387063354 -133.1712365853075 95.999999999999986 
	504.39171122496663 -133.18124827536852 95.999999999999986 
	504.42641470466032 -133.20129664239008 95.999999999999986 
	504.46180339727329 -133.22139696560291 95.999999999999986 
	504.47967596659998 -133.23146061188095 95.999999999999986 
	504.49773435064276 -133.24153827461447 95.999999999999986 
	504.54148775246392 -133.2657303633446 95.999999999999986 
	504.56742043321185 -133.2798878271399 95.999999999999986 
	504.59380327661432 -133.29410025633928 95.999999999999986 
	504.64751138349982 -133.32262986165776 95.999999999999986 
	504.70320791507964 -133.35135981524112 95.999999999999986 
	504.73157923236664 -133.36577259251936 95.999999999999986 
	504.76929867836532 -133.38462716986197 95.999999999999986 
	504.80802602790772 -133.40355720960784 95.999999999999986 
	504.81711126742226 -133.40797484570157 95.999999999999986 
	504.84718071661803 -133.42251790974441 95.999999999999986 
	504.87788089214121 -133.43710418792563 95.999999999999986 
	504.89956753996859 -133.44727622687839 95.999999999999986 
	504.93741512630413 -133.46479111828049 95.999999999999986 
	504.97632176200261 -133.48236589399127 95.999999999999986 
	504.99278043078175 -133.4897238957885 95.999999999999986 
	505.0261006857794 -133.50446084471693 95.999999999999986 
	505.06026642666188 -133.5192399869774 95.999999999999986 
	505.0775705871979 -133.52664018193974 95.999999999999986 
	505.1126438599282 -133.54146207043036 95.999999999999986 
	505.1486989322284 -133.55632765189088 95.999999999999986 
	505.16698490227424 -133.56377153947057 95.999999999999986 
	505.20410323048276 -133.57868195372566 95.999999999999986 
	505.24238373827893 -133.5936386863703 95.999999999999986 
	505.26183190570498 -133.60112889157847 95.999999999999986 
	505.2897568581696 -133.61172266044545 95.999999999999986 
	505.31838304810987 -133.62234123274206 95.999999999999986 
	505.32679800009208 -133.62544203090084 95.999999999999986 
	505.35161194306966 -133.63452382041805 95.999999999999986 
	505.3769834431543 -133.64362424164648 95.999999999999986 
	505.39394171799506 -133.64962356562063 95.999999999999986 
	505.42840027036766 -133.6616389330581 95.999999999999986 
	505.46401625380349 -133.67368812402515 95.999999999999986 
	505.48213198018277 -133.67972127029023 95.999999999999986 
	505.51219194787723 -133.68956779895026 95.999999999999986 
	505.54319251831112 -133.69943703440862 95.999999999999986 
	505.5553181518265 -133.70325396148047 95.999999999999986 
	505.57987693358916 -133.71089450322654 95.999999999999986 
	505.6050823136066 -133.71854816921001 95.999999999999986 
	505.61785454923995 -133.72237822023703 95.999999999999986 
	505.64375569806822 -133.73004457187409 95.999999999999986 
	505.67041035827401 -133.73772284427207 95.999999999999986 
	505.6839361117058 -133.74156481555247 95.999999999999986 
	505.71140703285261 -133.74925403671466 95.999999999999986 
	505.73976902519621 -133.75695268498063 95.999999999999986 
	505.75418586103666 -133.76080408240259 95.999999999999986 
	505.77001360131942 -133.76496197267747 95.999999999999986 
	505.78615357929669 -133.76912124405632 95.999999999999986 
	505.78733838444157 -133.76942614084348 95.999999999999986 
	505.80293124392244 -133.77343315226068 95.999999999999986 
	505.8188184082278 -133.77744130910685 95.999999999999986 
	505.83376377091355 -133.78114496984696 95.999999999999986 
	505.86422501445963 -133.78855205313266 95.999999999999986 
	505.89591412509441 -133.7959552702402 95.999999999999986 
	505.91208738825117 -133.79965506137475 95.999999999999986 
	505.9372184846809 -133.80527652267807 95.999999999999986 
	505.9632395092803 -133.8108877997629 95.999999999999986 
	505.9722567589269 -133.81280747226469 95.999999999999986 
	505.9905182092499 -133.81664351224288 95.999999999999986 
	506.00925500208507 -133.82047177694272 95.999999999999986 
	506.01874759629396 -133.82238367392574 95.999999999999986 
	506.03799302832681 -133.82620232302946 95.999999999999986 
	506.0577856859087 -133.83000906939935 95.999999999999986 
	506.06782550891666 -133.83190906324586 95.999999999999986 
	506.08820703319554 -133.83570135353455 95.999999999999986 
	506.10922630202936 -133.83947597845307 95.999999999999986 
	506.11990387494768 -133.84135830622631 95.999999999999986 
	506.13075893461502 -133.84323498359834 95.999999999999986 
	506.15305474339641 -133.84701073433934 95.999999999999986 
	506.16450824147631 -133.84891050241583 95.999999999999986 
	506.17617406473886 -133.85080344404366 95.999999999999986 
	506.19995553987991 -133.85457325173533 95.999999999999986 
	506.22469646010626 -133.85830506283298 95.999999999999986 
	506.2373217472462 -133.86016000501229 95.999999999999986 
	506.26311657017271 -133.86384454301381 95.999999999999986 
	506.29008385591237 -133.8674698608063 95.999999999999986 
	506.30388164262934 -133.86926557670634 95.999999999999986 
	506.33215483467313 -133.87281802339811 95.999999999999986 
	506.36190622272323 -133.87627924418928 95.999999999999986 
	506.37718228329754 -133.8779837200176 95.999999999999986 
	506.40500256604804 -133.88094803504271 95.999999999999986 
	506.4343416734157 -133.883800243698 95.999999999999986 
	506.44741912836776 -133.88501770860933 95.999999999999986 
	506.47153243383514 -133.88715822663653 95.999999999999986 
	506.49683040420513 -133.88919883606155 95.999999999999986 
	506.5083065449715 -133.89008268168232 95.999999999999986 
	506.53179486901092 -133.89180200419935 95.999999999999986 
	506.55644530075165 -133.89341212882755 95.999999999999986 
	506.56908358377899 -133.89418676775071 95.999999999999986 
	506.59261667057621 -133.89552943878977 95.999999999999986 
	506.61737332150068 -133.89674334264868 95.999999999999986 
	506.62874122525932 -133.8972592357338 95.999999999999986 
	506.65204518951418 -133.89822747342527 95.999999999999986 
	506.67658353179388 -133.89905232767001 95.999999999999986 
	506.68918584278833 -133.89942482639464 95.999999999999986 
	506.71365222780213 -133.90004313200538 95.999999999999986 
	506.7395326889341 -133.90047849844692 95.999999999999986 
	506.75203683990026 -133.90063819704392 95.999999999999986 
	506.77777664950247 -133.90085665143494 95.999999999999986 
	506.80511757185343 -133.90084464693888 95.999999999999986 
	506.81922283557861 -133.90077386860017 95.999999999999986 
	506.83750977399211 -133.90059283052557 95.999999999999986 
	506.85662066558308 -133.90027772196851 95.999999999999986 
	506.86052866438524 -133.90020815724412 95.999999999999986 
	506.86447213516618 -133.90013268930142 95.999999999999986 
	506.87773029699008 -133.89986088621569 95.999999999999986 
	506.88720402841244 -133.89963744496879 95.999999999999986 
	506.8968843418923 -133.89937803344458 95.999999999999986 
	506.91668259433868 -133.89878094766692 95.999999999999986 
	506.93740860708192 -133.89801246291697 95.999999999999986 
	506.94801665869466 -133.8975816533366 95.999999999999986 
	506.96975094857333 -133.89661833714965 95.999999999999986 
	506.99257849624752 -133.89543177879978 95.999999999999986 
	507.00427975429369 -133.89477773373528 95.999999999999986 
	507.0282860994252 -133.89333679930169 95.999999999999986 
	507.05354972350733 -133.89160503299837 95.999999999999986 
	507.06650817116048 -133.89066017638024 95.999999999999986 
	507.08976637306546 -133.88885701923715 95.999999999999986 
	507.11406630770693 -133.88676972119453 95.999999999999986 
	507.12466783666002 -133.8858205723709 95.999999999999986 
	507.14625428103477 -133.88380637697827 95.999999999999986 
	507.16858814497368 -133.88155036154984 95.999999999999986 
	507.17993710825675 -133.88035939804598 95.999999999999986 
	507.19916787481941 -133.8782630694856 95.999999999999986 
	507.21884107760724 -133.87598240976746 95.999999999999986 
	507.22679392296436 -133.87503824990353 95.999999999999986 
	507.24280127867019 -133.87309232996446 95.999999999999986 
	507.25902835346011 -133.87102685813505 95.999999999999986 
	507.26717955876205 -133.86996580934237 95.999999999999986 
	507.28356413257598 -133.86778511479619 95.999999999999986 
	507.30008059183916 -133.86548992551866 95.999999999999986 
	507.30836369007852 -133.86431437993002 95.999999999999986 
	507.32496195008082 -133.86190930996315 95.999999999999986 
	507.3415881530637 -133.85940112813827 95.999999999999986 
	507.34989919659785 -133.85812246880943 95.999999999999986 
	507.366498693697 -133.85551892877604 95.999999999999986 
	507.3830176770316 -133.85282938181314 95.999999999999986 
	507.39124820246326 -133.85146471478151 95.999999999999986 
	507.4076344807018 -133.84869910582995 95.999999999999986 
	507.42384105331865 -133.84586808128304 95.999999999999986 
	507.4318918647661 -133.84443799921752 95.999999999999986 
	507.44787520918402 -133.84155231315316 95.999999999999986 
	507.46359969266643 -133.83862250665663 95.999999999999986 
	507.47139163512941 -133.83714830550446 95.999999999999986 
	507.49454306167502 -133.8327027684947 95.999999999999986 
	507.51699015230821 -133.82820205191814 95.999999999999986 
	507.53161407780487 -133.82518919672236 95.999999999999986 
	507.55606423509221 -133.82002330071796 95.999999999999986 
	507.5794785285334 -133.81487112536718 95.999999999999986 
	507.58904538341653 -133.81273143116141 95.999999999999986 
	507.60782324078991 -133.8084661871971 95.999999999999986 
	507.62590236324621 -133.80423555658902 95.999999999999986 
	507.63477049665954 -133.80213047605068 95.999999999999986 
	507.65047189822411 -133.79835233161427 95.999999999999986 
	507.66564566694376 -133.79461385411804 95.999999999999986 
	507.67230832788943 -133.79295542712939 95.999999999999986 
	507.69031082045848 -133.78843000329783 95.999999999999986 
	507.70758504684756 -133.78397098857909 95.999999999999986 
	507.71828235231925 -133.78116552036516 95.999999999999986 
	507.73914813702442 -133.77561116609741 95.999999999999986 
	507.75901217184997 -133.77016997318617 95.999999999999986 
	507.76870775778264 -133.76747765939149 95.999999999999986
[truncated: 2,307,283 more chars]
