# Supplementary material for: Effects of multiple vein microjoints on the mechanical behaviour of dragonfly wings: numerical modelling
Source: R Soc Open Sci. 2016 Mar 23;3(3):150610. doi: 10.1098/rsos.150610 (PMC4821260; doi:10.1098/rsos.150610)
Supplement: Model S1: The FE model of vein joint combination Group 1. Model S2: The FE model of vein joint combination Group 2. Model S3: The FE model of vein joint combination Group3. Model S4: The FE model of vein joint combination Group 4. Model S5: The FE model of vein joint combination Group 5. [file rsos150610supp3.zip › rsos150610supp6.sat]

2000 0 16 0           
34 Abaqus, Inc. - Abaqus 6.14-2 - 230 12 ACIS 23.0 NT 24 Wed Jan 20 16:35:34 2016 
1 9.9999999999999995e-007 1e-010 
-0 body $16 -1 -1 $-1 $-1 $-1 $-1 F #
-1 body $17 -1 -1 $-1 $-1 $-1 $-1 F #
-2 body $18 -1 -1 $-1 $-1 $-1 $-1 F #
-3 body $19 -1 -1 $-1 $-1 $-1 $-1 F #
-4 body $20 -1 -1 $-1 $-1 $-1 $-1 F #
-5 body $21 -1 -1 $-1 $-1 $-1 $-1 F #
-6 body $22 -1 -1 $-1 $-1 $-1 $-1 F #
-7 body $23 -1 -1 $-1 $-1 $-1 $24 F #
-8 body $25 -1 -1 $-1 $-1 $-1 $26 F #
-9 body $27 -1 -1 $-1 $-1 $-1 $28 F #
-10 body $29 -1 -1 $-1 $-1 $-1 $30 F #
-11 body $31 -1 -1 $-1 $-1 $-1 $32 F #
-12 body $33 -1 -1 $-1 $-1 $-1 $34 F #
-13 body $35 -1 -1 $-1 $-1 $-1 $36 F #
-14 body $37 -1 -1 $-1 $-1 $-1 $38 F #
-15 body $39 -1 -1 $-1 $40 $-1 $41 T -1804.2065245718779 -172.52078467516515 -1.4210854715202004e-014 823.8346019230703 89.449974617495258 200 #
-16 string_attrib-name_attrib-gen-attrib $-1 -1 $-1 $-1 $0 2 1 1 1 1 1 1 1 1 1 1 1 1 1 0 1 1 1 @18 HKS_ATTRIB_BODY_ID @1 1 #
-17 string_attrib-name_attrib-gen-attrib $-1 -1 $-1 $-1 $1 2 1 1 1 1 1 1 1 1 1 1 1 1 1 0 1 1 1 @18 HKS_ATTRIB_BODY_ID @1 1 #
-18 string_attrib-name_attrib-gen-attrib $-1 -1 $-1 $-1 $2 2 1 1 1 1 1 1 1 1 1 1 1 1 1 0 1 1 1 @18 HKS_ATTRIB_BODY_ID @1 1 #
-19 string_attrib-name_attrib-gen-attrib $-1 -1 $-1 $-1 $3 2 1 1 1 1 1 1 1 1 1 1 1 1 1 0 1 1 1 @18 HKS_ATTRIB_BODY_ID @1 1 #
-20 string_attrib-name_attrib-gen-attrib $-1 -1 $-1 $-1 $4 2 1 1 1 1 1 1 1 1 1 1 1 1 1 0 1 1 1 @18 HKS_ATTRIB_BODY_ID @1 1 #
-21 string_attrib-name_attrib-gen-attrib $-1 -1 $-1 $-1 $5 2 1 1 1 1 1 1 1 1 1 1 1 1 1 0 1 1 1 @18 HKS_ATTRIB_BODY_ID @1 1 #
-22 string_attrib-name_attrib-gen-attrib $-1 -1 $-1 $-1 $6 2 1 1 1 1 1 1 1 1 1 1 1 1 1 0 1 1 1 @18 HKS_ATTRIB_BODY_ID @1 1 #
-23 string_attrib-name_attrib-gen-attrib $-1 -1 $-1 $-1 $7 2 1 1 1 1 1 1 1 1 1 1 1 1 1 0 1 1 1 @18 HKS_ATTRIB_BODY_ID @1 1 #
-24 transform $-1 -1 1 0 0 0 1 0 0 0 1 0 0 0 1 no_rotate no_reflect no_shear #
-25 string_attrib-name_attrib-gen-attrib $-1 -1 $-1 $-1 $8 2 1 1 1 1 1 1 1 1 1 1 1 1 1 0 1 1 1 @18 HKS_ATTRIB_BODY_ID @1 1 #
-26 transform $-1 -1 1 0 0 0 1 0 0 0 1 0 0 0 1 no_rotate no_reflect no_shear #
-27 string_attrib-name_attrib-gen-attrib $-1 -1 $-1 $-1 $9 2 1 1 1 1 1 1 1 1 1 1 1 1 1 0 1 1 1 @18 HKS_ATTRIB_BODY_ID @1 1 #
-28 transform $-1 -1 1 0 0 0 1 0 0 0 1 0 0 0 1 no_rotate no_reflect no_shear #
-29 string_attrib-name_attrib-gen-attrib $-1 -1 $-1 $-1 $10 2 1 1 1 1 1 1 1 1 1 1 1 1 1 0 1 1 1 @18 HKS_ATTRIB_BODY_ID @1 1 #
-30 transform $-1 -1 1 0 0 0 1 0 0 0 1 0 0 0 1 no_rotate no_reflect no_shear #
-31 string_attrib-name_attrib-gen-attrib $-1 -1 $-1 $-1 $11 2 1 1 1 1 1 1 1 1 1 1 1 1 1 0 1 1 1 @18 HKS_ATTRIB_BODY_ID @1 1 #
-32 transform $-1 -1 1 0 0 0 1 0 0 0 1 0 0 0 1 no_rotate no_reflect no_shear #
-33 string_attrib-name_attrib-gen-attrib $-1 -1 $-1 $-1 $12 2 1 1 1 1 1 1 1 1 1 1 1 1 1 0 1 1 1 @18 HKS_ATTRIB_BODY_ID @1 1 #
-34 transform $-1 -1 1 0 0 0 1 0 0 0 1 0 0 0 1 no_rotate no_reflect no_shear #
-35 string_attrib-name_attrib-gen-attrib $-1 -1 $-1 $-1 $13 2 1 1 1 1 1 1 1 1 1 1 1 1 1 0 1 1 1 @18 HKS_ATTRIB_BODY_ID @1 1 #
-36 transform $-1 -1 1 0 0 0 1 0 0 0 1 0 0 0 1 no_rotate no_reflect no_shear #
-37 string_attrib-name_attrib-gen-attrib $-1 -1 $-1 $-1 $14 2 1 1 1 1 1 1 1 1 1 1 1 1 1 0 1 1 1 @18 HKS_ATTRIB_BODY_ID @1 1 #
-38 transform $-1 -1 1 0 0 0 1 0 0 0 1 0 0 0 1 no_rotate no_reflect no_shear #
-39 string_attrib-name_attrib-gen-attrib $-1 -1 $42 $-1 $15 2 1 1 1 1 1 1 1 1 1 1 1 1 1 0 1 1 1 @18 HKS_ATTRIB_BODY_ID @1 1 #
-40 lump $43 -1 -1 $-1 $-1 $44 $15 T -1804.2065245718779 -172.52078467516515 -1.4210854715202004e-014 823.8346019230703 89.449974617495258 200 #
-41 transform $-1 -1 1 0 0 0 1 0 0 0 1 0 0 0 1 no_rotate no_reflect no_shear #
-42 string_attrib-name_attrib-gen-attrib $-1 -1 $-1 $39 $15 2 1 1 1 1 1 1 1 1 1 1 1 1 1 0 1 1 1 @18 HKS_ATTRIB_BODY_ID @1 1 #
-43 cell_ptr-ct-attrib $-1 -1 $-1 $-1 $40 1 1 1 1 1 1 1 1 1 1 1 1 0 1 0 1 1 1 $45 $-1 auto #
-44 shell $-1 -1 -1 $-1 $-1 $-1 $46 $-1 $40 T -1804.2065245718779 -172.52078467516515 -1.4210854715202004e-014 823.8346019230703 89.449974617495258 200 #
-45 cell3d-cell $-1 -1 $47 $40 $-1 1 $48 #
-46 face $49 -1 -1 $-1 $50 $51 $44 $-1 $52 forward single T -459.83467292067138 -88.199091655385871 96.63656856212738 -459.35089508110019 -86.10008102785622 103.42343143787264 F #
-47 cell3d-cell $-1 -1 $53 $40 $-1 1 $54 #
-48 cshell $-1 -1 $-1 $55 $45 #
-49 cface_ptr-ct-attrib $-1 -1 $-1 $-1 $46 1 1 1 1 1 1 1 1 1 1 1 1 0 1 0 1 1 1 $-1 $56 #
-50 face $57 -1 -1 $-1 $58 $59 $44 $-1 $60 forward single T -448.33643121554303 -85.512756376785191 96.654217217310617 -447.69458441025074 -83.487545767252655 103.40578278268939 F #
-51 loop $-1 -1 -1 $-1 $-1 $61 $46 T -459.83467292067138 -88.199091655385871 96.63656856212738 -459.35089508110019 -86.10008102785622 103.42343143787264 periphery $52 F #
-52 plane-surface $-1 -1 -1 $-1 -461.23837060228391 -80.009731056151239 107.53 -0.97445312719576926 -0.22459096798042841 -1.2246467991473532e-016 -0.22459096798042841 0.97445312719576926 0 forward_v I I I I #
-53 cell3d-cell $-1 -1 $62 $40 $-1 1 $63 #
-54 cshell $-1 -1 $-1 $64 $47 #
-55 cface $-1 -1 $65 $48 $66 0 #
-56 cface $-1 -1 $67 $68 $46 0 #
-57 cface_ptr-ct-attrib $-1 -1 $-1 $-1 $50 1 1 1 1 1 1 1 1 1 1 1 1 0 1 0 1 1 1 $-1 $69 #
-58 face $70 -1 -1 $-1 $71 $72 $44 $-1 $60 forward single T -463.48428028208815 -85.512838408386656 92.530000000000001 -447.69450237864936 -70.079733676626248 107.53 F #
-59 loop $-1 -1 -1 $-1 $-1 $73 $50 T -448.33643121554303 -85.512756376785191 96.654217217310617 -447.69458441025074 -83.487545767252655 103.40578278268939 periphery $60 F #
-60 cone-surface $-1 -1 -1 $-1 -458.99246092247961 -89.754262328108936 107.53 1.1933609031394275e-016 2.7504461005463733e-017 -1 4.4918193596085683 -19.489062543915384 0 0.59999999999999998 I I 0 1 20 forward I I I I #
-61 coedge $-1 -1 -1 $-1 $74 $75 $76 $77 reversed $51 $-1 #
-62 cell3d-cell $-1 -1 $78 $40 $-1 1 $79 #
-63 cshell $-1 -1 $-1 $80 $53 #
-64 cface $-1 -1 $81 $54 $82 0 #
-65 cface $-1 -1 $83 $48 $84 0 #
-66 face $85 -1 -1 $-1 $86 $87 $44 $-1 $88 reversed single T -1422.0393162097769 -92.465598514555523 93.65201945398978 -1410.0048610282815 -91.641514256059338 106.34798054601026 F #
-67 cface $-1 -1 $89 $68 $90 0 #
-68 cshell $-1 -1 $-1 $91 $92 #
-69 cface $-1 -1 $93 $68 $50 0 #
-70 cface_ptr-ct-attrib $-1 -1 $-1 $-1 $58 1 1 1 1 1 1 1 1 1 1 1 1 0 1 0 1 1 1 $-1 $94 #
-71 face $95 -1 -1 $-1 $96 $97 $44 $-1 $98 reversed single T -459.35089508110025 -88.199091655385871 92.530000000000001 -447.69474644242177 -85.512594344614129 92.710005775184726 F #
-72 loop $-1 -1 -1 $-1 $-1 $99 $58 T -463.48428028208815 -85.512838408386656 92.530000000000001 -447.69450237864936 -70.079733676626248 107.53 periphery $60 F #
-73 coedge $-1 -1 -1 $-1 $100 $101 $102 $103 reversed $59 $-1 #
-74 coedge $-1 -1 -1 $-1 $75 $61 $104 $105 reversed $51 $-1 #
-75 coedge $-1 -1 -1 $-1 $61 $74 $106 $107 forward $51 $-1 #
-76 coedge $-1 -1 -1 $-1 $108 $109 $61 $77 forward $110 $-1 #
-77 edge $-1 -1 -1 $-1 $111 2.4492935982972845e-016 $112 1.1311800749913719 $76 $113 forward @7 unknown T -459.83467292067138 -88.199091655385871 100.03 -459.35089508110019 -86.10008102785622 103.42343143787264 #
-78 cell3d-cell $-1 -1 $114 $40 $-1 1 $115 #
-79 cshell $-1 -1 $-1 $116 $62 #
-80 cface $-1 -1 $117 $63 $118 0 #
-81 cface $-1 -1 $119 $54 $120 0 #
-82 face $121 -1 -1 $-1 $122 $123 $44 $-1 $124 forward single T -1802.8552338485015 -7.2977837607906562 103.43693158649845 -1802.1905883153399 -4.3723355204791012 103.77999999999986 F #
-83 cface $-1 -1 $125 $48 $126 0 #
-84 face $127 -1 -1 $-1 $128 $129 $44 $-1 $130 forward single T -1423.8658509808913 -92.465598514555552 92.651112822586953 -1410.0048610282815 -86.618879130788443 100 F #
-85 cface_ptr-ct-attrib $-1 -1 $-1 $-1 $66 1 1 1 1 1 1 1 1 1 1 1 1 0 1 0 1 1 1 $-1 $55 #
-86 face $131 -1 -1 $-1 $132 $133 $44 $-1 $134 forward single T -988.24979252658181 13.921243053842932 90.797945613723968 -979.22146283876293 23.643991350872561 109.20205438627603 F #
-87 loop $-1 -1 -1 $-1 $-1 $135 $66 T -1422.0393162097769 -92.465598514555523 93.65201945398978 -1410.0048610282815 -91.641514256059338 106.34798054601026 periphery $88 T #
-88 plane-surface $-1 -1 -1 $-1 -1418.34624209804 -91.894405159313493 107.5 0.06831708655810198 0.99766365859652928 -2.3435651161371193e-016 0.99766365859652928 -0.068317086558102202 7.1185790402657629e-017 forward_v I I I I #
-89 cface $-1 -1 $136 $68 $137 0 #
-90 face $138 -1 -1 $-1 $139 $140 $44 $-1 $141 reversed single T -448.32625214786555 -89.257230451696742 92.499998354942321 -444.11608010805958 -88.286873006109033 92.7690260388203 F #
-91 cface $-1 -1 $142 $68 $143 0 #
-92 cell3d-cell $-1 -1 $144 $40 $-1 1 $68 #
-93 cface $-1 -1 $145 $68 $146 0 #
-94 cface $-1 -1 $147 $68 $58 0 #
-95 cface_ptr-ct-attrib $-1 -1 $-1 $-1 $71 1 1 1 1 1 1 1 1 1 1 1 1 0 1 0 1 1 1 $-1 $148 #
-96 face $149 -1 -1 $-1 $150 $151 $44 $-1 $98 reversed single T -459.35089508110025 -88.199091655385871 96.636568562127366 -447.69474644242177 -85.512594344614129 103.42343143787264 F #
-97 loop $-1 -1 -1 $-1 $-1 $152 $71 T -459.35089508110025 -88.199091655385871 92.530000000000001 -447.69474644242177 -85.512594344614129 92.710005775184726 periphery $98 T #
-98 plane-surface $-1 -1 -1 $-1 -459.35089508110025 -88.199091655385871 104.0925 -0.22459096798042841 0.97445312719576926 0 -1.1933609031394275e-016 -2.7504461005463733e-017 1 forward_v I I I I #
-99 coedge $-1 -1 -1 $-1 $153 $154 $155 $156 reversed $72 $-1 #
-100 coedge $-1 -1 -1 $-1 $101 $73 $157 $158 forward $59 $-1 #
-101 coedge $-1 -1 -1 $-1 $73 $100 $159 $160 reversed $59 $-1 #
-102 coedge $-1 -1 -1 $-1 $161 $108 $73 $103 forward $110 $-1 #
-103 edge $-1 -1 -1 $-1 $162 7.2734740413912169 $163 11.311014240527069 $102 $164 forward @7 unknown T -448.33643121554303 -85.512756376785191 100.02983796782895 -447.69458441025074 -83.487545767252655 103.40578278268939 #
-104 coedge $-1 -1 -1 $-1 $165 $166 $74 $105 forward $167 $-1 #
-105 edge $-1 -1 -1 $-1 $168 -1.1311800749913714 $111 2.4492935982972845e-016 $104 $169 forward @7 unknown T -459.83467292067138 -88.199091655385871 96.63656856212738 -459.35089508110019 -86.10008102785622 100.03 #
-106 coedge $-1 -1 -1 $-1 $170 $171 $75 $107 reversed $151 $-1 #
-107 edge $-1 -1 -1 $-1 $168 -9.1746814378726214 $112 -2.3878185621273786 $75 $172 forward @7 unknown T -459.35089508110025 -88.199091655385871 96.63656856212738 -459.35089508110025 -88.199091655385871 103.42343143787262 #
-108 coedge $-1 -1 -1 $-1 $102 $76 $171 $173 forward $110 $-1 #
-109 coedge $-1 -1 -1 $-1 $76 $174 $165 $175 reversed $110 $-1 #
-110 loop $-1 -1 -1 $-1 $-1 $76 $176 T -459.84608631824261 -88.277311248994167 100.02983796782895 -33.745743336734606 10.55493261761602 103.75026548796126 periphery $177 F #
-111 vertex $-1 -1 -1 $-1 $175 $178 #
-112 vertex $-1 -1 -1 $-1 $173 $179 #
-113 ellipse-curve $-1 -1 -1 $-1 -458.99245268855896 -89.754298053364408 100.03 0.97445312719576926 0.22459096798042841 1.2246467991473532e-016 -0.84222023211237029 3.6542170255081881 -9.1848509936143914e-016 0.99999512931933998 I I #
-114 cell3d-cell $-1 -1 $180 $40 $-1 1 $181 #
-115 cshell $-1 -1 $-1 $182 $78 #
-116 cface $-1 -1 $183 $79 $184 0 #
-117 cface $-1 -1 $185 $63 $186 0 #
-118 face $187 -1 -1 $-1 $188 $189 $44 $-1 $190 reversed single T -470.28493555472028 -97.073104325386467 93.52448253939852 -457.35366572570769 -96.14705077118812 106.53551746060158 F #
-119 cface $-1 -1 $191 $54 $192 0 #
-120 face $193 -1 -1 $-1 $192 $194 $44 $-1 $195 reversed single T -1478.4573933730665 -80.505194454414067 92.530000000000001 -1462.7155252512271 -62.378118742182252 92.530000000000001 F #
-121 cface_ptr-ct-attrib $-1 -1 $-1 $-1 $82 1 1 1 1 1 1 1 1 1 1 1 1 0 1 0 1 1 1 $-1 $64 #
-122 face $196 -1 -1 $-1 $197 $198 $44 $-1 $199 forward single T -1802.8552338485015 -83.494945796530587 103.43693187654081 -1467.4721717230675 -7.2977835833947005 103.47986963021361 F #
-123 loop $-1 -1 -1 $-1 $-1 $200 $82 T -1802.8552338485015 -7.2977837607906562 103.43693158649845 -1802.1905883153399 -4.3723355204791012 103.77999999999986 periphery $124 F #
-124 plane-surface $-1 -1 -1 $-1 -1802.522911061769 -5.8350595519369195 0 -0.9751493543055596 0.22154849761948295 0 -0.22154849761948295 -0.9751493543055596 0 forward_v I I I I #
-125 cface $-1 -1 $201 $48 $202 0 #
-126 face $203 -1 -1 $-1 $84 $204 $44 $-1 $130 forward single T -1423.8658509808913 -92.465598514555552 100 -1410.0048610282815 -86.618879130788457 107.34888717741305 F #
-127 cface_ptr-ct-attrib $-1 -1 $-1 $-1 $84 1 1 1 1 1 1 1 1 1 1 1 1 0 1 0 1 1 1 $-1 $65 #
-128 face $205 -1 -1 $-1 $206 $207 $44 $-1 $208 forward double in T -1468.8081091987804 -89.375096607511068 0 -1465.4848814714705 -74.747856107931511 200 F #
-129 loop $-1 -1 -1 $-1 $-1 $209 $84 T -1423.8658509808913 -92.465598514555552 92.651112822586953 -1410.0048610282815 -86.618879130788443 100 periphery $130 F #
-130 cone-surface $-1 -1 -1 $-1 -1199.0524632553895 -36.148879236805797 100 0.9744531271957656 0.22459096798044303 -3.7286003723336886e-030 -1.6844322598532939 7.3083984539681 -1.8369701984840589e-015 1 I I 0 1 7.4999999999998543 forward I I I I #
-131 cface_ptr-ct-attrib $-1 -1 $-1 $-1 $86 1 1 1 1 1 1 1 1 1 1 1 1 0 1 0 1 1 1 $-1 $210 #
-132 face $211 -1 -1 $-1 $212 $213 $44 $-1 $130 forward single T -1425.3871894416916 -86.710192807780857 100 -1412.0261798831391 -77.848801141557374 107.34888462657192 F #
-133 loop $-1 -1 -1 $-1 $-1 $214 $86 T -988.23743101854643 14.288853257433114 90.808976891034973 -979.34633025429264 21.187816140049144 109.191023108965 periphery $134 F #
-134 spline-surface $-1 -1 -1 $-1 reversed { rotsur 
	intcurve reversed { exactcur full nubs 3 open 3 
	0 3 7.543935954440153 1 15.170530213819609 3 
	-984.8685664988393 5.5193832636574598 100 
	-982.32828974770428 5.7113259062213046 100 
	-977.21990263555267 6.0973142915842118 100 
	-972.4228037732546 4.2969515203225654 100 
	-970.01118558132407 3.3918653972550459 100 
	0 
	null_surface 
	null_surface 
	nullbs 
	nullbs 
	-1 
	-1 
	I I 
	0 
	0 
	1 7.543935954440153 
	
	-1 
	none F F 1 F 0 } I I 
	-1411.5519277520893 -85.12554019122382 100 -0.97445312719575883 -0.22459096798047257 1.1154128362500882e-029 
	none F -15.170530213819609 F -0 F 0 F 6.2831853071795862 OPEN PERIODIC NON_SINGULAR NON_SINGULAR 
	0 
	0 
	1 -7.543935954440153 
	0 
	0 
	0 
	} F -7.9654508892635718 F -0 F 1.7262536128865873 F 4.5569316942930014 #
-135 coedge $-1 -1 -1 $-1 $215 $216 $217 $218 reversed $87 $-1 #
-136 cface $-1 -1 $219 $68 $220 0 #
-137 face $221 -1 -1 $-1 $220 $222 $44 $-1 $223 forward single T -445.78645279920175 -127.74112614880363 92.457329558183019 -439.20654816726665 -87.775131342371367 96.042670441816981 T 0 1 -0.48927645882869281 36.31902282911792 #
-138 cface_ptr-ct-attrib $-1 -1 $-1 $-1 $90 1 1 1 1 1 1 1 1 1 1 1 1 0 1 0 1 1 1 $-1 $67 #
-139 face $224 -1 -1 $-1 $225 $226 $44 $-1 $227 forward single T 410.74384584057231 -127.86240095475284 92.499044198194667 421.35297784607883 -88.559602722397926 107.50091982109552 F #
-140 loop $-1 -1 -1 $-1 $-1 $228 $90 T -448.32625214786555 -89.257230451696742 92.499998354942321 -444.11608010805958 -88.286873006109033 92.7690260388203 periphery $141 T #
-141 plane-surface $-1 -1 -1 $-1 -453.69477516860388 -90.494562190086882 92.820714360103537 0.2245909679804283 -0.97445312719576938 0 0 0 -1 forward_v I I I I #
-142 cface $-1 -1 $229 $68 $230 0 #
-143 face $231 -1 -1 $-1 $230 $232 $44 $-1 $233 forward single T -446.38637671463562 -102.84085889830907 107.45875932434664 -443.12085221161198 -88.545992682922304 107.54124067565333 F #
-144 cell3d-cell $-1 -1 $234 $40 $-1 1 $235 #
-145 cface $-1 -1 $236 $68 $237 0 #
-146 face $238 -1 -1 $-1 $239 $240 $44 $-1 $241 reversed single T -442.83506290829592 -87.549355431479214 96.279732276463662 -33.549006907056416 7.4940112128527181 96.563336087661696 F #
-147 cface $-1 -1 $242 $68 $243 0 #
-148 cface $-1 -1 $244 $68 $71 0 #
-149 cface_ptr-ct-attrib $-1 -1 $-1 $-1 $96 1 1 1 1 1 1 1 1 1 1 1 1 0 1 0 1 1 1 $-1 $229 #
-150 face $245 -1 -1 $-1 $246 $247 $44 $-1 $98 reversed single T -459.35089508110025 -88.199091655385871 107.34999422481528 -447.69474644242177 -85.512594344614129 107.53 F #
-151 loop $-1 -1 -1 $-1 $-1 $171 $96 T -459.35089508110025 -88.199091655385871 96.636568562127366 -447.69474644242177 -85.512594344614129 103.42343143787264 periphery $98 T #
-152 coedge $-1 -1 -1 $-1 $248 $249 $250 $251 reversed $97 $-1 #
-153 coedge $-1 -1 -1 $-1 $252 $99 $253 $254 reversed $72 $-1 #
-154 coedge $-1 -1 -1 $-1 $99 $255 $256 $257 forward $72 $-1 #
-155 coedge $-1 -1 -1 $-1 $258 $259 $99 $156 forward $260 $-1 #
-156 edge $-1 -1 -1 $-1 $261 22.68925708942265 $262 32.434358001326899 $155 $263 forward @7 unknown T -449.82103087107191 -85.512838408386656 100.02975593622752 -447.69450237864936 -79.979173096918359 107.35023828858776 #
-157 coedge $-1 -1 -1 $-1 $171 $170 $100 $158 reversed $151 $-1 #
-158 edge $-1 -1 -1 $-1 $162 4.1243792494816489 $264 10.875620750518351 $100 $265 forward @7 unknown T -447.69474644242177 -85.512594344614143 96.65437924948165 -447.69474644242177 -85.512594344614129 103.40562075051835 #
-159 coedge $-1 -1 -1 $-1 $166 $266 $101 $160 forward $167 $-1 #
-160 edge $-1 -1 -1 $-1 $163 11.311014240527069 $264 15.348554439662909 $159 $267 forward @7 unknown T -448.33643121554303 -85.512756376785191 96.654217217310617 -447.6945844102508 -83.487545767252655 100.03016203217105 #
-161 coedge $-1 -1 -1 $-1 $268 $102 $266 $269 reversed $110 $-1 #
-162 vertex $-1 -1 -1 $-1 $173 $270 #
-163 vertex $-1 -1 -1 $-1 $160 $271 #
-164 intcurve-curve $-1 -1 -1 $-1 forward { surfintcur full nubs 3 open 8 
	7.0692257768879339 3 7.7762213564608302 2 8.4832169360337257 2 9.1901662621570601 2 9.8971155882803963 2 
	10.604064914403732 2 11.311014240527069 2 12.017963566650405 3 
	-447.64168250203699 -85.703190986293748 103.49428909272088 
	-447.70302507651081 -85.480287591810409 103.39857576674645 
	-447.76422617442569 -85.267161570316972 103.27941208421625 
	-447.88091660148808 -84.873879735268389 103.00410977866984 
	-447.93637853832524 -84.693728143662426 102.84795351480432 
	-448.03677460668541 -84.375358867489922 102.5152382716293 
	-448.0851700894026 -84.226235299499805 102.32728111533235 
	-448.17206089213869 -83.963688610831596 101.91793427467734 
	-448.21053387245081 -83.850242232692352 101.69655476589607 
	-448.27300842340975 -83.668152646608661 101.23466722895523 
	-448.29704068700113 -83.599360166221942 100.99378733862139 
	-448.32867715999527 -83.509128329191455 100.50928076265436 
	-448.336269183372 -83.487707799423703 100.26564977537444 
	-448.336269183372 -83.487707799423703 99.79435022462556 
	-448.32867715999527 -83.509128329191455 99.550719237345646 
	-448.31285892349825 -83.554244247706734 99.30846594936213 
	0.00016203217104163772 
	cone -246.22652466897566 -41.415065323351662 100.03 0.97514935442035655 0.22154849711420269 8.1992174869626585e-026 -0.83080686417822935 3.6568100790761959 -9.1848509936047949e-016 1 I I 0 -1 3.7499999999998552 forward I I I I 
	cone -458.99246092247961 -89.754262328108936 107.53 1.1933609031394275e-016 2.7504461005463733e-017 -1 4.4918193596085683 -19.489062543915384 0 0.59999999999999998 I I -0 -1 20 forward I I I I 
	nullbs 
	nullbs 
	-1 
	-1 
	I I 
	0 
	0 
	0 
	
	-1 
	none F } I I #
-165 coedge $-1 -1 -1 $-1 $272 $104 $109 $175 forward $167 $-1 #
-166 coedge $-1 -1 -1 $-1 $104 $159 $170 $273 forward $167 $-1 #
-167 loop $-1 -1 -1 $-1 $-1 $104 $274 T -459.84608631824261 -93.416294246310002 96.279732276463662 -32.744426700676158 10.55493261761602 103.77813106044596 periphery $177 F #
-168 vertex $-1 -1 -1 $-1 $273 $275 #
-169 ellipse-curve $-1 -1 -1 $-1 -458.99245268855896 -89.754298053364408 100.03 0.97445312719576926 0.22459096798042841 1.2246467991473532e-016 -0.84222023211237029 3.6542170255081881 -9.1848509936143914e-016 0.99999512931933998 I I #
-170 coedge $-1 -1 -1 $-1 $157 $106 $166 $273 reversed $151 $-1 #
-171 coedge $-1 -1 -1 $-1 $106 $157 $108 $173 reversed $151 $-1 #
-172 straight-curve $-1 -1 -1 $-1 -459.35089508110025 -88.199091655385871 105.81125 -1.1933609031394275e-016 -2.7504461005463733e-017 1 I I #
-173 edge $-1 -1 -1 $-1 $112 0 $162 11.961746783990399 $108 $276 forward @7 unknown T -459.35089508110025 -88.199091655385871 103.40562075051835 -447.69474644242177 -85.512594344614129 103.42343143787264 #
-174 coedge $-1 -1 -1 $-1 $109 $277 $278 $279 forward $110 $-1 #
-175 edge $280 -1 -1 $-1 $111 0.1292625409890833 $281 0.14096679687511018 $165 $282 forward @7 unknown T -459.84608631824261 -86.102674088157642 100.03 -459.83467292067138 -86.100081027856248 100.03 #
-176 face $283 -1 -1 $-1 $284 $110 $44 $-1 $177 forward single T -459.84608631824261 -88.277311248994167 100.02983796782895 -33.745743336734606 10.55493261761602 103.75026548796126 F #
-177 cone-surface $-1 -1 -1 $-1 -246.22652466897566 -41.415065323351662 100.03 0.97514935442035655 0.22154849711420269 8.1992174869626585e-026 -0.83080686417822935 3.6568100790761959 -9.1848509936047949e-016 1 I I 0 -1 3.7499999999998552 forward I I I I #
-178 point $-1 -1 -1 $-1 -459.83467292067138 -86.100081027856248 100.03 #
-179 point $-1 -1 -1 $-1 -459.35089508110025 -88.199091655385871 103.42343143787262 #
-180 cell3d-cell $-1 -1 $285 $40 $-1 1 $286 #
-181 cshell $-1 -1 $-1 $287 $114 #
-182 cface $-1 -1 $288 $115 $289 0 #
-183 cface $-1 -1 $290 $79 $291 0 #
-184 face $292 -1 -1 $-1 $293 $294 $44 $-1 $295 reversed single T 483.02373289597887 -102.14422434697266 93.343694282093892 496.59955760735471 -100.17675273111317 106.59630571790601 F #
-185 cface $-1 -1 $296 $63 $297 0 #
-186 face $298 -1 -1 $-1 $299 $300 $44 $-1 $301 reversed single T -459.84608631824261 -93.416294246310002 96.280000000000143 -458.18447258988613 -86.102674088157613 103.74999999999999 F #
-187 cface_ptr-ct-attrib $-1 -1 $-1 $-1 $118 1 1 1 1 1 1 1 1 1 1 1 1 0 1 0 1 1 1 $-1 $80 #
-188 face $302 -1 -1 $-1 $297 $303 $44 $-1 $304 reversed single T -473.38256849350535 -89.691924329455986 93.270233777135672 -460.6768931824202 -82.445864009080893 106.78976622286433 F #
-189 loop $-1 -1 -1 $-1 $-1 $305 $118 T -470.28493555472028 -97.073104325386467 93.52448253939852 -457.35366572570769 -96.14705077118812 106.53551746060158 periphery $190 T #
-190 plane-surface $-1 -1 -1 $-1 -465.69322340905808 -96.475879371058781 107.53 0.071430573421457477 0.99744557404435941 -2.3435651162010845e-016 0.99744557404435863 -0.071430573421457977 7.1185790490295675e-017 forward_v I I I I #
-191 cface $-1 -1 $306 $54 $307 0 #
-192 face $308 -1 -1 $-1 $309 $310 $44 $-1 $311 forward single T -1478.4573933730665 -80.505194454414067 107.53 -1462.7155252512271 -62.378118742182252 107.53 F #
-193 cface_ptr-ct-attrib $-1 -1 $-1 $-1 $120 1 1 1 1 1 1 1 1 1 1 1 1 0 1 0 1 1 1 $-1 $81 #
-194 loop $-1 -1 -1 $-1 $-1 $312 $120 T -1478.4573933730665 -80.505194454414067 92.530000000000001 -1462.7155252512271 -62.378118742182252 92.530000000000001 periphery $195 T #
-195 plane-surface $-1 -1 -1 $-1 -1469.6067834133844 -72.267307102965191 92.530000000000001 0 0 1 -0.97514935430555971 0.22154849761948286 0 forward_v I I I I #
-196 cface_ptr-ct-attrib $-1 -1 $-1 $-1 $122 1 1 1 1 1 1 1 1 1 1 1 1 0 1 0 1 1 1 $-1 $313 #
-197 face $314 -1 -1 $-1 $315 $316 $44 $-1 $317 forward single T -1802.1905883556431 -80.569497733613844 103.43693158649845 -1466.807526230207 -4.3723355204791261 103.45368215752778 F #
-198 loop $-1 -1 -1 $-1 $-1 $318 $122 T -1802.8552338485015 -83.494945796530587 103.43693187654081 -1467.4721717230675 -7.2977835833947005 103.47986963021361 periphery $199 F #
-199 plane-surface $-1 -1 -1 $-1 -1628.6127543617827 -46.884703651015194 0 -0.22154849761969544 -0.97514935430551131 0 0.97514935430551131 -0.22154849761969544 0 forward_v I I I I #
-200 coedge $-1 -1 -1 $-1 $319 $320 $321 $322 forward $123 $-1 #
-201 cface $-1 -1 $323 $48 $324 0 #
-202 face $325 -1 -1 $-1 $326 $327 $44 $-1 $328 reversed single T -1412.5315094180617 -88.811399287571263 96.250000000000142 -1410.8470771582083 -81.503000833603309 103.74999999999986 F #
-203 cface_ptr-ct-attrib $-1 -1 $-1 $-1 $126 1 1 1 1 1 1 1 1 1 1 1 1 0 1 0 1 1 1 $-1 $83 #
-204 loop $-1 -1 -1 $-1 $-1 $329 $126 T -1423.8658509808913 -92.465598514555552 100 -1410.0048610282815 -86.618879130788457 107.34888717741305 periphery $130 F #
-205 cface_ptr-ct-attrib $-1 -1 $-1 $-1 $128 1 1 1 1 1 1 1 1 1 1 1 1 0 1 0 1 1 1 $330 $331 #
-206 face $332 -1 -1 $-1 $333 $334 $44 $-1 $317 forward single T -1466.8075260092305 -83.917641523730524 107.37228162873228 -1452.070616297922 -80.569497783772135 200 F #
-207 loop $-1 -1 -1 $-1 $335 $336 $128 T -1467.9773023327073 -85.718286528865207 96.280000000000143 -1466.3156883795739 -78.404666371573768 103.75 hole $208 F #
-208 plane-surface $-1 -1 -1 $-1 -1465.4848815287512 -74.747856360052793 100.03 -0.97514935430556304 0.22154849761946818 0 0 -0 1 forward_v I I I I #
-209 coedge $-1 -1 -1 $-1 $337 $338 $339 $340 reversed $129 $-1 #
-210 cface $-1 -1 $341 $342 $86 0 #
-211 cface_ptr-ct-attrib $-1 -1 $-1 $-1 $132 1 1 1 1 1 1 1 1 1 1 1 1 0 1 0 1 1 1 $-1 $343 #
-212 face $344 -1 -1 $-1 $345 $346 $44 $-1 $130 forward single T -1411.3524069791979 -92.465598514555552 92.651530641651647 -984.86856649883646 11.366102647411211 107.34846935834832 F #
-213 loop $-1 -1 -1 $-1 $-1 $347 $132 T -1425.3871894416916 -86.710192807780857 100 -1412.0261798831391 -77.848801141557374 107.34888462657192 periphery $130 F #
-214 coedge $-1 -1 -1 $-1 $348 $349 $350 $351 reversed $133 $352 #
-215 coedge $-1 -1 -1 $-1 $216 $135 $337 $353 forward $87 $-1 #
-216 coedge $-1 -1 -1 $-1 $135 $215 $354 $355 forward $87 $-1 #
-217 coedge $-1 -1 -1 $-1 $356 $357 $358 $218 forward $359 $360 #
-218 edge $-1 -1 -1 $-1 $361 -12.745961092010461 $362 -0.050000000010085088 $358 $363 forward @7 unknown T -1422.0393162097769 -91.641514256079347 93.652019453989794 -1422.0393162097569 -91.641514256059338 106.34798054601018 #
-219 cface $-1 -1 $364 $68 $365 0 #
-220 face $366 -1 -1 $-1 $143 $367 $44 $-1 $368 forward single T -445.02598322857381 -128.10887232385804 95.957329558183019 -439.20654816726665 -92.138617900813657 104.04124067565333 F #
-221 cface_ptr-ct-attrib $-1 -1 $-1 $-1 $137 1 1 1 1 1 1 1 1 1 1 1 1 0 1 0 1 1 1 $-1 $89 #
-222 loop $-1 -1 -1 $-1 $-1 $369 $137 T -445.46194921391657 -127.71036958064875 92.457329558183019 -439.20654816726665 -88.286275644230116 96.042670441816952 periphery $223 F #
-223 spline-surface $-1 -1 -1 $-1 reversed { rbblnsur @11 blendsupsur plane -445.5089473786125 -107.43649100189802 92.499999999999986 0 -0 -1 0.97445312719576938 0.2245909679804283 0 reverse_v I I I I null_curve nullbs -427.40196466407798 -93.260084884459786 92.499999999999986 
	@11 blendsupsur cone -454.00920252377648 -89.130327812012794 92.499999999999986 0 0 1 -8.9836387192171312 38.978125087830776 0 0.29999999999999999 I I 0 1 40 forward I I I I null_curve nubs 3 open 17 
	-46.649739116135279 3 -15.119676121671972 3 -4.972163321055163 3 -4.0705437099231894 3 -3.3932798711499217 3 
	-2.0028465655760468 3 -1.2068562604189803 3 -0.65081916807171236 3 -0.5800015416182096 3 -0.50552987453440545 3 
	-0.35034972424667643 3 0 3 0.53558861358552612 3 4.6825808415534533 3 20.237094139549193 3 
	43.291682854750377 3 51.969238059805775 3 
	0.087499999999999994 -4.9154948501080309 
	0.087499999999999994 -4.6400903439816226 
	0.087499999999999994 -4.3962104876807624 
	0.087499999999999994 -4.0566286449411972 
	0.087499999999999994 -3.947338945879642 
	0.087499999999999994 -3.8342897501017084 
	0.087499999999999994 -3.6549292764962216 
	0.087499999999999994 -3.638992866891023 
	0.087499999999999994 -3.6223274752217005 
	0.087499999999999994 -3.6046253626034059 
	0.087499999999999994 -3.5913281798466876 
	0.087499999999999994 -3.5774394373301832 
	0.087499999999999994 -3.5627254123234509 
	0.087499999999999994 -3.5325172877239375 
	0.087499999999999994 -3.4994408243334543 
	0.087499999999999994 -3.4571005366222858 
	0.087499999999999994 -3.4328617195567372 
	0.087499999999999994 -3.4062471386106923 
	0.087499999999999994 -3.3685533500135585 
	0.087499999999999994 -3.3422224456353109 
	0.087499999999999994 -3.335275072425262 
	0.087499999999999994 -3.2402644637142028 
	0.087499999999999994 -3.228163785738897 
	0.087499999999999994 -3.2198566596809521 
	0.087499999999999994 -3.1809378800156138 
	0.087499999999999994 -3.1400109731466297 
	0.087499999999999994 -3.077197725603285 
	0.087499999999999994 -3.0601852118857273 
	0.087499999999999994 -3.0247354289166983 
	0.087499999999999994 -3.0112054611757459 
	0.087499999999999994 -2.996709522146404 
	0.087499999999999994 -2.9639820874054923 
	0.087499999999999994 -2.9446084157779522 
	0.087499999999999994 -2.9266639544317177 
	0.087499999999999994 -2.8992317959088756 
	0.087499999999999967 -2.8784393238929944 
	0.087499999999999967 -2.8596060976910831 
	0.087499999999999967 -2.7137829029744616 
	0.087499999999999967 -2.6525303753931375 
	0.087499999999999967 -2.5848149805601746 
	0.087499999999999967 -2.3308284883008255 
	0.087499999999999967 -2.1848459846688097 
	0.087499999999999967 -2.0361322986115034 
	0.087499999999999967 -1.8157118455450276 
	0.087499999999999994 -1.6258241936605387 
	0.087499999999999994 -1.426484874224091 
	0.087499999999999994 -1.3514552143886325 
	0.087499999999999994 -1.2752573586569831 
	0.087499999999999994 -1.1955278091053969 
	-427.40196466407798 -93.260084884459786 92.499999999999986 
	43 1e-008 
	intcurve forward { exactcur full nubs 5 open 114 
	-37.641404535533539 5 -34.826188483800841 3 -32.010972432068144 3 -29.19575638033545 3 -26.380540328602756 3 
	-23.565324276870058 3 -22.157716251003713 3 -20.750108225137364 3 -19.342500199271015 3 -17.93489217340467 3 
	-16.527284147538321 3 -15.119676121671972 4 -13.851237021594871 3 -12.58279792151777 3 -11.314358821440669 3 
	-10.045919721363568 3 -9.4117001713250161 3 -8.7774806212864664 3 -8.1432610712479168 3 -7.5090415212093653 3 
	-6.8748219711708147 3 -6.2406024211322642 3 -5.6063828710937136 3 -4.972163321055163 4 -4.5213535154891762 3 
	-4.0705437099231894 4 -3.7319117905365555 3 -3.3932798711499217 4 -3.0456715447564529 3 -2.698063218362984 3 
	-2.3504548919695152 3 -2.1766507287727812 3 -2.0028465655760468 4 -1.8038489892867802 3 -1.6048514129975135 3 
	-1.4058538367082469 3 -1.3063550485636135 3 -1.2068562604189803 4 -1.1373516238755719 3 -1.0678469873321634 3 
	-0.99834235078875488 3 -0.92883771424534634 3 -0.8593330777019379 3 -0.78982844115852935 3 -0.75507612288682502 3 
	-0.7203238046151208 3 -0.68557148634341658 3 -0.65081916807171236 4 -0.63311476145833667 3 -0.61541035484496098 3 
	-0.59770594823158529 3 -0.58885374492489739 3 -0.5800015416182096 4 -0.57534706242547184 3 -0.57069258323273409 3 
	-0.56603810403999633 3 -0.56138362484725857 3 -0.55672914565452081 3 -0.55207466646178305 3 -0.54276570807630753 3 
	-0.53345674969083201 3 -0.52414779130535649 3 -0.50552987453440545 4 -0.48613235574843933 3 -0.4667348369624732 3 
	-0.42793979939054094 3 -0.38914476181860869 3 -0.35034972424667643 4 -0.30655600871584188 3 -0.26276229318500732 3 
	-0.17517486212333822 3 -0.087587431061669108 3 0 4 0.13389715339638153 3 0.26779430679276306 3 
	0.40169146018914459 3 0.53558861358552612 4 0.79477562783352163 3 1.0539626420815171 3 1.3131496563295126 3 
	1.5723366705775079 3 1.8315236848255032 3 2.0907106990734987 3 2.3498977133214942 3 2.6090847275694897 3 
	3.1274587560654803 3 3.6458327845614713 3 4.1642068130574623 3 4.6825808415534533 4 5.1686593821158198 3 
	5.6547379226781871 3 6.62689500380292 3 7.5990520849276537 3 8.5712091660523875 3 9.5433662471771221 3 
	10.515523328301855 3 11.487680409426588 3 12.459837490551323 3 13.431994571676057 3 14.40415165280079 3 
	16.348465815050258 3 18.292779977299723 3 20.237094139549193 4 21.678005934249267 3 23.118917728949341 3 
	26.00074131834949 3 28.882564907749639 3 31.764388497149785 3 34.64621208654993 3 37.528035675950079 3 
	40.409859265350228 3 43.291682854750377 4 45.456266997487894 3 47.620851140225412 5 
	-462.02199671206012 -92.187224494433778 95.999999999999986 
	-461.8898993131229 -92.737473388610553 95.999999999999986 
	-461.75478491906398 -93.287065362697462 95.999999999999986 
	-461.61665759067364 -93.835950138864746 95.999999999999986 
	-461.33437205078474 -94.932206606825716 95.999999999999986 
	-461.03998582202291 -96.025240730692587 95.999999999999986 
	-460.88975778758851 -96.570903149405154 95.999999999999986 
	-460.58319795240192 -97.660421213106147 95.999999999999986 
	-460.26432920593163 -98.746127888782979 95.999999999999986 
	-460.10179223760741 -99.287978898566507 95.999999999999986 
	-459.77044564676555 -100.36957590998328 95.999999999999986 
	-459.42637801009835 -101.44675281996705 95.999999999999986 
	-459.2511199627595 -101.98418369469894 95.999999999999986 
	-458.89404713404548 -103.05662055716921 95.999999999999986 
	-458.52359232090572 -104.12396837593271 95.999999999999986 
	-458.33495223567883 -104.6563101507646 95.999999999999986 
	-458.04675292170816 -105.45272746996527 95.999999999999986 
	-457.75047558842869 -106.24583537928847 95.999999999999986 
	-457.65080673442912 -106.50982772050587 95.999999999999986 
	-457.4496229865394 -107.03703881197453 95.999999999999986 
	-457.24468889838636 -107.56266026480185 95.999999999999986 
	-457.14126970218467 -107.82506296534751 95.999999999999986 
	-456.9324952980943 -108.34902952400508 95.999999999999986 
	-456.71977929288755 -108.87126867084763 95.999999999999986 
	-456.61241849285182 -109.13194395676783 95.999999999999986 
	-456.39565342647734 -109.65237901600312 95.999999999999986 
	-456.17471819027804 -110.17092367372018 95.999999999999986 
	-456.06318721650013 -110.42970855413772 95.999999999999986 
	-455.83795319067912 -110.94627097792117 95.999999999999986 
	-455.60827498727554 -111.46074652050756 95.999999999999986 
	-455.49229983008877 -111.7174445139168 95.999999999999986 
	-455.25802274977667 -112.22972117669013 95.999999999999986 
	-455.01897106333519 -112.73966981869341 95.999999999999986 
	-454.89822129103339 -112.99403978256476 95.999999999999986 
	-454.77621438013068 -113.24778058678693 95.999999999999986 
	-454.54180288169027 -113.72892544876689 95.999999999999986 
	-454.42950845607112 -113.95672624083286 95.999999999999986 
	-454.31601717660402 -114.18420368381126 95.999999999999986 
	-454.08661144868046 -114.63838460802786 95.999999999999986 
	-453.85228733048547 -115.09076223029271 95.999999999999986 
	-453.73387764716284 -115.31643635150772 95.999999999999986 
	-453.4945204368355 -115.7666270972924 95.999999999999986 
	-453.24998206007081 -116.21424606159732 95.999999999999986 
	-453.12639119045247 -116.43734836926188 95.999999999999986 
	-452.87650319988148 -116.8820099752315 95.999999999999986 
	-452.6210471420037 -117.32332427244147 95.999999999999986 
	-452.49188817507712 -117.54307921525479 95.999999999999986 
	-452.29593380987245 -117.87125887402819 95.999999999999986 
	-452.09652723880714 -118.19710243876136 95.999999999999986 
	-452.0296676709263 -118.30544866863812 95.999999999999986 
	-451.8951515015367 -118.52158664184384 95.999999999999986 
	-451.75900681310208 -118.73657835630192 95.999999999999986 
	-451.69051872520311 -118.84377832526266 95.999999999999986 
	-451.55269222150139 -119.05756710309026 95.999999999999986 
	-451.41312350554085 -119.27009248635268 95.999999999999986 
	-451.34289320405395 -119.37602905768652 95.999999999999986 
	-451.20151799748186 -119.58722826772407 95.999999999999986 
	-451.05826347080591 -119.7970327316589 95.999999999999986 
	-450.98615384732034 -119.90157455246774 95.999999999999986 
	-450.8409424831562 -120.10991218169679 95.999999999999986 
	-450.69368638381252 -120.31670219868741 95.999999999999986 
	-450.61953202230586 -120.41969640068146 95.999999999999986 
	-450.47013757153422 -120.62485279333275 95.999999999999986 
	-450.31849839023965 -120.82827667648476 95.999999999999986 
	-450.24209929369175 -120.92953835882192 95.999999999999986 
	-450.08810191878865 -121.13112311693659 95.999999999999986 
	-449.93161688807913 -121.33074312532784 95.999999999999986 
	-449.85273012803623 -121.43004004145237 95.999999999999986 
	-449.69361900029901 -121.62755825364201 95.999999999999986 
	-449.53172269598815 -121.82280939176825 95.999999999999986 
	-449.45005074520657 -121.91983920523981 95.999999999999986 
	-449.3676245804113 -122.01624007655136 95.999999999999986 
	-449.22525980205768 -122.18001986158376 95.999999999999986 
	-449.16570945401469 -122.24773176771889 95.999999999999986 
	-449.10575001937389 -122.31508949429389 95.999999999999986 
	-448.98499291121777 -122.44905759558553 95.999999999999986 
	-448.86251231847746 -122.58144692298251 95.999999999999986 
	-448.800829395763 -122.64722586131202 95.999999999999986 
	-448.73869037606727 -122.71256653754358 95.999999999999986 
	-448.62904864631133 -122.82617736704492 95.999999999999986 
	-448.58174495801228 -122.87465621146794 95.999999999999986 
	-448.53416344436516 -122.92286785282081 95.999999999999986 
	-448.43843304257422 -123.01873041915832 95.999999999999986 
	-448.3415405458893 -123.11341509786574 95.999999999999986 
	-448.29279693593884 -123.16044884410942 95.999999999999986 
	-448.2437481531594 -123.20715892538308 95.999999999999986 
	-448.14371369555226 -123.30112771960953 95.999999999999986 
	-448.09267835833469 -123.34839895055947 95.999999999999986 
	-448.0412765211247 -123.39531604497644 95.999999999999986 
	-447.93773146030645 -123.48838750066611 95.999999999999986 
	-447.8326778122796 -123.57981819027913 95.999999999999986 
	-447.77976738364498 -123.62509448790441 95.999999999999986 
	-447.67316188456391 -123.71470817314977 95.999999999999986 
	-447.56493985013833 -123.80230958107956 95.999999999999986 
	-447.51041288045923 -123.84557354064123 95.999999999999986 
	-447.42797613190885 -123.9096091854166 95.999999999999986 
	-447.34452717748923 -123.97225691818187 95.999999999999986 
	-447.31659601565207 -123.99297986164049 95.999999999999986 
	-447.26049873811411 -124.03409479946168 95.999999999999986 
	-447.20391984060535 -124.07452205714348 95.999999999999986 
	-447.17550705850334 -124.09455731734315 95.999999999999986 
	-447.14696772028975 -124.1144071585751 95.999999999999986 
	-447.08547308379093 -124.15656940662269 95.999999999999986 
	-447.05245023744573 -124.17884027237255 95.999999999999986 
	-447.01923164601999 -124.20085812227859 95.999999999999986 
	-446.95240488105492 -124.24435020975233 95.999999999999986 
	-446.88479682277182 -124.28667465961516 95.999999999999986 
	-446.85079693770473 -124.30752484278688 95.999999999999986 
	-446.78240141088258 -124.3485583258994 95.999999999999986 
	-446.71319820355734 -124.38816138573901 95.999999999999986 
	-446.67839064006182 -124.40758108139269 95.999999999999986 
	-446.6258612553072 -124.43609756107107 95.999999999999986 
	-446.57283554536633 -124.46362048907166 95.999999999999986 
	-446.55510409144074 -124.47268028746515 95.999999999999986 
	-446.519526297982 -124.49056185884046 95.999999999999986 
	-446.48371316420571 -124.50794703537316 95.999999999999986 
	-446.46574637002482 -124.51651043465077 95.999999999999986 
	-446.44771778971455 -124.52493897619576 95.999999999999986 
	-446.41698749536681 -124.53901503074064 95.999999999999986 
	-446.40429217738051 -124.5447469281458 95.999999999999986 
	-446.39154288468256 -124.55041713694587 95.999999999999986 
	-446.36594279123022 -124.56162465017374 95.999999999999986 
	-446.34015207089817 -124.57254693465401 95.999999999999986 
	-446.32721215124428 -124.5779319122252 95.999999999999986 
	-446.30124914147092 -124.58853964496892 95.999999999999986 
	-446.27513040848049 -124.5988026113239 95.999999999999986 
	-446.26203476560971 -124.60384281835054 95.999999999999986 
	-446.23577559477752 -124.61373025397728 95.999999999999986 
	-446.20938791537168 -124.62320969910991 95.999999999999986 
	-446.19616376476841 -124.62784190767783 95.999999999999986 
	-446.1696574311224 -124.63687969790679 95.999999999999986 
	-446.1430374261987 -124.64543830765339 95.999999999999986 
	-446.12969960768856 -124.6495913182695 95.999999999999986 
	-446.10296813236067 -124.65763045213049 95.999999999999986 
	-446.07612143336775 -124.66510100232321 95.999999999999986 
	-446.06266840148231 -124.66868538254369 95.999999999999986 
	-446.04244180451246 -124.67382031563231 95.999999999999986 
	-446.02213951143909 -124.67856160386211 95.999999999999986 
	-446.01536338651209 -124.68009655581537 95.999999999999986 
	-446.00179311187429 -124.68307155374109 95.999999999999986 
	-445.98818546793035 -124.68584727740313 95.999999999999986 
	-445.98137197453309 -124.68718295004518 95.999999999999986 
	-445.96772496134361 -124.68974441443811 95.999999999999986 
	-445.95403667064346 -124.69207239393083 95.999999999999986 
	-445.94718190150826 -124.69317456803621 95.999999999999986 
	-445.9334505717822 -124.69524709869772 95.999999999999986 
	-445.91967509889912 -124.69703429446876 95.999999999999986 
	-445.91277619131415 -124.69785108415087 95.999999999999986 
	-445.90586609847298 -124.69858439828815 95.999999999999986 
	-445.89541931852483 -124.69955037351585 95.999999999999986 
	-445.89188717948934 -124.6998524868463 95.999999999999986 
	-445.88835008090109 -124.70012915936162 95.999999999999986 
	-445.88126859848006 -124.70062823873285 95.999999999999986 
	-445.87417712863703 -124.70101064675377 95.999999999999986 
	-445.87063004705817 -124.70117063546567 95.999999999999986 
	-445.86353512667654 -124.70142345844894 95.999999999999986 
	-445.85644173122768 -124.70152913514686 95.999999999999986 
	-445.85289619245043 -124.70154192972812 95.999999999999986 
	-445.84758039812846 -124.70149510789314 95.999999999999986 
	-445.84226997552469 -124.70133466018407 95.999999999999986 
	-445.84050052351228 -124.70126773291736 95.999999999999986 
	-445.83696321008301 -124.70110502185162 95.999999999999986 
	-445.83342979300176 -124.70087930985738 95.999999999999986 
	-445.83166424055685 -124.70074937422307 95.999999999999986 
	-445.82990009187364 -124.70060070314676 95.999999999999986 
	-445.82721120658255 -124.70034163794875 95.999999999999986 
	-445.8262855402449 -124.70024656469528 95.999999999999986 
	-445.82536069687848 -124.70014533963806 95.999999999999986 
	-445.82351254612388 -124.69992975395667 95.999999999999986 
	-445.82166753355125 -124.69968592712476 95.999999999999986 
	-445.82074582778438 -124.69955646348645 95.999999999999986 
	-445.8189041979881 -124.69928128313387 95.999999999999986 
	-445.81706677601198 -124.69897116180195 95.999999999999986 
	-445.81614927544751 -124.69880676424206 95.999999999999986 
	-445.81431716613304 -124.69845800901074 95.999999999999986 
	-445.81249174659877 -124.69806776847594 95.999999999999986 
	-445.8115809364993 -124.69786187739008 95.999999999999986 
	-445.80976350550651 -124.69742842143566 95.999999999999986 
	-445.80795477389415 -124.69695291409637 95.999999999999986 
	-445.80705266718689 -124.69670496063566 95.999999999999986 
	-445.80525293607957 -124.69618990871267 95.999999999999986 
	-445.80346195646155 -124.69563901706144 95.999999999999986 
	-445.80256860072382 -124.69535523062011 95.999999999999986 
	-445.79989468487264 -124.69448066099628 95.999999999999986 
	-445.79723852978191 -124.69354106171616 95.999999999999986 
	-445.79547502161199 -124.6928898845922 95.999999999999986 
	-445.79196147887711 -124.69154358863638 95.999999999999986 
	-445.7884736516109 -124.69011811082487 95.999999999999986 
	-445.78673585206627 -124.68938774686504 95.999999999999986 
	-445.78327222432637 -124.6878949200958 95.999999999999986 
	-445.77983260588729 -124.68634333550378 95.999999999999986 
	-445.77811881545102 -124.68555420559801 95.999999999999986 
	-445.77299598005607 -124.68315016076969 95.999999999999986 
	-445.7679310827242 -124.6806454272085 95.999999999999986 
	-445.76458231120245 -124.67893903778769 95.999999999999986 
	-445.76126500760091 -124.67720294518486 95.999999999999986 
	-445.75456394025895 -124.67361092206386 95.999999999999986 
	-445.75116380400641 -124.67174261513057 95.999999999999986 
	-445.74778146856158 -124.66984210033758 95.999999999999986 
	-445.74105037470218 -124.66598129595042 95.999999999999986 
	-445.73438300835045 -124.66200865028196 95.999999999999986 
	-445.73106440348653 -124.65999628245982 95.999999999999986 
	-445.72115175449323 -124.65388552423275 95.999999999999986 
	-445.71136337229518 -124.64756537484504 95.999999999999986 
	-445.70488838211872 -124.64326908663689 95.999999999999986 
	-445.69203377299596 -124.6345248246177 95.999999999999986 
	-445.67936209786467 -124.62550191466582 95.999999999999986 
	-445.67307005404189 -124.62092691706717 95.999999999999986 
	-445.66057166198192 -124.61166008075648 95.999999999999986 
	-445.64824314353268 -124.60217880597503 95.999999999999986 
	-445.64212097720423 -124.59738935175866 95.999999999999986 
	-445.63604110156467 -124.59255552355128 95.999999999999986 
	-445.62318896790475 -124.58217965028919 95.999999999999986 
	-445.61642016303938 -124.57661992517677 95.999999999999986 
	-445.60969550750951 -124.57100588815646 95.999999999999986 
	-445.59633103762479 -124.55967485709414 95.999999999999986 
	-445.58313019598882 -124.5481478187853 95.999999999999986 
	-445.57656917035763 -124.54233776985497 95.999999999999986 
	-445.5570003985477 -124.52477435558502 95.999999999999986 
	-445.53776433985678 -124.506828189713 95.999999999999986 
	-445.52507912087003 -124.49470907167094 95.999999999999986 
	-445.49997326393702 -124.47018447397815 95.999999999999986 
	-445.47537648209743 -124.4451300565306 95.999999999999986 
	-445.46320035317092 -124.43248106993536 95.999999999999986 
	-445.43908568456476 -124.4069584809849 95.999999999999986 
	-445.41543610762358 -124.38102289458618 95.999999999999986 
	-445.40372507667263 -124.36796089177494 95.999999999999986 
	-445.39212624264525 -124.35481327353415 95.999999999999986 
	-445.36307711964628 -124.32137130440714 95.999999999999986 
	-445.34575097994633 -124.30094551522227 95.999999999999986 
	-445.32864713461743 -124.28032752189833 95.999999999999986 
	-445.29486309119204 -124.23873336197714 95.999999999999986 
	-445.26189091555125 -124.19646939999072 95.999999999999986 
	-445.24559895252747 -124.17518157011831 95.999999999999986 
	-445.21338887689853 -124.13231432469755 95.999999999999986 
	-445.1819021274369 -124.08890137248756 95.999999999999986 
	-445.16633349695979 -124.06706782040608 95.999999999999986 
	-445.1355357808539 -124.02316383702228 95.999999999999986 
	-445.10540032485943 -123.97881940853154 95.999999999999986 
	-445.09049395795876 -123.95654540355969 95.999999999999986 
	-445.07574551664675 -123.93417760948722 95.999999999999986 
	-445.03290332892726 -123.8682598314185 95.999999999999986 
	-445.00521951179491 -123.82444936537314 95.999999999999986 
	-444.97806514743178 -123.78032456956034 95.999999999999986 
	-444.9247570856835 -123.69149469397746 95.999999999999986 
	-444.87334864132663 -123.60158421283296 95.999999999999986 
	-444.84809394241364 -123.5563787480998 95.999999999999986 
	-444.79844040800634 -123.46549859069211 95.999999999999986 
	-444.75042216430285 -123.37373265731027 95.999999999999986 
	-444.72680277560613 -123.32764138843903 95.999999999999986 
	-444.68031031810989 -123.23506356145739 95.999999999999986 
	-444.63525130395402 -123.14173207519705 95.999999999999986 
	-444.61306536790755 -123.09488713255773 95.999999999999986 
	-444.56935463359378 -123.00085438474602 95.999999999999986 
	-444.52691943685215 -122.90616371987477 95.999999999999986 
	-444.50600904341701 -122.85866085195578 95.999999999999986 
	-444.46478195516863 -122.76335228096372 95.999999999999986 
	-444.42470485041639 -122.66746076005614 95.999999999999986 
	-444.40494444349667 -122.61937493724221 95.999999999999986 
	-444.36596323037548 -122.52293363093349 95.999999999999986 
	-444.32803093038626 -122.42597312106616 95.999999999999986 
	-444.30931943856064 -122.37736809154276 95.999999999999986 
	-444.27239218053342 -122.27991812454547 95.999999999999986 
	-444.23643159523868 -122.18200738927197 95.999999999999986 
	-444.21868677750348 -122.13294158942021 95.999999999999986 
	-444.1661419745306 -121.98542699086802 95.999999999999986 
	-444.115620012303 -121.8370033162242 95.999999999999986 
	-444.08279678681367 -121.73768792517158 95.999999999999986 
	-444.01879937032368 -121.53840115633975 95.999999999999986 
	-443.95798346067238 -121.33796159923577 95.999999999999986 
	-443.9283417793992 -121.23749337794005 95.999999999999986 
	-443.87054169237047 -121.03614244916851 95.999999999999986 
	-443.815620031121 -120.83413220792079 95.999999999999986 
	-443.78885679858848 -120.73300465359706 95.999999999999986 
	-443.73668676979412 -120.53059183849656 95.999999999999986 
	-443.68715788018653 -120.32803935834667 95.999999999999986 
	-443.66303580138538 -120.22677212672588 95.999999999999986 
	-443.63953963117029 -120.12555817563472 95.999999999999986 
	-443.59519344961654 -119.92962345507424 95.999999999999986 
	-443.57422738112388 -119.83470368623779 95.999999999999986 
	-443.55373978336814 -119.73968762483018 95.999999999999986 
	-443.51369302685254 -119.54947333027511 95.999999999999986 
	-443.47545046363592 -119.35891316510086 95.999999999999986 
	-443.45676706199629 -119.26355123129645 95.999999999999986 
	-443.40199424009256 -118.97723195545319 95.999999999999986 
	-443.35095256015865 -118.69024450294583 95.999999999999986 
	-443.31849332708487 -118.4986511960074 95.999999999999986 
	-443.25655977365096 -118.11497120084604 95.999999999999986 
	-443.20032780057102 -117.73037543885083 95.999999999999986 
	-443.17357020974816 -117.53786632250502 95.999999999999986 
	-443.1226560718294 -117.15245311987826 95.999999999999986 
	-443.07673788097389 -116.76629647902732 95.999999999999986 
	-443.05497627062209 -116.57304390039388 95.999999999999986 
	-443.01375777838217 -116.18620912250718 95.999999999999986 
	-442.9769865713327 -115.79874876317135 95.999999999999986 
	-442.95967226573811 -115.60487058859208 95.999999999999986 
	-442.92711440296415 -115.21683295345494 95.999999999999986 
	-442.89856784344357 -114.82826072429299 95.999999999999986 
	-442.88526485331761 -114.63384794656156 95.999999999999986 
	-442.8605411548449 -114.24478230240774 95.999999999999986 
	-442.83947552660197 -113.85526317051577 95.999999999999986 
	-442.82983061472794 -113.66039689912219 95.999999999999986 
	-442.8122684300227 -113.27046437442097 95.999999999999986 
	-442.79807282852278 -112.88015991212319 95.999999999999986 
	-442.7917945053415 -112.68492169920808 95.999999999999986 
	-442.78083630460191 -112.29428789209993 95.999999999999986 
	-442.77299978914175 -111.9033701500601 95.999999999999986 
	-442.76984315512044 -111.70784799957703 95.999999999999986 
	-442.76501845161454 -111.31669337510485 95.999999999999986 
	-442.763105957937 -110.92535242341987 95.999999999999986 
	-442.76286153656474 -110.72964394393685 95.999999999999986 
	-442.76421840862866 -110.14243161110593 95.999999999999986 
	-442.77171734740244 -109.5550440510932 95.999999999999986 
	-442.77933242791659 -109.16345039270017 95.999999999999986 
	-442.79959300123045 -108.3804258436716 95.999999999999986 
	-442.82954367925743 -107.59808290115399 95.999999999999986 
	-442.84684894552964 -107.20717080971922 95.999999999999986 
	-442.88595011786646 -106.42605458814103 95.999999999999986 
	-442.93371354518769 -105.64674366089245 95.999999999999986 
	-442.95968111765603 -105.25763684168186 95.999999999999986 
	-442.98765974288148 -104.86917870876439 95.999999999999986 
	-443.03974993169834 -104.19414033695637 95.999999999999986 
	-443.06301465043754 -103.90686703604317 95.999999999999986 
	-443.08735115278733 -103.61965302475772 95.999999999999986 
	-443.13812954605436 -103.04535185020838 95.999999999999986 
	-443.19304827702018 -102.47132013706812 95.999999999999986 
	-443.22152511961002 -102.18437558644679 95.999999999999986 
	-443.30995970070535 -101.32376709355586 95.999999999999986 
	-443.40727239037693 -100.46386676983342 95.999999999999986 
	-443.47597424066288 -99.89094367268973 95.999999999999986 
	-443.62083221792676 -98.745839581168369 95.999999999999986 
	-443.78025636464412 -97.602328816170484 95.999999999999986 
	-443.8635244544289 -97.03099902488978 95.999999999999986 
	-444.03702975687861 -95.889245121024189 95.999999999999986 
	-444.22422992960441 -94.749416244809183 95.999999999999986 
	-444.32119293278333 -94.180011469411113 95.999999999999986 
	-444.52174447871943 -93.042280364004426 95.999999999999986 
	-444.73538039861211 -91.90683233537122 95.999999999999986 
	-444.84542780467501 -91.339710630493371 95.999999999999986 
	-445.07191520111036 -90.206738872951149 95.999999999999986 
	-445.31108382684681 -89.076454979854489 95.999999999999986 
	-445.43381248377398 -88.512021137049942 95.999999999999986 
	-445.68552091981991 -87.384647165414648 95.999999999999986 
	-445.94968245721651 -86.260428403539976 95.999999999999986 
	-446.08486423392657 -85.699149771373598 95.999999999999986 
	-446.36141826954974 -84.578344267289793 95.999999999999986 
	-446.65035566512853 -83.461237960252049 95.999999999999986 
	-446.79792082039978 -82.903658529384998 95.999999999999986 
	-446.94858941242353 -82.347105524036465 95.999999999999986 
	-447.21788618532872 -81.374414160827158 95.999999999999986 
	-447.33519936186826 -80.957646238610494 95.999999999999986 
	-447.45432375724602 -80.541355617239304 95.999999999999986 
	-447.69621826530187 -79.709775994890265 95.999999999999986 
	-447.94546273824818 -78.880296060351924 95.999999999999986 
	-448.07193710366869 -78.466105131524301 95.999999999999986 
	-448.2002812251863 -78.052487956289653 95.999999999999986 
	-448.33051625247191 -77.639470310800817 95.999999999999986 
	0 
	null_surface 
	null_surface 
	nullbs 
	nullbs 
	-1 
	-1 
	I I 
	0 
	0 
	112 -34.826188483800841 -32.010972432068144 -29.19575638033545 -26.380540328602756 -23.565324276870058 -22.157716251003713 -20.750108225137364 -19.342500199271015 -17.93489217340467 -16.527284147538321 -15.119676121671972 -13.851237021594871 -12.58279792151777 -11.314358821440669 -10.045919721363568 -9.4117001713250161 -8.7774806212864664 -8.1432610712479168 -7.5090415212093653 -6.8748219711708147 -6.2406024211322642 -5.6063828710937136 -4.972163321055163 -4.5213535154891762 -4.0705437099231894 -3.7319117905365555 -3.3932798711499217 -3.0456715447564529 -2.698063218362984 -2.3504548919695152 -2.1766507287727812 -2.0028465655760468 -1.8038489892867802 -1.6048514129975135 -1.4058538367082469 -1.3063550485636135 -1.2068562604189803 -1.1373516238755719 -1.0678469873321634 -0.99834235078875488 -0.92883771424534634 -0.8593330777019379 -0.78982844115852935 -0.75507612288682502 -0.7203238046151208 -0.68557148634341658 -0.65081916807171236 -0.63311476145833667 -0.61541035484496098 -0.59770594823158529 -0.58885374492489739 -0.5800015416182096 -0.57534706242547184 -0.57069258323273409 -0.56603810403999633 -0.56138362484725857 -0.55672914565452081 -0.55207466646178305 -0.54276570807630753 -0.53345674969083201 -0.52414779130535649 -0.50552987453440545 -0.48613235574843933 -0.4667348369624732 -0.42793979939054094 -0.38914476181860869 -0.35034972424667643 -0.30655600871584188 -0.26276229318500732 -0.17517486212333822 -0.087587431061669108 0 0.13389715339638153 0.26779430679276306 0.40169146018914459 0.53558861358552612 0.79477562783352163 1.0539626420815171 1.3131496563295126 1.5723366705775079 1.8315236848255032 2.0907106990734987 2.3498977133214942 2.6090847275694897 3.1274587560654803 3.6458327845614713 4.1642068130574623 4.6825808415534533 5.1686593821158198 5.6547379226781871 6.62689500380292 7.5990520849276537 8.5712091660523875 9.5433662471771221 10.515523328301855 11.487680409426588 12.459837490551323 13.431994571676057 14.40415165280079 16.348465815050258 18.292779977299723 20.237094139549193 21.678005934249267 23.118917728949341 26.00074131834949 28.882564907749639 31.764388497149785 34.64621208654993 37.528035675950079 40.409859265350228 43.291682854750377 45.456266997487894 
	
	-1 
	none F F 1 F 0 } I I 
	intcurve forward { exactcur full nubs 5 open 146 
	-37.641404535533539 5 -34.826188483800841 3 -32.010972432068144 3 -29.19575638033545 3 -26.380540328602756 3 
	-23.565324276870058 3 -23.281246557048696 3 -22.157716251003713 3 -20.750108225137364 3 -19.342500199271015 3 
	-17.93489217340467 3 -16.527284147538321 3 -15.119676121671972 4 -14.55164081446847 3 -13.851237021594871 3 
	-12.58279792151777 3 -11.314358821440669 3 -10.045919721363568 3 -9.4117001713250161 3 -8.7774806212864664 3 
	-8.599967804713307 3 -8.1432610712479168 3 -7.5090415212093653 3 -6.8748219711708147 3 -6.2406024211322642 3 
	-5.6063828710937136 3 -4.972163321055163 4 -4.5213535154891762 3 -4.3291682854750375 3 -4.0705437099231894 4 
	-4.0338388653085957 3 -3.7319117905365555 3 -3.3932798711499217 4 -3.0456715447564529 3 -2.7119654907300514 3 
	-2.698063218362984 3 -2.3504548919695152 3 -2.1766507287727812 3 -2.0028465655760468 4 -1.8857946316184611 3 
	-1.8038489892867802 3 -1.6048514129975135 3 -1.4058538367082469 3 -1.369437844673717 3 -1.3063550485636135 3 
	-1.2068562604189803 4 -1.1373516238755719 3 -1.0678469873321634 3 -1.0467148528332519 3 -0.99834235078875488 3 
	-0.92883771424534634 3 -0.8593330777019379 3 -0.84501298293296134 3 -0.78982844115852935 3 -0.75507612288682502 3 
	-0.7203238046151208 3 -0.71894931424527975 3 -0.68557148634341658 3 -0.65081916807171236 4 -0.63311476145833667 3 
	-0.61541035484496098 3 -0.60858968256657264 3 -0.59770594823158529 3 -0.58885374492489739 3 -0.58099977464689578 3 
	-0.5800015416182096 4 -0.57534706242547184 3 -0.57069258323273409 3 -0.56720482068705746 3 -0.56603810403999633 3 
	-0.56138362484725857 3 -0.55672914565452081 3 -0.55340986672721904 3 -0.55207466646178305 3 -0.54276570807630753 3 
	-0.53345674969083201 3 -0.52581995880754229 3 -0.52414779130535649 3 -0.50552987453440545 4 -0.49823005088786543 3 
	-0.48613235574843933 3 -0.4667348369624732 3 -0.42793979939054094 3 -0.38914476181860869 3 -0.38787041920915827 3 
	-0.35034972424667643 4 -0.30655600871584188 3 -0.27751078753045111 3 -0.26276229318500732 3 -0.17517486212333822 3 
	-0.087587431061669108 3 0 4 0.13389715339638153 3 0.26779430679276306 3 0.40169146018914459 3 
	0.53558861358552612 4 0.79477562783352163 3 0.9157855988504896 3 1.0539626420815171 3 1.3131496563295126 3 
	1.5723366705775079 3 1.8315236848255032 3 1.8315711977009792 4 2.0907106990734987 3 2.3498977133214942 3 
	2.6090847275694897 3 3.1274587560654803 3 3.6458327845614713 3 3.6631423954019584 3 4.1642068130574623 3 
	4.6825808415534533 4 5.1686593821158198 3 5.6547379226781871 3 6.62689500380292 3 7.3262847908039168 3 
	7.5990520849276537 3 8.5712091660523875 3 9.5433662471771221 3 10.515523328301855 3 11.487680409426588 3 
	12.459837490551323 3 13.431994571676057 3 14.40415165280079 3 14.430560951583463 3 16.348465815050258 3 
	18.292779977299723 3 18.870733552070678 3 20.237094139549193 4 21.645841427375188 3 21.678005934249267 3 
	23.118917728949341 3 24.420949302679698 3 26.00074131834949 3 28.861121903166914 3 28.882564907749639 3 
	31.764388497149785 3 34.64621208654993 3 35.965398063946459 3 37.528035675950079 3 40.409859265350228 3 
	43.291682854750377 4 43.846704429811275 3 44.73473894990871 3 45.456266997487894 3 46.155594182064604 3 
	47.620851140225412 5 
	-462.02199671206012 -92.187224494433792 92.499999999999986 
	-461.8898993131229 -92.737473388610553 92.499999999999986 
	-461.75478491906398 -93.287065362697462 92.499999999999986 
	-461.61665759067364 -93.835950138864746 92.499999999999986 
	-461.33437205078474 -94.932206606825716 92.499999999999986 
	-461.03998582202291 -96.025240730692587 92.499999999999986 
	-460.88975778758851 -96.570903149405154 92.499999999999986 
	-460.58319795240192 -97.660421213106147 92.499999999999986 
	-460.26432920593163 -98.746127888782979 92.499999999999986 
	-460.10179223760741 -99.287978898566507 92.499999999999986 
	-459.77044564676555 -100.36957590998328 92.499999999999986 
	-459.42637801009835 -101.44675281996705 92.499999999999986 
	-459.2511199627595 -101.98418369469894 92.499999999999986 
	-458.89404713404548 -103.05662055716921 92.499999999999986 
	-458.52359232090572 -104.12396837593271 92.499999999999986 
	-458.33495223567883 -104.6563101507646 92.499999999999986 
	-458.12343162237795 -105.24083159698118 92.499999999999986 
	-457.90755965528433 -105.8235703768446 92.499999999999986 
	-457.88773642047317 -105.87696849361546 92.499999999999986 
	-457.78932994494693 -106.14148174344373 92.499999999999986 
	-457.69001839926841 -106.40562160798154 92.499999999999986 
	-457.61016646214671 -106.6162111297516 92.499999999999986 
	-457.42894350496272 -107.09007820258061 92.499999999999986 
	-457.24468889838636 -107.56266026480185 92.499999999999986 
	-457.14126970218467 -107.82506296534751 92.499999999999986 
	-456.9324952980943 -108.34902952400508 92.499999999999986 
	-456.71977929288755 -108.87126867084763 92.499999999999986 
	-456.61241849285182 -109.13194395676783 92.499999999999986 
	-456.39565342647734 -109.65237901600312 92.499999999999986 
	-456.17471819027804 -110.17092367372018 92.499999999999986 
	-456.06318721650013 -110.42970855413772 92.499999999999986 
	-455.83795319067912 -110.94627097792117 92.499999999999986 
	-455.60827498727554 -111.46074652050754 92.499999999999986 
	-455.49229983008877 -111.7174445139168 92.499999999999986 
	-455.25802274977667 -112.22972117669013 92.499999999999986 
	-455.01897106333519 -112.73966981869341 92.499999999999986 
	-454.89822129103339 -112.99403978256476 92.499999999999986 
	-454.77621438013068 -113.24778058678693 92.499999999999986 
	-454.60315557649488 -113.60299504829474 92.499999999999986 
	-454.55316040810112 -113.70507375489656 92.499999999999986 
	-454.50292663968378 -113.80709456794966 92.499999999999986 
	-454.39021764963564 -114.03476801734695 92.499999999999986 
	-454.27630613294417 -114.26209609799115 92.499999999999986 
	-454.21303758793294 -114.38750561633415 92.499999999999986 
	-454.03414366664185 -114.73967700023636 92.499999999999986 
	-453.85228733048547 -115.09076223029271 92.499999999999986 
	-453.73387764716284 -115.31643635150772 92.499999999999986 
	-453.4945204368355 -115.7666270972924 92.499999999999986 
	-453.24998206007081 -116.21424606159732 92.499999999999986 
	-453.12639119045247 -116.43734836926188 92.499999999999986 
	-452.87650319988148 -116.8820099752315 92.499999999999986 
	-452.6210471420037 -117.32332427244147 92.499999999999986 
	-452.49188817507712 -117.54307921525478 92.499999999999986 
	-452.29593380987245 -117.87125887402817 92.499999999999986 
	-452.09652723880714 -118.19710243876136 92.499999999999986 
	-452.0296676709263 -118.30544866863812 92.499999999999986 
	-451.8951515015367 -118.52158664184384 92.499999999999986 
	-451.75900681310208 -118.73657835630192 92.499999999999986 
	-451.69051872520305 -118.84377832526266 92.499999999999986 
	-451.60231722303809 -118.98059157122022 92.499999999999986 
	-451.51340223143285 -119.11688741829218 92.499999999999986 
	-451.49392360367926 -119.14666815994536 92.499999999999986 
	-451.42420661256102 -119.25297906351035 92.499999999999986 
	-451.35404511188619 -119.35896535201574 92.499999999999986 
	-451.30328664458966 -119.43511465723712 92.499999999999986 
	-451.18147011775659 -119.61658953648379 92.499999999999986 
	-451.05826347080591 -119.7970327316589 92.499999999999986 
	-450.98615384732028 -119.90157455246774 92.499999999999986 
	-450.8409424831562 -120.10991218169679 92.499999999999986 
	-450.69368638381252 -120.31670219868741 92.499999999999986 
	-450.61953202230586 -120.41969640068146 92.499999999999986 
	-450.47013757153422 -120.62485279333275 92.499999999999986 
	-450.31849839023965 -120.82827667648476 92.499999999999986 
	-450.24209929369181 -120.9295383588219 92.499999999999986 
	-450.08810191878865 -121.13112311693659 92.499999999999986 
	-449.93161688807913 -121.33074312532783 92.499999999999986 
	-449.85273012803623 -121.43004004145237 92.499999999999986 
	-449.69361900029901 -121.62755825364201 92.499999999999986 
	-449.53172269598815 -121.82280939176825 92.499999999999986 
	-449.45005074520657 -121.91983920523984 92.499999999999986 
	-449.3676245804113 -122.01624007655137 92.499999999999986 
	-449.22525980205768 -122.18001986158376 92.499999999999986 
	-449.16570945401469 -122.24773176771889 92.499999999999986 
	-449.10575001937389 -122.31508949429389 92.499999999999986 
	-449.01963141669853 -122.41062959013151 92.499999999999986 
	-448.93263626553721 -122.50536673601547 92.499999999999986 
	-448.90655500711046 -122.53360942600364 92.499999999999986 
	-448.84518798455673 -122.59968241397232 92.499999999999986 
	-448.78337408366218 -122.66533290783319 92.499999999999986 
	-448.7477625471027 -122.70285256613099 92.499999999999986 
	-448.71199870220931 -122.74022446682407 92.499999999999986 
	-448.67098183237414 -122.78272617320812 92.499999999999986 
	-448.66588087024428 -122.78800548117466 92.499999999999986 
	-448.66077669724274 -122.79328178135286 92.499999999999986 
	-448.61365688377833 -122.84193202632366 92.499999999999986 
	-448.566262645954 -122.89032351868448 92.499999999999986 
	-448.52378366275343 -122.93325508699809 92.499999999999986 
	-448.43318187776737 -123.02386192953932 92.499999999999986 
	-448.3415405458893 -123.11341509786573 92.499999999999986 
	-448.29279693593884 -123.16044884410942 92.499999999999986 
	-448.2437481531594 -123.20715892538308 92.499999999999986 
	-448.14371369555226 -123.30112771960954 92.499999999999986 
	-448.09267835833469 -123.34839895055947 92.499999999999986 
	-448.0412765211247 -123.39531604497644 92.499999999999986 
	-447.93980205460537 -123.48652634742501 92.499999999999986 
	-447.83687873216655 -123.5761608486013 92.499999999999986 
	-447.78611385398938 -123.619660034609 92.499999999999986 
	-447.73285813406858 -123.66452305560725 92.499999999999986 
	-447.67919968306717 -123.70888702708287 92.499999999999986 
	-447.67705301820604 -123.71066052256751 92.499999999999986 
	-447.62121498725918 -123.75675710861503 92.499999999999986 
	-447.56493985013833 -123.80230958107956 92.499999999999986 
	-447.51041288045923 -123.84557354064123 92.499999999999986 
	-447.42797613190879 -123.9096091854166 92.499999999999986 
	-447.34452717748923 -123.97225691818187 92.499999999999986 
	-447.31659601565207 -123.99297986164049 92.499999999999986 
	-447.26049873811411 -124.03409479946168 92.499999999999986 
	-447.20391984060535 -124.07452205714347 92.499999999999986 
	-447.17550705850334 -124.09455731734315 92.499999999999986 
	-447.14696772028975 -124.1144071585751 92.499999999999986 
	-447.09899023501129 -124.14730171247734 92.499999999999986 
	-447.0796138169834 -124.16045850534444 92.499999999999986 
	-447.06016939954679 -124.17353034159063 92.499999999999986 
	-447.02699721034816 -124.19560265606788 92.499999999999986 
	-446.99362963532838 -124.21740727198582 92.499999999999986 
	-446.97985603951474 -124.22633951170228 92.499999999999986 
	-446.93252108618486 -124.25679799630961 92.499999999999986 
	-446.88479682277182 -124.28667465961516 92.499999999999986 
	-446.85079693770473 -124.30752484278689 92.499999999999986 
	-446.78240141088258 -124.3485583258994 92.499999999999986 
	-446.71319820355734 -124.388161385739 92.499999999999986 
	-446.67839064006182 -124.40758108139271 92.499999999999986 
	-446.6369625646131 -124.43007102444393 92.499999999999986 
	-446.59522577880534 -124.4519429861723 92.499999999999986 
	-446.58876209942554 -124.4553113582889 92.499999999999986 
	-446.57108102165893 -124.46447317796225 92.499999999999986 
	-446.55334355873691 -124.47351991856056 92.499999999999986 
	-446.54207493978925 -124.47920821790022 92.499999999999986 
	-446.51297259607946 -124.49374329683553 92.499999999999986 
	-446.48371316420571 -124.50794703537316 92.499999999999986 
	-446.46574637002482 -124.51651043465077 92.499999999999986 
	-446.44771778971455 -124.52493897619576 92.499999999999986 
	-446.41698749536681 -124.53901503074066 92.499999999999986 
	-446.40429217738051 -124.5447469281458 92.499999999999986 
	-446.39154288468262 -124.55041713694587 92.499999999999986 
	-446.36594279123022 -124.56162465017374 92.499999999999986 
	-446.34015207089817 -124.57254693465401 92.499999999999986 
	-446.32721215124428 -124.57793191222521 92.499999999999986 
	-446.31028375992088 -124.5848483619168 92.499999999999986 
	-446.29328916605431 -124.59161824122435 92.499999999999986 
	-446.28932332021373 -124.59318854101244 92.499999999999986 
	-446.27626810215446 -124.59832618556455 92.499999999999986 
	-446.26317627997435 -124.60337296039646 92.499999999999986 
	-446.25404797833517 -124.60683955778272 92.499999999999986 
	-446.23176415023187 -124.61517131546238 92.499999999999986 
	-446.20938791537168 -124.62320969910991 92.499999999999986 
	-446.19616376476841 -124.62784190767783 92.499999999999986 
	-446.1696574311224 -124.63687969790679 92.499999999999986 
	-446.1430374261987 -124.64543830765339 92.499999999999986 
	-446.12969960768862 -124.6495913182695 92.499999999999986 
	-446.11358011661304 -124.65443903972661 92.499999999999986 
	-446.09741872703694 -124.65908000849004 92.499999999999986 
	-446.09465658544383 -124.65986673254127 92.499999999999986 
	-446.08124411789601 -124.66365517005411 92.499999999999986 
	-446.06780220103445 -124.66729585358348 92.499999999999986 
	-446.05711057121431 -124.67008856172865 92.499999999999986 
	-446.03965320627117 -124.67447154985355 92.499999999999986 
	-446.02213951143909 -124.67856160386209 92.499999999999986 
	-446.01536338651209 -124.68009655581537 92.499999999999986 
	-446.00179311187429 -124.68307155374109 92.499999999999986 
	-445.98818546793035 -124.68584727740313 92.499999999999986 
	-445.98137197453309 -124.68718295004516 92.499999999999986 
	-445.97427859114828 -124.68851433653344 92.499999999999986 
	-445.96717405595911 -124.68978264320174 92.499999999999986 
	-445.96690373872309 -124.6898308060201 92.499999999999986 
	-445.9600686868925 -124.6910462249012 92.499999999999986 
	-445.95322327961395 -124.6922028616903 92.499999999999986 
	-445.94663879585818 -124.69325642719541 92.499999999999986 
	-445.93317815463479 -124.69528244142447 92.499999999999986 
	-445.91967509889912 -124.69703429446876 92.499999999999986 
	-445.91277619131415 -124.69785108415087 92.499999999999986 
	-445.90586609847304 -124.69858439828815 92.499999999999986 
	-445.89541931852483 -124.69955037351585 92.499999999999986 
	-445.89188717948934 -124.69985248684628 92.499999999999986 
	-445.88835008090109 -124.70012915936162 92.499999999999986 
	-445.88126859848006 -124.70062823873285 92.499999999999986 
	-445.87417712863703 -124.70101064675377 92.499999999999986 
	-445.87063004705817 -124.70117063546567 92.499999999999986 
	-445.86571591788424 -124.70134574733883 92.499999999999986 
	-445.86080252026841 -124.70145026852848 92.499999999999986 
	-445.85943615502288 -124.70147369288023 92.499999999999986 
	-445.85588984608273 -124.70151931588667 92.499999999999986 
	-445.85234472899299 -124.70152396362697 92.499999999999986 
	-445.85016598057319 -124.70151038348357 92.499999999999986 
	-445.84621649466527 -124.70145389927333 92.499999999999986 
	-445.84226997552469 -124.70133466018407 92.499999999999986 
	-445.84050052351228 -124.70126773291736 92.499999999999986 
	-445.83716265551914 -124.70111419603991 92.499999999999986 
	-445.83382825688273 -124.70090456235079 92.499999999999986 
	-445.83226157002059 -124.70079268278394 92.499999999999986 
	-445.83049695623589 -124.70065028633617 92.499999999999986 
	-445.82873406141414 -124.70048755092898 92.499999999999986 
	-445.82853528818259 -124.70046893798614 92.499999999999986 
	-445.82833653804329 -124.70045005991034 92.499999999999986 
	-445.82721120658255 -124.70034163794875 92.499999999999986 
	-445.8262855402449 -124.70024656469528 92.499999999999986 
	-445.82536069687848 -124.70014533963807 92.499999999999986 
	-445.82351254612388 -124.69992975395667 92.499999999999986 
	-445.82166753355125 -124.69968592712476 92.499999999999986 
	-445.82074582778438 -124.69955646348645 92.499999999999986 
	-445.81913501437509 -124.69931577222331 92.499999999999986 
	-445.81752742012884 -124.69904834961091 92.499999999999986 
	-445.81683945836755 -124.69892863908211 92.499999999999986 
	-445.81592235931959 -124.69876164639264 92.499999999999986 
	-445.81500676209936 -124.69858461928055 92.499999999999986 
	-445.81477735153408 -124.69853960633762 92.499999999999986 
	-445.81363324107741 -124.69831179863307 92.499999999999986 
	-445.81249174659877 -124.69806776847594 92.499999999999986 
	-445.8115809364993 -124.69786187739008 92.499999999999986 
	-445.80976350550651 -124.69742842143566 92.499999999999986 
	-445.80795477389415 -124.69695291409639 92.499999999999986 
	-445.80705266718689 -124.69670496063567 92.499999999999986 
	-445.80551107467602 -124.69626378351541 92.499999999999986 
	-445.80397590321297 -124.69579631045849 92.499999999999986 
	-445.80333794251595 -124.69559738011773 92.499999999999986 
	-445.80244485261522 -124.69531266487078 92.499999999999986 
	-445.80155380318837 -124.6950202631011 92.499999999999986 
	-445.80129835969962 -124.69493576431351 92.499999999999986 
	-445.799263284505 -124.69425730682055 92.499999999999986 
	-445.79723852978191 -124.69354106171616 92.499999999999986 
	-445.79547502161194 -124.6928898845922 92.499999999999986 
	-445.79196147887711 -124.69154358863638 92.499999999999986 
	-445.78847365161096 -124.69011811082487 92.499999999999986 
	-445.78673585206627 -124.68938774686504 92.499999999999986 
	-445.78358330992296 -124.68802899827654 92.499999999999986 
	-445.78045065796812 -124.68662157254525 92.499999999999986 
	-445.77904294210595 -124.68597816126737 92.499999999999986 
	-445.77733201535864 -124.68518350663113 92.499999999999986 
	-445.7756273964809 -124.68437709976615 92.499999999999986 
	-445.77532140074004 -124.68423187194956 92.499999999999986 
	-445.77161094998911 -124.68246522461703 92.499999999999986 
	-445.7679310827242 -124.6806454272085 92.499999999999986 
	-445.76458231120239 -124.67893903778769 92.499999999999986 
	-445.76126500760091 -124.67720294518486 92.499999999999986 
	-445.75669642851335 -124.67475401565243 92.499999999999986 
	-445.75541237818453 -124.67405924349998 92.499999999999986 
	-445.75413096421795 -124.67335962292806 92.499999999999986 
	-445.75073275245285 -124.67148807641621 92.499999999999986 
	-445.74735229122939 -124.66958437223782 92.499999999999986 
	-445.74525062779827 -124.66838521288766 92.499999999999986 
	-445.73979581737728 -124.66523378764511 92.499999999999986 
	-445.73438300835045 -124.66200865028196 92.499999999999986 
	-445.73106440348653 -124.6599962824598 92.499999999999986 
	-445.72115175449329 -124.65388552423275 92.499999999999986 
	-445.71136337229518 -124.64756537484503 92.499999999999986 
	-445.70488838211872 -124.64326908663691 92.499999999999986 
	-445.69203377299596 -124.6345248246177 92.499999999999986 
	-445.67936209786467 -124.62550191466585 92.499999999999986 
	-445.67307005404189 -124.62092691706715 92.499999999999986 
	-445.6666155839028 -124.61614130000824 92.499999999999986 
	-445.66020641800094 -124.61129849354026 92.499999999999986 
	-445.66000263053053 -124.61114441814483 92.499999999999986 
	-445.65380008672088 -124.6064521229705 92.499999999999986 
	-445.64763997605081 -124.60170668978284 92.499999999999986 
	-445.64172159880917 -124.59707174450207 92.499999999999986 
	-445.63584279343036 -124.59239542405938 92.499999999999986 
	-445.62318896790475 -124.58217965028919 92.499999999999986 
	-445.61642016303938 -124.57661992517677 92.499999999999986 
	-445.60969550750951 -124.57100588815646 92.499999999999986 
	-445.59858142682032 -124.5615828437256 92.499999999999986 
	-445.58758050846603 -124.55202424423106 92.499999999999986 
	-445.58321133995901 -124.54819182844773 92.499999999999986 
	-445.57664947285673 -124.54238296862222 92.499999999999986 
	-445.57012577582384 -124.53652958846078 92.499999999999986 
	-445.56793305914687 -124.53455336352013 92.499999999999986 
	-445.55274776722348 -124.52080688863333 92.499999999999986 
	-445.53776433985678 -124.506828189713 92.499999999999986 
	-445.52507912087003 -124.49470907167094 92.499999999999986 
	-445.49997326393702 -124.47018447397815 92.499999999999986 
	-445.47537648209749 -124.4451300565306 92.499999999999986 
	-445.46320035317092 -124.43248106993536 92.499999999999986 
	-445.43908568456476 -124.4069584809849 92.499999999999986 
	-445.41543610762358 -124.38102289458618 92.499999999999986 
	-445.40372507667263 -124.36796089177493 92.499999999999986 
	-445.39212624264525 -124.35481327353415 92.499999999999986 
	-445.36307711964628 -124.32137130440714 92.499999999999986 
	-445.34575097994633 -124.30094551522228 92.499999999999986 
	-445.32864713461743 -124.28032752189833 92.499999999999986 
	-445.29486309119198 -124.23873336197713 92.499999999999986 
	-445.26189091555125 -124.19646939999069 92.499999999999986 
	-445.24559895252747 -124.17518157011831 92.499999999999986 
	-445.21338887689848 -124.13231432469753 92.499999999999986 
	-445.1819021274369 -124.08890137248756 92.499999999999986 
	-445.16633349695979 -124.06706782040608 92.499999999999986 
	-445.1355357808539 -124.0231638370223 92.499999999999986 
	-445.10540032485943 -123.97881940853154 92.499999999999986 
	-445.09049395795876 -123.95654540355969 92.499999999999986 
	-445.07574551664675 -123.93417760948722 92.499999999999986 
	-445.03290332892726 -123.8682598314185 92.499999999999986 
	-445.00521951179491 -123.82444936537316 92.499999999999986 
	-444.97806514743178 -123.78032456956034 92.499999999999986 
	-444.93896680674948 -123.71517305918074 92.499999999999986 
	-444.90089033925875 -123.64944025182041 92.499999999999986 
	-444.88887220869401 -123.62846180503662 92.499999999999986 
	-444.86334204276801 -123.58341092260834 92.499999999999986 
	-444.83825357885291 -123.53811516421437 92.499999999999986 
	-444.8250006739255 -123.51390009123729 92.499999999999986 
	-444.78723096085156 -123.44407662059244 92.499999999999986 
	-444.75042216430285 -123.37373265731027 92.499999999999986 
	-444.72680277560613 -123.32764138843903 92.499999999999986 
	-444.68031031810989 -123.23506356145739 92.499999999999986 
	-444.63525130395402 -123.14173207519705 92.499999999999986 
	-444.61306536790755 -123.09488713255774 92.499999999999986 
	-444.56935463359378 -123.00085438474602 92.499999999999986 
	-444.52691943685215 -122.90616371987478 92.499999999999986 
	-444.50600904341701 -122.85866085195579 92.499999999999986 
	-444.48539172052034 -122.81099783071295 92.499999999999986 
	-444.46506199891201 -122.76318901855458 92.499999999999986 
	-444.4650582728612 -122.76318025608211 92.499999999999986 
	-444.46505454682 -122.76317149360474 92.499999999999986 
	-444.44472870937722 -122.7153713637675 92.499999999999986 
	-444.42469398330411 -122.66743431548139 92.499999999999986 
	-444.4049372976632 -122.61935725809683 92.499999999999986 
	-444.36595975359512 -122.52292474377407 92.499999999999986 
	-444.32803093038626 -122.42597312106616 92.499999999999986 
	-444.30931943856064 -122.37736809154276 92.499999999999986 
	-444.27239218053342 -122.27991812454547 92.499999999999986 
	-444.23643159523868 -122.18200738927197 92.499999999999986 
	-444.21868677750348 -122.13294158942021 92.499999999999986 
	-444.1661419745306 -121.98542699086801 92.499999999999986 
	-444.115620012303 -121.83700331622418 92.499999999999986 
	-444.08279678681367 -121.73768792517158 92.499999999999986 
	-444.01879937032368 -121.53840115633975 92.499999999999986 
	-443.95798346067238 -121.33796159923578 92.499999999999986 
	-443.9283417793992 -121.23749337794005 92.499999999999986 
	-443.89847670199231 -121.13345614576903 92.499999999999986 
	-443.86938009179448 -121.02924289376692 92.499999999999986 
	-443.86844069104211 -121.02587525602166 92.499999999999986 
	-443.84033226798857 -120.92501859351415 92.499999999999986 
	-443.81294125466451 -120.82400135435117 92.499999999999986 
	-443.78711546665704 -120.72624562045175 92.499999999999986 
	-443.73585983233454 -120.52721000953385 92.499999999999986 
	-443.68715788018653 -120.32803935834667 92.499999999999986 
	-443.66303580138538 -120.22677212672588 92.499999999999986 
	-443.63953963117029 -120.12555817563472 92.499999999999986 
	-443.59519344961654 -119.92962345507424 92.499999999999986 
	-443.57422738112388 -119.83470368623779 92.499999999999986 
	-443.55373978336814 -119.73968762483018 92.499999999999986 
	-443.51369302685254 -119.54947333027511 92.499999999999986 
	-443.47545046363592 -119.35891316510086 92.499999999999986 
	-443.45676706199629 -119.26355123129645 92.499999999999986 
	-443.40199424009256 -118.97723195545319 92.499999999999986 
	-443.35095256015865 -118.69024450294583 92.499999999999986 
	-443.31849332708487 -118.49865119600742 92.499999999999986 
	-443.26524841467085 -118.16879756086622 92.499999999999986 
	-443.21621755033902 -117.83826708084513 92.499999999999986 
	-443.19641539296384 -117.69985834954855 92.499999999999986 
	-443.16984975728286 -117.50732131215662 92.499999999999986 
	-443.14457804606479 -117.31458808732572 92.499999999999986 
	-443.13758796538485 -117.26049594773211 92.499999999999986 
	-443.10613882665092 -117.01354860740929 92.499999999999986 
	-443.07673788097389 -116.7662964790273 92.499999999999986 
	-443.05497627062209 -116.57304390039388 92.499999999999986 
	-443.01375777838217 -116.18620912250718 92.499999999999986 
	-442.9769865713327 -115.79874876317135 92.499999999999986 
	-442.95967226573811 -115.60487058859208 92.499999999999986 
	-442.92711440296415 -115.21683295345493 92.499999999999986 
	-442.89856784344357 -114.82826072429299 92.499999999999986 
	-442.88526485331761 -114.63384794656156 92.499999999999986 
	-442.8605411548449 -114.24478230240774 92.499999999999986 
	-442.83947552660197 -113.85526317051577 92.499999999999986 
	-442.82983061472794 -113.66039689912219 92.499999999999986 
	-442.8122684300227 -113.27046437442097 92.499999999999986 
	-442.79807282852278 -112.88015991212319 92.499999999999986 
	-442.7917945053415 -112.68492169920808 92.499999999999986 
	-442.78083630460191 -112.29428789209993 92.499999999999986 
	-442.77299978914175 -111.9033701500601 92.499999999999986 
	-442.76984315512044 -111.707847999577 92.499999999999986 
	-442.76501845161454 -111.31669337510483 92.499999999999986 
	-442.763105957937 -110.92535242341984 92.499999999999986 
	-442.7628615365648 -110.72964394393685 92.499999999999986 
	-442.76332611403245 -110.52858916077584 92.499999999999986 
	-442.76451072551265 -110.32751383574562 92.499999999999986 
	-442.76454255853162 -110.3221959394086 92.499999999999986 
	-442.76692321609141 -109.93067898009625 92.499999999999986 
	-442.77202904040507 -109.53908724109843 92.499999999999986 
	-442.77960807088442 -109.15281473075537 92.499999999999986 
	-442.79979640879185 -108.37511262605464 92.499999999999986 
	-442.82954367925743 -107.59808290115397 92.499999999999986 
	-442.84684894552964 -107.20717080971922 92.499999999999986 
	-442.87221100567911 -106.70051805709241 92.499999999999986 
	-442.90121741904335 -106.19462482149733 92.499999999999986 
	-442.90805321580882 -106.07874665081872 92.499999999999986 
	-442.93167952611577 -105.68906820586899 92.499999999999986 
	-442.95740157913667 -105.2999284996919 92.499999999999986 
	-442.97648596369396 -105.02676209429166 92.499999999999986 
	-442.99655300767972 -104.75393061452917 92.499999999999986 
	-443.03925500011695 -104.20055417066389 92.499999999999986 
	-443.0619765495012 -103.9196922815449 92.499999999999986 
	-443.0857230128737 -103.63888697016409 92.499999999999986 
	-443.11104168527396 -103.35173214173295 92.499999999999986 
	-443.13739662350889 -103.06464441444921 92.499999999999986 
	-443.13798544326659 -103.05823598128168 92.499999999999986 
	-443.16497595455201 -102.76474285596359 92.499999999999986 
	-443.19304827702018 -102.47132013706812 92.499999999999986 
	-443.22152511961002 -102.18437558644679 92.499999999999986 
	-443.27764029349913 -101.63828609712186 92.499999999999986 
	-443.33733014460353 -101.09248174467822 92.499999999999986 
	-443.36645844291741 -100.83346403114713 92.499999999999986 
	-443.43266487088175 -100.26032663925764 92.499999999999986 
	-443.50266714088684 -99.687542429851774 92.499999999999986 
	-443.54216561535202 -99.373657548071947 92.499999999999986 
	-443.65629561750518 -98.491774694579632 92.499999999999986 
	-443.77907032685067 -97.610837445990612 92.499999999999986 
	-443.86166630686802 -97.043752507188515 92.499999999999986 
	-443.94834116324262 -96.472865451195219 92.499999999999986 
	-444.0384410965811 -95.902459018118364 92.499999999999986 
	-444.03911169963192 -95.898214778087464 92.499999999999986 
	-444.12993338594015 -95.323571288744617 92.499999999999986 
	-444.22422992960441 -94.749416244809183 92.499999999999986 
	-444.32119293278333 -94.180011469411113 92.499999999999986 
	-444.52174447871943 -93.042280364004426 92.499999999999986 
	-444.73538039861211 -91.906832335371206 92.499999999999986 
	-444.84542780467501 -91.339710630493371 92.499999999999986 
	-445.01051003293549 -90.513909701898712 92.499999999999986 
	-445.18232937558514 -89.689536746081927 92.499999999999986 
	-445.23694530087909 -89.430814376695281 92.499999999999986 
	-445.35769740026541 -88.865946231650909 92.499999999999986 
	-445.48158860207434 -88.301801379401383 92.499999999999986 
	-445.54968711928279 -87.996118774157409 92.499999999999986 
	-445.74598232300627 -87.12733550490114 92.499999999999986 
	-445.94968245721651 -86.260428403539976 92.499999999999986 
	-446.08486423392657 -85.699149771373598 92.499999999999986 
	-446.36141826954974 -84.578344267289793 92.499999999999986 
	-446.65035566512853 -83.461237960252049 92.499999999999986 
	-446.79792082039984 -82.903658529384984 92.499999999999986 
	-446.94858941242353 -82.347105524036465 92.499999999999986 
	-447.13199340213095 -81.684656156961069 92.499999999999986 
	-447.1617300905603 -81.577706011850026 92.499999999999986 
	-447.19158541845064 -81.470786111845086 92.499999999999986 
	-447.2695181586185 -81.192874030417656 92.499999999999986 
	-447.34825519102583 -80.915171727336514 92.499999999999986 
	-447.3970140510994 -80.744359060451799 92.499999999999986 
	-447.48594428404999 -80.434910966018606 92.499999999999986 
	-447.57588296632053 -80.125739886949418 92.499999999999986 
	-447.6164034253822 -79.987202500985603 92.499999999999986 
	-447.69659854213387 -79.714503513855462 92.499999999999986 
	-447.77758538686203 -79.442030702172516 92.499999999999986 
	-447.81763838796297 -79.307978594013989 92.499999999999986 
	-447.94220877029886 -78.893230046895738 92.499999999999986 
	-448.06863178543779 -78.479029999389439 92.499999999999986 
	-448.15506452170104 -78.198907381045572 92.499999999999986 
	-448.24235715707857 -77.919051486208645 92.499999999999986 
	-448.33051625247191 -77.639470310800817 92.499999999999986 
	0 
	null_surface 
	null_surface 
	nullbs 
	nullbs 
	-1 
	-1 
	I I 
	0 
	2 -0.5800015416182096 1.8315711977009792 
	135 -34.826188483800841 -32.010972432068144 -29.19575638033545 -26.380540328602756 -23.565324276870058 -23.281246557048696 -22.157716251003713 -20.750108225137364 -19.342500199271015 -17.93489217340467 -16.527284147538321 -15.119676121671972 -14.55164081446847 -13.851237021594871 -12.58279792151777 -11.314358821440669 -10.045919721363568 -9.4117001713250161 -8.7774806212864664 -8.599967804713307 -8.1432610712479168 -7.5090415212093653 -6.8748219711708147 -6.2406024211322642 -5.6063828710937136 -4.972163321055163 -4.5213535154891762 -4.3291682854750375 -4.0705437099231894 -4.0338388653085957 -3.7319117905365555 -3.3932798711499217 -3.0456715447564529 -2.7119654907300514 -2.698063218362984 -2.3504548919695152 -2.1766507287727812 -2.0028465655760468 -1.8857946316184611 -1.8038489892867802 -1.6048514129975135 -1.4058538367082469 -1.369437844673717 -1.3063550485636135 -1.2068562604189803 -1.1373516238755719 -1.0678469873321634 -1.0467148528332519 -0.99834235078875488 -0.92883771424534634 -0.8593330777019379 -0.84501298293296134 -0.78982844115852935 -0.75507612288682502 -0.7203238046151208 -0.71894931424527975 -0.68557148634341658 -0.65081916807171236 -0.63311476145833667 -0.61541035484496098 -0.60858968256657264 -0.59770594823158529 -0.58885374492489739 -0.58099977464689578 -0.57534706242547184 -0.57069258323273409 -0.56720482068705746 -0.56603810403999633 -0.56138362484725857 -0.55672914565452081 -0.55340986672721904 -0.55207466646178305 -0.54276570807630753 -0.53345674969083201 -0.52581995880754229 -0.52414779130535649 -0.50552987453440545 -0.49823005088786543 -0.48613235574843933 -0.4667348369624732 -0.42793979939054094 -0.38914476181860869 -0.38787041920915827 -0.35034972424667643 -0.30655600871584188 -0.27751078753045111 -0.26276229318500732 -0.17517486212333822 -0.087587431061669108 0 0.13389715339638153 0.26779430679276306 0.40169146018914459 0.53558861358552612 0.79477562783352163 0.9157855988504896 1.0539626420815171 1.3131496563295126 1.5723366705775079 1.8315236848255032 2.0907106990734987 2.3498977133214942 2.6090847275694897 3.1274587560654803 3.6458327845614713 3.6631423954019584 4.1642068130574623 4.6825808415534533 5.1686593821158198 5.6547379226781871 6.62689500380292 7.3262847908039168 7.5990520849276537 8.5712091660523875 9.5433662471771221 10.515523328301855 11.487680409426588 12.459837490551323 13.431994571676057 14.430560951583463 16.348465815050258 18.292779977299723 18.870733552070678 20.237094139549193 21.678005934249267 23.118917728949341 24.420949302679698 26.00074131834949 28.861121903166914 28.882564907749639 31.764388497149785 34.64621208654993 37.528035675950079 40.409859265350228 43.291682854750377 
	
	-1 
	none F F 1 F 0 } I I 
	intcurve forward { exactcur full nubs 5 open 204 
	-37.641404535533539 5 -34.826188483800841 3 -32.010972432068144 3 -29.19575638033545 3 -26.380540328602756 3 
	-23.565324276870058 3 -23.281246557048696 3 -22.157716251003713 3 -20.750108225137364 3 -19.342500199271015 3 
	-17.93489217340467 3 -16.527284147538321 3 -15.119676121671972 4 -14.55164081446847 3 -13.851237021594871 3 
	-12.58279792151777 3 -11.314358821440669 3 -10.680139271402119 3 -10.045919721363568 3 -9.4117001713250161 3 
	-8.7774806212864664 3 -8.599967804713307 3 -8.1432610712479168 3 -7.5090415212093653 3 -6.8748219711708147 3 
	-6.2406024211322642 3 -5.6063828710937136 3 -5.2892730960744387 3 -4.972163321055163 4 -4.5213535154891762 3 
	-4.3291682854750375 3 -4.0705437099231894 4 -4.0338388653085957 3 -3.7319117905365555 3 -3.3932798711499217 4 
	-3.0456715447564529 3 -2.8788185177432521 3 -2.7119654907300514 3 -2.698063218362984 3 -2.5242590551662496 3 
	-2.3504548919695152 3 -2.1766507287727812 3 -2.0028465655760468 4 -1.8857946316184611 3 -1.8038489892867802 3 
	-1.7043502011421467 3 -1.6048514129975135 3 -1.5053526248528803 3 -1.4058538367082469 3 -1.369437844673717 3 
	-1.3063550485636135 3 -1.2566056544912969 3 -1.2068562604189803 4 -1.1373516238755719 3 -1.0678469873321634 3 
	-1.0467148528332519 3 -0.99834235078875488 3 -0.96359003251705055 3 -0.92883771424534634 3 -0.89408539597364212 3 
	-0.8593330777019379 3 -0.84501298293296134 3 -0.81742071204574529 3 -0.78982844115852935 3 -0.77245228202267713 3 
	-0.75507612288682502 3 -0.73769996375097291 3 -0.7203238046151208 3 -0.71894931424527975 3 -0.70226040029434822 3 
	-0.68557148634341658 3 -0.67688340677549053 3 -0.66819532720756447 3 -0.65950724763963842 3 -0.65081916807171236 4 
	-0.64196696476502457 3 -0.63311476145833667 3 -0.62426255815164877 3 -0.61541035484496098 3 -0.60858968256657264 3 
	-0.60314781539907902 3 -0.59770594823158529 3 -0.5932798465782414 3 -0.58885374492489739 3 -0.58492675978589659 3 
	-0.58099977464689578 3 -0.5800015416182096 4 -0.57767430202184067 3 -0.57534706242547184 3 -0.57301982282910302 3 
	-0.57069258323273409 3 -0.56894870195989578 3 -0.56720482068705746 3 -0.56603810403999633 3 -0.56487448424181186 3 
	-0.5637108644436275 3 -0.56254724464544303 3 -0.56138362484725857 3 -0.5602200050490741 3 -0.55905638525088963 3 
	-0.55672914565452081 3 -0.55506950619086992 3 -0.55340986672721904 3 -0.55207466646178305 3 -0.54974742686541411 3 
	-0.54742018726904529 3 -0.54509294767267646 3 -0.54276570807630753 3 -0.53811122888356977 3 -0.53345674969083201 3 
	-0.52963835424918715 3 -0.52581995880754229 3 -0.52414779130535649 3 -0.51949331211261873 3 -0.51483883291988097 3 
	-0.51018435372714321 3 -0.50552987453440545 4 -0.49823005088786543 3 -0.4921812033181524 3 -0.48613235574843933 3 
	-0.47643359635545623 3 -0.4667348369624732 3 -0.45703607756949016 3 -0.44733731817650707 3 -0.43763855878352398 3 
	-0.42793979939054094 3 -0.40854228060457481 3 -0.38914476181860869 3 -0.38787041920915827 3 -0.36911007172791732 3 
	-0.35034972424667643 4 -0.32845286648125915 3 -0.30655600871584188 3 -0.27751078753045111 3 -0.26276229318500732 3 
	-0.21896857765417277 3 -0.17517486212333822 3 -0.13138114659250366 3 -0.087587431061669108 3 -0.043793715530834554 3 
	0 4 0.066948576698190765 3 0.13389715339638153 3 0.20084573009457229 3 0.26779430679276306 3 
	0.33474288349095382 3 0.40169146018914459 3 0.53558861358552612 4 0.66518212070952387 3 0.79477562783352163 3 
	0.9157855988504896 3 1.0539626420815171 3 1.1835561492055149 3 1.3131496563295126 3 1.5723366705775079 3 
	1.8315236848255032 3 1.8315711977009792 3 2.0907106990734987 3 2.3498977133214942 3 2.6090847275694897 3 
	2.8682717418174848 3 3.1274587560654803 3 3.3866457703134758 3 3.6458327845614713 3 3.6631423954019584 3 
	4.1642068130574623 3 4.6825808415534533 4 5.1686593821158198 3 5.6547379226781871 3 6.1408164632405535 3 
	6.62689500380292 3 7.3262847908039168 3 7.5990520849276537 3 8.5712091660523875 3 9.5433662471771221 3 
	10.515523328301855 3 11.487680409426588 3 12.459837490551323 3 13.431994571676057 3 14.40415165280079 3 
	14.430560951583463 3 15.38951338331686 3 16.348465815050258 3 18.292779977299723 3 18.870733552070678 3 
	20.237094139549193 4 21.645841427375188 3 21.678005934249267 3 23.118917728949341 3 24.420949302679698 3 
	26.00074131834949 3 28.861121903166914 3 28.882564907749639 3 31.764388497149785 3 34.64621208654993 3 
	35.965398063946459 3 37.528035675950079 3 40.409859265350228 3 43.291682854750377 4 43.846704429811275 3 
	44.73473894990871 3 45.456266997487894 3 46.155594182064604 3 47.620851140225412 5 
	-465.42529939768417 -93.004250093802796 95.999999999999986 
	-465.2896363845249 -93.569351477873681 95.999999999999986 
	-465.15086943961734 -94.133801124163 95.999999999999986 
	-465.00899797672156 -94.697565735019296 95.999999999999986 
	-464.71903002772586 -95.823660491483565 95.999999999999986 
	-464.41654674164488 -96.946761873240334 95.999999999999986 
	-464.26215991812768 -97.507533100813845 95.999999999999986 
	-463.94704658893681 -98.627456569890768 95.999999999999986 
	-463.61911551269674 -99.74402522835031 95.999999999999986 
	-463.45191090895992 -100.30144163441719 95.999999999999986 
	-463.1109345017336 -101.41448181310157 95.999999999999986 
	-462.75659552254729 -102.52382408092247 95.999999999999986 
	-462.57602829465327 -103.07754256144554 95.999999999999986 
	-462.20795926988893 -104.18301835055581 95.999999999999986 
	-461.82567653966095 -105.28445690875222 95.999999999999986 
	-461.63089551603781 -105.83413813817339 95.999999999999986 
	-461.4123395324329 -106.43811128919947 95.999999999999986 
	-461.18909510828644 -107.04075185708889 95.999999999999986 
	-461.168593261159 -107.09597797348475 95.999999999999986 
	-461.06680992803615 -107.36956814843396 95.999999999999986 
	-460.96404978359595 -107.64288101363795 95.999999999999986 
	-460.88139762671796 -107.86085625252076 95.999999999999986 
	-460.69375432907918 -108.35151295964734 95.999999999999986 
	-460.50281584260972 -108.8412404278999 95.999999999999986 
	-460.39559367468411 -109.11329424728315 95.999999999999986 
	-460.17903151805172 -109.65680919576975 95.999999999999986 
	-459.95814166563292 -110.1991191620541 95.999999999999986 
	-459.84659179659576 -110.4699679987132 95.999999999999986 
	-459.62123172355268 -111.01104296314286 95.999999999999986 
	-459.39123892131852 -111.55085005131183 95.999999999999986 
	-459.27505631506091 -111.82043101119528 95.999999999999986 
	-459.04025708165693 -112.35893571877011 95.999999999999986 
	-458.80045216409763 -112.89609982641687 95.999999999999986 
	-458.67926386114453 -113.16434018598321 95.999999999999986 
	-458.43423953611921 -113.70012338309482 95.999999999999986 
	-458.18374856400015 -114.23448067019474 95.999999999999986 
	-458.05709359355086 -114.50129511976479 95.999999999999986 
	-457.92898155240277 -114.76773700775206 95.999999999999986 
	-457.74704927830891 -115.14116484508509 95.999999999999986 
	-457.69446610244626 -115.24852793627903 95.999999999999986 
	-457.64160649954488 -115.35588198693949 95.999999999999986 
	-457.52294683264023 -115.59557654338667 95.999999999999986 
	-457.4028837795143 -115.83518197855733 95.999999999999986 
	-457.33615486984922 -115.96745135861791 95.999999999999986 
	-457.14734772925209 -116.33913979519704 95.999999999999986 
	-456.95503271973007 -116.71042210990004 95.999999999999986 
	-456.8296417683527 -116.94940752458342 95.999999999999986 
	-456.57579678462258 -117.42685780074731 95.999999999999986 
	-456.31562624750973 -117.9031011272115 95.999999999999986 
	-456.18390968652005 -118.14087958386018 95.999999999999986 
	-455.98379945200583 -118.49697525130092 95.999999999999986 
	-455.77972199914785 -118.85213668228081 95.999999999999986 
	-455.7112462556351 -118.97041578724929 95.999999999999986 
	-455.57337490326177 -119.20674998125368 95.999999999999986 
	-455.43361939292771 -119.44262141239332 95.999999999999986 
	-455.36325948931108 -119.56043775426492 95.999999999999986 
	-455.22155097049495 -119.79582489789659 95.999999999999986 
	-455.07781068172045 -120.03070857916893 95.999999999999986 
	-455.00541900508586 -120.1480214584065 95.999999999999986 
	-454.85956265419719 -120.38238370430257 95.999999999999986 
	-454.71149344641981 -120.61620897293221 95.999999999999986 
	-454.63688890839393 -120.73298487459597 95.999999999999986 
	-454.54065008923124 -120.88226759218068 95.999999999999986 
	-454.4434134661858 -121.03131967535258 95.999999999999986 
	-454.42210120830032 -121.06390389857629 95.999999999999986 
	-454.34578278031501 -121.18028144009963 95.999999999999986 
	-454.268837295293 -121.29651668377861 95.999999999999986 
	-454.2130948231013 -121.38014421460039 95.999999999999986 
	-454.07912630251064 -121.57972451729829 95.999999999999986 
	-453.94314959798623 -121.77887423499567 95.999999999999986 
	-453.86339369748418 -121.89450485554609 95.999999999999986 
	-453.70241484777932 -122.1254704858178 95.999999999999986 
	-453.53837052079655 -122.35584200630777 95.999999999999986 
	-453.45554912499654 -122.47087851715159 95.999999999999986 
	-453.28823423936177 -122.70065213663656 95.999999999999986 
	-453.11740584540854 -122.92982615528373 95.999999999999986 
	-453.0310709097746 -123.04426306611045 95.999999999999986 
	-452.85646388925829 -123.27283679447685 95.999999999999986 
	-452.67775936265707 -123.50081156677481 95.999999999999986 
	-452.58732686218377 -123.61464952413877 95.999999999999986 
	-452.44996214306093 -123.7851831573047 95.999999999999986 
	-452.30985283893102 -123.95538384057426 95.999999999999986 
	-452.26283529791908 -124.01208051891369 95.999999999999986 
	-452.16815083330187 -124.12540037575002 95.999999999999986 
	-452.07212271956269 -124.23857387481226 95.999999999999986 
	-452.02376152685372 -124.29512419553781 95.999999999999986 
	-451.9750410077005 -124.35163827557699 95.999999999999986 
	-451.85615569902353 -124.48840672718273 95.999999999999986 
	-451.78560804753346 -124.56862693742823 95.999999999999986 
	-451.71427044509619 -124.64877254810781 95.999999999999986 
	-451.61133767467396 -124.7629736589696 95.999999999999986 
	-451.50662109678728 -124.87701064479371 95.999999999999986 
	-451.47515926111629 -124.91108038014522 95.999999999999986 
	-451.40096746315629 -124.99096268708224 95.999999999999986 
	-451.32583373022419 -125.07076165334421 95.999999999999986 
	-451.28241000885498 -125.11651369678901 95.999999999999986 
	-451.23865461983416 -125.16223781331391 95.999999999999986 
	-451.18829615751423 -125.21441928372047 95.999999999999986 
	-451.18203035592029 -125.2209041614686 95.999999999999986 
	-451.17575749096545 -125.22738857038708 95.999999999999986 
	-451.11781974864488 -125.28720814234821 95.999999999999986 
	-451.05927490020929 -125.34698732195656 95.999999999999986 
	-451.0065737247275 -125.40025326007671 95.999999999999986 
	-450.89365268105121 -125.51318658951524 95.999999999999986 
	-450.77825791723291 -125.62595937769339 95.999999999999986 
	-450.71652705853273 -125.68553081344746 95.999999999999986 
	-450.65402735990716 -125.7450558392232 95.999999999999986 
	-450.5257123542296 -125.86559036955501 95.999999999999986 
	-450.45981102104417 -125.92663690121327 95.999999999999986 
	-450.39295917529523 -125.98766498527561 95.999999999999986 
	-450.29253013735251 -126.07794786997944 95.999999999999986 
	-450.18974553790815 -126.16816074136398 95.999999999999986 
	-450.15615433760252 -126.19741109633325 95.999999999999986 
	-450.08844381137862 -126.25589477568462 95.999999999999986 
	-450.01963868120134 -126.31434281268017 95.999999999999986 
	-449.98495287393041 -126.34355752527058 95.999999999999986 
	-449.94705867201895 -126.3751960465766 95.999999999999986 
	-449.90880551520803 -126.40682317078043 95.999999999999986 
	-449.90586125369555 -126.40925561229631 95.999999999999986 
	-449.86607941005974 -126.44209716737402 95.999999999999986 
	-449.82590664234999 -126.47492639297008 95.999999999999986 
	-449.78836024482916 -126.5053134607287 95.999999999999986 
	-449.71253857851292 -126.56606627329703 95.999999999999986 
	-449.63518847334547 -126.62677728342874 95.999999999999986 
	-449.5961136269832 -126.65712254867256 95.999999999999986 
	-449.51712456038376 -126.71779337184468 95.999999999999986 
	-449.43636480670654 -126.77842707099487 95.999999999999986 
	-449.39551925617144 -126.80873521206951 95.999999999999986 
	-449.31284466323217 -126.86933559565057 95.999999999999986 
	-449.22808096977076 -126.92990799308296 95.999999999999986 
	-449.18514628769299 -126.96018814768657 95.999999999999986 
	-449.14162379598395 -126.9904634047239 95.999999999999986 
	-449.06773675842885 -127.04112219030689 95.999999999999986 
	-449.03770175750043 -127.06151756104691 95.999999999999986 
	-449.00735596397192 -127.08191993626426 95.999999999999986 
	-448.95521652969842 -127.11661554223578 95.999999999999986 
	-448.90210249294273 -127.15132516307135 95.999999999999986 
	-448.88006041875758 -127.16562034519281 95.999999999999986 
	-448.83086624857265 -127.19727662226637 95.999999999999986 
	-448.78078281379118 -127.22894002775654 95.999999999999986 
	-448.75304051496317 -127.24630496826904 95.999999999999986 
	-448.69697611590459 -127.281037372076 95.999999999999986 
	-448.63969760165327 -127.31577357368745 95.999999999999986 
	-448.61074117990813 -127.33314231170516 95.999999999999986 
	-448.55216326498464 -127.36788061259745 95.999999999999986 
	-448.49218400679632 -127.40261998997855 95.999999999999986 
	-448.46182622872527 -127.41998980392032 95.999999999999986 
	-448.40033392223552 -127.45472955915621 95.999999999999986 
	-448.33719324159262 -127.48946956178644 95.999999999999986 
	-448.30518706600174 -127.50683962199813 95.999999999999986 
	-448.26083430497067 -127.5305671861623 95.999999999999986 
	-448.2155570327709 -127.55429509020328 95.999999999999986 
	-448.20335781894784 -127.56065259528711 95.999999999999986 
	-448.16983582641564 -127.57802318084836 95.999999999999986 
	-448.13578048438001 -127.59539401476124 95.999999999999986 
	-448.1139654692588 -127.60640733506901 95.999999999999986 
	-448.07452765012715 -127.62610637885274 95.999999999999986 
	-448.03430353574066 -127.64580577581312 95.999999999999986 
	-448.01640952544648 -127.6544915965827 95.999999999999986 
	-447.98029178569931 -127.6718633379645 95.999999999999986 
	-447.94348686607549 -127.68923516716005 95.999999999999986 
	-447.9249056738343 -127.6979210756125 95.999999999999986 
	-447.90613813898574 -127.70660693516204 95.999999999999986 
	-447.8606835241012 -127.72742748543699 95.999999999999986 
	-447.8337562105695 -127.73958715228494 95.999999999999986 
	-447.80637586975752 -127.75176764926852 95.999999999999986 
	-447.7506675501682 -127.77616195707553 95.999999999999986 
	-447.6929613559239 -127.80060595447293 95.999999999999986 
	-447.66358309142117 -127.81283613714854 95.999999999999986 
	-447.62454809681515 -127.82878984798094 95.999999999999986 
	-447.58450237799394 -127.8447427289576 95.999999999999986 
	-447.57510961104629 -127.84846200506459 95.999999999999986 
	-447.54402822482291 -127.86069392711825 95.999999999999986 
	-447.51231464973392 -127.8729213325424 95.999999999999986 
	-447.4899220779505 -127.88142743619605 95.999999999999986 
	-447.45086042861755 -127.89603561074478 95.999999999999986 
	-447.41073823099595 -127.910623561275 95.999999999999986 
	-447.39377112903628 -127.91671826549427 95.999999999999986 
	-447.35943357612405 -127.92889814713676 95.999999999999986 
	-447.3242497644876 -127.94105628411317 95.999999999999986 
	-447.30643639796114 -127.94712924305668 95.999999999999986 
	-447.27034441690409 -127.95926150343227 95.999999999999986 
	-447.23327013910875 -127.97136322548695 95.999999999999986 
	-447.21447446595903 -127.97740564500771 95.999999999999986 
	-447.17633658142438 -127.98947181695561 95.999999999999986 
	-447.13703633653893 -128.00149645335259 95.999999999999986 
	-447.11707828535401 -128.00749733522045 95.999999999999986 
	-447.0884333726932 -128.01595309583752 95.999999999999986 
	-447.05908735081488 -128.02438065942556 95.999999999999986 
	-447.0504623547443 -128.02683744774919 95.999999999999986 
	-447.02503370158502 -128.03402036257756 95.999999999999986 
	-446.99904767554131 -128.04117977131966 95.999999999999986 
	-446.9816849463316 -128.04588196316101 95.999999999999986 
	-446.94641776940682 -128.05526210804425 95.999999999999986 
	-446.90999391022683 -128.06458861658149 95.999999999999986 
	-446.89147447843845 -128.06923716929617 95.999999999999986 
	-446.86075704314743 -128.07678666951708 95.999999999999986 
	-446.82909997447081 -128.08428781466728 95.999999999999986 
	-446.8167208286747 -128.08717860517837 95.999999999999986 
	-446.79165539481966 -128.09294364338294 95.999999999999986 
	-446.76594421664822 -128.09867296287513 95.999999999999986 
	-446.75291932270466 -128.10152803410085 95.999999999999986 
	-446.7265134030348 -128.10721748613369 95.999999999999986 
	-446.69935522175734 -128.11286194956315 95.999999999999986 
	-446.68557805984204 -128.11567203119469 95.999999999999986 
	-446.65760511976703 -128.12126580043326 95.999999999999986 
	-446.62874293890661 -128.12680171145152 95.999999999999986 
	-446.61407652509865 -128.12955393305708 95.999999999999986 
	-446.59798009754797 -128.13250527751384 95.999999999999986 
	-446.58157221878201 -128.13543443130129 95.999999999999986 
	-446.58036777981135 -128.13564902871053 95.999999999999986 
	-446.5645169514143 -128.13846765362655 95.999999999999986 
	-446.5483725713035 -128.14126520645115 95.999999999999986 
	-446.53319028961459 -128.14383021939565 95.999999999999986 
	-446.5022568535677 -128.14891694481628 95.999999999999986 
	-446.47009934500903 -128.15390713516018 95.999999999999986 
	-446.45369295778011 -128.15637560709061 95.999999999999986 
	-446.42820924295597 -128.16008412616245 95.999999999999986 
	-446.40183890738376 -128.16371531791344 95.999999999999986 
	-446.39270248369769 -128.16494888831363 95.999999999999986 
	-446.37420358218736 -128.16739560315705 95.999999999999986 
	-446.35523128106348 -128.16979868584875 95.999999999999986 
	-446.34562145573761 -128.17098862370267 95.999999999999986 
	-446.32614269220852 -128.17334372592683 95.999999999999986 
	-446.30611916263297 -128.17564565455612 95.999999999999986 
	-446.29596456805035 -128.17678241816839 95.999999999999986 
	-446.2753549427984 -128.179025484048 95.999999999999986 
	-446.25411072568539 -128.18120279772279 95.999999999999986 
	-446.2433215339546 -128.18227380802483 95.999999999999986 
	-446.23235578828871 -128.18332578726972 95.999999999999986 
	-446.20983858785667 -128.1854078697796 95.999999999999986 
	-446.19827436805701 -128.18643770347296 95.999999999999986 
	-446.18649894404138 -128.18744470379698 95.999999999999986 
	-446.16250076401798 -128.18940872148556 95.999999999999986 
	-446.13754874393283 -128.19126243165238 95.999999999999986 
	-446.12481946133238 -128.19215912018981 95.999999999999986 
	-446.09882011322554 -128.19388614309526 95.999999999999986 
	-446.0716561169757 -128.19546561674059 95.999999999999986 
	-446.05776215003135 -128.19621474719006 95.999999999999986 
	-446.02930147319887 -128.19762298725453 95.999999999999986 
	-445.9993737030033 -128.19882868679966 95.999999999999986 
	-445.98401256613653 -128.19937525672282 95.999999999999986 
	-445.95604789900284 -128.20023122867855 95.999999999999986 
	-445.92657720186384 -128.20086077254703 95.999999999999986 
	-445.91344515841178 -128.20108767254027 95.999999999999986 
	-445.88923907415347 -128.20140200177181 95.999999999999986 
	-445.86385924564877 -128.20152728840367 95.999999999999986 
	-445.85234913001284 -128.20154238870018 95.999999999999986 
	-445.82879803630323 -128.20148389783554 95.999999999999986 
	-445.8040963923587 -128.20122880421141 95.999999999999986 
	-445.79143569269155 -128.20104729035614 95.999999999999986 
	-445.76786839373267 -128.20060984378136 95.999999999999986 
	-445.74309074052888 -128.19995164222439 95.999999999999986 
	-445.73171632634444 -128.19960800942454 95.999999999999986 
	-445.70840575869391 -128.19881449192076 95.999999999999986 
	-445.68387515699186 -128.19778482862665 95.999999999999986 
	-445.67128068045213 -128.19720503694896 95.999999999999986 
	-445.64683742112072 -128.19597484561035 95.999999999999986 
	-445.62099792795487 -128.19445550191199 95.999999999999986 
	-445.60851739366444 -128.19367092632552 95.999999999999986 
	-445.58283452340282 -128.19194590580216 95.999999999999986 
	-445.55557250304707 -128.18987023115739 95.999999999999986 
	-445.54151282001447 -128.18873498345158 95.999999999999986 
	-445.52329171387601 -128.18717415597382 95.999999999999986 
	-445.50425912476146 -128.18541744814394 95.999999999999986 
	-445.50036752514546 -128.18505310446389 95.999999999999986 
	-445.49644100031952 -128.18468019696573 95.999999999999986 
	-445.48324117607996 -128.18340843758961 95.999999999999986 
	-445.47381133596417 -128.18247055249859 95.999999999999986 
	-445.46417821816254 -128.18148120684211 95.999999999999986 
	-445.44448151279795 -128.17939144390422 95.999999999999986 
	-445.4238726310403 -128.17706074320668 95.999999999999986 
	-445.41332735887727 -128.17583046237698 95.999999999999986 
	-445.39172778227191 -128.17322938085618 95.999999999999986 
	-445.36905491703823 -128.17032317445776 95.999999999999986 
	-445.35743640695824 -128.16878777928699 95.999999999999986 
	-445.33360730745625 -128.16553894633645 95.999999999999986 
	-445.3085464677763 -128.16190521122948 95.999999999999986 
	-445.29569630507365 -128.15998494090411 95.999999999999986 
	-445.27264055528138 -128.15643138873014 95.999999999999986 
	-445.24856749159579 -128.15251587580198 95.999999999999986 
	-445.23806784795067 -128.15076922673688 95.999999999999986 
	-445.21669501589537 -128.14713142331172 95.999999999999986 
	-445.19459514913046 -128.14319607414953 95.999999999999986 
	-445.18336845564772 -128.14115188357317 95.999999999999986 
	-445.16435078077063 -128.13760998884143 95.999999999999986 
	-445.14490584520718 -128.1338508935228 95.999999999999986 
	-445.13704695264676 -128.13230914294451 95.999999999999986 
	-445.12123214024382 -128.12916053217711 95.999999999999986 
	-445.10520725938034 -128.12587612607751 95.999999999999986 
	-445.09715939556554 -128.12420284772872 95.999999999999986 
	-445.0809861620375 -128.12079165951704 95.999999999999986 
	-445.06469006140276 -128.11725634842543 95.999999999999986 
	-445.05651932317022 -128.11545894457282 95.999999999999986 
	-445.0401499489916 -128.11180789189586 95.999999999999986 
	-445.02376049447253 -128.10805191236176 95.999999999999986 
	-445.01556967373392 -128.1061495796005 95.999999999999986 
	-444.99921404659221 -128.10230052965917 95.999999999999986 
	-444.98294519537154 -128.09837179535475 95.999999999999986 
	-444.97484115493796 -128.09638977778675 95.999999999999986 
	-444.95871037143451 -128.09239521511375 95.999999999999986 
	-444.94276371850049 -128.08834898771394 95.999999999999986 
	-444.93484381693264 -128.08631530661017 95.999999999999986 
	-444.91912388126525 -128.08223142298567 95.999999999999986 
	-444.90366539830558 -128.07812308372507 95.999999999999986 
	-444.89600695736976 -128.0760649489344 95.999999999999986 
	-444.87325712628814 -128.06988461430279 95.999999999999986 
	-444.85121378682555 -128.06370242108889 95.999999999999986 
	-444.83685899082298 -128.05959434062612 95.999999999999986 
	-444.81286850691174 -128.05259767323338 95.999999999999986 
	-444.78990989618029 -128.04569287479478 95.999999999999986 
	-444.78053183784306 -128.04283717427245 95.999999999999986 
	-444.76212949078683 -128.03716673721411 95.999999999999986 
	-444.74442127272454 -128.0315835555773 95.999999999999986 
	-444.73573732994885 -128.02881510977173 95.999999999999986 
	-444.72036589596769 -128.0238625948715 95.999999999999986 
	-444.7055175955673 -128.0189894597035 95.999999999999986 
	-444.69899912007332 -128.01683286326738 95.999999999999986 
	-444.68138956441226 -128.01096151342483 95.999999999999986 
	-444.66450118480651 -128.0052113530883 95.999999999999986 
	-444.6540461536394 -128.00160645093305 95.999999999999986 
	-444.63365913810691 -127.99449298339812 95.999999999999986 
	-444.61426247327881 -127.98756796690748 95.999999999999986 
	-444.60479776308574 -127.98415150658889 95.999999999999986 
	-444.58630946368447 -127.97740797159747 95.999999999999986 
	-444.56865568523108 -127.97083758604461 95.999999999999986 
	-444.56002548508343 -127.96759427042315 95.999999999999986 
	-444.5431367903762 -127.96118845696108 95.999999999999986 
	-444.52695224343898 -127.95493857644156 95.999999999999986 
	-444.51902618809504 -127.95185119154104 95.999999999999986 
	-444.49572025081227 -127.94269753543884 95.999999999999986 
	-444.4737593129143 -127.93385754322847 95.999999999999986 
	-444.45965276578022 -127.9280930845301 95.999999999999986 
	-444.43240707775465 -127.91680328093939 95.999999999999986 
	-444.40692823059777 -127.90595944044243 95.999999999999986 
	-444.3945885796677 -127.9006409329063 95.999999999999986 
	-444.37279251095276 -127.89113500114929 95.999999999999986 
	-444.35211603216271 -127.88192915870361 95.999999999999986 
	-444.34300969093351 -127.87783809327257 95.999999999999986 
	-444.32519398947886 -127.86976548983614 95.999999999999986 
	-444.30812579005197 -127.86190164776323 95.999999999999986 
	-444.29976695942224 -127.85801934438383 95.999999999999986 
	-444.28798529884887 -127.85250498378088 95.999999999999986 
	-444.27652723840828 -127.84708435923847 95.999999999999986 
	-444.27306692732526 -127.84544201609259 95.999999999999986 
	-444.26008297065584 -127.8392598525278 95.999999999999986 
	-444.24749870498079 -127.83319521458806 95.999999999999986 
	-444.2384426641753 -127.82879379897955 95.999999999999986 
	-444.2207108689214 -127.82010589361502 95.999999999999986 
	-444.20369764036229 -127.81163780152124 95.999999999999986 
	-444.19536017500582 -127.80745620050924 95.999999999999986 
	-444.17900555621463 -127.79919353959744 95.999999999999986 
	-444.16325975905329 -127.79112423550012 95.999999999999986 
	-444.15553112059877 -127.78713599219941 95.999999999999986 
	-444.14034856981817 -127.77924895005167 95.999999999999986 
	-444.12569087106408 -127.77153477056805 95.999999999999986 
	-444.11848708790473 -127.76771939053441 95.999999999999986 
	-444.11140297457507 -127.76394439474959 95.999999999999986 
	-444.09350343210065 -127.75434956945648 95.999999999999986 
	-444.08283225972031 -127.74857443630371 95.999999999999986 
	-444.07240083585953 -127.74287779245253 95.999999999999986 
	-444.05373465294269 -127.7325958777628 95.999999999999986 
	-444.03576968749934 -127.72254755050233 95.999999999999986 
	-444.02776504391977 -127.71803989319071 95.999999999999986 
	-444.01201395727782 -127.70911182921976 95.999999999999986 
	-443.99675438380638 -127.7003508793843 95.999999999999986 
	-443.98924125650575 -127.69601033689651 95.999999999999986 
	-443.9699709392678 -127.68480979946074 95.999999999999986 
	-443.95142042350415 -127.67385850174585 95.999999999999986 
	-443.94024797974919 -127.6672020664995 95.999999999999986 
	-443.91837437979734 -127.65405537707861 95.999999999999986 
	-443.89738446750442 -127.64122261827137 95.999999999999986 
	-443.88709572904344 -127.63488011788135 95.999999999999986 
	-443.86690578346719 -127.62233495353195 95.999999999999986 
	-443.84744711680713 -127.61005539786697 95.999999999999986 
	-443.83788966685637 -127.60397850856518 95.999999999999986 
	-443.81909969772386 -127.59194437503839 95.999999999999986 
	-443.80092613779607 -127.58013854986638 95.999999999999986 
	-443.79198510257129 -127.57428997035015 95.999999999999986 
	-443.77437992925513 -127.56269663367402 95.999999999999986 
	-443.75730240999434 -127.55130220365139 95.999999999999986 
	-443.74888903215583 -127.54565253167709 95.999999999999986 
	-443.73230150606281 -127.53444438312295 95.999999999999986 
	-443.71617162359928 -127.52341156354601 95.999999999999986 
	-443.70821589148153 -127.51793722112102 95.999999999999986 
	-443.68466241272552 -127.50163564258665 95.999999999999986 
	-443.66201218851165 -127.48568540145585 95.999999999999986 
	-443.64727983507839 -127.47519650440245 95.999999999999986 
	-443.61849681047619 -127.45448918089333 95.999999999999986 
	-443.59098524763186 -127.43429078476052 95.999999999999986 
	-443.57752439796286 -127.42431082724809 95.999999999999986 
	-443.56347340173545 -127.41379525003566 95.999999999999986 
	-443.54971736275672 -127.40340109276005 95.999999999999986 
	-443.54887047090961 -127.40276079181345 95.999999999999986 
	-443.53557346362749 -127.39270144754947 95.999999999999986 
	-443.52255011575306 -127.38275496539643 95.999999999999986 
	-443.51058064616979 -127.37353505190862 95.999999999999986 
	-443.48706822274141 -127.35527447118798 95.999999999999986 
	-443.46436575516555 -127.33735738715549 95.999999999999986 
	-443.45320625046918 -127.32848097314663 95.999999999999986 
	-443.44222920428348 -127.31968347696264 95.999999999999986 
	-443.41881744564722 -127.3007825343736 95.999999999999986 
	-443.40643820568386 -127.29070047738745 95.999999999999986 
	-443.39427476931212 -127.28071053234055 95.999999999999986 
	-443.370355650166 -127.26090554559536 95.999999999999986 
	-443.34720972587621 -127.2414337002626 95.999999999999986 
	-443.33581949187442 -127.23177689906876 95.999999999999986 
	-443.30972428820928 -127.20948631609109 95.999999999999986 
	-443.2845235866759 -127.18758623283125 95.999999999999986 
	-443.27042667034635 -127.17521888090639 95.999999999999986 
	-443.24955661833377 -127.15674151561966 95.999999999999986 
	-443.22923456159549 -127.13850698673295 95.999999999999986 
	-443.22245094786945 -127.1323928878997 95.999999999999986 
	-443.1957567014536 -127.108227248799 95.999999999999986 
	-443.16995946144391 -127.08446181081416 95.999999999999986 
	-443.15112087454492 -127.06689007174727 95.999999999999986 
	-443.11429490926372 -127.03213123150559 95.999999999999986 
	-443.07905545903537 -126.99809312216829 95.999999999999986 
	-443.06180344098806 -126.98124213292607 95.999999999999986 
	-443.02798713974414 -126.94785618049116 95.999999999999986 
	-442.99546380196927 -126.91506749816742 95.999999999999986 
	-442.97950477391356 -126.89881378860254 95.999999999999986 
	-442.94815730264628 -126.8665730014901 95.999999999999986 
	-442.91789024674256 -126.83483998834822 95.999999999999986 
	-442.90301164821244 -126.81909405797794 95.999999999999986 
	-442.87373831789228 -126.787832514408 95.999999999999986 
	-442.84538675064931 -126.7570126401873 95.999999999999986 
	-442.83142992325594 -126.74170838220076 95.999999999999986 
	-442.80393423792975 -126.71130310775304 95.999999999999986 
	-442.77723891023169 -126.68129006795371 95.999999999999986 
	-442.76408244529745 -126.66637804646865 95.999999999999986 
	-442.75110937023146 -126.6515574613633 95.999999999999986 
	-442.71875000984232 -126.61430467644657 95.999999999999986 
	-442.69958588361311 -126.59197541794811 95.999999999999986 
	-442.68079334182346 -126.56982532543414 95.999999999999986 
	-442.64390623427329 -126.5258622761836 95.999999999999986 
	-442.60833605043933 -126.48253628861258 95.999999999999986 
	-442.59086045275041 -126.46102326595167 95.999999999999986 
	-442.556494507102 -126.41828118739964 95.999999999999986 
	-442.52323941893815 -126.37607877723929 95.999999999999986 
	-442.50687469000917 -126.35510542756579 95.999999999999986 
	-442.47464500981152 -126.31340216969488 95.999999999999986 
	-442.44336876749372 -126.27216396639717 95.999999999999986 
	-442.42795748304707 -126.25165567402681 95.999999999999986 
	-442.39756835098456 -126.21085116030505 95.999999999999986 
	-442.36800971466096 -126.17045374133201 95.999999999999986 
	-442.35342893000626 -126.1503525454078 95.999999999999986 
	-442.324648302951 -126.11033768778199 95.999999999999986 
	-442.29660038108807 -126.07068449428442 95.999999999999986 
	-442.28275230421468 -126.05094496358568 95.999999999999986 
	-442.24171615919954 -125.99197870890386 95.999999999999986 
	-442.20215084918181 -125.9337456805405 95.999999999999986 
	-442.17638024119617 -125.89522841722618 95.999999999999986 
	-442.15117769389582 -125.85699969325822 95.999999999999986 
	-442.10263628783463 -125.78231299301693 95.999999999999986 
	-442.0792568521727 -125.74582726922812 95.999999999999986 
	-442.05633997472455 -125.70957256741235 95.999999999999986 
	-442.01137691740695 -125.63749684316781 95.999999999999986 
	-441.96805971335027 -125.56623834751375 95.999999999999986 
	-441.94678871296315 -125.53080088542305 95.999999999999986 
	-441.9063654609713 -125.46262301130227 95.999999999999986 
	-441.86724686547234 -125.39508543784061 95.999999999999986 
	-441.84864689263236 -125.36261468580336 95.999999999999986 
	-441.80940014508127 -125.29335458156598 95.999999999999986 
	-441.77136713122104 -125.22468188692898 95.999999999999986 
	-441.75141852420069 -125.18822878967688 95.999999999999986 
	-441.71336534663482 -125.1178760903567 95.999999999999986 
	-441.67643254009045 -125.04805521396143 95.999999999999986 
	-441.65880915461707 -125.01438220554387 95.999999999999986 
	-441.62404423645233 -124.94726173765235 95.999999999999986 
	-441.59020611832136 -124.88057197461896 95.999999999999986 
	-441.57350953589372 -124.84732967251824 95.999999999999986 
	-441.52406229931108 -124.74789666803781 95.999999999999986 
	-441.47647417495182 -124.64930728260396 95.999999999999986 
	-441.4455142676257 -124.58392213930964 95.999999999999986 
	-441.3850261347626 -124.45377842680313 95.999999999999986 
	-441.32723010630031 -124.32479219181027 95.999999999999986 
	-441.29896236632646 -124.26056455656253 95.999999999999986 
	-441.27128402639869 -124.19657074397794 95.999999999999986 
	-441.24416911168021 -124.13280539148343 95.999999999999986 
	-441.2441641420387 -124.13279370448595 95.999999999999986 
	-441.21705440347012 -124.06904012272429 95.999999999999986 
	-441.19050786642299 -124.0055149078761 95.999999999999986 
	-441.16449798768537 -123.94221247219468 95.999999999999986 
	-441.11348390723361 -123.8159895503493 95.999999999999986 
	-441.0643969605577 -123.6905044351049 95.999999999999986 
	-441.04030963259964 -123.62792827124989 95.999999999999986 
	-440.99301113019328 -123.50309964155602 95.999999999999986 
	-440.94739257715764 -123.37888343226493 95.999999999999986 
	-440.92498520905815 -123.31691969379355 95.999999999999986 
	-440.8809426134344 -123.19326658707834 95.999999999999986 
	-440.83838743395847 -123.07013834902753 95.999999999999986 
	-440.81746748849008 -123.00869948228592 95.999999999999986 
	-440.7763177236094 -122.88606275614157 95.999999999999986 
	-440.73650269326032 -122.76389289973389 95.999999999999986 
	-440.71691748650443 -122.70292090470559 95.999999999999986 
	-440.67837135096846 -122.58119714094238 95.999999999999986 
	-440.64103670686148 -122.45990562586039 95.999999999999986 
	-440.62266299432838 -122.39936588083869 95.999999999999986 
	-440.58648607309607 -122.27849585691757 95.999999999999986 
	-440.55141947456946 -122.15804210521448 95.999999999999986 
	-440.53415608666631 -122.09791863332704 95.999999999999986 
	-440.51602026586448 -122.03389011790415 95.999999999999986 
	-440.49817632029811 -121.96997972177942 95.999999999999986 
	-440.49706037178254 -121.96597918090231 95.999999999999986 
	-440.46367500304086 -121.8461881354702 95.999999999999986 
	-440.43131038727682 -121.72681263887056 95.999999999999986 
	-440.40093411339308 -121.61181525035464 95.999999999999986 
	-440.34089947071385 -121.37866609763503 95.999999999999986 
	-440.28431674404965 -121.14724052635546 95.999999999999986 
	-440.25639914959476 -121.030024373017 95.999999999999986 
	-440.22930225555223 -120.91328983324841 95.999999999999986 
	-440.17832781605847 -120.68806948263428 95.999999999999986 
	-440.15430614202774 -120.57930754336428 95.999999999999986 
	-440.13090297397508 -120.47075983022364 95.999999999999986 
	-440.08528494417095 -120.25406948057997 95.999999999999986 
	-440.04195543886033 -120.03814718595208 95.999999999999986 
	-440.02084080507802 -119.93036753350371 95.999999999999986 
	-439.97967243390195 -119.71515251997785 95.999999999999986 
	-439.94055416602134 -119.50059212462037 95.999999999999986 
	-439.92148964162681 -119.39346709381034 95.999999999999986 
	-439.88431748833858 -119.17951211402696 95.999999999999986 
	-439.84899984661524 -118.96611940575534 95.999999999999986 
	-439.83178983772962 -118.85955664864896 95.999999999999986 
	-439.79087908977021 -118.59997743460458 95.999999999999986 
	-439.75248385713053 -118.34112075848816 95.999999999999986 
	-439.73067042956677 -118.18863750186985 95.999999999999986 
	-439.70147005480294 -117.97698918465635 95.999999999999986 
	-439.67377056436356 -117.7657381253337 95.999999999999986 
	-439.66611507765958 -117.70649589388972 95.999999999999986 
	-439.6316988049951 -117.43624681261642 95.999999999999986 
	-439.59963988108535 -117.16660142767108 95.999999999999986 
	-439.5759706010291 -116.95637142586834 95.999999999999986 
	-439.53124004536011 -116.53652641944495 95.999999999999986 
	-439.4915084097201 -116.11781627556448 95.999999999999986 
	-439.47283809484759 -115.90872115710251 95.999999999999986 
	-439.43779442988284 -115.49101107180957 95.999999999999986 
	-439.40717666031162 -115.07419370639192 95.999999999999986 
	-439.39293226647339 -114.86599131844335 95.999999999999986 
	-439.3664985795628 -114.44997135540899 95.999999999999986 
	-439.3440417519061 -114.03467509115907 95.999999999999986 
	-439.33377423279563 -113.82719640774047 95.999999999999986 
	-439.31510158680419 -113.41255981452794 95.999999999999986 
	-439.3000455005714 -112.99853649310081 95.999999999999986 
	-439.29339455103946 -112.79167108473808 95.999999999999986 
	-439.28179805030243 -112.37822263538243 95.999999999999986 
	-439.2735226259565 -111.96532533585534 95.999999999999986 
	-439.27019275931536 -111.75901107928567 95.999999999999986 
	-439.26510781017572 -111.34664791310672 95.999999999999986 
	-439.26309651864938 -110.9348141948397 95.999999999999986 
	-439.26284031407931 -110.72902938742847 95.999999999999986 
	-439.26332898078221 -110.51779106578084 95.999999999999986 
	-439.26457262495757 -110.30669563224434 95.999999999999986 
	-439.26460604362586 -110.30111284612023 95.999999999999986 
	-439.26587261164764 -110.09281631882139 95.999999999999986 
	-439.26787295372725 -109.88465911918169 95.999999999999986 
	-439.27049899575917 -109.68221508064642 95.999999999999986 
	-439.27708049817204 -109.27760214669445 95.999999999999986 
	-439.28626564236788 -108.87355663543904 95.999999999999986 
	-439.29149532828228 -108.67168002013285 95.999999999999986 
	-439.30921796768763 -108.06094875463644 95.999999999999986 
	-439.33254792879171 -107.45165931321311 95.999999999999986 
	-439.35058378076474 -107.04431519727103 95.999999999999986 
	-439.37698924167643 -106.51687074561741 95.999999999999986 
	-439.40715168395366 -105.99081953913834 95.999999999999986 
	-439.41425810885954 -105.87035490197366 95.999999999999986 
	-439.43881357918269 -105.46535408092333 95.999999999999986 
	-439.46552601413958 -105.0612448047271 95.999999999999986 
	-439.48533453270989 -104.77772399550418 95.999999999999986 
	-439.50615206013686 -104.49469566866193 95.999999999999986 
	-439.55042859290694 -103.92091470780763 95.999999999999986 
	-439.57397672730315 -103.62984208186964 95.999999999999986 
	-439.59857555567527 -103.33896502617209 95.999999999999986 
	-439.62479112581042 -103.04164295806213 95.999999999999986 
	-439.65206746422939 -102.74451830274889 95.999999999999986 
	-439.65267686398124 -102.73788588682396 95.999999999999986 
	-439.68061045978902 -102.4341377221749 95.999999999999986 
	-439.70965139395821 -102.13059564247104 95.999999999999986 
	-439.73909896516949 -101.8338751516449 95.999999999999986 
	-439.79710448732158 -101.2693964570261 95.999999999999986 
	-439.85876252528271 -100.70560027070206 95.999999999999986 
	-439.88884202392177 -100.43812712774699 95.999999999999986 
	-439.95719012242898 -99.84645399646908 95.999999999999986 
	-440.0294123963638 -99.255510924433864 95.999999999999986 
	-440.07015062468383 -98.931777798799374 95.999999999999986 
	-440.18782735562525 -98.022496305748064 95.999999999999986 
	-440.3143199759761 -97.11490333774789 95.999999999999986 
	-440.39937921992009 -96.530920005681878 95.999999999999986 
	-440.48860293210737 -95.943252999369179 95.999999999999986 
	-440.58131870850679 -95.356286135948565 95.999999999999986 
	-440.58200877916909 -95.351918685602882 95.999999999999986 
	-440.67546677662557 -94.76059482994232 95.999999999999929 
	-440.7724676048984 -94.169981593148449 95.999999999999986 
	-440.87218126843322 -93.5844315108518 95.999999999999986 
	-441.07836747486044 -92.414743558739843 95.999999999999986 
	-441.29790903472065 -91.247915911159239 95.999999999999986 
	-441.41097808575358 -90.6652261397074 95.999999999999986 
	-441.58056816046553 -89.816878023062515 95.999999999999986 
	-441.75705095075108 -88.970130827716645 95.999999999999986 
	-441.81314686402169 -88.704397746195923 95.999999999999986 
	-441.93716672755585 -88.124243478181043 95.999999999999986 
	-442.06440289449245 -87.544867434791968 95.999999999999986 
	-442.1343383980136 -87.230939019127035 95.999999999999986 
	-442.33592604864577 -86.338731940285967 95.999999999999986 
	-442.54511639662667 -85.44845971639198 95.999999999999986 
	-442.68394530423268 -84.872037261210508 95.999999999999986 
	-442.9679778333284 -83.720920600178886 95.999999999999986 
	-443.26478570753142 -82.573382450197855 95.999999999999986 
	-443.41638998432188 -82.000538508107866 95.999999999999986 
	-443.57120845909719 -81.428653638186049 95.999999999999986 
	-443.75970348706841 -80.747815603116152 95.999999999999986 
	-443.79026682864793 -80.637892321775794 95.999999999999986 
	-443.82095336380439 -80.527995620592378 95.999999999999986 
	-443.90105924690107 -80.242333948439068 95.999999999999986 
	-443.98200107199852 -79.9568552959866 95.999999999999986 
	-444.03212897944627 -79.781246444733711 95.999999999999986 
	-444.12356332531488 -79.463084681261549 95.999999999999986 
	-444.21604826355974 -79.145160538253862 95.999999999999986 
	-444.25771877527029 -79.002691108154522 95.999999999999986 
	-444.34019592718346 -78.722232074976347 95.999999999999986 
	-444.42349957890883 -78.441964472824822 95.999999999999986 
	-444.46470146476543 -78.304067125838003 95.999999999999986 
	-444.59285498971929 -77.87738857183129 95.999999999999986 
	-444.72294658620689 -77.451168366665726 95.999999999999986 
	-444.8119034026945 -77.162864601012586 95.999999999999986 
	-444.90176257624705 -76.874779863578283 95.999999999999986 
	-444.99253256975499 -76.586918680753428 95.999999999999986 
	0 
	null_surface 
	null_surface 
	nullbs 
	nullbs 
	-1 
	-1 
	I I 
	0 
	0 
	194 -34.826188483800841 -32.010972432068144 -29.19575638033545 -26.380540328602756 -23.565324276870058 -23.281246557048696 -22.157716251003713 -20.750108225137364 -19.342500199271015 -17.93489217340467 -16.527284147538321 -15.119676121671972 -14.55164081446847 -13.851237021594871 -12.58279792151777 -11.314358821440669 -10.680139271402119 -10.045919721363568 -9.4117001713250161 -8.7774806212864664 -8.599967804713307 -8.1432610712479168 -7.5090415212093653 -6.8748219711708147 -6.2406024211322642 -5.6063828710937136 -5.2892730960744387 -4.972163321055163 -4.5213535154891762 -4.3291682854750375 -4.0705437099231894 -4.0338388653085957 -3.7319117905365555 -3.3932798711499217 -3.0456715447564529 -2.8788185177432521 -2.7119654907300514 -2.698063218362984 -2.5242590551662496 -2.3504548919695152 -2.1766507287727812 -2.0028465655760468 -1.8857946316184611 -1.8038489892867802 -1.7043502011421467 -1.6048514129975135 -1.5053526248528803 -1.4058538367082469 -1.369437844673717 -1.3063550485636135 -1.2566056544912969 -1.2068562604189803 -1.1373516238755719 -1.0678469873321634 -1.0467148528332519 -0.99834235078875488 -0.96359003251705055 -0.92883771424534634 -0.89408539597364212 -0.8593330777019379 -0.84501298293296134 -0.81742071204574529 -0.78982844115852935 -0.77245228202267713 -0.75507612288682502 -0.73769996375097291 -0.7203238046151208 -0.71894931424527975 -0.70226040029434822 -0.68557148634341658 -0.67688340677549053 -0.66819532720756447 -0.65950724763963842 -0.65081916807171236 -0.64196696476502457 -0.63311476145833667 -0.62426255815164877 -0.61541035484496098 -0.60858968256657264 -0.60314781539907902 -0.59770594823158529 -0.5932798465782414 -0.58885374492489739 -0.58492675978589659 -0.58099977464689578 -0.5800015416182096 -0.57767430202184067 -0.57534706242547184 -0.57301982282910302 -0.57069258323273409 -0.56894870195989578 -0.56720482068705746 -0.56603810403999633 -0.56487448424181186 -0.5637108644436275 -0.56254724464544303 -0.56138362484725857 -0.5602200050490741 -0.55905638525088963 -0.55672914565452081 -0.55506950619086992 -0.55340986672721904 -0.55207466646178305 -0.54974742686541411 -0.54742018726904529 -0.54509294767267646 -0.54276570807630753 -0.53811122888356977 -0.53345674969083201 -0.52963835424918715 -0.52581995880754229 -0.52414779130535649 -0.51949331211261873 -0.51483883291988097 -0.51018435372714321 -0.50552987453440545 -0.49823005088786543 -0.4921812033181524 -0.48613235574843933 -0.47643359635545623 -0.4667348369624732 -0.45703607756949016 -0.44733731817650707 -0.43763855878352398 -0.42793979939054094 -0.40854228060457481 -0.38914476181860869 -0.38787041920915827 -0.36911007172791732 -0.35034972424667643 -0.32845286648125915 -0.30655600871584188 -0.27751078753045111 -0.26276229318500732 -0.21896857765417277 -0.17517486212333822 -0.13138114659250366 -0.087587431061669108 -0.043793715530834554 0 0.066948576698190765 0.13389715339638153 0.20084573009457229 0.26779430679276306 0.33474288349095382 0.40169146018914459 0.53558861358552612 0.66518212070952387 0.79477562783352163 0.9157855988504896 1.0539626420815171 1.1835561492055149 1.3131496563295126 1.5723366705775079 1.8315236848255032 1.8315711977009792 2.0907106990734987 2.3498977133214942 2.6090847275694897 2.8682717418174848 3.1274587560654803 3.3866457703134758 3.6458327845614713 3.6631423954019584 4.1642068130574623 4.6825808415534533 5.1686593821158198 5.6547379226781871 6.1408164632405535 6.62689500380292 7.3262847908039168 7.5990520849276537 8.5712091660523875 9.5433662471771221 10.515523328301855 11.487680409426588 12.459837490551323 13.431994571676057 14.430560951583463 15.38951338331686 16.348465815050258 18.292779977299723 18.870733552070678 20.237094139549193 21.678005934249267 23.118917728949341 24.420949302679698 26.00074131834949 28.882564907749639 31.764388497149785 34.64621208654993 37.528035675950079 40.409859265350228 43.291682854750377 
	
	-1 
	none F F 1 F 0 } I I 
	intcurve forward { ref 4 } I I 
	intcurve forward { offintcur full nubs 3 open 17 
	-46.649739116135279 3 -15.119676121671972 2 -4.972163321055163 3 -4.0705437099231894 3 -3.3932798711499217 3 
	-2.0028465655760468 3 -1.2068562604189803 2 -0.65081916807171236 2 -0.5800015416182096 2 -0.50552987453440545 2 
	-0.35034972424667643 2 0 3 0.53558861358552612 2 4.6825808415534533 2 20.237094139549193 2 
	43.291682854750377 3 51.969238059805775 3 
	-463.82182109456937 -83.333398128732 95.999999999999986 
	-462.09741229489958 -93.700989733018218 95.999999999999986 
	-459.25610161055522 -104.0525203819372 95.999999999999986 
	-453.17144108099103 -116.54168226251851 95.999999999999986 
	-451.50347170153151 -119.55911137938027 95.999999999999986 
	-449.2844097575105 -122.11197236345413 95.999999999999986 
	-449.08724323933433 -122.33879735721956 95.999999999999986 
	-448.88478220998655 -122.56118608712663 95.999999999999986 
	-448.67607959010184 -122.77744387343657 95.999999999999986 
	-448.5193097774669 -122.93988885213105 95.999999999999986 
	-448.35892842913825 -123.0989626906926 95.999999999999986 
	-448.19438517773995 -123.25352874025045 95.999999999999986 
	-447.85657529648881 -123.57085526931107 95.999999999999986 
	-447.50055770312508 -123.87197709617897 95.999999999999986 
	-447.11829826222208 -124.13406365012074 95.999999999999986 
	-446.89946373934794 -124.28410202680043 95.999999999999986 
	-446.67085370337088 -124.42273125712848 95.999999999999986 
	-446.2611164454006 -124.61041198439375 95.999999999999986 
	-446.0835035468026 -124.6821589183364 95.999999999999986 
	-445.8754395562417 -124.70139782847485 95.999999999999986 
	-445.85163488112471 -124.70269477815233 95.999999999999986 
	-445.80342834282214 -124.69805023774302 95.999999999999986 
	-445.7798620021091 -124.68717163089502 95.999999999999986 
	-445.71239325461812 -124.65100585482304 95.999999999999986 
	-445.67025150278448 -124.62017450081176 95.999999999999986 
	-445.53913725149926 -124.51432243840807 95.999999999999986 
	-445.45722294315703 -124.42975398168765 95.999999999999986 
	-445.3806385896138 -124.34158844268353 95.999999999999986 
	-445.26356212316369 -124.206807520841 95.999999999999986 
	-445.15844163001765 -124.06141537064036 95.999999999999986 
	-444.30785192625831 -122.75268240660347 95.999999999999986 
	-443.92180038728657 -121.37267078910293 95.999999999999986 
	-442.47211099452647 -114.96750858307074 95.999999999999986 
	-442.61866924855912 -109.65093796434461 95.999999999999986 
	-443.60883230783168 -96.819384181622922 95.999999999999986 
	-445.05189801963235 -89.197894401074876 95.999999999999986 
	-447.10237520102822 -81.791636155627955 95.999999999999986 
	-447.87415773673388 -79.003982227740408 95.999999999999986 
	-448.74103411081705 -76.240251619590467 95.999999999999986 
	-449.7169836383236 -73.517351470145599 95.999999999999986 
	1000 
	cone -454.00920252377648 -89.130327812012794 92.499999999999986 0 0 1 -8.9836387192171312 38.978125087830776 0 0.29999999999999999 I I 0 1 40 forward I I I I 
	plane -445.5089473786125 -107.43649100189802 92.499999999999986 0 -0 -1 0.97445312719576938 0.2245909679804283 0 reverse_v I I I I 
	nubs 3 open 17 
	-46.649739116135279 3 -15.119676121671972 3 -4.972163321055163 3 -4.0705437099231894 3 -3.3932798711499217 3 
	-2.0028465655760468 3 -1.2068562604189803 3 -0.65081916807171236 3 -0.5800015416182096 3 -0.50552987453440545 3 
	-0.35034972424667643 3 0 3 0.53558861358552612 3 4.6825808415534533 3 20.237094139549193 3 
	43.291682854750377 3 51.969238059805775 3 
	0.087499999999999994 -4.9154948501080309 
	0.087499999999999994 -4.6400903439816226 
	0.087499999999999994 -4.3962104876807624 
	0.087499999999999994 -4.0566286449411972 
	0.087499999999999994 -3.947338945879642 
	0.087499999999999994 -3.8342897501017084 
	0.087499999999999994 -3.6549292764962216 
	0.087499999999999994 -3.638992866891023 
	0.087499999999999994 -3.6223274752217005 
	0.087499999999999994 -3.6046253626034059 
	0.087499999999999994 -3.5913281798466876 
	0.087499999999999994 -3.5774394373301832 
	0.087499999999999994 -3.5627254123234509 
	0.087499999999999994 -3.5325172877239375 
	0.087499999999999994 -3.4994408243334543 
	0.087499999999999994 -3.4571005366222858 
	0.087499999999999994 -3.4328617195567372 
	0.087499999999999994 -3.4062471386106923 
	0.087499999999999994 -3.3685533500135585 
	0.087499999999999994 -3.3422224456353109 
	0.087499999999999994 -3.335275072425262 
	0.087499999999999994 -3.2402644637142028 
	0.087499999999999994 -3.228163785738897 
	0.087499999999999994 -3.2198566596809521 
	0.087499999999999994 -3.1809378800156138 
	0.087499999999999994 -3.1400109731466297 
	0.087499999999999994 -3.077197725603285 
	0.087499999999999994 -3.0601852118857273 
	0.087499999999999994 -3.0247354289166983 
	0.087499999999999994 -3.0112054611757459 
	0.087499999999999994 -2.996709522146404 
	0.087499999999999994 -2.9639820874054923 
	0.087499999999999994 -2.9446084157779522 
	0.087499999999999994 -2.9266639544317177 
	0.087499999999999994 -2.8992317959088756 
	0.087499999999999967 -2.8784393238929944 
	0.087499999999999967 -2.8596060976910831 
	0.087499999999999967 -2.7137829029744616 
	0.087499999999999967 -2.6525303753931375 
	0.087499999999999967 -2.5848149805601746 
	0.087499999999999967 -2.3308284883008255 
	0.087499999999999967 -2.1848459846688097 
	0.087499999999999967 -2.0361322986115034 
	0.087499999999999967 -1.8157118455450276 
	0.087499999999999994 -1.6258241936605387 
	0.087499999999999994 -1.426484874224091 
	0.087499999999999994 -1.3514552143886325 
	0.087499999999999994 -1.2752573586569831 
	0.087499999999999994 -1.1955278091053969 
	
	nullbs 
	-1 
	-1 
	I I 
	0 
	0 
	0 
	
	-1 
	none F -3.5 -3.5 } I I 
	-3.5 -3.5 
	no_radius 
	F 0 F 1 
	I I 
	1 0.050000000000000003 0.042670441816972556 
	T 
	1 
	summary 4 0 0.33333333333333331 0.66666666666666663 1 36 -37.641404535533539 -23.281246557048696 -14.55164081446847 -8.599967804713307 -4.3291682854750375 -4.0338388653085957 -2.7119654907300514 -1.8857946316184611 -1.369437844673717 -1.0467148528332519 -0.84501298293296134 -0.71894931424527975 -0.60858968256657264 -0.58099977464689578 -0.56720482068705746 -0.55340986672721904 -0.52581995880754229 -0.49823005088786543 -0.38787041920915827 -0.27751078753045111 0 0.9157855988504896 1.8315711977009792 3.6631423954019584 7.3262847908039168 14.430560951583463 18.870733552070678 21.645841427375188 24.420949302679698 28.861121903166914 35.965398063946459 43.291682854750377 43.846704429811275 44.73473894990871 46.155594182064604 47.620851140225412 0.042670441816972556 OPEN OPEN NON_SINGULAR NON_SINGULAR 
	0 
	0 
	0 
	0 
	2 -0.38914476181860869 1.8315236848255032 
	110 -34.826188483800841 -32.010972432068144 -29.19575638033545 -26.380540328602756 -23.565324276870058 -22.157716251003713 -20.750108225137364 -19.342500199271015 -17.93489217340467 -16.527284147538321 -15.119676121671972 -13.851237021594871 -12.58279792151777 -11.314358821440669 -10.045919721363568 -9.4117001713250161 -8.7774806212864664 -8.1432610712479168 -7.5090415212093653 -6.8748219711708147 -6.2406024211322642 -5.6063828710937136 -4.972163321055163 -4.5213535154891762 -4.0705437099231894 -3.7319117905365555 -3.3932798711499217 -3.0456715447564529 -2.698063218362984 -2.3504548919695152 -2.1766507287727812 -2.0028465655760468 -1.8038489892867802 -1.6048514129975135 -1.4058538367082469 -1.3063550485636135 -1.2068562604189803 -1.1373516238755719 -1.0678469873321634 -0.99834235078875488 -0.92883771424534634 -0.8593330777019379 -0.78982844115852935 -0.75507612288682502 -0.7203238046151208 -0.68557148634341658 -0.65081916807171236 -0.63311476145833667 -0.61541035484496098 -0.59770594823158529 -0.58885374492489739 -0.5800015416182096 -0.57534706242547184 -0.57069258323273409 -0.56603810403999633 -0.56138362484725857 -0.55672914565452081 -0.55207466646178305 -0.54276570807630753 -0.53345674969083201 -0.52414779130535649 -0.50552987453440545 -0.48613235574843933 -0.4667348369624732 -0.42793979939054094 -0.35034972424667643 -0.30655600871584188 -0.26276229318500732 -0.17517486212333822 -0.087587431061669108 0 0.13389715339638153 0.26779430679276306 0.40169146018914459 0.53558861358552612 0.79477562783352163 1.0539626420815171 1.3131496563295126 1.5723366705775079 2.0907106990734987 2.3498977133214942 2.6090847275694897 3.1274587560654803 3.6458327845614713 4.1642068130574623 4.6825808415534533 5.1686593821158198 5.6547379226781871 6.62689500380292 7.5990520849276537 8.5712091660523875 9.5433662471771221 10.515523328301855 11.487680409426588 12.459837490551323 13.431994571676057 14.40415165280079 16.348465815050258 18.292779977299723 20.237094139549193 21.678005934249267 23.118917728949341 26.00074131834949 28.882564907749639 31.764388497149785 34.64621208654993 37.528035675950079 40.409859265350228 43.291682854750377 45.456266997487894 
	} F 0 F 1 F -0.48927645882869281 F 36.31902282911792 #
-224 cface_ptr-ct-attrib $-1 -1 $-1 $-1 $139 1 1 1 1 1 1 1 1 1 1 1 1 0 1 0 1 1 1 $-1 $370 #
-225 face $371 -1 -1 $-1 $372 $373 $44 $-1 $374 reversed single T 409.83123123780649 -95.682362520571999 97.940735534522034 421.35297784607883 -92.48745900921638 102.80109399102535 F #
-226 loop $-1 -1 -1 $-1 $-1 $375 $139 T 410.74384584057231 -127.86240095475284 92.499044198194667 421.35297784607883 -88.559602722397926 107.50091982109552 periphery $227 F #
-227 cone-surface $-1 -1 -1 $-1 411.18687934003111 -106.57430638036686 99.999999999999986 0.22154849761969525 0.97514935430551142 0 5.1715104082433276 -1.1749383377143365 5.3033008588991049 1 I I 0 1 7.4999999999999991 forward I I I I #
-228 coedge $-1 -1 -1 $-1 $376 $377 $378 $379 reversed $140 $-1 #
-229 cface $-1 -1 $69 $68 $96 0 #
-230 face $380 -1 -1 $-1 $90 $381 $44 $-1 $382 reversed single T -446.38637671463562 -102.84228865871904 92.457329558183019 -443.11942249957048 -88.54456294813177 92.542670441816952 F #
-231 cface_ptr-ct-attrib $-1 -1 $-1 $-1 $143 1 1 1 1 1 1 1 1 1 1 1 1 0 1 0 1 1 1 $-1 $91 #
-232 loop $-1 -1 -1 $-1 $-1 $383 $143 T -446.38637671463562 -102.84085889830907 107.45875932434664 -443.12085221161198 -88.545992682922304 107.54124067565333 periphery $233 F #
-233 plane-surface $-1 -1 -1 $-1 -445.5089473786125 -107.43649100189802 107.49999999999999 0 0 1 0.97445312719576938 0.2245909679804283 0 forward_v I I I I #
-234 cell3d-cell $-1 -1 $384 $40 $-1 1 $342 #
-235 cshell $-1 -1 $-1 $385 $144 #
-236 cface $-1 -1 $56 $68 $386 0 #
-237 face $387 -1 -1 $-1 $388 $389 $44 $-1 $390 forward single T -442.83479518479891 -87.549087707952097 96.281868939554059 -33.549006907055805 6.782685472825694 96.563068364125854 F #
-238 cface_ptr-ct-attrib $-1 -1 $-1 $-1 $146 1 1 1 1 1 1 1 1 1 1 1 1 0 1 0 1 1 1 $-1 $93 #
-239 face $391 -1 -1 $-1 $237 $392 $44 $-1 $390 forward single T -458.68737214971628 -91.202773561247938 103.43693163587419 -33.549006907055769 6.7826854728257002 103.77813106044596 F #
-240 loop $-1 -1 -1 $-1 $-1 $393 $146 T -442.83506290829592 -87.549355431479214 96.279732276463662 -33.549006907056416 7.4940112128527181 96.563336087661696 periphery $241 T #
-241 cone-surface $-1 -1 -1 $-1 -249.56160218837695 -41.464353043416935 100 0.97445312719576938 0.22459096798042832 0 0 0 3.7500000000000031 1 I I 0 1 3.7500000000000031 forward I I I I #
-242 cface $-1 -1 $394 $68 $395 0 #
-243 face $396 -1 -1 $-1 $397 $398 $44 $-1 $399 forward double in T -460.676893182421 -97.073104325386495 0 -457.35366572570797 -82.445864009081305 200 F #
-244 cface $-1 -1 $94 $68 $400 0 #
-245 cface_ptr-ct-attrib $-1 -1 $-1 $-1 $150 1 1 1 1 1 1 1 1 1 1 1 1 0 1 0 1 1 1 $-1 $401 #
-246 face $402 -1 -1 $-1 $400 $403 $44 $-1 $404 forward single T -463.48428028208815 -88.199091655385871 92.530000000000001 -447.69474644242177 -70.079733676626248 92.530000000000001 F #
-247 loop $-1 -1 -1 $-1 $-1 $405 $150 T -459.35089508110025 -88.199091655385871 107.34999422481528 -447.69474644242177 -85.512594344614129 107.53 periphery $98 T #
-248 coedge $-1 -1 -1 $-1 $406 $152 $407 $408 reversed $97 $-1 #
-249 coedge $-1 -1 -1 $-1 $152 $406 $252 $409 reversed $97 $-1 #
-250 coedge $-1 -1 -1 $-1 $253 $410 $152 $251 forward $411 $-1 #
-251 edge $-1 -1 -1 $-1 $412 0 $413 11.961736355169638 $250 $414 forward @7 unknown T -459.35089508110025 -88.199091655385871 92.701775322525847 -447.69474644242177 -85.512594344614129 92.710005775184726 #
-252 coedge $-1 -1 -1 $-1 $415 $153 $249 $409 forward $72 $-1 #
-253 coedge $-1 -1 -1 $-1 $416 $250 $153 $254 forward $411 $-1 #
-254 edge $-1 -1 -1 $-1 $413 12.944156177518396 $261 22.68925708942265 $253 $417 forward @7 unknown T -449.82103087107191 -85.512838408386642 92.709761711412241 -447.69450237864936 -79.979173096918359 100.03024406377249 #
-255 coedge $-1 -1 -1 $-1 $154 $418 $419 $420 forward $72 $-1 #
-256 coedge $-1 -1 -1 $-1 $421 $405 $154 $257 reversed $247 $-1 #
-257 edge $-1 -1 -1 $-1 $422 0 $262 0.18000577518472483 $154 $265 forward @7 unknown T -447.69474644242177 -85.512594344614143 107.34999422481528 -447.69474644242177 -85.512594344614129 107.53 #
-258 coedge $-1 -1 -1 $-1 $423 $155 $405 $424 forward $260 $-1 #
-259 coedge $-1 -1 -1 $-1 $155 $425 $416 $426 reversed $260 $-1 #
-260 loop $-1 -1 -1 $-1 $-1 $155 $427 T -460.676893182421 -88.27731124899455 100.02975593622752 -34.213655635690827 14.211742696705393 107.37436986089541 periphery $428 F #
-261 vertex $-1 -1 -1 $-1 $426 $429 #
-262 vertex $-1 -1 -1 $-1 $424 $430 #
-263 intcurve-curve $-1 -1 -1 $-1 forward { surfintcur full nubs 3 open 9 
	21.270956960490068 3 22.68925708942265 2 24.107557218355232 2 25.525857347287811 2 26.94415747622039 2 
	28.362457605152969 2 29.780592559272428 2 31.198727513391884 2 32.616862467511339 3 
	-449.75638082830307 -80.109118167136558 98.583834788722498 
	-449.79975692863047 -80.021218505902752 99.068926206281716 
	-449.82078680729944 -79.979417160690844 99.557233290355811 
	-449.82078680729938 -79.979417160690844 100.50276670964419 
	-449.79975692863036 -80.021218505902766 100.99107379371827 
	-449.71300472797566 -80.197017828370363 101.96125662883674 
	-449.64733688684862 -80.330979268228759 102.44314387098865 
	-449.47892717712148 -80.685650474816839 103.36643586408769 
	-449.37614564852532 -80.906663459218265 103.80860986135946 
	-449.14787423212164 -81.418827056912193 104.62592398591892 
	-449.02248721333649 -81.710042994680791 105.00105190430122 
	-448.76727353037364 -82.332889176175172 105.66502324508218 
	-448.62853139307691 -82.686036576515178 105.97683926625628 
	-448.34343562670932 -83.459489903950455 106.52700503054996 
	-448.19717782226058 -83.879804938355079 106.76539162158147 
	-447.91228909126949 -84.762114939456552 107.14869222913907 
	-447.77348088308503 -85.224854979203954 107.29391073352731 
	-447.64447200485023 -85.693060909613905 107.38924926711529 
	0.00024406377248067202 
	cone -246.22652466897566 -41.415065323351662 100.03 0.97514935442035655 0.22154849711420269 8.1992174869626585e-026 -1.6616137283564905 7.3136201581525322 -1.8369701987209941e-015 1 I I 0 1 7.4999999999998543 forward I I I I 
	cone -458.99246092247961 -89.754262328108936 107.53 1.1933609031394275e-016 2.7504461005463733e-017 -1 4.4918193596085683 -19.489062543915384 0 0.59999999999999998 I I -0 -1 20 forward I I I I 
	nullbs 
	nullbs 
	-1 
	-1 
	I I 
	0 
	0 
	0 
	
	-1 
	none F } I I #
-264 vertex $-1 -1 -1 $-1 $273 $431 #
-265 straight-curve $-1 -1 -1 $-1 -447.69474644242177 -85.512594344614129 107.53 1.1933609031394275e-016 2.7504461005463733e-017 -1 I I #
-266 coedge $-1 -1 -1 $-1 $159 $432 $161 $269 forward $167 $-1 #
-267 intcurve-curve $-1 -1 -1 $-1 forward { surfintcur full nubs 3 open 13 
	7.0692257768879339 3 7.7762213564608302 2 8.4832169360337257 2 9.1901662621570601 2 9.8971155882803963 2 
	10.604064914403732 2 11.311014240527069 2 12.017963566650405 2 12.724912892773741 2 13.431862218897077 2 
	14.138811545020411 2 14.845807124593307 2 15.552802704166204 3 
	-447.64168250203699 -85.703190986293748 103.49428909272088 
	-447.70302507651081 -85.480287591810409 103.39857576674645 
	-447.76422617442569 -85.267161570316972 103.27941208421625 
	-447.88091660148808 -84.873879735268389 103.00410977866984 
	-447.93637853832524 -84.693728143662426 102.84795351480432 
	-448.03677460668541 -84.375358867489922 102.5152382716293 
	-448.0851700894026 -84.226235299499805 102.32728111533235 
	-448.17206089213869 -83.963688610831596 101.91793427467734 
	-448.21053387245081 -83.850242232692352 101.69655476589607 
	-448.27300842340975 -83.668152646608661 101.23466722895523 
	-448.29704068700113 -83.599360166221942 100.99378733862139 
	-448.32867715999527 -83.509128329191455 100.50928076265436 
	-448.336269183372 -83.487707799423703 100.26564977537444 
	-448.336269183372 -83.487707799423703 99.79435022462556 
	-448.32867715999527 -83.509128329191455 99.550719237345646 
	-448.29704068700113 -83.599360166221942 99.066212661378614 
	-448.27300842340975 -83.668152646608661 98.825332771044771 
	-448.21053387245075 -83.850242232692352 98.363445234103949 
	-448.17206089213869 -83.963688610831554 98.142065725322709 
	-448.0851700894026 -84.226235299499791 97.732718884667662 
	-448.03677460668536 -84.375358867489908 97.544761728370702 
	-447.93637853832524 -84.69372814366244 97.212046485195685 
	-447.88091660148808 -84.873879735268403 97.055890221330131 
	-447.76422617442569 -85.267161570316986 96.780587915783727 
	-447.70302507651081 -85.480287591810423 96.66142423325357 
	-447.64168250203699 -85.703190986293762 96.565710907279126 
	0.00016203217104163772 
	cone -246.22652466897566 -41.415065323351662 100.03 0.97514935442035655 0.22154849711420269 8.1992174869626585e-026 -0.83080686417822935 3.6568100790761959 -9.1848509936047949e-016 1 I I 0 -1 3.7499999999998552 forward I I I I 
	cone -458.99246092247961 -89.754262328108936 107.53 1.1933609031394275e-016 2.7504461005463733e-017 -1 4.4918193596085683 -19.489062543915384 0 0.59999999999999998 I I -0 -1 20 forward I I I I 
	nullbs 
	nullbs 
	-1 
	-1 
	I I 
	0 
	0 
	0 
	
	-1 
	none F } I I #
-268 coedge $-1 -1 -1 $-1 $433 $161 $434 $435 forward $110 $-1 #
-269 edge $436 -1 -1 $-1 $437 -436.14096679687509 $163 -11.662165802963642 $266 $282 forward @7 unknown T -448.336269183372 -83.487707799423717 100.03 -34.406040429032601 10.554932617616018 100.03 #
-270 point $-1 -1 -1 $-1 -447.69474644242177 -85.512594344614143 103.40562075051835 #
-271 point $-1 -1 -1 $-1 -448.336269183372 -83.487707799423717 100.03 #
-272 coedge $-1 -1 -1 $-1 $438 $165 $439 $440 forward $167 $-1 #
-273 edge $-1 -1 -1 $-1 $264 0 $168 11.961746783990399 $166 $441 forward @7 unknown T -459.35089508110025 -88.199091655385871 96.636568562127366 -447.69474644242177 -85.512594344614129 96.65437924948165 #
-274 face $442 -1 -1 $-1 $186 $167 $44 $-1 $177 forward single T -459.84608631824261 -93.416294246310002 96.279732276463662 -32.744426700676158 10.55493261761602 103.77813106044596 F #
-275 point $-1 -1 -1 $-1 -459.35089508110025 -88.199091655385871 96.63656856212738 #
-276 intcurve-curve $-1 -1 -1 $-1 forward { exactcur full nurbs 2 open 2 
	0 2 11.961746783990399 2 
	-459.35089508110019 -88.199091655385871 103.42343143787264 1 
	-453.50748596084986 -86.852308650646179 103.41462904954746 0.9999847902348119 
	-447.69474644242183 -85.512594344614129 103.40562075051835 1 
	0 
	null_surface 
	null_surface 
	nullbs 
	nullbs 
	-1 
	-1 
	I I 
	0 
	0 
	0 
	
	-1 
	none F F 1 F 0 } I I #
-277 coedge $-1 -1 -1 $-1 $174 $433 $443 $444 reversed $110 $-1 #
-278 coedge $-1 -1 -1 $-1 $445 $439 $446 $279 reversed $300 $-1 #
-279 edge $-1 -1 -1 $-1 $447 5.1297162280041633 $281 6.2831853071795862 $174 $448 forward @7 unknown T -459.84608631824261 -88.277311248994167 100.03 -459.35202087835046 -86.102674088157613 103.45815820136784 #
-280 integer_attrib-name_attrib-gen-attrib $-1 -1 $-1 $-1 $175 2 3 2 1 1 1 1 1 1 1 1 1 1 1 0 1 1 1 @12 make_tangent 1 #
-281 vertex $-1 -1 -1 $-1 $175 $449 #
-282 straight-curve $-1 -1 -1 $-1 -459.70862263727514 -86.071443106166953 100.03 -0.97514935442035566 -0.22154849711420249 -8.1992174869626516e-026 I I #
-283 cface_ptr-ct-attrib $-1 -1 $-1 $-1 $176 1 1 1 1 1 1 1 1 1 1 1 1 0 1 0 1 1 1 $-1 $450 #
-284 face $451 -1 -1 $-1 $452 $453 $44 $-1 $454 forward double in T -1413.3737255479882 -92.465598514555552 0 -1410.0048610282815 -77.848801141557374 200 F #
-285 cell3d-cell $-1 -1 $455 $40 $-1 1 $456 #
-286 cshell $-1 -1 $-1 $457 $180 #
-287 cface $-1 -1 $458 $181 $459 1 #
-288 cface $-1 -1 $460 $115 $461 0 #
-289 face $462 -1 -1 $-1 $463 $464 $44 $-1 $465 forward double in T -977.59368234571343 5.5072111609079464 90.304399725407094 -976.60814862415043 13.354239250239932 109.69560027459279 F #
-290 cface $-1 -1 $466 $79 $467 0 #
-291 face $468 -1 -1 $-1 $469 $470 $44 $-1 $471 reversed single T 494.90757854233505 -98.436878683090598 96.25 496.03556458568107 -91.02218735532702 103.71999999999984 F #
-292 cface_ptr-ct-attrib $-1 -1 $-1 $-1 $184 1 1 1 1 1 1 1 1 1 1 1 1 0 1 0 1 1 1 $-1 $116 #
-293 face $472 -1 -1 $-1 $473 $474 $44 $-1 $475 reversed single T 434.66741115042601 -98.676325663655078 93.442541024727177 447.73084562894394 -97.740807342499409 106.49745897527279 F #
-294 loop $-1 -1 -1 $-1 $-1 $476 $184 T 483.02373289597887 -102.14422434697266 93.343694282093892 496.59955760735471 -100.17675273111317 106.59630571790601 periphery $295 T #
-295 plane-surface $-1 -1 -1 $-1 488.32508604636172 -100.94504946967935 92.469999999999985 0.14342627262465868 0.98966100474909957 1.1717825581523118e-016 -0.98966100474909957 0.14342627262465868 3.5592895203880329e-017 forward_v I I I I #
-296 cface $-1 -1 $477 $63 $478 0 #
-297 face $479 -1 -1 $-1 $480 $481 $44 $-1 $428 forward single T -471.87411499041252 -97.073104325386495 100.03 -457.35366572570797 -91.202773561247398 107.38250926724514 F #
-298 cface_ptr-ct-attrib $-1 -1 $-1 $-1 $186 1 1 1 1 1 1 1 1 1 1 1 1 0 1 0 1 1 1 $-1 $117 #
-299 face $482 -1 -1 $-1 $483 $484 $44 $-1 $485 reversed single T -941.24385237052206 -88.160558954357967 96.25 -515.13916103855752 11.422496034869582 96.563068471210471 F #
-300 loop $-1 -1 -1 $-1 $-1 $486 $186 T -459.84608631824261 -93.416294246310002 96.280000000000143 -458.18447258988613 -86.102674088157613 103.74999999999999 periphery $301 T #
-301 plane-surface $-1 -1 -1 $-1 -459.01527945406428 -89.759484167233907 100.03 -0.97514935442035322 -0.22154849711421748 -8.1988462170375364e-026 -0.22154849711421748 0.97514935442035333 -2.4492935982947064e-016 forward_v I I I I #
-302 cface_ptr-ct-attrib $-1 -1 $-1 $-1 $188 1 1 1 1 1 1 1 1 1 1 1 1 0 1 0 1 1 1 $-1 $487 #
-303 loop $-1 -1 -1 $-1 $-1 $488 $188 T -473.38256849350535 -89.691924329455986 93.270233777135672 -460.6768931824202 -82.445864009080893 106.78976622286433 periphery $304 T #
-304 plane-surface $-1 -1 -1 $-1 -467.93972516979619 -86.587864917236502 107.53 0.49540043134126266 -0.86866472970121844 2.3435651166776655e-016 -0.86866472970121744 -0.49540043134126277 7.1185790333396714e-017 forward_v I I I I #
-305 coedge $-1 -1 -1 $-1 $489 $490 $491 $492 reversed $189 $-1 #
-306 cface $-1 -1 $493 $54 $494 0 #
-307 face $495 -1 -1 $-1 $496 $497 $44 $-1 $498 forward single T -1802.8552338081981 -83.49494584673775 200 -1466.8075260092305 -4.3723355204791305 200 F #
-308 cface_ptr-ct-attrib $-1 -1 $-1 $-1 $192 1 1 1 1 1 1 1 1 1 1 1 1 0 1 0 1 1 1 $-1 $119 #
-309 face $499 -1 -1 $-1 $500 $501 $44 $-1 $502 forward single T -1478.4576373068069 -77.855334297093464 92.530000000000001 -1462.7155252512271 -62.378118742182252 107.53 F #
-310 loop $-1 -1 -1 $-1 $-1 $503 $192 T -1478.4573933730665 -80.505194454414067 107.53 -1462.7155252512271 -62.378118742182252 107.53 periphery $311 F #
-311 plane-surface $-1 -1 -1 $-1 -1469.6067834133844 -72.267307102965191 107.53 0 0 1 -0.97514935430555971 0.22154849761948286 0 forward_v I I I I #
-312 coedge $-1 -1 -1 $-1 $504 $505 $506 $507 forward $194 $-1 #
-313 cface $-1 -1 $508 $54 $122 0 #
-314 cface_ptr-ct-attrib $-1 -1 $-1 $-1 $197 1 1 1 1 1 1 1 1 1 1 1 1 0 1 0 1 1 1 $-1 $509 #
-315 face $510 -1 -1 $-1 $511 $512 $44 $-1 $513 reversed single T -1802.8552338485015 -83.494945796495443 103.43693158651519 -1466.8075262302102 -4.3723355205166072 103.75 F #
-316 loop $-1 -1 -1 $-1 $-1 $514 $197 T -1802.1905883556431 -80.569497733613844 103.43693158649845 -1466.807526230207 -4.3723355204791261 103.45368215752778 periphery $317 F #
-317 plane-surface $-1 -1 -1 $-1 -1627.130602306637 -44.144988522104832 0 0.22154849761969214 0.97514935430551208 0 -0.97514935430551208 0.22154849761969214 0 forward_v I I I I #
-318 coedge $-1 -1 -1 $-1 $515 $516 $517 $518 forward $198 $-1 #
-319 coedge $-1 -1 -1 $-1 $519 $200 $520 $521 reversed $123 $-1 #
-320 coedge $-1 -1 -1 $-1 $200 $519 $515 $522 forward $123 $-1 #
-321 coedge $-1 -1 -1 $-1 $517 $523 $200 $322 reversed $524 $-1 #
-322 edge $-1 -1 -1 $-1 $525 1.1679917890437967 $526 1.9910587362830334 $200 $527 forward @7 unknown T -1802.8552338081981 -7.2977835833947005 103.45368215749245 -1802.1905883153399 -4.3723355204791012 103.77999999999986 #
-323 cface $-1 -1 $528 $48 $529 0 #
-324 face $530 -1 -1 $-1 $531 $532 $44 $-1 $498 forward single T -1425.1044114044928 -89.502868708409991 200 -1411.3524069791986 -83.695519749197928 200 F #
-325 cface_ptr-ct-attrib $-1 -1 $-1 $-1 $202 1 1 1 1 1 1 1 1 1 1 1 1 0 1 0 1 1 1 $-1 $125 #
-326 face $533 -1 -1 $-1 $534 $535 $44 $-1 $536 forward single T -987.39521488861647 9.1735824906284442 96.25 -985.71078262876313 16.481980944596405 103.74999999999999 F #
-327 loop $-1 -1 -1 $-1 $-1 $537 $202 T -1412.5315094180617 -88.811399287571263 96.250000000000142 -1410.8470771582083 -81.503000833603309 103.74999999999986 periphery $328 T #
-328 plane-surface $-1 -1 -1 $-1 -1411.6892932881349 -85.157200060587385 100 -0.97445312719576216 -0.2245909679804578 7.4412996230804618e-030 -0.22459096798045797 0.97445312719576227 -2.4492935979787928e-016 forward_v I I I I #
-329 coedge $-1 -1 -1 $-1 $538 $354 $539 $540 reversed $204 $-1 #
-330 cface $-1 -1 $541 $54 $128 1 #
-331 cface $-1 -1 $542 $543 $128 0 #
-332 cface_ptr-ct-attrib $-1 -1 $-1 $-1 $206 1 1 1 1 1 1 1 1 1 1 1 1 0 1 0 1 1 1 $-1 $544 #
-333 face $545 -1 -1 $-1 $546 $547 $44 $-1 $498 forward single T -1467.4721715020889 -86.490636396647858 200 -1452.0706162979336 -80.569497783820978 200 F #
-334 loop $-1 -1 -1 $-1 $-1 $548 $206 T -1466.8075260092305 -83.917641523730524 107.37228162873228 -1452.070616297922 -80.569497783772135 200 periphery $317 F #
-335 loop $-1 -1 -1 $-1 $-1 $549 $128 T -1468.8081091987804 -89.375096607511068 0 -1465.4848814714705 -74.747856107931511 200 periphery $208 F #
-336 coedge $-1 -1 -1 $-1 $550 $551 $552 $553 forward $207 $-1 #
-337 coedge $-1 -1 -1 $-1 $554 $209 $215 $353 reversed $129 $-1 #
-338 coedge $-1 -1 -1 $-1 $209 $554 $555 $556 reversed $129 $-1 #
-339 coedge $-1 -1 -1 $-1 $557 $539 $558 $340 forward $559 $-1 #
-340 edge $-1 -1 -1 $-1 $560 -3.1415926535897931 $561 -1.7721541609192499 $558 $562 forward @7 unknown T -1411.3524069791979 -92.465598514555552 92.651530641651647 -1410.0048610282815 -86.618879130788443 100 #
-341 cface $-1 -1 $-1 $342 $563 1 #
-342 cshell $-1 -1 $-1 $564 $234 #
-343 cface $-1 -1 $565 $48 $132 0 #
-344 cface_ptr-ct-attrib $-1 -1 $-1 $-1 $212 1 1 1 1 1 1 1 1 1 1 1 1 0 1 0 1 1 1 $-1 $566 #
-345 face $567 -1 -1 $-1 $568 $569 $44 $-1 $570 reversed single T -1425.3867739134239 -84.749633637397608 93.352827421551893 -1413.3737255479875 -77.848801606618792 106.64717257844806 F #
-346 loop $-1 -1 -1 $-1 $571 $558 $212 T -1411.3524069791979 -92.465598514555552 92.651530641651647 -984.86856649883646 11.366102647411211 107.34846935834832 periphery $130 F #
-347 coedge $-1 -1 -1 $-1 $572 $573 $574 $575 reversed $213 $-1 #
-348 coedge $-1 -1 -1 $-1 $576 $214 $577 $578 reversed $133 $579 #
-349 coedge $-1 -1 -1 $-1 $214 $580 $581 $582 reversed $133 $583 #
-350 coedge $-1 -1 -1 $-1 $584 $585 $214 $351 forward $586 $-1 #
-351 edge $-1 -1 -1 $-1 $587 0.0062744419447442867 $588 5.5657952134768793 $350 $589 forward @7 unknown T -986.89051281519335 14.288834567495574 107.34784163685411 -979.34634041434902 16.028573457005219 109.19101294889123 #
-352 pcurve $-1 -1 -1 $-1 0 reversed { exppc nubs 3 open 3 
	0 3 3.1237352681288684 3 5.5657952134768793 3 
	-7.9654508892635718 1.7325420787031023 
	-6.9153027647146654 1.7394804079535837 
	-5.6842323577245271 1.7470559228322777 
	-3.9839295844098519 1.755154868034295 
	-2.6546744007069387 1.7614864256023157 
	-1.3267464598366239 1.7666476284277417 
	0 1.7721543342489405 
	0.00062746149967290023 
	-1 
	spline reversed { ref 0 } F -7.9654508892635718 F -0 F 1.7262536128865873 F 4.5569316942930014 
	} 0 0 #
-353 edge $-1 -1 -1 $-1 $361 -1.009183702845442 $560 -2.4492935979785492e-016 $215 $590 forward @7 unknown T -1422.0393162097669 -92.465598514555552 93.652019453999799 -1410.0048610282815 -91.641514256069357 100 #
-354 coedge $-1 -1 -1 $-1 $329 $591 $216 $355 reversed $204 $-1 #
-355 edge $-1 -1 -1 $-1 $560 -2.4492935979785492e-016 $362 1.0091837028454418 $216 $590 forward @7 unknown T -1422.0393162097669 -92.465598514555552 100 -1410.0048610282815 -91.641514256069357 106.34798054600019 #
-356 coedge $-1 -1 -1 $-1 $592 $217 $593 $594 forward $359 $595 #
-357 coedge $-1 -1 -1 $-1 $217 $592 $596 $597 forward $359 $598 #
-358 coedge $-1 -1 -1 $-1 $593 $596 $135 $218 forward $599 $600 #
-359 loop $-1 -1 -1 $-1 $-1 $356 $601 T -1423.8657418555904 -91.641822949822085 92.651221947887848 -1422.039007516014 -89.502560014612399 107.34877805211215 periphery $602 F #
-360 pcurve $-1 -1 -1 $-1 0 reversed { exppc nubs 3 open 2 
	-3.5527136788005009e-015 3 12.795961092020477 3 
	70.512600940733606 93.60201945398974 
	70.512600940733606 97.867339817996566 
	70.512600940733606 102.13266018200339 
	70.512600940733606 106.39798054601022 
	9.9999999999999994e-012 
	-1 
	spline forward { sumsur 
	intcurve forward { exactcur full nubs 3 open 11 
	16.063021745069232 3 22.264660400028966 1 28.514660400028966 1 33.668542432051041 1 37.040863333989648 1 
	42.500569721082627 1 48.95571531384266 1 56.014896437397681 1 62.644758265809841 1 68.467094991240131 1 
	71.25232513080671 3 
	-1454.1933722868469 -86.490636396647744 200 
	-1460.1037490415958 -92.980454500889479 200 
	-1474.371297784048 -99.637512064901685 200 
	-1493.0591911603551 -118.89118871472493 200 
	-1486.4530235560862 -140.43557602185248 200 
	-1473.0119367890097 -153.21858136375695 200 
	-1454.5522296917222 -164.17611540275135 200 
	-1428.1521985383993 -159.65481903878964 200 
	-1404.2741291105106 -144.77612051990513 200 
	-1397.2967987590946 -115.39667572553924 200 
	-1411.0542827357033 -98.951581003188195 200 
	-1421.9582336279566 -92.353707221926371 200 
	-1423.8654331618377 -89.502868708365185 200 
	0 
	null_surface 
	null_surface 
	nullbs 
	nullbs 
	-1 
	-1 
	I I 
	0 
	0 
	9 22.264660400028966 28.514660400028966 33.668542432051041 37.040863333989648 42.500569721082627 48.95571531384266 56.014896437397681 62.644758265809841 68.467094991240131 
	
	-1 
	none F F 1 F 0 } I I 
	straight -1425.1044114044928 -86.709777279502674 200 0 0 -1 I I 
	-1425.1044114044928 -86.709777279502674 200 
	none F 16.063021745069232 F 71.25232513080671 F 0 F 2648.6277279514402 OPEN OPEN NON_SINGULAR NON_SINGULAR 
	0 
	0 
	9 22.264660400028966 28.514660400028966 33.668542432051041 37.040863333989648 42.500569721082627 48.95571531384266 56.014896437397681 62.644758265809841 68.467094991240131 
	0 
	0 
	0 
	} I I I I 
	} 0 0 #
-361 vertex $-1 -1 -1 $-1 $218 $603 #
-362 vertex $-1 -1 -1 $-1 $218 $604 #
-363 intcurve-curve $-1 -1 -1 $-1 forward { surfintcur full nubs 3 open 2 
	-12.795961092020477 3 -0 3 
	-1422.0393162097669 -91.641514256069343 93.602019453989783 
	-1422.0393162097669 -91.641514256069343 97.867339817996609 
	-1422.0393162097669 -91.641514256069343 102.13266018200343 
	-1422.0393162097669 -91.641514256069343 106.39798054601026 
	9.9999999999999994e-012 
	plane -1418.34624209804 -91.894405159313493 107.5 -0.06831708655810198 -0.99766365859652928 2.3435651161371193e-016 0.99766365859652928 -0.068317086558102202 7.1185790402657629e-017 reverse_v I I I I 
	spline forward { sumsur 
	intcurve forward { exactcur full nubs 3 open 11 
	16.063021745069232 3 22.264660400028966 1 28.514660400028966 1 33.668542432051041 1 37.040863333989648 1 
	42.500569721082627 1 48.95571531384266 1 56.014896437397681 1 62.644758265809841 1 68.467094991240131 1 
	71.25232513080671 3 
	-1454.1933722868469 -86.490636396647744 0 
	-1460.1037490415958 -92.980454500889479 0 
	-1474.371297784048 -99.637512064901685 0 
	-1493.0591911603551 -118.89118871472493 0 
	-1486.4530235560862 -140.43557602185248 0 
	-1473.0119367890097 -153.21858136375695 0 
	-1454.5522296917222 -164.17611540275135 0 
	-1428.1521985383993 -159.65481903878964 0 
	-1404.2741291105106 -144.77612051990513 0 
	-1397.2967987590946 -115.39667572553924 0 
	-1411.0542827357033 -98.951581003188195 0 
	-1421.9582336279566 -92.353707221926371 0 
	-1423.8654331618377 -89.502868708365185 0 
	0 
	null_surface 
	null_surface 
	nullbs 
	nullbs 
	-1 
	-1 
	I I 
	0 
	0 
	9 22.264660400028966 28.514660400028966 33.668542432051041 37.040863333989648 42.500569721082627 48.95571531384266 56.014896437397681 62.644758265809841 68.467094991240131 
	
	-1 
	none F F 1 F 0 } I I 
	straight -477.06359710156238 -66.077307600593116 0 0 0 1 I I 
	-477.06359710156238 -66.077307600593116 0 
	none F 16.063021745069232 F 71.25232513080671 F 0 F 200 OPEN OPEN NON_SINGULAR NON_SINGULAR 
	0 
	0 
	9 22.264660400028966 28.514660400028966 33.668542432051041 37.040863333989648 42.500569721082627 48.95571531384266 56.014896437397681 62.644758265809841 68.467094991240131 
	0 
	0 
	0 
	} I I I I 
	nullbs 
	nubs 3 open 2 
	-12.795961092020477 3 -0 3 
	70.512600940733606 93.602019453989783 
	70.512600940733606 97.867339817996609 
	70.512600940733606 102.13266018200343 
	70.512600940733606 106.39798054601026 
	
	-1 
	-1 
	I I 
	0 
	0 
	0 
	
	-1 
	none F } I I #
-364 cface $-1 -1 $605 $68 $606 0 #
-365 face $607 -1 -1 $-1 $606 $608 $44 $-1 $609 forward single T -445.78530220055615 -127.74086180442904 103.95875932434663 -439.20802457479584 -87.777556403330607 107.54124067565333 T 0 1 6.9736501058183862 43.803689582748632 #
-366 cface_ptr-ct-attrib $-1 -1 $-1 $-1 $220 1 1 1 1 1 1 1 1 1 1 1 1 0 1 0 1 1 1 $-1 $136 #
-367 loop $-1 -1 -1 $-1 $-1 $610 $220 T -445.02598322857381 -128.10887232385804 95.957329558183019 -439.20654816726665 -92.138617900813657 104.04124067565333 periphery $368 F #
-368 cone-surface $-1 -1 -1 $-1 -454.00920252377648 -89.130327812012794 92.499999999999986 0 0 1 -8.9836387192171312 38.978125087830776 0 0.29999999999999999 I I 0 1 40 forward I I I I #
-369 coedge $-1 -1 -1 $-1 $611 $612 $613 $614 reversed $222 $615 #
-370 cface $-1 -1 $616 $456 $139 0 #
-371 cface_ptr-ct-attrib $-1 -1 $-1 $-1 $225 1 1 1 1 1 1 1 1 1 1 1 1 0 1 0 1 1 1 $-1 $616 #
-372 face $617 -1 -1 $-1 $618 $619 $44 $-1 $620 forward single T 408.17477860015373 -127.86240095475284 95.958759324346616 414.04198716672784 -91.834066007618901 104.04267044181697 F #
-373 loop $-1 -1 -1 $-1 $-1 $621 $225 T 409.83123123780649 -95.682362520571999 97.940735534522034 421.35297784607883 -92.48745900921638 102.80109399102535 periphery $374 T #
-374 cone-surface $-1 -1 -1 $-1 422.90350764750121 -88.856007358517928 99.999999999999986 -0.97514935430551142 0.22154849761969525 1.2246467991473532e-016 -8.3594947480859681e-016 1.899230609261053e-016 -6.9999999999999982 1 I I 0 1 6.9999999999999982 forward I I I I #
-375 coedge $-1 -1 -1 $-1 $622 $623 $624 $625 reversed $226 $-1 #
-376 coedge $-1 -1 -1 $-1 $626 $228 $612 $627 reversed $140 $-1 #
-377 coedge $-1 -1 -1 $-1 $228 $626 $628 $629 reversed $140 $-1 #
-378 coedge $-1 -1 -1 $-1 $630 $613 $228 $379 forward $631 $-1 #
-379 edge $-1 -1 -1 $-1 $632 0.68209760147392962 $633 5.0025582870416399 $378 $634 forward @7 unknown T -448.32625214786555 -89.257230451696742 92.765550936310859 -444.11608175311721 -88.286874651163927 92.7690260388203 #
-380 cface_ptr-ct-attrib $-1 -1 $-1 $-1 $230 1 1 1 1 1 1 1 1 1 1 1 1 0 1 0 1 1 1 $-1 $142 #
-381 loop $-1 -1 -1 $-1 $-1 $635 $230 T -446.38637671463562 -102.84228865871904 92.457329558183019 -443.11942249957048 -88.54456294813177 92.542670441816952 periphery $382 T #
-382 plane-surface $-1 -1 -1 $-1 -445.5089473786125 -107.43649100189802 92.499999999999986 0 0 1 0.97445312719576938 0.2245909679804283 0 forward_v I I I I #
-383 coedge $-1 -1 -1 $-1 $636 $637 $638 $639 reversed $232 $-1 #
-384 cell3d-cell $-1 -1 $640 $40 $-1 1 $641 #
-385 cface $-1 -1 $642 $235 $643 0 #
-386 face $644 -1 -1 $-1 $274 $645 $44 $-1 $646 forward single T -34.406040429032615 3.2413124594636273 96.281868939554144 -32.744426700676158 10.55493261761602 103.77813106044586 F #
-387 cface_ptr-ct-attrib $-1 -1 $-1 $-1 $237 1 1 1 1 1 1 1 1 1 1 1 1 0 1 0 1 1 1 $-1 $145 #
-388 face $647 -1 -1 $-1 $386 $648 $44 $-1 $649 forward single T -459.35202087835063 -88.277311248994152 103.43693190655956 -444.67800177716265 -84.895258216250397 103.45815820136788 F #
-389 loop $-1 -1 -1 $-1 $-1 $650 $237 T -442.83479518479891 -87.549087707952097 96.281868939554059 -33.549006907055805 6.782685472825694 96.563068364125854 periphery $390 F #
-390 plane-surface $-1 -1 -1 $-1 -248.73748940339917 -42.813737621605767 0 0.2245909679804283 -0.97445312719576938 0 0.97445312719576938 0.2245909679804283 0 forward_v I I I I #
-391 cface_ptr-ct-attrib $-1 -1 $-1 $-1 $239 1 1 1 1 1 1 1 1 1 1 1 1 0 1 0 1 1 1 $-1 $651 #
-392 loop $-1 -1 -1 $-1 $-1 $652 $239 T -458.68737214971628 -91.202773561247938 103.43693163587419 -33.549006907055769 6.7826854728257002 103.77813106044596 periphery $390 F #
-393 coedge $-1 -1 -1 $-1 $653 $654 $655 $656 forward $240 $-1 #
-394 cface $-1 -1 $657 $68 $658 0 #
-395 face $659 -1 -1 $-1 $660 $661 $44 $-1 $498 forward single T -459.35202087835074 -91.202773561247966 200 -25.601269526411667 11.288867543403441 200 F #
-396 cface_ptr-ct-attrib $-1 -1 $-1 $-1 $243 1 1 1 1 1 1 1 1 1 1 1 1 0 1 0 1 1 1 $662 $147 #
-397 face $663 -1 -1 $-1 $664 $665 $44 $-1 $649 forward single T -459.35202087835074 -88.277311248994209 106.95421682914194 -27.355143130011989 11.288968397134969 200 F #
-398 loop $-1 -1 -1 $-1 $666 $667 $243 T -460.676893182421 -97.073104325386495 0 -457.35366572570797 -82.445864009081305 200 periphery $399 F #
-399 plane-surface $-1 -1 -1 $-1 -460.67689318242094 -82.445864009081305 100.03 -0.97514935442035655 -0.22154849711420269 0 0 -0 1 forward_v I I I I #
-400 face $668 -1 -1 $-1 $669 $670 $44 $-1 $52 forward single T -463.48428028208815 -88.199091655385871 92.530000000000001 -459.35089508110019 -70.265199784193555 107.53 F #
-401 cface $-1 -1 $148 $68 $150 0 #
-402 cface_ptr-ct-attrib $-1 -1 $-1 $-1 $246 1 1 1 1 1 1 1 1 1 1 1 1 0 1 0 1 1 1 $-1 $671 #
-403 loop $-1 -1 -1 $-1 $-1 $672 $246 T -463.48428028208815 -88.199091655385871 92.530000000000001 -447.69474644242177 -70.079733676626248 92.530000000000001 periphery $404 F #
-404 plane-surface $-1 -1 -1 $-1 -456.56275338585959 -79.952462037318469 92.530000000000001 1.1933609031394275e-016 2.7504461005463733e-017 -1 0.97445312719576926 0.22459096798042841 1.2246467991473532e-016 forward_v I I I I #
-405 coedge $-1 -1 -1 $-1 $256 $673 $258 $424 reversed $247 $-1 #
-406 coedge $-1 -1 -1 $-1 $249 $248 $672 $674 reversed $97 $-1 #
-407 coedge $-1 -1 -1 $-1 $675 $676 $248 $408 forward $670 $-1 #
-408 edge $-1 -1 -1 $-1 $677 -13.28125 $412 -13.109474677474154 $407 $172 forward @7 unknown T -459.35089508110025 -88.199091655385871 92.530000000000001 -459.35089508110019 -88.199091655385871 92.701775322525847 #
-409 edge $-1 -1 -1 $-1 $413 14.819994224815275 $678 15 $252 $265 forward @7 unknown T -447.69474644242177 -85.512594344614143 92.530000000000001 -447.69474644242177 -85.512594344614129 92.710005775184726 #
-410 coedge $-1 -1 -1 $-1 $250 $679 $675 $680 forward $411 $-1 #
-411 loop $-1 -1 -1 $-1 $-1 $253 $681 T -460.676893182421 -88.277311248994522 92.685630139104603 -34.21365563568596 14.211742696705393 100.03024406377249 periphery $428 F #
-412 vertex $-1 -1 -1 $-1 $251 $682 #
-413 vertex $-1 -1 -1 $-1 $251 $683 #
-414 intcurve-curve $-1 -1 -1 $-1 forward { exactcur full nurbs 2 open 2 
	0 2 11.961736355169638 2 
	-459.35089508110019 -88.199091655385871 92.701775322525847 1 
	-453.5195457581242 -86.855088180484927 92.705842972660832 0.999996751202054 
	-447.69474644242183 -85.512594344614129 92.710005775184726 1 
	0 
	null_surface 
	null_surface 
	nullbs 
	nullbs 
	-1 
	-1 
	I I 
	0 
	0 
	0 
	
	-1 
	none F F 1 F 0 } I I #
-415 coedge $-1 -1 -1 $-1 $418 $252 $684 $685 forward $72 $-1 #
-416 coedge $-1 -1 -1 $-1 $686 $253 $259 $426 forward $411 $-1 #
-417 intcurve-curve $-1 -1 -1 $-1 forward { surfintcur full nubs 3 open 9 
	12.761651711333958 3 14.179786665453417 2 15.597921619572874 2 17.016056573692332 2 18.43435670262491 2 
	19.852656831557489 2 21.270956960490068 2 22.68925708942265 2 24.107557218355232 3 
	-447.64447200485023 -85.693060909613905 92.670750732884713 
	-447.77348088308503 -85.224854979203954 92.76608926647269 
	-447.91228909126949 -84.762114939456524 92.91130777086093 
	-448.19717782226064 -83.879804938355051 93.29460837841853 
	-448.34343562670932 -83.459489903950384 93.532994969450101 
	-448.62853139307691 -82.686036576515107 94.083160733743782 
	-448.76727353037364 -82.332889176175172 94.39497675491782 
	-449.02248721333649 -81.710042994680791 95.058948095698781 
	-449.14787423212164 -81.418827056912207 95.434076014081072 
	-449.37614564852532 -80.906663459218279 96.251390138640531 
	-449.47892717712148 -80.685650474816839 96.693564135912297 
	-449.64733688684862 -80.330979268228759 97.616856129011367 
	-449.71300472797577 -80.197017828370349 98.098743371163266 
	-449.79975692863047 -80.021218505902752 99.068926206281716 
	-449.82078680729944 -79.979417160690844 99.557233290355811 
	-449.82078680729938 -79.979417160690844 100.50276670964419 
	-449.79975692863036 -80.021218505902766 100.99107379371827 
	-449.75638082830307 -80.109118167136543 101.47616521127752 
	0.00024406377248067202 
	cone -246.22652466897566 -41.415065323351662 100.03 0.97514935442035655 0.22154849711420269 8.1992174869626585e-026 -1.6616137283564905 7.3136201581525322 -1.8369701987209941e-015 1 I I 0 1 7.4999999999998543 forward I I I I 
	cone -458.99246092247961 -89.754262328108936 107.53 1.1933609031394275e-016 2.7504461005463733e-017 -1 4.4918193596085683 -19.489062543915384 0 0.59999999999999998 I I -0 -1 20 forward I I I I 
	nullbs 
	nullbs 
	-1 
	-1 
	I I 
	0 
	0 
	0 
	
	-1 
	none F } I I #
-418 coedge $-1 -1 -1 $-1 $255 $415 $687 $688 reversed $72 $-1 #
-419 coedge $-1 -1 -1 $-1 $689 $690 $255 $420 reversed $691 $-1 #
-420 edge $-1 -1 -1 $-1 $692 -3.1415926535897931 $422 -1.6506783560765359 $255 $693 forward @7 unknown T -463.48428028208815 -85.512594344614129 107.53 -447.69474644242177 -70.079733676626248 107.53 #
-421 coedge $-1 -1 -1 $-1 $673 $256 $690 $694 reversed $247 $-1 #
-422 vertex $-1 -1 -1 $-1 $694 $695 #
-423 coedge $-1 -1 -1 $-1 $696 $258 $697 $698 forward $260 $-1 #
-424 edge $-1 -1 -1 $-1 $262 0 $699 11.961736355169638 $258 $700 forward @7 unknown T -459.35089508110025 -88.199091655385871 107.34999422481528 -447.69474644242177 -85.512594344614129 107.35822467747415 #
-425 coedge $-1 -1 -1 $-1 $259 $701 $702 $703 forward $260 $-1 #
-426 edge $704 -1 -1 $-1 $261 10.991795918816253 $705 436.14096679687509 $416 $706 forward @7 unknown T -449.82078680729944 -79.979417160690844 100.03 -35.236847293210872 14.211742696692355 100.03 #
-427 face $707 -1 -1 $-1 $176 $260 $44 $-1 $428 forward single T -460.676893182421 -88.27731124899455 100.02975593622752 -34.213655635690827 14.211742696705393 107.37436986089541 F #
-428 cone-surface $-1 -1 -1 $-1 -246.22652466897566 -41.415065323351662 100.03 0.97514935442035655 0.22154849711420269 8.1992174869626585e-026 -1.6616137283564905 7.3136201581525322 -1.8369701987209941e-015 1 I I 0 1 7.4999999999998543 forward I I I I #
-429 point $-1 -1 -1 $-1 -449.82078680729944 -79.979417160690844 100.03 #
-430 point $-1 -1 -1 $-1 -447.69474644242177 -85.512594344614143 107.34999422481528 #
-431 point $-1 -1 -1 $-1 -447.69474644242177 -85.512594344614143 96.65437924948165 #
-432 coedge $-1 -1 -1 $-1 $266 $655 $708 $709 forward $167 $-1 #
-433 coedge $-1 -1 -1 $-1 $277 $268 $710 $711 reversed $110 $-1 #
-434 coedge $-1 -1 -1 $-1 $708 $712 $268 $435 reversed $645 $-1 #
-435 edge $-1 -1 -1 $-1 $437 0 $713 1.3637670743499148 $268 $714 forward @7 unknown T -34.406040429032615 7.6497926539083609 100.03 -33.746008824696041 10.55493261761602 103.69992204934748 #
-436 integer_attrib-name_attrib-gen-attrib $-1 -1 $-1 $-1 $269 2 3 2 1 1 1 1 1 1 1 1 1 1 1 0 1 1 1 @12 make_tangent 1 #
-437 vertex $-1 -1 -1 $-1 $269 $715 #
-438 coedge $-1 -1 -1 $-1 $716 $272 $717 $718 reversed $167 $-1 #
-439 coedge $-1 -1 -1 $-1 $278 $486 $719 $440 reversed $300 $-1 #
-440 edge $-1 -1 -1 $-1 $281 0 $720 4.3066635976325998 $272 $448 forward @7 unknown T -459.84608631824261 -93.416294246310002 96.280000000000143 -458.18447258988613 -86.102674088157613 103.47556127864249 #
-441 intcurve-curve $-1 -1 -1 $-1 forward { exactcur full nurbs 2 open 2 
	0 2 11.961746783990399 2 
	-447.69474644242183 -85.512594344614129 96.65437924948165 1 
	-453.50748596084986 -86.852308650646179 96.645370950452545 0.9999847902348119 
	-459.35089508110019 -88.199091655385871 96.636568562127366 1 
	0 
	null_surface 
	null_surface 
	nullbs 
	nullbs 
	-1 
	-1 
	I I 
	0 
	0 
	0 
	
	-1 
	none F F 1 F 0 } I I #
-442 cface_ptr-ct-attrib $-1 -1 $-1 $-1 $274 1 1 1 1 1 1 1 1 1 1 1 1 0 1 0 1 1 1 $-1 $721 #
-443 coedge $-1 -1 -1 $-1 $722 $723 $277 $444 forward $648 $-1 #
-444 edge $-1 -1 -1 $-1 $447 0.4204386402739651 $724 13.592884839297518 $443 $725 forward @7 unknown T -459.35202087835046 -88.277311248994124 103.43693190655956 -444.67800177716265 -84.895258216250397 103.45815820136788 #
-445 coedge $-1 -1 -1 $-1 $726 $278 $727 $728 reversed $300 $-1 #
-446 coedge $-1 -1 -1 $-1 $727 $719 $174 $279 reversed $666 $-1 #
-447 vertex $-1 -1 -1 $-1 $728 $729 #
-448 ellipse-curve $-1 -1 -1 $-1 -459.01527945406434 -89.759484167233808 100.03 -0.97514935442035322 -0.22154849711421748 -8.1988462170375364e-026 -0.83080686417822935 3.6568100790761959 -9.1848509936047949e-016 1 I I #
-449 point $-1 -1 -1 $-1 -459.84608631824261 -86.102674088157627 100.03 #
-450 cface $-1 -1 $721 $68 $176 0 #
-451 cface_ptr-ct-attrib $-1 -1 $-1 $-1 $284 1 1 1 1 1 1 1 1 1 1 1 1 0 1 0 1 1 1 $730 $731 #
-452 face $732 -1 -1 $-1 $733 $734 $44 $-1 $130 forward single T -1425.387189441692 -86.710192807780857 92.651115373428055 -1412.0261798831391 -77.848801141557374 100.00000000000001 F #
-453 loop $-1 -1 -1 $-1 $559 $735 $284 T -1412.5315094180617 -88.811399287571234 96.25 -1410.8470771582083 -81.503000833603281 103.74999999999999 hole $454 F #
-454 plane-surface $-1 -1 -1 $-1 -1413.3737255479882 -77.848801606619205 100 0.97445312719576604 0.22459096798044309 0 0 0 -1 forward_v I I I I #
-455 cell3d-cell $-1 -1 $736 $40 $-1 1 $543 #
-456 cshell $-1 -1 $-1 $737 $285 #
-457 cface $-1 -1 $738 $286 $739 0 #
-458 cface $-1 -1 $740 $181 $741 0 #
-459 face $742 -1 -1 $-1 $743 $744 $44 $-1 $745 forward double in T -946.99061835524208 12.878255673996604 91.212628892133338 -940.95726384590751 17.993847446192458 108.7273711078667 F #
-460 cface $-1 -1 $746 $115 $747 0 #
-461 face $748 -1 -1 $-1 $307 $749 $44 $-1 $750 forward single T -979.79217809875092 -23.225196190499801 0 -947.56833753177034 60.280982722325817 200 F #
-462 cface_ptr-ct-attrib $-1 -1 $-1 $-1 $289 1 1 1 1 1 1 1 1 1 1 1 1 0 1 0 1 1 1 $751 $182 #
-463 face $752 -1 -1 $-1 $753 $754 $44 $-1 $755 reversed single T -515.80380653141663 -91.229714848749865 0 -500.07889240582932 -85.235110891441437 0 F #
-464 loop $-1 -1 -1 $-1 $-1 $756 $289 T -977.59368234571343 5.5072111609079464 90.304399725407094 -976.81449693272123 13.354239250239932 109.69560027459279 periphery $465 F #
-465 spline-surface $-1 -1 -1 $-1 forward { sumsur 
	intcurve reversed { exactcur full nubs 3 open 6 
	71.696678502894173 3 75.486276080984595 1 79.790900006240591 1 84.080224598361809 1 86.934835825317975 1 
	89.05752432973334 3 
	-977.5929934185167 13.353550323043107 200 
	-975.76915052011248 9.1294480602664301 200 
	-979.43510541917237 -3.3011128426327252 200 
	-991.47868480976547 -16.034479812348835 200 
	-983.79189978263366 -32.57047784668994 200 
	-972.87474877326406 -39.526691009878689 200 
	-965.97458779558838 -38.861420489313232 200 
	-963.18422724366712 -38.387911636765082 200 
	0 
	null_surface 
	null_surface 
	nullbs 
	nullbs 
	-1 
	-1 
	I I 
	0 
	0 
	4 75.486276080984595 79.790900006240591 84.080224598361809 86.934835825317975 
	
	-1 
	none F F 1 F 0 } I I 
	straight -949.28956208176646 10.324988369944545 200 0 0 -1 I I 
	-949.28956208176646 10.324988369944545 200 
	none F -89.05752432973334 F -71.696678502894173 F 0 F 2648.6277279514402 OPEN OPEN NON_SINGULAR NON_SINGULAR 
	0 
	0 
	4 -86.934835825317975 -84.080224598361809 -79.790900006240591 -75.486276080984595 
	0 
	0 
	0 
	} F -73.742998090392973 F -71.696678502894173 F 90.305088652603914 F 109.6949113473961 #
-466 cface $-1 -1 $757 $79 $758 0 #
-467 face $759 -1 -1 $-1 $760 $761 $44 $-1 $762 forward single T 481.36416721747582 -102.14422436213444 99.969999999999985 496.59955760735471 -96.182812160802044 107.32518249584331 F #
-468 cface_ptr-ct-attrib $-1 -1 $-1 $-1 $291 1 1 1 1 1 1 1 1 1 1 1 1 0 1 0 1 1 1 $-1 $183 #
-469 face $763 -1 -1 $-1 $764 $765 $44 $-1 $766 forward single T 495.24146235414634 -93.216935613539064 96.546317941179154 822.47650666986294 -43.435151508818635 96.563068334108507 F #
-470 loop $-1 -1 -1 $-1 $-1 $767 $291 T 494.90757854233505 -98.436878683090598 96.25 496.03556458568107 -91.02218735532702 103.71999999999984 periphery $471 T #
-471 plane-surface $-1 -1 -1 $-1 495.471571564008 -94.729533019208702 99.969999999999985 -0.98862551036851698 -0.15039813911278838 3.7175683237619255e-030 0.15039813911278838 -0.98862551036851698 -1.2246467990769489e-016 forward_v I I I I #
-472 cface_ptr-ct-attrib $-1 -1 $-1 $-1 $293 1 1 1 1 1 1 1 1 1 1 1 1 0 1 0 1 1 1 $-1 $768 #
-473 face $769 -1 -1 $-1 $770 $771 $44 $-1 $772 forward single T 4.9355010781332318 6.4321483563855342 91.142739079102327 12.55059277562134 15.421645417384838 108.7972609208977 T -6.4930266876200049 -0 1.7314456259957474 4.5517396811838413 #
-474 loop $-1 -1 -1 $-1 $-1 $773 $293 T 434.66741115042601 -98.676325663655078 93.442541024727177 447.73084562894394 -97.740807342499409 106.49745897527279 periphery $475 T #
-475 plane-surface $-1 -1 -1 $-1 443.00696883408591 -98.079100713650533 92.470000000000013 -0.071430572904392309 0.99744557408138823 -1.1717825587846639e-016 -0.99744557408138801 -0.071430572904392309 3.5592895223080489e-017 forward_v I I I I #
-476 coedge $-1 -1 -1 $-1 $774 $775 $776 $777 reversed $294 $-1 #
-477 cface $-1 -1 $778 $63 $779 0 #
-478 face $780 -1 -1 $-1 $781 $782 $44 $-1 $428 forward single T -471.87411499041252 -97.073104325386495 92.677490732754876 -457.35366572570797 -91.202773561247398 100.03 F #
-479 cface_ptr-ct-attrib $-1 -1 $-1 $-1 $297 1 1 1 1 1 1 1 1 1 1 1 1 0 1 0 1 1 1 $-1 $185 #
-480 face $783 -1 -1 $-1 $784 $785 $44 $-1 $786 forward single T -1004.94274947824 12.8782556739963 0 -909.18035707697948 89.449974617495258 200 F #
-481 loop $-1 -1 -1 $-1 $-1 $787 $297 T -471.87411499041252 -97.073104325386495 100.03 -457.35366572570797 -91.202773561247398 107.38250926724514 periphery $428 F #
-482 cface_ptr-ct-attrib $-1 -1 $-1 $-1 $299 1 1 1 1 1 1 1 1 1 1 1 1 0 1 0 1 1 1 $-1 $788 #
-483 face $789 -1 -1 $-1 $790 $791 $44 $-1 $792 forward single T -940.57920687766295 -85.235110891444648 96.520130028290311 -515.13916103855752 11.422496034872758 96.563068334107072 F #
-484 loop $-1 -1 -1 $-1 $-1 $793 $299 T -941.24385237052206 -88.160558954357967 96.25 -515.13916103855752 11.422496034869582 96.563068471210471 periphery $485 T #
-485 cone-surface $-1 -1 -1 $-1 -724.35429523370567 -39.240823946903383 100 0.97514935430551142 -0.22154849761969528 0 0.83080686607385779 3.6568100786456696 0 1 I I 0 1 3.7500000000000018 forward I I I I #
-486 coedge $-1 -1 -1 $-1 $439 $726 $794 $795 reversed $300 $-1 #
-487 cface $-1 -1 $-1 $63 $188 0 #
-488 coedge $-1 -1 -1 $-1 $796 $797 $798 $799 reversed $303 $-1 #
-489 coedge $-1 -1 -1 $-1 $490 $305 $800 $801 forward $189 $-1 #
-490 coedge $-1 -1 -1 $-1 $305 $489 $802 $803 forward $189 $-1 #
-491 coedge $-1 -1 -1 $-1 $804 $805 $806 $492 reversed $807 $808 #
-492 edge $-1 -1 -1 $-1 $809 -13.061034921193055 $810 -0.050000000010003376 $806 $811 forward @7 unknown T -470.28493555472039 -96.147050771208129 93.524482539398534 -470.28493555470027 -96.14705077118812 106.53551746060155 #
-493 cface $-1 -1 $509 $54 $500 0 #
-494 face $812 -1 -1 $-1 $813 $814 $44 $-1 $755 reversed single T -1802.8552338081981 -83.49494584673775 0 -1466.8075260092305 -4.3723355204791305 0 F #
-495 cface_ptr-ct-attrib $-1 -1 $-1 $-1 $307 1 1 1 1 1 1 1 1 1 1 1 1 0 1 0 1 1 1 $-1 $191 #
-496 face $815 -1 -1 $-1 $816 $817 $44 $-1 $755 reversed single T 495.24146225448101 -96.182812161715617 -7.1054273576010019e-015 822.92770108720151 -43.435151508821924 0 F #
-497 loop $-1 -1 -1 $-1 $-1 $818 $307 T -1802.8552338081981 -83.49494584673775 200 -1466.8075260092305 -4.3723355204791305 200 periphery $498 F #
-498 plane-surface $-1 -1 -1 $-1 -491.42293029449144 -47.344701521488794 200 0 0 1 1 0 0 forward_v I I I I #
-499 cface_ptr-ct-attrib $-1 -1 $-1 $-1 $309 1 1 1 1 1 1 1 1 1 1 1 1 0 1 0 1 1 1 $-1 $819 #
-500 face $820 -1 -1 $-1 $821 $822 $44 $-1 $823 forward single T -1466.7929166512288 -80.505194454414081 92.530000000000001 -1462.7155252512271 -62.558489179112001 107.53 F #
-501 loop $-1 -1 -1 $-1 $-1 $824 $309 T -1478.4576373068069 -77.855334297093464 92.530000000000001 -1462.7155252512271 -62.378118742182252 107.53 periphery $502 F #
-502 cone-surface $-1 -1 -1 $-1 -1467.1464952036167 -82.061476265223206 92.530000000000001 0 0 1 -4.4309699523896571 -19.502987086111194 0 0.59999999999999998 I I 0 1 20 forward I I I I #
-503 coedge $-1 -1 -1 $-1 $825 $826 $827 $828 forward $310 $-1 #
-504 coedge $-1 -1 -1 $-1 $505 $312 $829 $830 reversed $194 $-1 #
-505 coedge $-1 -1 -1 $-1 $312 $504 $831 $832 forward $194 $-1 #
-506 coedge $-1 -1 -1 $-1 $833 $834 $312 $507 reversed $835 $-1 #
-507 edge $-1 -1 -1 $-1 $836 -2.2845159612449777 $837 9.6772175622769758 $312 $838 forward @7 unknown T -1478.4573933730665 -80.505194454414067 92.530000000000001 -1466.7929166512288 -77.855090363353185 92.530000000000001 #
-508 cface $-1 -1 $839 $54 $315 0 #
-509 cface $-1 -1 $840 $54 $197 0 #
-510 cface_ptr-ct-attrib $-1 -1 $-1 $-1 $315 1 1 1 1 1 1 1 1 1 1 1 1 0 1 0 1 1 1 $-1 $508 #
-511 face $841 -1 -1 $-1 $842 $843 $44 $-1 $844 forward single T 494.90757854233505 -98.436878683090612 96.546317941179126 823.27060890139762 -41.240403250611998 103.71999999999984 F #
-512 loop $-1 -1 -1 $-1 $-1 $552 $315 T -1802.8552338485015 -83.494945796495443 103.43693158651519 -1466.8075262302102 -4.3723355205166072 103.75 periphery $513 T #
-513 cone-surface $-1 -1 -1 $-1 -1802.5229111555379 -5.8350599646626176 100 0.9751493543055596 -0.22154849761948289 0 0.83080686607306131 3.6568100786458504 0 1 I I 0 1 3.7500000000000018 forward I I I I #
-514 coedge $-1 -1 -1 $-1 $845 $520 $523 $846 forward $316 $-1 #
-515 coedge $-1 -1 -1 $-1 $847 $318 $320 $522 reversed $198 $-1 #
-516 coedge $-1 -1 -1 $-1 $318 $847 $848 $849 forward $198 $-1 #
-517 coedge $-1 -1 -1 $-1 $850 $321 $318 $518 reversed $524 $-1 #
-518 edge $-1 -1 -1 $-1 $851 -171.15481086490541 $525 172.77513238361081 $318 $852 forward @7 unknown T -1802.855233808207 -83.494945796530587 103.47986963017942 -1467.4721717230675 -7.2977835833947005 103.47986963021361 #
-519 coedge $-1 -1 -1 $-1 $320 $319 $853 $854 forward $123 $-1 #
-520 coedge $-1 -1 -1 $-1 $514 $855 $319 $521 forward $316 $-1 #
-521 edge $-1 -1 -1 $-1 $856 103.43693158649845 $526 103.45368215749247 $520 $857 forward @7 unknown T -1802.1905883556431 -4.3723356978739378 103.43693158649845 -1802.1905883153399 -4.3723355204791261 103.45368215749247 #
-522 edge $-1 -1 -1 $-1 $858 103.43693187654081 $525 103.47986963021361 $320 $859 forward @7 unknown T -1802.8552338485015 -7.2977837607906402 103.43693187654081 -1802.8552338081981 -7.2977835833947005 103.47986963021361 #
-523 coedge $-1 -1 -1 $-1 $321 $860 $514 $846 reversed $524 $-1 #
-524 loop $-1 -1 -1 $-1 $-1 $861 $862 T -1803.3757177058048 -85.718286478658058 96.280000000000143 -1466.3156886005615 -2.2040159268671595 103.77999999999986 periphery $863 F #
-525 vertex $-1 -1 -1 $-1 $322 $864 #
-526 vertex $-1 -1 -1 $-1 $322 $865 #
-527 ellipse-curve $-1 -1 -1 $-1 -1802.5295575517739 -5.8643141869546476 100.03 -0.9751493543055596 0.22154849761948295 0 -0.83080686607297216 -3.6568100786457207 0 1 I I #
-528 cface $-1 -1 $866 $48 $601 0 #
-529 face $867 -1 -1 $-1 $747 $868 $44 $-1 $869 forward single T -1423.8654331618068 -89.502868708413388 107.3484693583483 -1411.3524069791979 -86.618879130785245 200 F #
-530 cface_ptr-ct-attrib $-1 -1 $-1 $-1 $324 1 1 1 1 1 1 1 1 1 1 1 1 0 1 0 1 1 1 $-1 $201 #
-531 face $870 -1 -1 $-1 $862 $871 $44 $-1 $872 reversed single T -1804.2065245718779 -13.174446162804472 92.530000000000143 -1800.883297107586 1.4527941517787015 107.52999999999986 F #
-532 loop $-1 -1 -1 $-1 $-1 $873 $324 T -1425.1044114044928 -89.502868708409991 200 -1411.3524069791986 -83.695519749197928 200 periphery $498 F #
-533 cface_ptr-ct-attrib $-1 -1 $-1 $-1 $326 1 1 1 1 1 1 1 1 1 1 1 1 0 1 0 1 1 1 $-1 $874 #
-534 face $875 -1 -1 $-1 $876 $877 $44 $-1 $878 forward single T -1411.3524069791986 -88.811399287571263 96.563067950832362 -985.71078262876313 11.36610264740802 103.43693204916759 F #
-535 loop $-1 -1 -1 $-1 $-1 $879 $326 T -987.39521488861647 9.1735824906284442 96.25 -985.71078262876313 16.481980944596405 103.74999999999999 periphery $536 F #
-536 plane-surface $-1 -1 -1 $-1 -986.97410682365307 14.654881331104349 100 -0.9744531271957656 -0.22459096798044303 3.7286003723336886e-030 0.2245909679804432 -0.97445312719576571 2.4492935979787928e-016 forward_v I I I I #
-537 coedge $-1 -1 -1 $-1 $880 $881 $882 $883 reversed $327 $-1 #
-538 coedge $-1 -1 -1 $-1 $591 $329 $884 $885 reversed $204 $-1 #
-539 coedge $-1 -1 -1 $-1 $339 $886 $887 $540 forward $559 $-1 #
-540 edge $-1 -1 -1 $-1 $888 1.7721541609192522 $560 3.1415926535897931 $887 $889 forward @7 unknown T -1411.3524069791979 -92.465598514555552 100 -1410.0048610282815 -86.618879130788457 107.34846935834832 #
-541 cface $-1 -1 $890 $54 $891 0 #
-542 cface $-1 -1 $892 $543 $893 0 #
-543 cshell $-1 -1 $-1 $894 $455 #
-544 cface $-1 -1 $895 $543 $206 0 #
-545 cface_ptr-ct-attrib $-1 -1 $-1 $-1 $333 1 1 1 1 1 1 1 1 1 1 1 1 0 1 0 1 1 1 $-1 $896 #
-546 face $897 -1 -1 $-1 $898 $899 $44 $-1 $317 forward single T -1802.1905883153463 -80.569497783821035 0 -1466.8075260092194 -4.3723355204791226 92.687718371273746 F #
-547 loop $-1 -1 -1 $-1 $-1 $900 $333 T -1467.4721715020889 -86.490636396647858 200 -1452.0706162979336 -80.569497783820978 200 periphery $498 F #
-548 coedge $-1 -1 -1 $-1 $901 $902 $903 $904 reversed $334 $-1 #
-549 coedge $-1 -1 -1 $-1 $905 $906 $907 $908 forward $335 $-1 #
-550 coedge $-1 -1 -1 $-1 $909 $336 $516 $849 forward $207 $-1 #
-551 coedge $-1 -1 -1 $-1 $336 $910 $845 $911 forward $207 $-1 #
-552 coedge $-1 -1 -1 $-1 $912 $913 $914 $553 forward $512 $-1 #
-553 edge $-1 -1 -1 $-1 $915 1.1592793575929732 $916 1.9823130497277917 $552 $917 forward @7 unknown T -1467.4721717230686 -83.494945796495443 103.43693158651519 -1466.8075262302102 -80.569497733579283 103.75 #
-554 coedge $-1 -1 -1 $-1 $338 $337 $357 $597 reversed $129 $-1 #
-555 coedge $-1 -1 -1 $-1 $918 $919 $338 $556 forward $920 $-1 #
-556 edge $-1 -1 -1 $-1 $561 218.21145019531269 $921 231.05252570052195 $555 $922 forward @7 unknown T -1423.8654331618068 -89.502868708413388 92.651530641650936 -1411.3524069791979 -86.618879130788471 92.651530641651647 #
-557 coedge $-1 -1 -1 $-1 $923 $339 $924 $925 forward $559 $-1 #
-558 coedge $-1 -1 -1 $-1 $926 $887 $209 $340 forward $346 $-1 #
-559 loop $-1 -1 -1 $-1 $-1 $927 $284 T -1413.3737255479882 -92.465598514555552 0 -1410.0048610282815 -77.848801141557374 200 periphery $454 F #
-560 vertex $-1 -1 -1 $-1 $355 $928 #
-561 vertex $-1 -1 -1 $-1 $556 $929 #
-562 ellipse-curve $-1 -1 -1 $-1 -1411.6892932881349 -85.157200060587257 100 0.97445312719576604 0.22459096798044309 0 -1.6844322598532939 7.3083984539681 -1.8369701984840589e-015 1 I I #
-563 face $930 -1 -1 $-1 $459 $931 $44 $-1 $932 forward double in T -985.67778207627794 16.027116490137228 90.808785007217764 -979.34613837047539 21.197083716234886 109.19121499278215 F #
-564 cface $-1 -1 $933 $342 $934 0 #
-565 cface $-1 -1 $935 $48 $936 0 #
-566 cface $-1 -1 $937 $342 $212 0 #
-567 cface_ptr-ct-attrib $-1 -1 $-1 $-1 $345 1 1 1 1 1 1 1 1 1 1 1 1 0 1 0 1 1 1 $-1 $935 #
-568 face $938 -1 -1 $-1 $939 $940 $44 $-1 $941 forward single T -986.30941843390542 1.6097389125097479 88.386142747586518 -975.55738175945305 13.834834845298719 111.61385823523182 F #
-569 loop $-1 -1 -1 $-1 $-1 $942 $345 T -1425.3867739134239 -84.749633637397608 93.352827421551893 -1413.3737255479875 -77.848801606618792 106.64717257844806 periphery $570 T #
-570 plane-surface $-1 -1 -1 $-1 -1420.6235945133619 -82.013450449548571 107.5 0.4981092179651434 -0.86711429868164036 2.3435651161370774e-016 -0.86711429868164014 -0.49810921796514329 7.1185790402671446e-017 forward_v I I I I #
-571 loop $-1 -1 -1 $-1 $-1 $943 $212 T -1404.6792497479137 -91.238157013990531 92.744366569073961 -1393.1660291778951 -83.584765079580947 107.25572102451021 hole $130 F #
-572 coedge $-1 -1 -1 $-1 $944 $347 $945 $946 reversed $213 $-1 #
-573 coedge $-1 -1 -1 $-1 $347 $947 $948 $949 reversed $213 $-1 #
-574 coedge $-1 -1 -1 $-1 $950 $945 $951 $575 forward $559 $-1 #
-575 edge $-1 -1 -1 $-1 $952 1.3563644882385364 $953 1.3694383193385788 $951 $954 forward @7 unknown T -1412.0477275257729 -83.695519749201168 107.32823089221677 -1412.0261798831391 -83.60202892280256 107.34846909835038 #
-576 coedge $-1 -1 -1 $-1 $580 $348 $955 $956 reversed $133 $957 #
-577 coedge $-1 -1 -1 $-1 $958 $958 $959 $578 reversed $931 $960 #
-578 edge $-1 -1 -1 $-1 $961 0 $587 23.74476779547625 $959 $962 forward @7 unknown T -985.67778207627782 16.027116490137164 90.808785007217708 -979.34613837047527 21.197083716235088 109.19121499278222 #
-579 pcurve $-1 -1 -1 $-1 0 reversed { exppc nubs 3 open 10 
	0 3 3.4312973499000172 3 7.518447391049329 3 10.161368484140905 3 11.677373520911246 3 
	13.021704392399432 3 14.772851965214322 3 16.792273528849972 3 19.964842686886978 3 23.74476779547625 3 
	-7.9591206062203534 4.5506014112498274 
	-7.3937391349577606 4.4434733772219195 
	-6.7189614714216521 4.331779454196111 
	-6.0935816031580448 4.2204821060005084 
	-5.3486676264133504 4.0879115605563134 
	-4.5386832936004966 3.9342797907544949 
	-3.9064069362894953 3.7624529627480117 
	-3.4975507639992189 3.6513425940252495 
	-3.1739279533202129 3.5355762431832893 
	-2.9739612631204482 3.413736295217848 
	-2.85925844042871 3.3438477256051327 
	-2.7872938728984646 3.273198801711164 
	-2.7613565289594852 3.2015851906987862 
	-2.7383563598730687 3.1380811878969341 
	-2.7519105837326951 3.0747824343884931 
	-2.8015165653180416 3.0115768402582206 
	-2.8661341353617296 2.92924419053857 
	-2.9905731307329018 2.8487380911665618 
	-3.1675251206143553 2.7696898256843578 
	-3.3715859717055259 2.6785314479662778 
	-3.6417323079942086 2.591024713711974 
	-3.9589569556104731 2.5066009861874807 
	-4.4573259694505669 2.3739688904558078 
	-5.0757166138822338 2.2485888092157342 
	-5.7124486062850064 2.1315631994017536 
	-6.4710764330191264 1.9921342322622213 
	-7.3013319252413833 1.857221174972012 
	-7.9591206062201927 1.7325838959297626 
	0.00082950540940540142 
	-1 
	spline reversed { ref 0 } F -7.9654508892635718 F -0 F 1.7262536128865873 F 4.5569316942930014 
	} 0 0 #
-580 coedge $-1 -1 -1 $-1 $349 $576 $963 $964 reversed $133 $965 #
-581 coedge $-1 -1 -1 $-1 $966 $967 $349 $582 forward $968 $-1 #
-582 edge $-1 -1 -1 $-1 $588 1.7721543342489396 $969 3.1415926535897931 $581 $970 forward @7 unknown T -988.23743101854643 14.289462028995285 100 -986.88988535369333 20.136180171593548 107.34846909835379 #
-583 pcurve $-1 -1 -1 $-1 0 reversed { exppc nubs 1 open 2 
	1.5707963267948877 1 4.7123889803846986 1 
	-0 1.5707963267948877 
	-0 4.7123889803846986 
	0 
	-1 
	spline reversed { ref 0 } I I I I 
	} 0 0 #
-584 coedge $-1 -1 -1 $-1 $971 $350 $967 $972 forward $586 $-1 #
-585 coedge $-1 -1 -1 $-1 $350 $973 $974 $975 reversed $586 $-1 #
-586 loop $-1 -1 -1 $-1 $-1 $971 $976 T -1412.02617988314 -83.695519749201168 107.34784163685411 -979.34634041434902 16.028573457005219 200 periphery $977 F #
-587 vertex $-1 -1 -1 $-1 $975 $978 #
-588 vertex $-1 -1 -1 $-1 $351 $979 #
-589 intcurve-curve $-1 -1 -1 $-1 forward { surfintcur full nubs 3 open 3 
	0 3 3.1237352681288684 2 5.5657952134768793 3 
	-979.34132372486272 16.0292468536977 109.19280350891522 
	-980.27758412419462 15.813458506881249 108.79150163978012 
	-981.40668768852777 15.553223864228913 108.40544324457234 
	-984.29904816712326 14.886595555994647 107.76131514706469 
	-985.5950568614403 14.587892786029901 107.55497047897545 
	-986.88988535369367 14.289462028995247 107.34846909835379 
	0.00062746149967290023 
	spline reversed { ref 0 } F -7.9654508892635718 F -0 F 1.7262536128865873 F 4.5569316942930014 
	plane -1202.22568964014 -35.340915642132039 0 -0.22459096798042832 0.97445312719576938 0 -0.97445312719576938 -0.22459096798042832 -0 forward_v I I I I 
	nubs 3 open 3 
	0 3 3.1237352681288684 3 5.5657952134768793 3 
	-7.9654508892635718 1.7325420787031023 
	-6.9153027647146654 1.7394804079535837 
	-5.6842323577245271 1.7470559228322777 
	-3.9839295844098519 1.755154868034295 
	-2.6546744007069387 1.7614864256023157 
	-1.3267464598366239 1.7666476284277417 
	0 1.7721543342489405 
	
	nullbs 
	-1 
	-1 
	I I 
	0 
	0 
	1 0.40811714866403914 
	
	-1 
	none F } I I #
-590 ellipse-curve $-1 -1 -1 $-1 -1435.7498643300059 -90.702656060104744 100 -0.06831708655810198 -0.99766365859652928 2.3435651161371193e-016 25.745003301723969 -1.7629424544507728 1.836970198483911e-015 0.29063804544056587 I I #
-591 coedge $-1 -1 -1 $-1 $354 $538 $356 $594 reversed $204 $-1 #
-592 coedge $-1 -1 -1 $-1 $357 $356 $980 $981 forward $359 $982 #
-593 coedge $-1 -1 -1 $-1 $983 $358 $591 $594 forward $599 $984 #
-594 edge $-1 -1 -1 $-1 $362 -2.9902185164364901 $985 -0 $593 $986 forward @7 unknown T -1423.8658509808913 -91.641932075122824 106.34756272694645 -1422.0388983907135 -89.502450889311504 107.34888717741305 #
-595 pcurve $-1 -1 -1 $-1 0 reversed { exppc nubs 3 open 15 
	-3.5527136788005009e-015 3 2.7992603039457542 3 5.7245837369717165 3 7.8946635398067109 3 10.29116615885213 3 
	10.75105653159434 3 10.998163504771096 3 11.182680824554129 3 11.413723835331171 3 11.801017745229135 3 
	13.06903036862384 3 15.298883602062492 3 17.505802846306345 3 21.088612125501339 3 22.309205522283836 3 
	71.25232513080671 92.651530641640605 
	71.00426963686084 92.826400074827234 
	70.768168339210845 93.143714316748074 
	70.555820318472826 93.564315078843507 
	70.333909322862297 94.003857362057403 
	70.13032081764986 94.571532918230304 
	69.959408273939999 95.248736344440999 
	69.832620974126016 95.751103180545115 
	69.722471521967876 96.318579749642041 
	69.635926466843017 96.94557976132765 
	69.540351432689349 97.637999997755401 
	69.475427223401908 98.389347677013262 
	69.44849962402624 99.181357951413574 
	69.443332200625363 99.333345225458245 
	69.439596227532988 99.486066043918257 
	69.437311638311002 99.639330728407941 
	69.436084089397056 99.721682468135185 
	69.435276599060614 99.804124250327561 
	69.434890431124174 99.886625724990068 
	69.434602075552093 99.948230425121238 
	69.434548751067851 100.0098451803857 
	69.434730504349218 100.07145727702434 
	69.434958086374564 100.14860474656494 
	69.435554134019355 100.22571294461986 
	69.436517830855067 100.30275700828791 
	69.438133261307627 100.43190480874323 
	69.440779899706598 100.56072753919247 
	69.444447673283676 100.68911066842553 
	69.456456081050078 101.10944113151317 
	69.47929187545823 101.52126538507049 
	69.512106574401869 101.92116664707562 
	69.569812594983816 102.62440974236203 
	69.656999544461257 103.27506455233072 
	69.766320118197598 103.86336341463304 
	69.874516332348634 104.44561163667392 
	70.003890286930101 104.96388397264866 
	70.147579246337145 105.41300888267855 
	70.380850191082487 106.14213791599941 
	70.655324465131031 106.69970009151501 
	70.946147217886903 107.05462443949069 
	71.045224870082691 107.1755402577041 
	71.147595440177 107.2746390176283 
	71.25232513080671 107.34846935835934 
	0.00030869375279218018 
	-1 
	spline forward { ref 13 } I I I I 
	} 0 0 #
-596 coedge $-1 -1 -1 $-1 $358 $987 $554 $597 forward $599 $988 #
-597 edge $-1 -1 -1 $-1 $921 -21.630293767008645 $361 -18.740718964809389 $596 $989 forward @7 unknown T -1423.8658509808913 -91.64193207512308 92.651112822586953 -1422.0388983907133 -89.502450889311504 93.652437273053692 #
-598 pcurve $-1 -1 -1 $-1 0 reversed { exppc nubs 3 open 15 
	0.62198028597564914 3 3.2580104180914411 3 6.0127526993902887 3 8.056291037466826 3 10.3130490483576 3 
	10.746122342152258 3 10.978820039551708 3 11.152577804829811 3 11.370148259912018 3 11.734858328152873 3 
	12.928930733087888 3 15.028756999782237 3 17.106986601642706 3 20.480875483741134 3 21.630293767008645 3 
	71.25232513080671 92.651530641640605 
	71.00426963686084 92.826400074827234 
	70.768168339210845 93.143714316748074 
	70.555820318472826 93.564315078843507 
	70.333909322862297 94.003857362057403 
	70.13032081764986 94.571532918230304 
	69.959408273939999 95.248736344440999 
	69.832620974126016 95.751103180545115 
	69.722471521967876 96.318579749642041 
	69.635926466843017 96.94557976132765 
	69.540351432689349 97.637999997755401 
	69.475427223401908 98.389347677013262 
	69.44849962402624 99.181357951413574 
	69.443332200625363 99.333345225458245 
	69.439596227532988 99.486066043918257 
	69.437311638311002 99.639330728407941 
	69.436084089397056 99.721682468135185 
	69.435276599060614 99.804124250327561 
	69.434890431124174 99.886625724990068 
	69.434602075552093 99.948230425121238 
	69.434548751067851 100.0098451803857 
	69.434730504349218 100.07145727702434 
	69.434958086374564 100.14860474656494 
	69.435554134019355 100.22571294461986 
	69.436517830855067 100.30275700828791 
	69.438133261307627 100.43190480874323 
	69.440779899706598 100.56072753919247 
	69.444447673283676 100.68911066842553 
	69.456456081050078 101.10944113151317 
	69.47929187545823 101.52126538507049 
	69.512106574401869 101.92116664707562 
	69.569812594983816 102.62440974236203 
	69.656999544461257 103.27506455233072 
	69.766320118197598 103.86336341463304 
	69.874516332348634 104.44561163667392 
	70.003890286930101 104.96388397264866 
	70.147579246337145 105.41300888267855 
	70.380850191082487 106.14213791599941 
	70.655324465131031 106.69970009151501 
	70.946147217886903 107.05462443949069 
	71.045224870082691 107.1755402577041 
	71.147595440177 107.2746390176283 
	71.25232513080671 107.34846935835934 
	0.00030869375279218018 
	-1 
	spline forward { ref 13 } I I I I 
	} 0 0 #
-599 loop $-1 -1 -1 $-1 $-1 $990 $991 T -1493.0591911603551 -164.17611540275135 0 -1397.2967987590946 -86.490059619681702 200 periphery $992 F #
-600 pcurve $-1 -1 -1 $-1 2 $363 0 0 #
-601 face $993 -1 -1 $-1 $994 $359 $44 $-1 $602 forward double in T -1423.8657418555904 -91.64996085060244 92.648443704112736 -1422.030565127606 -89.502560014612399 107.35155629588735 F #
-602 spline-surface $-1 -1 -1 $-1 forward { ref 13 } F 70.509514120425379 F 71.25232513080671 F 92.64844370411268 F 107.35155629588726 #
-603 point $-1 -1 -1 $-1 -1422.0393162097669 -91.641514256069357 93.652019453999799 #
-604 point $-1 -1 -1 $-1 -1422.0393162097669 -91.641514256069371 106.34798054600017 #
-605 cface $-1 -1 $995 $68 $996 0 #
-606 face $997 -1 -1 $-1 $996 $998 $44 $-1 $999 reversed single T -448.09901897151758 -89.204857979785118 107.29116220275199 -444.26728572151347 -88.321722723133561 107.50000164419515 F #
-607 cface_ptr-ct-attrib $-1 -1 $-1 $-1 $365 1 1 1 1 1 1 1 1 1 1 1 1 0 1 0 1 1 1 $-1 $219 #
-608 loop $-1 -1 -1 $-1 $-1 $1000 $365 T -445.46051938919999 -127.70893981448572 103.95875932434663 -439.2080245747959 -88.321059210445398 107.54124067565333 periphery $609 F #
-609 spline-surface $-1 -1 -1 $-1 reversed { rbblnsur @11 blendsupsur plane -445.5089473786125 -107.43649100189802 107.49999999999999 0 0 1 0.97445312719576938 0.2245909679804283 0 forward_v I I I I null_curve nullbs -427.40196466407798 -93.260084884459786 92.499999999999986 
	@11 blendsupsur cone -454.00920252377648 -89.130327812012794 92.499999999999986 0 0 1 -8.9836387192171312 38.978125087830776 0 0.29999999999999999 I I 0 1 40 forward I I I I null_curve nubs 3 open 17 
	-8.3996742746211428 3 0 3 23.054588715201209 3 36.343729763465191 3 42.004948703309516 3 
	43.314091003099037 3 43.664440727345706 3 43.819620877633433 3 43.894092544717239 3 43.964910171170743 3 
	44.520947263518003 3 45.316937568675058 3 46.716106532948963 3 47.3926368248828 3 48.295381975397724 3 
	58.463884041940887 3 90.043122137012404 3 
	0.28749999999999998 -1.2031813911623359 
	0.28749999999999998 -1.2801311962146722 
	0.28749999999999998 -1.3538578855549406 
	0.28749999999999998 -1.4264848742240899 
	0.28749999999999998 -1.6258241936605378 
	0.28749999999999998 -1.815711845545027 
	0.28749999999999998 -2.0361322986115029 
	0.28749999999999998 -2.1631871997814058 
	0.28749999999999998 -2.2958152883560485 
	0.28749999999999998 -2.4813981265216105 
	0.28749999999999998 -2.5604570419561932 
	0.28749999999999998 -2.6384878390065052 
	0.28749999999999998 -2.7891092610764603 
	0.28749999999999998 -2.8239400770158367 
	0.28749999999999998 -2.8596113730551913 
	0.28749999999999998 -2.9266639544317172 
	0.28749999999999998 -2.9446084157779517 
	0.28749999999999998 -2.9639820874054918 
	0.28749999999999998 -2.9967095221464035 
	0.28749999999999998 -3.0112054611757455 
	0.28749999999999998 -3.0247354289166979 
	0.28749999999999998 -3.0601852118857269 
	0.28749999999999998 -3.0771977256032845 
	0.28749999999999998 -3.1400109731466292 
	0.28749999999999998 -3.1809378800156134 
	0.28749999999999998 -3.2198566596809517 
	0.28749999999999998 -3.2281637857388965 
	0.28749999999999998 -3.2402644637142024 
	0.28749999999999998 -3.3352750724252616 
	0.28749999999999998 -3.3422224456353105 
	0.28749999999999998 -3.368553350013558 
	0.28749999999999998 -3.4062471386106918 
	0.28749999999999998 -3.4328617195567368 
	0.28749999999999998 -3.4571005366222853 
	0.28749999999999998 -3.4997068351526881 
	0.28749999999999998 -3.5329426353427156 
	0.28749999999999998 -3.5632956938382523 
	0.28749999999999998 -3.5779720939367401 
	0.28749999999999998 -3.5918289609477041 
	0.28749999999999998 -3.6050976191788138 
	0.28749999999999998 -3.6228029858339195 
	0.28749999999999998 -3.6394727682141195 
	0.28749999999999998 -3.6554141051665208 
	0.28749999999999998 -3.8349769836283918 
	0.28749999999999998 -3.9481696227738432 
	0.28749999999999998 -4.0576036061879615 
	0.28749999999999998 -4.3974611186623997 
	0.28749999999999998 -4.641631276905132 
	0.28749999999999998 -4.9175826886310237 
	-427.40196466407798 -93.260084884459786 92.499999999999986 
	43 1e-008 
	intcurve forward { exactcur full nubs 5 open 116 
	-4.3314091003099033 5 -2.1657045501549517 3 0 4 2.8818235894001512 3 5.7636471788003023 3 
	8.6454707682004539 3 11.527294357600605 3 14.409117947000755 3 17.290941536400908 3 20.172765125801057 3 
	21.613676920501135 3 23.054588715201209 4 24.715731346234207 3 26.376873977267202 3 28.0380166083002 3 
	29.699159239333198 3 31.360301870366197 3 32.190873185882694 3 33.021444501399195 3 33.852015816915696 3 
	34.682587132432189 3 35.51315844794869 3 36.343729763465191 4 37.051382130945733 3 37.759034498426274 3 
	38.466686865906816 3 39.174339233387357 3 39.528165417127624 3 39.881991600867899 3 40.235817784608173 3 
	40.58964396834844 3 40.943470152088707 3 41.297296335828975 3 41.651122519569242 3 42.004948703309516 4 
	42.1685914907832 3 42.332234278256891 3 42.495877065730582 3 42.659519853204273 3 42.823162640677964 3 
	42.986805428151655 3 43.150448215625346 3 43.232269609362191 3 43.314091003099037 4 43.401678434160701 3 
	43.489265865222372 3 43.576853296284042 3 43.620647011814874 3 43.664440727345706 4 43.703235764917636 3 
	43.742030802489566 3 43.780825840061496 3 43.800223358847461 3 43.819620877633433 4 43.83823879440439 3 
	43.847547752789865 3 43.85685671117534 3 43.866165669560814 3 43.870820148753552 3 43.875474627946289 3 
	43.880129107139027 3 43.884783586331764 3 43.889438065524502 3 43.894092544717239 4 43.902944748023927 3 
	43.911796951330615 3 43.929501357943991 3 43.947205764557367 3 43.964910171170743 4 43.999662489442443 3 
	44.03441480771415 3 44.069167125985857 3 44.103919444257556 3 44.173424080800963 3 44.24292871734437 3 
	44.312433353887776 3 44.381937990431183 3 44.451442626974597 3 44.520947263518003 4 44.62044605166264 3 
	44.719944839807269 3 44.918942416096527 3 45.117939992385793 3 45.316937568675058 4 45.491833689209301 3 
	45.666729809743536 3 46.016522050812014 3 46.366314291880485 3 46.716106532948963 4 47.054371678915885 3 
	47.3926368248828 4 47.844009400140266 3 48.295381975397724 4 48.930913354556665 3 49.566444733715613 3 
	50.201976112874561 3 50.837507492033509 3 51.473038871192458 3 52.108570250351406 3 52.744101629510354 3 
	53.379633008669302 3 54.650695766987198 3 55.921758525305094 3 57.19282128362299 3 58.463884041940887 4 
	59.869846151457565 3 61.275808260974237 3 62.681770370490909 3 64.087732480007588 3 65.493694589524267 3 
	66.899656699040946 3 69.711580918074304 3 72.523505137107662 3 75.33542935614102 3 78.147353575174378 3 
	80.959277794207736 5 
	-448.33117164955308 -77.637391900230242 103.99999999999999 
	-448.20086491570902 -78.05061038179312 103.99999999999999 
	-448.07245074602878 -78.464429908174878 103.99999999999999 
	-447.94590792662564 -78.878824799047578 103.99999999999999 
	-447.69652961667509 -79.708716118398456 103.99999999999999 
	-447.45450720430188 -80.540714605675319 103.99999999999999 
	-447.33532028764307 -80.957216669200449 103.99999999999999 
	-447.21794597481028 -81.374198203124934 103.99999999999999 
	-446.94858941242353 -82.347105524036436 103.99999999999999 
	-446.79792082039984 -82.90365852938497 103.99999999999999 
	-446.65035566512853 -83.461237960252021 103.99999999999999 
	-446.36141826954974 -84.578344267289765 103.99999999999999 
	-446.08486423392657 -85.699149771373584 103.99999999999999 
	-445.94968245721651 -86.260428403539962 103.99999999999999 
	-445.68552091981996 -87.384647165414634 103.99999999999999 
	-445.43381248377398 -88.512021137049913 103.99999999999999 
	-445.31108382684681 -89.076454979854475 103.99999999999999 
	-445.07191520111036 -90.206738872951135 103.99999999999999 
	-444.84542780467501 -91.339710630493357 103.99999999999999 
	-444.73538039861211 -91.906832335371206 103.99999999999999 
	-444.52174447871943 -93.042280364004412 103.99999999999999 
	-444.32119293278333 -94.180011469411113 103.99999999999999 
	-444.22422992960441 -94.749416244809169 103.99999999999999 
	-444.03702975687861 -95.889245121024175 103.99999999999999 
	-443.8635244544289 -97.030999024889766 103.99999999999999 
	-443.78025636464412 -97.602328816170484 103.99999999999999 
	-443.62083221792676 -98.745839581168369 103.99999999999999 
	-443.47597424066288 -99.890943672689716 103.99999999999999 
	-443.40727239037693 -100.4638667698334 103.99999999999999 
	-443.30995970070535 -101.32376709355584 103.99999999999999 
	-443.22152511961002 -102.18437558644678 103.99999999999999 
	-443.19304827702018 -102.47132013706812 103.99999999999999 
	-443.13812954605436 -103.04535185020838 103.99999999999999 
	-443.08735115278733 -103.61965302475772 103.99999999999999 
	-443.06301465043754 -103.90686703604317 103.99999999999999 
	-443.03974993169834 -104.19414033695637 103.99999999999999 
	-442.99201704685947 -104.81271227142589 103.99999999999999 
	-442.96788712323269 -105.14430492808009 103.99999999999999 
	-442.94522769470956 -105.47620477733372 103.99999999999999 
	-442.90293328088933 -106.14053705139321 103.99999999999999 
	-442.86686683576164 -106.80577676049559 103.99999999999999 
	-442.85043539224034 -107.13858403703337 103.99999999999999 
	-442.82087169765254 -107.80449752860966 103.99999999999999 
	-442.79811528620542 -108.47086486140623 103.99999999999999 
	-442.78849115013406 -108.80412596627474 103.99999999999999 
	-442.77286428372656 -109.47073492758526 103.99999999999999 
	-442.76473269364197 -110.13738929332612 103.99999999999999 
	-442.76260387198676 -110.47069578029428 103.99999999999999 
	-442.76235936928612 -111.13720740055244 103.99999999999999 
	-442.77045821229933 -111.80340233219212 103.99999999999999 
	-442.77667279962986 -112.13639209074123 103.99999999999999 
	-442.78937581382547 -112.63567467197007 103.99999999999999 
	-442.8073836502424 -113.13459293995038 103.99999999999999 
	-442.81398864453377 -113.3008551444407 103.99999999999999 
	-442.82843116925324 -113.63328493216004 103.99999999999999 
	-442.84539894233598 -113.96551129119041 103.99999999999999 
	-442.85452918733415 -114.13157006546216 103.99999999999999 
	-442.87411479967682 -114.46357146816328 103.99999999999999 
	-442.89642129101361 -114.7953248454084 103.99999999999999 
	-442.90827241831977 -114.96113559207681 103.99999999999999 
	-442.9334086663124 -115.29261680217851 103.99999999999999 
	-442.96149676661463 -115.62379875027978 103.99999999999999 
	-442.9762997510677 -115.78931023186639 103.99999999999999 
	-443.007469225097 -116.12016391293446 103.99999999999999 
	-443.04186653847785 -116.45065534148 103.99999999999999 
	-443.05989736961561 -116.61580456599478 103.99999999999999 
	-443.09767857369536 -116.94589664356818 103.99999999999999 
	-443.13902181290473 -117.27554436869244 103.99999999999999 
	-443.16061469080557 -117.44024923378939 103.99999999999999 
	-443.18316270532813 -117.60482599262946 103.99999999999999 
	-443.22676128183059 -117.90936572416588 103.99999999999999 
	-443.24757354028623 -118.0496038163332 103.99999999999999 
	-443.2691637575644 -118.1899324631277 103.99999999999999 
	-443.3139485204685 -118.47067871114544 103.99999999999999 
	-443.36204669464422 -118.75142083291377 103.99999999999999 
	-443.38695033929162 -118.89174534129782 103.99999999999999 
	-443.43852308946765 -119.17221136959347 103.99999999999999 
	-443.49375240902725 -119.45213710110151 103.99999999999999 
	-443.52231264798206 -119.59192129219869 103.99999999999999 
	-443.58139358511431 -119.87104790354387 103.99999999999999 
	-443.64455493665582 -120.14912841733513 103.99999999999999 
	-443.67719563042891 -120.28786647096663 103.99999999999999 
	-443.72781433617314 -120.49546167839712 103.99999999999999 
	-443.78103985518544 -120.70220268166263 103.99999999999999 
	-443.79907802888698 -120.77101663386296 103.99999999999999 
	-443.83576148160415 -120.90843556637992 103.99999999999999 
	-443.8736907184387 -121.0454172848726 103.99999999999999 
	-443.89297467771058 -121.11379402125583 103.99999999999999 
	-443.93219841494988 -121.25030951833783 103.99999999999999 
	-443.97277150832917 -121.38632888506238 103.99999999999999 
	-443.99340482580237 -121.45420948843105 103.99999999999999 
	-444.03538558476845 -121.5897020856594 103.99999999999999 
	-444.07884018994412 -121.72463500270362 103.99999999999999 
	-444.1009473566927 -121.79195592185908 103.99999999999999 
	-444.14594643455598 -121.92629466951414 103.99999999999999 
	-444.19257081410922 -122.06000033413555 103.99999999999999 
	-444.21630328738718 -122.12668816394159 103.99999999999999 
	-444.26463959700868 -122.25971892936433 103.99999999999999 
	-444.31478791632946 -122.39202519678597 103.99999999999999 
	-444.34033240753433 -122.45798851820152 103.99999999999999 
	-444.39240053625991 -122.58951571949677 103.99999999999999 
	-444.44651447436701 -122.72019621408671 103.99999999999999 
	-444.47410479029497 -122.78531281047361 103.99999999999999 
	-444.53040113504073 -122.91507070708357 103.99999999999999 
	-444.58904209880967 -123.04380847122633 103.99999999999999 
	-444.61897706590264 -123.10790489941 103.99999999999999 
	-444.64955858196777 -123.17170812125147 103.99999999999999 
	-444.69528489727639 -123.26455245083099 103.99999999999999 
	-444.70990467361145 -123.29387131295422 103.99999999999999 
	-444.72468578920035 -123.32314055457621 103.99999999999999 
	-444.75457493624066 -123.38156437974799 103.99999999999999 
	-444.78512769857707 -123.43972806100665 103.99999999999999 
	-444.80057243067665 -123.46873715698725 103.99999999999999 
	-444.83180414354797 -123.52659444890375 103.99999999999999 
	-444.86373337763803 -123.58409905264523 103.99999999999999 
	-444.87987563266847 -123.61275545766092 103.99999999999999 
	-444.91252289645632 -123.66986099742114 103.99999999999999 
	-444.94591337697045 -123.72652057994532 103.99999999999999 
	-444.96279885123698 -123.75473102295527 103.99999999999999 
	-444.99696049971362 -123.81089727467112 103.99999999999999 
	-445.03192788319632 -123.86652096976763 103.99999999999999 
	-445.04961909646232 -123.89418884757711 103.99999999999999 
	-445.08543066813024 -123.94921931962459 103.99999999999999 
	-445.12213418465041 -124.00360118874951 103.99999999999999 
	-445.14071735004944 -124.03062044711447 103.99999999999999 
	-445.17836604077775 -124.08429493688006 103.99999999999999 
	-445.21702639621913 -124.13719286359391 103.99999999999999 
	-445.23662124246289 -124.16343552345947 103.99999999999999 
	-445.26643104236172 -124.20246922318134 103.99999999999999 
	-445.29690469440681 -124.24096784437945 103.99999999999999 
	-445.30713842820569 -124.25373905839203 103.99999999999999 
	-445.32776215341624 -124.27915327575042 103.99999999999999 
	-445.34870850501227 -124.30429988045724 103.99999999999999 
	-445.35926486636953 -124.31680347959409 103.99999999999999 
	-445.36990718933856 -124.32923422611368 103.99999999999999 
	-445.39212624264525 -124.35481327353415 103.99999999999999 
	-445.40372507667263 -124.36796089177494 103.99999999999999 
	-445.41543610762358 -124.38102289458618 103.99999999999999 
	-445.43908568456476 -124.4069584809849 103.99999999999999 
	-445.46320035317092 -124.43248106993536 103.99999999999999 
	-445.47537648209743 -124.4451300565306 103.99999999999999 
	-445.49997326393702 -124.47018447397815 103.99999999999999 
	-445.52507912087003 -124.49470907167094 103.99999999999999 
	-445.53776433985678 -124.506828189713 103.99999999999999 
	-445.5570003985477 -124.52477435558501 103.99999999999999 
	-445.57656917035763 -124.54233776985497 103.99999999999999 
	-445.58313019598882 -124.5481478187853 103.99999999999999 
	-445.59633103762479 -124.55967485709414 103.99999999999999 
	-445.60969550750951 -124.57100588815646 103.99999999999999 
	-445.61642016303938 -124.57661992517677 103.99999999999999 
	-445.62318896790475 -124.58217965028919 103.99999999999999 
	-445.63604110156467 -124.59255552355128 103.99999999999999 
	-445.64212097720417 -124.59738935175866 103.99999999999999 
	-445.64824314353268 -124.60217880597503 103.99999999999999 
	-445.66057166198192 -124.61166008075648 103.99999999999999 
	-445.67307005404189 -124.62092691706717 103.99999999999999 
	-445.67936209786467 -124.62550191466583 103.99999999999999 
	-445.69203377299596 -124.6345248246177 103.99999999999999 
	-445.70488838211872 -124.64326908663691 103.99999999999999 
	-445.71136337229518 -124.64756537484503 103.99999999999999 
	-445.72115175449323 -124.65388552423273 103.99999999999999 
	-445.73106440348653 -124.6599962824598 103.99999999999999 
	-445.73438300835039 -124.66200865028196 103.99999999999999 
	-445.74105037470218 -124.66598129595042 103.99999999999999 
	-445.74778146856158 -124.66984210033758 103.99999999999999 
	-445.75116380400641 -124.67174261513058 103.99999999999999 
	-445.75456394025895 -124.67361092206387 103.99999999999999 
	-445.76126500760091 -124.67720294518487 103.99999999999999 
	-445.76458231120245 -124.67893903778769 103.99999999999999 
	-445.7679310827242 -124.6806454272085 103.99999999999999 
	-445.77299598005607 -124.68315016076969 103.99999999999999 
	-445.77811881545102 -124.68555420559801 103.99999999999999 
	-445.77983260588729 -124.68634333550378 103.99999999999999 
	-445.78327222432637 -124.6878949200958 103.99999999999999 
	-445.78673585206627 -124.68938774686504 103.99999999999999 
	-445.78847365161096 -124.69011811082487 103.99999999999999 
	-445.79196147887711 -124.69154358863638 103.99999999999999 
	-445.79547502161199 -124.6928898845922 103.99999999999999 
	-445.79723852978185 -124.69354106171616 103.99999999999999 
	-445.79989468487264 -124.69448066099628 103.99999999999999 
	-445.80256860072382 -124.69535523062012 103.99999999999999 
	-445.80346195646155 -124.69563901706144 103.99999999999999 
	-445.80525293607957 -124.69618990871267 103.99999999999999 
	-445.80705266718689 -124.69670496063566 103.99999999999999 
	-445.80795477389415 -124.69695291409637 103.99999999999999 
	-445.80976350550651 -124.69742842143566 103.99999999999999 
	-445.8115809364993 -124.69786187739008 103.99999999999999 
	-445.81249174659877 -124.69806776847594 103.99999999999999 
	-445.81431716613304 -124.69845800901072 103.99999999999999 
	-445.81614927544751 -124.69880676424205 103.99999999999999 
	-445.81706677601198 -124.69897116180195 103.99999999999999 
	-445.8189041979881 -124.69928128313387 103.99999999999999 
	-445.82074582778438 -124.69955646348645 103.99999999999999 
	-445.82166753355125 -124.69968592712476 103.99999999999999 
	-445.82351254612388 -124.69992975395667 103.99999999999999 
	-445.82536069687848 -124.70014533963806 103.99999999999999 
	-445.8262855402449 -124.70024656469528 103.99999999999999 
	-445.82721120658255 -124.70034163794875 103.99999999999999 
	-445.82990009187364 -124.70060070314676 103.99999999999999 
	-445.83166424055685 -124.70074937422305 103.99999999999999 
	-445.83342979300176 -124.70087930985738 103.99999999999999 
	-445.83696321008301 -124.70110502185162 103.99999999999999 
	-445.84050052351228 -124.70126773291736 103.99999999999999 
	-445.84226997552469 -124.70133466018407 103.99999999999999 
	-445.84758039812846 -124.70149510789312 103.99999999999999 
	-445.85289619245043 -124.70154192972812 103.99999999999999 
	-445.85644173122768 -124.70152913514686 103.99999999999999 
	-445.86353512667654 -124.70142345844894 103.99999999999999 
	-445.87063004705817 -124.70117063546567 103.99999999999999 
	-445.87417712863703 -124.70101064675379 103.99999999999999 
	-445.88126859848006 -124.70062823873286 103.99999999999999 
	-445.88835008090109 -124.70012915936162 103.99999999999999 
	-445.89188717948934 -124.6998524868463 103.99999999999999 
	-445.89541931852483 -124.69955037351585 103.99999999999999 
	-445.90586609847298 -124.69858439828815 103.99999999999999 
	-445.91277619131415 -124.69785108415087 103.99999999999999 
	-445.91967509889912 -124.69703429446878 103.99999999999999 
	-445.9334505717822 -124.69524709869772 103.99999999999999 
	-445.94718190150826 -124.69317456803621 103.99999999999999 
	-445.95403667064346 -124.69207239393083 103.99999999999999 
	-445.96772496134361 -124.68974441443811 103.99999999999999 
	-445.98137197453309 -124.68718295004517 103.99999999999999 
	-445.98818546793035 -124.68584727740313 103.99999999999999 
	-446.00179311187429 -124.68307155374109 103.99999999999999 
	-446.01536338651209 -124.68009655581537 103.99999999999999 
	-446.02213951143909 -124.67856160386209 103.99999999999999 
	-446.04244180451246 -124.67382031563231 103.99999999999999 
	-446.06266840148231 -124.66868538254369 103.99999999999999 
	-446.07612143336775 -124.66510100232321 103.99999999999999 
	-446.10296813236067 -124.65763045213049 103.99999999999999 
	-446.12969960768856 -124.6495913182695 103.99999999999999 
	-446.1430374261987 -124.64543830765339 103.99999999999999 
	-446.1696574311224 -124.63687969790679 103.99999999999999 
	-446.19616376476841 -124.62784190767783 103.99999999999999 
	-446.20938791537168 -124.62320969910991 103.99999999999999 
	-446.23577559477752 -124.61373025397728 103.99999999999999 
	-446.26203476560971 -124.60384281835054 103.99999999999999 
	-446.27513040848049 -124.59880261132392 103.99999999999999 
	-446.30124914147092 -124.58853964496892 103.99999999999999 
	-446.32721215124428 -124.57793191222521 103.99999999999999 
	-446.34015207089817 -124.57254693465403 103.99999999999999 
	-446.36594279123022 -124.56162465017374 103.99999999999999 
	-446.39154288468256 -124.55041713694587 103.99999999999999 
	-446.40429217738051 -124.5447469281458 103.99999999999999 
	-446.41698749536681 -124.53901503074064 103.99999999999999 
	-446.44771778971455 -124.52493897619576 103.99999999999999 
	-446.46574637002482 -124.51651043465077 103.99999999999999 
	-446.48371316420571 -124.50794703537316 103.99999999999999 
	-446.519526297982 -124.49056185884046 103.99999999999999 
	-446.55510409144074 -124.47268028746515 103.99999999999999 
	-446.57283554536633 -124.46362048907166 103.99999999999999 
	-446.6258612553072 -124.43609756107107 103.99999999999999 
	-446.67839064006182 -124.40758108139271 103.99999999999999 
	-446.71319820355734 -124.388161385739 103.99999999999999 
	-446.78240141088258 -124.3485583258994 103.99999999999999 
	-446.85079693770473 -124.30752484278688 103.99999999999999 
	-446.88479682277182 -124.28667465961517 103.99999999999999 
	-446.95240488105492 -124.24435020975233 103.99999999999999 
	-447.01923164601999 -124.20085812227859 103.99999999999999 
	-447.05245023744573 -124.17884027237255 103.99999999999999 
	-447.08547308379093 -124.15656940662269 103.99999999999999 
	-447.14714784155109 -124.11428366297076 103.99999999999999 
	-447.17586564774712 -124.09430789799863 103.99999999999999 
	-447.20445531511274 -124.07414443479088 103.99999999999999 
	-447.26138494260078 -124.03345646465017 103.99999999999999 
	-447.31782709194493 -123.99207264834276 103.99999999999999 
	-447.34592928086096 -123.97121333573924 103.99999999999999 
	-447.42988723700256 -123.90815099724303 103.99999999999999 
	-447.51282113857644 -123.8436850432328 103.99999999999999 
	-447.56767462389337 -123.80012793330698 103.99999999999999 
	-447.67654036234336 -123.71192878824594 103.99999999999999 
	-447.78377168060643 -123.62169651040904 103.99999999999999 
	-447.83699073985059 -123.57610620519105 103.99999999999999 
	-447.94265334787792 -123.48403896652439 103.99999999999999 
	-448.04679110917647 -123.39031558414344 103.99999999999999 
	-448.09848531734485 -123.34306910369301 103.99999999999999 
	-448.14980908912139 -123.29546546262739 103.99999999999999 
	-448.25004187473104 -123.20117703596168 103.99999999999999 
	-448.29900586711881 -123.15448437468211 103.99999999999999 
	-448.34766601235617 -123.10746990115642 103.99999999999999 
	-448.44439411610455 -123.01282720724964 103.99999999999999 
	-448.53996501129581 -122.91701301788009 103.99999999999999 
	-448.58746794658924 -122.8688270415561 103.99999999999999 
	-448.63469419563899 -122.82037522879153 103.99999999999999 
	-448.74430388010182 -122.70667902699407 103.99999999999999 
	-448.80648685940247 -122.64122485536531 103.99999999999999 
	-448.86821342232616 -122.57533256887193 103.99999999999999 
	-448.99078066717766 -122.44271680090446 103.99999999999999 
	-449.11162319653334 -122.30852270279668 103.99999999999999 
	-449.17162504047423 -122.24105207185582 103.99999999999999 
	-449.23121750413361 -122.17322734097837 103.99999999999999 
	-449.37375116604363 -122.00909762560804 103.99999999999999 
	-449.45630251443197 -121.91245862754216 103.99999999999999 
	-449.53809787202493 -121.81518980035918 103.99999999999999 
	-449.70023759667777 -121.61945897121575 103.99999999999999 
	-449.85958564369628 -121.42145792970035 103.99999999999999 
	-449.93858930943901 -121.32191886149383 103.99999999999999 
	-450.09530516864038 -121.12181315237254 103.99999999999999 
	-450.24952763059571 -120.91974003640676 103.99999999999999 
	-450.32603789137545 -120.81823354483136 103.99999999999999 
	-450.47789674182133 -120.61431884016326 103.99999999999999 
	-450.62750572241208 -120.40866932178494 103.99999999999999 
	-450.70176610880179 -120.30542800632037 103.99999999999999 
	-450.84923185780542 -120.09814270536927 103.99999999999999 
	-450.99464821645284 -119.88930775800542 103.99999999999999 
	-451.0668592096344 -119.78451678953819 103.99999999999999 
	-451.21031428565811 -119.57421308872122 103.99999999999999 
	-451.35188577991289 -119.36251282458809 103.99999999999999 
	-451.4222131894237 -119.25632528837352 103.99999999999999 
	-451.56197410314689 -119.04329712995039 103.99999999999999 
	-451.69998886544909 -118.82900394354901 103.99999999999999 
	-451.76857012220501 -118.72155137628845 103.99999999999999 
	-451.9048992715081 -118.50605370430092 103.99999999999999 
	-452.03959622868905 -118.28940830420929 103.99999999999999 
	-452.10654529234648 -118.180808006672 103.99999999999999 
	-452.306217711226 -117.85420121439182 103.99999999999999 
	-452.50243015662988 -117.52525536700759 103.99999999999999 
	-452.63175785883851 -117.3049884157916 103.99999999999999 
	-452.88754497124955 -116.8626478646151 103.99999999999999 
	-453.13775156217355 -116.41695592527412 103.99999999999999 
	-453.2614987128008 -116.19333752969933 103.99999999999999 
	-453.50634377039233 -115.7446847467224 103.99999999999999 
	-453.74599617214 -115.29345730410355 103.99999999999999 
	-453.8645506470076 -115.06726421675982 103.99999999999999 
	-454.09915885556381 -114.61384763450297 103.99999999999999 
	-454.32883789315855 -114.15862611528152 103.99999999999999 
	-454.44246318344261 -113.93062807112821 103.99999999999999 
	-454.55488902037246 -113.70230648053032 103.99999999999999 
	-454.7891735089803 -113.22088227661249 103.99999999999999 
	-454.91093004704169 -112.96738621739803 103.99999999999999 
	-455.03143462981444 -112.71326396732056 103.99999999999999 
	-455.27000577422842 -112.20381631192927 103.99999999999999 
	-455.5038210446013 -111.69205110056059 103.99999999999999 
	-455.61956974448805 -111.43561128588581 103.99999999999999 
	-455.84880351687002 -110.92165673275227 103.99999999999999 
	-456.073609342201 -110.40562408481941 103.99999999999999 
	-456.1849300892946 -110.1471061696258 103.99999999999999 
	-456.40545229473503 -109.62909939383542 103.99999999999999 
	-456.6218185927882 -109.10920976117214 103.99999999999999 
	-456.72898342862987 -108.8488089851804 103.99999999999999 
	-456.94131408732284 -108.32712229651533 103.99999999999999 
	-457.14971584420482 -107.8037147948807 103.99999999999999 
	-457.25295177555182 -107.54159320314837 103.99999999999999 
	-457.4575252452417 -107.0165370058678 103.99999999999999 
	-457.65835982573498 -106.48989702137374 103.99999999999999 
	-457.75785686596942 -106.22619164042462 103.99999999999999 
	-458.05362682012208 -105.43394867980439 103.99999999999999 
	-458.34134227320709 -104.6384080848315 103.99999999999999 
	-458.5296696434981 -104.10665564633511 103.99999999999999 
	-458.89951782001845 -103.04049554727308 103.99999999999999 
	-459.25602010130694 -101.96926322053166 103.99999999999999 
	-459.43100152345062 -101.43243849882828 103.99999999999999 
	-459.77453263674465 -100.35648105034076 103.99999999999999 
	-460.10537526484774 -99.276116547177011 103.99999999999999 
	-460.26766816892103 -98.734884737548199 103.99999999999999 
	-460.58606429907729 -97.650421706665426 103.99999999999999 
	-460.89218207441212 -96.562156412740265 103.99999999999999 
	-461.04219660125096 -96.017122319379681 103.99999999999999 
	-461.33617071436828 -94.925348011655359 103.99999999999999 
	-461.61807377537747 -93.830356181025678 103.99999999999999 
	-461.75601723307011 -93.28210455153129 103.99999999999999 
	-461.89095511679216 -92.733146155293113 103.99999999999999 
	-462.02288338114005 -92.183530854967884 103.99999999999999 
	0 
	null_surface 
	null_surface 
	nullbs 
	nullbs 
	-1 
	-1 
	I I 
	0 
	0 
	114 -2.1657045501549517 0 2.8818235894001512 5.7636471788003023 8.6454707682004539 11.527294357600605 14.409117947000755 17.290941536400908 20.172765125801057 21.613676920501135 23.054588715201209 24.715731346234207 26.376873977267202 28.0380166083002 29.699159239333198 31.360301870366197 32.190873185882694 33.021444501399195 33.852015816915696 34.682587132432189 35.51315844794869 36.343729763465191 37.051382130945733 37.759034498426274 38.466686865906816 39.174339233387357 39.528165417127624 39.881991600867899 40.235817784608173 40.58964396834844 40.943470152088707 41.297296335828975 41.651122519569242 42.004948703309516 42.1685914907832 42.332234278256891 42.495877065730582 42.659519853204273 42.823162640677964 42.986805428151655 43.150448215625346 43.232269609362191 43.314091003099037 43.401678434160701 43.489265865222372 43.576853296284042 43.620647011814874 43.664440727345706 43.703235764917636 43.742030802489566 43.780825840061496 43.800223358847461 43.819620877633433 43.83823879440439 43.847547752789865 43.85685671117534 43.866165669560814 43.870820148753552 43.875474627946289 43.880129107139027 43.884783586331764 43.889438065524502 43.894092544717239 43.902944748023927 43.911796951330615 43.929501357943991 43.947205764557367 43.964910171170743 43.999662489442443 44.03441480771415 44.069167125985857 44.103919444257556 44.173424080800963 44.24292871734437 44.312433353887776 44.381937990431183 44.451442626974597 44.520947263518003 44.62044605166264 44.719944839807269 44.918942416096527 45.117939992385793 45.316937568675058 45.491833689209301 45.666729809743536 46.016522050812014 46.366314291880485 46.716106532948963 47.054371678915885 47.3926368248828 47.844009400140266 48.295381975397724 48.930913354556665 49.566444733715613 50.201976112874561 50.837507492033509 51.473038871192458 52.108570250351406 52.744101629510354 53.379633008669302 54.650695766987198 55.921758525305094 57.19282128362299 58.463884041940887 59.869846151457565 61.275808260974237 62.681770370490909 64.087732480007588 65.493694589524267 66.899656699040946 69.711580918074304 72.523505137107662 75.33542935614102 78.147353575174378 
	
	-1 
	none F F 1 F 0 } I I 
	intcurve forward { exactcur full nubs 5 open 148 
	-4.3314091003099033 5 -2.8653937125127058 3 -2.1657045501549517 3 -1.4438030334366347 3 -0.55530885901409022 3 
	0 4 2.8818235894001512 3 5.7636471788003023 3 7.3300769389859903 3 8.6454707682004539 3 
	11.527294357600605 3 14.409117947000755 3 14.438030334366346 3 17.290941536400908 3 18.880501206479067 3 
	20.172765125801057 3 21.613676920501135 3 21.657045501549518 3 23.054588715201209 4 24.43358979661997 3 
	24.715731346234207 3 26.376873977267202 3 28.0380166083002 3 28.876060668732691 3 29.699159239333198 3 
	31.360301870366197 3 32.190873185882694 3 33.021444501399195 3 33.852015816915696 3 34.682587132432189 3 
	35.51315844794869 3 35.984014064113047 3 36.343729763465191 4 37.051382130945733 3 37.759034498426274 3 
	38.466686865906816 3 39.174339233387357 3 39.528165417127624 3 39.649052533606039 3 39.881991600867899 3 
	40.235817784608173 3 40.58964396834844 3 40.943470152088707 3 41.297296335828975 3 41.481571768352538 3 
	41.651122519569242 3 42.004948703309516 4 42.1685914907832 3 42.332234278256891 3 42.397831385725787 3 
	42.495877065730582 3 42.659519853204273 3 42.823162640677964 3 42.986805428151655 3 43.150448215625346 3 
	43.232269609362191 3 43.314091003099037 4 43.401678434160701 3 43.489265865222372 3 43.576853296284042 3 
	43.591745432606082 3 43.620647011814874 3 43.664440727345706 4 43.702075780648272 3 43.703235764917636 3 
	43.742030802489566 3 43.780825840061496 3 43.800223358847461 3 43.812406128690462 3 43.819620877633433 4 
	43.83823879440439 3 43.839988715701011 3 43.847547752789865 3 43.85685671117534 3 43.866165669560814 3 
	43.867571302711553 3 43.870820148753552 3 43.875474627946289 3 43.880129107139027 3 43.881362596216832 3 
	43.884783586331764 3 43.889438065524502 3 43.894092544717239 4 43.895153889722103 3 43.902944748023927 3 
	43.911796951330615 3 43.922736476732652 3 43.929501357943991 3 43.947205764557367 3 43.964910171170743 4 
	43.999662489442443 3 44.033066824774842 3 44.03441480771415 3 44.069167125985857 3 44.103919444257556 3 
	44.159199507816915 3 44.173424080800963 3 44.24292871734437 3 44.312433353887776 3 44.361011800684231 3 
	44.381937990431183 3 44.451442626974597 3 44.520947263518003 4 44.62044605166264 3 44.683911469271941 3 
	44.719944839807269 3 44.918942416096527 3 45.117939992385793 3 45.200550939012274 3 45.316937568675058 4 
	45.491833689209301 3 45.666729809743536 3 46.016522050812014 3 46.027174090596809 3 46.366314291880485 3 
	46.716106532948963 4 47.054371678915885 3 47.349771133132066 3 47.3926368248828 4 47.645500103408942 3 
	47.844009400140266 3 48.295381975397724 4 48.930913354556665 3 49.566444733715613 3 50.201976112874561 3 
	50.837507492033509 3 51.473038871192458 3 51.916497243254938 3 52.108570250351406 3 52.744101629510354 3 
	53.379633008669302 3 54.650695766987198 3 55.921758525305094 3 57.19282128362299 3 57.871712306394244 3 
	58.463884041940887 4 59.869846151457565 3 61.275808260974237 3 62.681770370490909 3 64.087732480007588 3 
	65.493694589524267 3 66.604482175451224 3 66.899656699040946 3 69.711580918074304 3 72.523505137107662 3 
	75.33542935614102 3 78.147353575174378 3 80.959277794207736 5 
	-448.33117164955308 -77.637391900230242 107.49999999999999 
	-448.24296401433554 -77.917109026211278 107.49999999999999 
	-448.15562359905203 -78.197101565865509 107.49999999999999 
	-448.06914382288045 -78.477361552994807 107.49999999999999 
	-447.94265238243798 -78.891765652398959 107.49999999999999 
	-447.8180151106418 -79.306719992516065 107.49999999999999 
	-447.77794065750584 -79.440838773632123 107.49999999999999 
	-447.69691054582097 -79.713447434850224 107.49999999999999 
	-447.61667280117365 -79.986283077263295 107.49999999999999 
	-447.57613085798863 -80.124890071437207 107.49999999999999 
	-447.48614460876286 -80.434216917512074 107.49999999999999 
	-447.39716760123349 -80.743821893809383 107.49999999999999 
	-447.34838317238888 -80.914721466113434 107.49999999999999 
	-447.26960497224741 -81.192565577113129 107.49999999999999 
	-447.19163167664823 -81.470620450283761 107.49999999999999 
	-447.16176084038068 -81.577595418550686 107.49999999999999 
	-447.13200873276719 -81.684600783191257 107.49999999999999 
	-446.94858941242353 -82.347105524036436 107.49999999999999 
	-446.79792082039984 -82.90365852938497 107.49999999999999 
	-446.65035566512853 -83.461237960252021 107.49999999999999 
	-446.36141826954974 -84.578344267289765 107.49999999999999 
	-446.08486423392657 -85.699149771373584 107.49999999999999 
	-445.94968245721651 -86.260428403539962 107.49999999999999 
	-445.7458085199155 -87.128075176154709 107.49999999999999 
	-445.54935215471158 -87.997601319636388 107.49999999999999 
	-445.48109284178395 -88.304026839353682 107.49999999999999 
	-445.35721399034111 -88.868174629444326 107.49999999999999 
	-445.23647431846013 -89.433045559755698 107.49999999999999 
	-445.18201918687134 -89.69102502969568 107.49999999999999 
	-445.01036101726157 -90.514655132119771 107.49999999999999 
	-444.84542780467501 -91.339710630493357 107.49999999999999 
	-444.73538039861211 -91.906832335371206 107.49999999999999 
	-444.52174447871943 -93.042280364004412 107.49999999999999 
	-444.32119293278333 -94.180011469411113 107.49999999999999 
	-444.22422992960441 -94.749416244809169 107.49999999999999 
	-444.12969078438852 -95.3250484468563 107.49999999999999 
	-444.03864439941674 -95.901171610841061 107.49999999999999 
	-444.03774037888149 -95.906894299925497 107.49999999999999 
	-443.94766707555692 -96.477304471244395 107.49999999999999 
	-443.86101932356439 -97.048195044723229 107.49999999999999 
	-443.77865728120071 -97.613801323321653 107.49999999999999 
	-443.65583357250296 -98.495196144173292 107.49999999999999 
	-443.54166352246352 -99.377537549088061 107.49999999999999 
	-443.50193462580012 -99.693364574740968 107.49999999999999 
	-443.43197038405333 -100.2661525294057 107.49999999999999 
	-443.36580302807891 -100.83929338383116 107.49999999999999 
	-443.33690507737435 -101.09636898005429 107.49999999999999 
	-443.27744046668829 -101.64023072837789 107.49999999999999 
	-443.22152511961002 -102.18437558644678 107.49999999999999 
	-443.19304827702018 -102.47132013706812 107.49999999999999 
	-443.16476243921477 -102.76697460044515 107.49999999999999 
	-443.13757493147477 -103.06270054532646 107.49999999999999 
	-443.13678148896213 -103.07134130164037 107.49999999999999 
	-443.11045071774981 -103.35843059553693 107.49999999999999 
	-443.08515662494887 -103.6455868984103 107.49999999999999 
	-443.06161519669843 -103.92415979648105 107.49999999999999 
	-443.03908259734482 -104.20278834353284 107.49999999999999 
	-442.99635850198814 -104.75645121981721 107.49999999999999 
	-442.97612523547116 -105.03167437513481 107.49999999999999 
	-442.95690073050565 -105.30711411379384 107.49999999999999 
	-442.93498658260336 -105.63914102107141 107.49999999999999 
	-442.9146068725608 -105.97141500263638 107.49999999999999 
	-442.91118990241603 -106.02785796517877 107.49999999999999 
	-442.88796296289712 -106.41666212973294 107.49999999999999 
	-442.86686683576164 -106.80577676049559 107.49999999999999 
	-442.85043539224034 -107.13858403703335 107.49999999999999 
	-442.82087169765254 -107.80449752860966 107.49999999999999 
	-442.79811528620542 -108.47086486140623 107.49999999999999 
	-442.78849115013406 -108.80412596627474 107.49999999999999 
	-442.77673585115332 -109.30558207648329 107.49999999999999 
	-442.76922197147087 -109.80706388010447 107.49999999999999 
	-442.76718739575591 -109.97522290101104 107.49999999999999 
	-442.76413284562307 -110.30853170956752 107.49999999999999 
	-442.76305303638082 -110.64180486655738 107.49999999999999 
	-442.76301140529949 -110.80692978017913 107.49999999999999 
	-442.76440229659312 -111.30525459142 107.49999999999999 
	-442.77045821229933 -111.80340233219212 107.49999999999999 
	-442.77667279962986 -112.13639209074123 107.49999999999999 
	-442.78937581382547 -112.63567467197007 107.49999999999999 
	-442.8073836502424 -113.13459293995038 107.49999999999999 
	-442.81398864453377 -113.3008551444407 107.49999999999999 
	-442.82843116925324 -113.63328493216004 107.49999999999999 
	-442.84539894233598 -113.96551129119041 107.49999999999999 
	-442.85452918733415 -114.13157006546216 107.49999999999999 
	-442.87411479967682 -114.46357146816328 107.49999999999999 
	-442.89642129101361 -114.7953248454084 107.49999999999999 
	-442.90827241831977 -114.96113559207681 107.49999999999999 
	-442.9334086663124 -115.29261680217851 107.49999999999999 
	-442.96149676661463 -115.62379875027978 107.49999999999999 
	-442.9762997510677 -115.78931023186639 107.49999999999999 
	-443.007469225097 -116.12016391293446 107.49999999999999 
	-443.0418665384779 -116.45065534148002 107.49999999999999 
	-443.05989736961561 -116.61580456599478 107.49999999999999 
	-443.0894971616998 -116.87441614555635 107.49999999999999 
	-443.12128332514442 -117.13275498230843 107.49999999999999 
	-443.13307533811275 -117.22618470273929 107.49999999999999 
	-443.15440116917267 -117.39092287987047 107.49999999999999 
	-443.17667302423212 -117.55553524286975 107.49999999999999 
	-443.18649909889001 -117.6268035495581 107.49999999999999 
	-443.19650838114228 -117.69804666301968 107.49999999999999 
	-443.22676128183059 -117.90936572416588 107.49999999999999 
	-443.24757354028623 -118.0496038163332 107.49999999999999 
	-443.2691637575644 -118.18993246312772 107.49999999999999 
	-443.3139485204685 -118.47067871114547 107.49999999999999 
	-443.36204669464422 -118.75142083291377 107.49999999999999 
	-443.38695033929162 -118.89174534129783 107.49999999999999 
	-443.43852308946765 -119.17221136959348 107.49999999999999 
	-443.49375240902725 -119.45213710110153 107.49999999999999 
	-443.52231264798206 -119.59192129219869 107.49999999999999 
	-443.58139358511431 -119.87104790354385 107.49999999999999 
	-443.64455493665582 -120.14912841733513 107.49999999999999 
	-443.67719563042897 -120.28786647096665 107.49999999999999 
	-443.72781433617314 -120.49546167839712 107.49999999999999 
	-443.78103985518544 -120.70220268166261 107.49999999999999 
	-443.79907802888698 -120.77101663386296 107.49999999999999 
	-443.82368633050942 -120.86320115548043 107.49999999999999 
	-443.84885524835488 -120.95518892609462 107.49999999999999 
	-443.85530125588326 -120.97860092715021 107.49999999999999 
	-443.87427644265387 -121.04708736768124 107.49999999999999 
	-443.89357141087368 -121.11545954359542 107.49999999999999 
	-443.90641511105105 -121.16042098888275 107.49999999999999 
	-443.93912945127596 -121.2735454881221 107.49999999999999 
	-443.97277150832917 -121.38632888506237 107.49999999999999 
	-443.99340482580237 -121.45420948843105 107.49999999999999 
	-444.03538558476845 -121.5897020856594 107.49999999999999 
	-444.07884018994412 -121.72463500270362 107.49999999999999 
	-444.1009473566927 -121.79195592185908 107.49999999999999 
	-444.14594643455598 -121.92629466951414 107.49999999999999 
	-444.19257081410922 -122.06000033413555 107.49999999999999 
	-444.21630328738718 -122.12668816394159 107.49999999999999 
	-444.26463959700868 -122.25971892936433 107.49999999999999 
	-444.31478791632946 -122.39202519678597 107.49999999999999 
	-444.34033240753433 -122.45798851820152 107.49999999999999 
	-444.37992521540241 -122.5580023143139 107.49999999999999 
	-444.42070093906597 -122.65752653268513 107.49999999999999 
	-444.43480659607576 -122.69154996449404 107.49999999999999 
	-444.46216940248496 -122.75676113142401 107.49999999999999 
	-444.4900801654025 -122.82174007169428 107.49999999999999 
	-444.50358335420094 -122.85282255836674 107.49999999999999 
	-444.54567147038995 -122.94859452224999 107.49999999999999 
	-444.58904209880961 -123.0438084712263 107.49999999999999 
	-444.61897706590264 -123.10790489940999 107.49999999999999 
	-444.64955858196777 -123.17170812125147 107.49999999999999 
	-444.69528489727634 -123.26455245083098 107.49999999999999 
	-444.70990467361139 -123.29387131295421 107.49999999999999 
	-444.72468578920035 -123.32314055457621 107.49999999999999 
	-444.75457493624066 -123.38156437974799 107.49999999999999 
	-444.78512769857707 -123.43972806100665 107.49999999999999 
	-444.80057243067665 -123.46873715698725 107.49999999999999 
	-444.8224479886772 -123.50926200909151 107.49999999999999 
	-444.84466574990137 -123.54961383272411 107.49999999999999 
	-444.85105160317653 -123.56114586129019 107.49999999999999 
	-444.86705314506605 -123.58987657803357 107.49999999999999 
	-444.88323323029385 -123.6185098197965 107.49999999999999 
	-444.89299232310054 -123.63562861131231 107.49999999999999 
	-444.91921527493673 -123.68121714938285 107.49999999999999 
	-444.94591337697045 -123.72652057994532 107.49999999999999 
	-444.96279885123698 -123.75473102295528 107.49999999999999 
	-444.99696049971362 -123.81089727467113 107.49999999999999 
	-445.03192788319632 -123.86652096976765 107.49999999999999 
	-445.04961909646232 -123.8941888475771 107.49999999999999 
	-445.08543066813024 -123.94921931962458 107.49999999999999 
	-445.12213418465041 -124.0036011887495 107.49999999999999 
	-445.14071735004944 -124.03062044711449 107.49999999999999 
	-445.17836604077775 -124.08429493688006 107.49999999999999 
	-445.21702639621913 -124.1371928635939 107.49999999999999 
	-445.23662124246289 -124.16343552345947 107.49999999999999 
	-445.26643104236172 -124.20246922318134 107.49999999999999 
	-445.29690469440681 -124.24096784437944 107.49999999999999 
	-445.30713842820569 -124.25373905839201 107.49999999999999 
	-445.32776215341624 -124.27915327575042 107.49999999999999 
	-445.34870850501221 -124.30429988045722 107.49999999999999 
	-445.35926486636953 -124.31680347959409 107.49999999999999 
	-445.36990718933856 -124.32923422611368 107.49999999999999 
	-445.39212624264525 -124.35481327353415 107.49999999999999 
	-445.40372507667263 -124.36796089177494 107.49999999999999 
	-445.41543610762358 -124.38102289458617 107.49999999999999 
	-445.43908568456476 -124.40695848098488 107.49999999999999 
	-445.46320035317092 -124.43248106993535 107.49999999999999 
	-445.47537648209743 -124.4451300565306 107.49999999999999 
	-445.49997326393702 -124.47018447397815 107.49999999999999 
	-445.52507912087003 -124.49470907167094 107.49999999999999 
	-445.53776433985678 -124.50682818971302 107.49999999999999 
	-445.55276879844115 -124.52082650958204 107.49999999999999 
	-445.56797568866705 -124.53459195304586 107.49999999999999 
	-445.57018984448263 -124.53658732900035 107.49999999999999 
	-445.57671391300761 -124.54244027783457 107.49999999999999 
	-445.58327616388914 -124.54824868609676 107.49999999999999 
	-445.58762389761353 -124.55206194376342 107.49999999999999 
	-445.59860334433574 -124.56160142643411 107.49999999999999 
	-445.60969550750951 -124.57100588815646 107.49999999999999 
	-445.61642016303938 -124.57661992517677 107.49999999999999 
	-445.62318896790475 -124.58217965028919 107.49999999999999 
	-445.63586058942093 -124.59240979124134 107.49999999999999 
	-445.64175743489346 -124.59710024982192 107.49999999999999 
	-445.64769409256269 -124.60174906877316 107.49999999999999 
	-445.65385457557562 -124.60649407275736 107.49999999999999 
	-445.66005749474084 -124.61118589650647 107.49999999999999 
	-445.6602430019941 -124.61132613589373 107.49999999999999 
	-445.66663400501358 -124.61615495819859 107.49999999999999 
	-445.67307005404189 -124.62092691706717 107.49999999999999 
	-445.67936209786467 -124.62550191466585 107.49999999999999 
	-445.69203377299596 -124.6345248246177 107.49999999999999 
	-445.70488838211872 -124.64326908663691 107.49999999999999 
	-445.71136337229518 -124.64756537484503 107.49999999999999 
	-445.72115175449323 -124.65388552423273 107.49999999999999 
	-445.73106440348653 -124.6599962824598 107.49999999999999 
	-445.73438300835039 -124.66200865028196 107.49999999999999 
	-445.73981043842815 -124.66524249936893 107.49999999999999 
	-445.74528009711423 -124.66840223757588 107.49999999999999 
	-445.74739663080823 -124.66960966911452 107.49999999999999 
	-445.75077731657831 -124.6715129715964 107.49999999999999 
	-445.75417576743456 -124.67338408182363 107.49999999999999 
	-445.75544230809732 -124.67407543705421 107.49999999999999 
	-445.75671142482497 -124.67476205423722 107.49999999999999 
	-445.76126500760091 -124.67720294518486 107.49999999999999 
	-445.76458231120245 -124.67893903778769 107.49999999999999 
	-445.7679310827242 -124.6806454272085 107.49999999999999 
	-445.7716250516379 -124.68247219827727 107.49999999999999 
	-445.77534983888523 -124.68424541113583 107.49999999999999 
	-445.77567008312917 -124.68439735615324 107.49999999999999 
	-445.7773748610162 -124.68520347311515 107.49999999999999 
	-445.77908594123545 -124.68599781107287 107.49999999999999 
	-445.78047940607718 -124.68663448717135 107.49999999999999 
	-445.78359777503215 -124.68803523275201 107.49999999999999 
	-445.78673585206627 -124.68938774686502 107.49999999999999 
	-445.78847365161096 -124.69011811082487 107.49999999999999 
	-445.79196147887711 -124.69154358863638 107.49999999999999 
	-445.79547502161199 -124.6928898845922 107.49999999999999 
	-445.79723852978191 -124.69354106171618 107.49999999999999 
	-445.79927668239975 -124.69426204624722 107.49999999999999 
	-445.80132529252302 -124.69494474142758 107.49999999999999 
	-445.80159422910651 -124.6950336301711 107.49999999999999 
	-445.80248537020941 -124.69532568987712 107.49999999999999 
	-445.80337855530092 -124.69561003774234 107.49999999999999 
	-445.80400302431485 -124.6958045668655 107.49999999999999 
	-445.80552469169413 -124.69626768047053 107.49999999999999 
	-445.80705266718689 -124.69670496063566 107.49999999999999 
	-445.80795477389415 -124.69695291409639 107.49999999999999 
	-445.80976350550651 -124.69742842143566 107.49999999999999 
	-445.8115809364993 -124.69786187739008 107.49999999999999 
	-445.81249174659877 -124.69806776847594 107.49999999999999 
	-445.81364633466899 -124.69831459779792 107.49999999999999 
	-445.81480359907499 -124.69854483037132 107.49999999999999 
	-445.81504615132616 -124.6985923413537 107.49999999999999 
	-445.81596181548241 -124.69876893148938 107.49999999999999 
	-445.8168789717289 -124.69893550886206 107.49999999999999 
	-445.81755378727939 -124.69905273394131 107.49999999999999 
	-445.81914822424164 -124.69931774607045 107.49999999999999 
	-445.82074582778438 -124.69955646348645 107.49999999999999 
	-445.82166753355125 -124.69968592712476 107.49999999999999 
	-445.82351254612388 -124.69992975395667 107.49999999999999 
	-445.82536069687848 -124.70014533963806 107.49999999999999 
	-445.8262855402449 -124.70024656469528 107.49999999999999 
	-445.82721120658255 -124.70034163794875 107.49999999999999 
	-445.82834910225841 -124.70045127043088 107.49999999999999 
	-445.82856041971218 -124.70047132399593 107.49999999999999 
	-445.82877176322023 -124.70049107809251 107.49999999999999 
	-445.83053469575037 -124.70065337346011 107.49999999999999 
	-445.83229933834002 -124.70079537734335 107.49999999999999 
	-445.83385345007252 -124.70090614544328 107.49999999999999 
	-445.83717526519564 -124.70111477606595 107.49999999999999 
	-445.84050052351228 -124.70126773291737 107.49999999999999 
	-445.84226997552469 -124.70133466018407 107.49999999999999 
	-445.84622765098925 -124.70145423634756 107.49999999999999 
	-445.85018831001821 -124.7015107023299 107.49999999999999 
	-445.85237823448801 -124.70152417103733 107.49999999999999 
	-445.85592336660261 -124.70151911232423 107.49999999999999 
	-445.85946968442403 -124.70147311693677 107.49999999999999 
	-445.86082487483401 -124.70144979262147 107.49999999999999 
	-445.86572709682935 -124.7013453489842 107.49999999999999 
	-445.87063004705817 -124.70117063546566 107.49999999999999 
	-445.87417712863703 -124.70101064675379 107.49999999999999 
	-445.88126859848001 -124.70062823873286 107.49999999999999 
	-445.88835008090109 -124.70012915936162 107.49999999999999 
	-445.89188717948934 -124.6998524868463 107.49999999999999 
	-445.89541931852483 -124.69955037351585 107.49999999999999 
	-445.90586609847298 -124.69858439828815 107.49999999999999 
	-445.91277619131415 -124.69785108415087 107.49999999999999 
	-445.91967509889912 -124.69703429446878 107.49999999999999 
	-445.93318340827557 -124.6952817598301 107.49999999999999 
	-445.94664927012877 -124.69325485062915 107.49999999999999 
	-445.95323896705412 -124.69220035144848 107.49999999999999 
	-445.9600843499727 -124.69104357248565 107.49999999999999 
	-445.96691937813517 -124.68982801941731 107.49999999999999 
	-445.96718448161647 -124.68978078197118 107.49999999999999 
	-445.97428379579759 -124.68851335965117 107.49999999999999 
	-445.98137197453309 -124.68718295004517 107.49999999999999 
	-445.98818546793035 -124.68584727740313 107.49999999999999 
	-446.00179311187429 -124.68307155374109 107.49999999999999 
	-446.01536338651209 -124.68009655581537 107.49999999999999 
	-446.02213951143909 -124.67856160386209 107.49999999999999 
	-446.03967180753648 -124.6744672058142 107.49999999999999 
	-446.05714765402553 -124.67007925106986 107.49999999999999 
	-446.06785772095429 -124.66728135047481 107.49999999999999 
	-446.08129951248821 -124.66364002688188 107.49999999999999 
	-446.09471185964043 -124.65985098826449 107.49999999999999 
	-446.09745556014036 -124.6590694310658 107.49999999999999 
	-446.1135984854468 -124.65443351554542 107.49999999999999 
	-446.12969960768856 -124.6495913182695 107.49999999999999 
	-446.1430374261987 -124.64543830765339 107.49999999999999 
	-446.1696574311224 -124.63687969790679 107.49999999999999 
	-446.19616376476841 -124.62784190767783 107.49999999999999 
	-446.20938791537162 -124.62320969910991 107.49999999999999 
	-446.2318032440561 -124.61515727149299 107.49999999999999 
	-446.25412584281139 -124.60681044383291 107.49999999999999 
	-446.26329286966222 -124.60332868094447 107.49999999999999 
	-446.27638438150962 -124.59828106645995 107.49999999999999 
	-446.28943926752578 -124.59314262828975 107.49999999999999 
	-446.29336639590014 -124.59158747544591 107.49999999999999 
	-446.31032222458936 -124.58483264636891 107.49999999999999 
	-446.32721215124428 -124.57793191222521 107.49999999999999 
	-446.34015207089811 -124.57254693465403 107.49999999999999 
	-446.36594279123022 -124.56162465017374 107.49999999999999 
	-446.39154288468256 -124.55041713694587 107.49999999999999 
	-446.40429217738051 -124.5447469281458 107.49999999999999 
	-446.41698749536681 -124.53901503074066 107.49999999999999 
	-446.44771778971455 -124.52493897619577 107.49999999999999 
	-446.46574637002482 -124.51651043465078 107.49999999999999 
	-446.48371316420571 -124.50794703537316 107.49999999999999 
	-446.51304145558618 -124.49370986958264 107.49999999999999 
	-446.54221191854617 -124.47913980199814 107.49999999999999 
	-446.55354860173202 -124.47341640800543 107.49999999999999 
	-446.57128540555573 -124.46436830764041 107.49999999999999 
	-446.58896583789169 -124.45520517923626 107.49999999999999 
	-446.59536144894264 -124.45187188682996 107.49999999999999 
	-446.63702989833752 -124.43003447117391 107.49999999999999 
	-446.67839064006182 -124.40758108139271 107.49999999999999 
	-446.71319820355734 -124.388161385739 107.49999999999999 
	-446.78240141088253 -124.3485583258994 107.49999999999999 
	-446.85079693770467 -124.30752484278689 107.49999999999999 
	-446.88479682277182 -124.28667465961517 107.49999999999999 
	-446.9326341024647 -124.25672724510051 107.49999999999999 
	-446.98008022603341 -124.22619525038817 107.49999999999999 
	-446.99396510601906 -124.21718970395844 107.49999999999999 
	-447.02733072384399 -124.19538232471521 107.49999999999999 
	-447.06050094974512 -124.17330743874317 107.49999999999999 
	-447.07983407963758 -124.16030894054592 107.49999999999999 
	-447.09909997872074 -124.14722646946818 107.49999999999999 
	-447.14714784155109 -124.11428366297076 107.49999999999999 
	-447.17586564774712 -124.09430789799865 107.49999999999999 
	-447.20445531511274 -124.07414443479088 107.49999999999999 
	-447.26138494260078 -124.03345646465019 107.49999999999999 
	-447.31782709194488 -123.99207264834277 107.49999999999999 
	-447.34592928086096 -123.97121333573925 107.49999999999999 
	-447.42988723700256 -123.90815099724304 107.49999999999999 
	-447.51282113857638 -123.84368504323281 107.49999999999999 
	-447.56767462389337 -123.80012793330698 107.49999999999999 
	-447.62376510875561 -123.75468541960757 107.49999999999999 
	-447.67942172357914 -123.7087031943916 107.49999999999999 
	-447.68106613867781 -123.70734383299003 107.49999999999999 
	-447.73505310706634 -123.66268963670053 107.49999999999999 
	-447.78863255858431 -123.61753026665643 107.49999999999999 
	-447.84020807435525 -123.57330214586847 107.49999999999999 
	-447.94423897421007 -123.48261191200363 107.49999999999999 
	-448.04679110917647 -123.39031558414344 107.49999999999999 
	-448.09848531734485 -123.34306910369301 107.49999999999999 
	-448.14980908912139 -123.29546546262739 107.49999999999999 
	-448.25004187473104 -123.20117703596168 107.49999999999999 
	-448.29900586711881 -123.15448437468211 107.49999999999999 
	-448.34766601235617 -123.10746990115642 107.49999999999999 
	-448.43826531872719 -123.01882387080164 107.49999999999999 
	-448.52784941475471 -122.92915009630873 107.49999999999999 
	-448.56939529825991 -122.88713227221039 107.49999999999999 
	-448.61672701668095 -122.83878215142369 107.49999999999999 
	-448.66378514340317 -122.79017388232835 107.49999999999999 
	-448.66974406833197 -122.78401001739795 107.49999999999999 
	-448.67569862095564 -122.77784205813025 107.49999999999999 
	-448.71674878642682 -122.73526144200945 107.49999999999999 
	-448.7517006032316 -122.69870749565246 107.49999999999999 
	-448.78650701778469 -122.66201259692508 107.49999999999999 
	-448.84838304938097 -122.59626632205337 107.49999999999999 
	-448.90981134804309 -122.53009677686498 107.49999999999999 
	-448.93674145836354 -122.50091610035837 107.49999999999999 
	-449.02462924353483 -122.40512838562799 107.49999999999999 
	-449.11162319653334 -122.30852270279668 107.49999999999999 
	-449.17162504047423 -122.24105207185582 107.49999999999999 
	-449.23121750413361 -122.17322734097837 107.49999999999999 
	-449.37375116604363 -122.00909762560802 107.49999999999999 
	-449.45630251443197 -121.91245862754216 107.49999999999999 
	-449.53809787202493 -121.81518980035918 107.49999999999999 
	-449.70023759667777 -121.61945897121575 107.49999999999999 
	-449.85958564369628 -121.42145792970035 107.49999999999999 
	-449.93858930943901 -121.32191886149383 107.49999999999999 
	-450.09530516864038 -121.12181315237254 107.49999999999999 
	-450.24952763059571 -120.91974003640675 107.49999999999999 
	-450.32603789137545 -120.81823354483136 107.49999999999999 
	-450.47789674182133 -120.61431884016326 107.49999999999999 
	-450.62750572241208 -120.40866932178494 107.49999999999999 
	-450.70176610880179 -120.30542800632037 107.49999999999999 
	-450.84923185780542 -120.09814270536927 107.49999999999999 
	-450.99464821645284 -119.88930775800543 107.49999999999999 
	-451.0668592096344 -119.78451678953819 107.49999999999999 
	-451.18863648284719 -119.6059925299448 107.49999999999999 
	-451.30905642705739 -119.42646189201187 107.49999999999999 
	-451.3583232999502 -119.35250986163169 107.49999999999999 
	-451.42861214862984 -119.24629485025112 107.49999999999999 
	-451.49845474517861 -119.13975408988706 107.49999999999999 
	-451.51952241668988 -119.10752542693388 107.49999999999999 
	-451.61012577890847 -118.96853283765738 107.49999999999999 
	-451.69998886544909 -118.82900394354903 107.49999999999999 
	-451.76857012220501 -118.72155137628845 107.49999999999999 
	-451.9048992715081 -118.50605370430092 107.49999999999999 
	-452.03959622868905 -118.28940830420929 107.49999999999999 
	-452.10654529234648 -118.18080800667197 107.49999999999999 
	-452.306217711226 -117.85420121439181 107.49999999999999 
	-452.50243015662988 -117.52525536700757 107.49999999999999 
	-452.63175785883851 -117.3049884157916 107.49999999999999 
	-452.88754497124955 -116.8626478646151 107.49999999999999 
	-453.13775156217355 -116.41695592527412 107.49999999999999 
	-453.2614987128008 -116.19333752969933 107.49999999999999 
	-453.50634377039233 -115.7446847467224 107.49999999999999 
	-453.74599617214 -115.29345730410355 107.49999999999999 
	-453.8645506470076 -115.06726421675982 107.49999999999999 
	-454.04450838723523 -114.71946810158204 107.49999999999999 
	-454.22156592353292 -114.37061000553182 107.49999999999999 
	-454.28286104064563 -114.24903346336268 107.49999999999999 
	-454.39697326095398 -114.0212056062695 107.49999999999999 
	-454.50987953079442 -113.79302870353627 107.49999999999999 
	-454.56222086407456 -113.68665469391428 107.49999999999999 
	-454.61430334931708 -113.58021774907634 107.49999999999999 
	-454.78917350898035 -113.22088227661246 107.49999999999999 
	-454.91093004704169 -112.967386217398 107.49999999999999 
	-455.03143462981444 -112.71326396732053 107.49999999999999 
	-455.27000577422848 -112.20381631192923 107.49999999999999 
	-455.50382104460135 -111.69205110056056 107.49999999999999 
	-455.61956974448805 -111.43561128588581 107.49999999999999 
	-455.84880351687002 -110.92165673275227 107.49999999999999 
	-456.073609342201 -110.40562408481941 107.49999999999999 
	-456.1849300892946 -110.1471061696258 107.49999999999999 
	-456.40545229473503 -109.62909939383542 107.49999999999999 
	-456.6218185927882 -109.10920976117214 107.49999999999999 
	-456.72898342862987 -108.8488089851804 107.49999999999999 
	-456.94131408732284 -108.32712229651533 107.49999999999999 
	-457.14971584420482 -107.8037147948807 107.49999999999999 
	-457.25295177555182 -107.54159320314837 107.49999999999999 
	-457.43605067062617 -107.07165343178038 107.49999999999999 
	-457.61615443747644 -106.60044492910349 107.49999999999999 
	-457.69506836941287 -106.39223135363879 107.49999999999999 
	-457.79423140547925 -106.12838823698749 107.49999999999999 
	-457.89249172407648 -105.86417284219991 107.49999999999999 
	-457.91308130070968 -105.80868585577753 107.49999999999999 
	-458.12939717728011 -105.22444170209961 107.49999999999999 
	-458.34134227320709 -104.6384080848315 107.49999999999999 
	-458.5296696434981 -104.10665564633511 107.49999999999999 
	-458.89951782001845 -103.04049554727308 107.49999999999999 
	-459.25602010130694 -101.96926322053166 107.49999999999999 
	-459.43100152345062 -101.43243849882828 107.49999999999999 
	-459.77453263674465 -100.35648105034076 107.49999999999999 
	-460.10537526484774 -99.276116547177011 107.49999999999999 
	-460.26766816892103 -98.734884737548199 107.49999999999999 
	-460.58606429907729 -97.650421706665426 107.49999999999999 
	-460.89218207441212 -96.562156412740265 107.49999999999999 
	-461.04219660125096 -96.017122319379681 107.49999999999999 
	-461.33617071436828 -94.925348011655359 107.49999999999999 
	-461.61807377537747 -93.830356181025678 107.49999999999999 
	-461.75601723307017 -93.282104551531305 107.49999999999999 
	-461.89095511679216 -92.733146155293113 107.49999999999999 
	-462.02288338114005 -92.183530854967884 107.49999999999999 
	0 
	null_surface 
	null_surface 
	nullbs 
	nullbs 
	-1 
	-1 
	I I 
	0 
	0 
	137 0 2.8818235894001512 5.7636471788003023 8.6454707682004539 11.527294357600605 14.438030334366346 17.290941536400908 18.880501206479067 20.172765125801057 21.657045501549518 23.054588715201209 24.43358979661997 24.715731346234207 26.376873977267202 28.0380166083002 28.876060668732691 29.699159239333198 31.360301870366197 32.190873185882694 33.021444501399195 33.852015816915696 34.682587132432189 35.51315844794869 35.984014064113047 36.343729763465191 37.051382130945733 37.759034498426274 38.466686865906816 39.174339233387357 39.528165417127624 39.649052533606039 39.881991600867899 40.235817784608173 40.58964396834844 40.943470152088707 41.297296335828975 41.481571768352538 41.651122519569242 42.004948703309516 42.1685914907832 42.332234278256891 42.397831385725787 42.495877065730582 42.659519853204273 42.823162640677964 42.986805428151655 43.150448215625346 43.232269609362191 43.314091003099037 43.401678434160701 43.489265865222372 43.576853296284042 43.591745432606082 43.620647011814874 43.664440727345706 43.702075780648272 43.703235764917636 43.742030802489566 43.780825840061496 43.800223358847461 43.812406128690462 43.819620877633433 43.83823879440439 43.839988715701011 43.847547752789865 43.85685671117534 43.866165669560814 43.867571302711553 43.870820148753552 43.875474627946289 43.880129107139027 43.881362596216832 43.884783586331764 43.889438065524502 43.894092544717239 43.895153889722103 43.902944748023927 43.911796951330615 43.922736476732652 43.929501357943991 43.947205764557367 43.964910171170743 43.999662489442443 44.033066824774842 44.03441480771415 44.069167125985857 44.103919444257556 44.159199507816915 44.173424080800963 44.24292871734437 44.312433353887776 44.361011800684231 44.381937990431183 44.451442626974597 44.520947263518003 44.62044605166264 44.683911469271941 44.719944839807269 44.918942416096527 45.117939992385793 45.200550939012274 45.316937568675058 45.491833689209301 45.666729809743536 46.016522050812014 46.027174090596809 46.366314291880485 46.716106532948963 47.054371678915885 47.3926368248828 47.645500103408942 47.844009400140266 48.295381975397724 48.930913354556665 49.566444733715613 50.201976112874561 50.837507492033509 51.473038871192458 51.916497243254938 52.108570250351406 52.744101629510354 53.379633008669302 54.650695766987198 55.921758525305094 57.19282128362299 57.871712306394244 58.463884041940887 59.869846151457565 61.275808260974237 62.681770370490909 64.087732480007588 65.493694589524267 66.899656699040946 69.711580918074304 72.523505137107662 75.33542935614102 78.147353575174378 
	
	-1 
	none F F 1 F 0 } I I 
	intcurve forward { exactcur full nubs 5 open 203 
	-4.3314091003099033 5 -2.8653937125127058 3 -2.1657045501549517 3 -1.4438030334366347 3 -0.55530885901409022 3 
	0 4 2.8818235894001512 3 5.7636471788003023 3 7.3300769389859903 3 8.6454707682004539 3 
	11.527294357600605 3 14.409117947000755 3 14.438030334366346 3 17.290941536400908 3 18.880501206479067 3 
	20.172765125801057 3 21.613676920501135 3 21.657045501549518 3 23.054588715201209 4 24.43358979661997 3 
	24.715731346234207 3 26.376873977267202 3 28.0380166083002 3 28.876060668732691 3 29.699159239333198 3 
	30.529730554849699 3 31.360301870366197 3 32.190873185882694 3 33.021444501399195 3 33.852015816915696 3 
	34.682587132432189 3 35.51315844794869 3 35.984014064113047 3 36.343729763465191 4 37.051382130945733 3 
	37.759034498426274 3 38.466686865906816 3 38.82051304964709 3 39.174339233387357 3 39.528165417127624 3 
	39.649052533606039 3 39.881991600867899 3 40.235817784608173 3 40.58964396834844 3 40.943470152088707 3 
	41.297296335828975 3 41.481571768352538 3 41.651122519569242 3 41.828035611439375 3 42.004948703309516 4 
	42.1685914907832 3 42.332234278256891 3 42.397831385725787 3 42.495877065730582 3 42.659519853204273 3 
	42.741341246941118 3 42.823162640677964 3 42.904984034414809 3 42.986805428151655 3 43.0686268218885 3 
	43.150448215625346 3 43.232269609362191 3 43.314091003099037 4 43.357884718629869 3 43.401678434160701 3 
	43.44547214969154 3 43.489265865222372 3 43.533059580753203 3 43.576853296284042 3 43.591745432606082 3 
	43.620647011814874 3 43.642543869580294 3 43.664440727345706 4 43.683258253996989 3 43.702075780648272 3 
	43.703235764917636 3 43.722633283703601 3 43.742030802489566 3 43.751729561882549 3 43.761428321275531 3 
	43.771127080668514 3 43.780825840061496 3 43.790524599454479 3 43.800223358847461 3 43.806314743768965 3 
	43.812406128690462 3 43.819620877633433 4 43.824275356826178 3 43.828929836018915 3 43.833584315211652 3 
	43.83823879440439 3 43.839988715701011 3 43.843768234245438 3 43.847547752789865 3 43.852202231982602 3 
	43.85685671117534 3 43.859183950771708 3 43.861511190368077 3 43.863838429964446 3 43.866165669560814 3 
	43.867571302711553 3 43.869195725732553 3 43.870820148753552 3 43.873147388349921 3 43.874311008148105 3 
	43.875474627946289 3 43.876638247744474 3 43.877801867542658 3 43.878965487340842 3 43.880129107139027 3 
	43.881362596216832 3 43.883073091274298 3 43.884783586331764 3 43.887110825928133 3 43.889438065524502 3 
	43.89176530512087 3 43.894092544717239 4 43.895153889722103 3 43.899049318873011 3 43.902944748023927 3 
	43.907370849677271 3 43.911796951330615 3 43.917266714031634 3 43.922736476732652 3 43.929501357943991 3 
	43.938353561250679 3 43.947205764557367 3 43.956057967864055 3 43.964910171170743 4 43.973598250738668 3 
	43.982286330306593 3 43.990974409874518 3 43.999662489442443 3 44.016364657108639 3 44.033066824774842 3 
	44.03441480771415 3 44.051790966850007 3 44.069167125985857 3 44.086543285121707 3 44.103919444257556 3 
	44.131559476037239 3 44.159199507816915 3 44.173424080800963 3 44.20817639907267 3 44.24292871734437 3 
	44.277681035616069 3 44.312433353887776 3 44.361011800684231 3 44.381937990431183 3 44.451442626974597 3 
	44.520947263518003 4 44.570696657590318 3 44.62044605166264 3 44.683911469271941 3 44.719944839807269 3 
	44.819443627951898 3 44.918942416096527 3 45.018441204241157 3 45.117939992385793 3 45.200550939012274 3 
	45.316937568675058 4 45.491833689209301 3 45.666729809743536 3 45.841625930277772 3 46.016522050812014 3 
	46.027174090596809 3 46.196744191238651 3 46.366314291880485 3 46.716106532948963 4 47.054371678915885 3 
	47.349771133132066 3 47.3926368248828 4 47.645500103408942 3 47.844009400140266 3 48.295381975397724 4 
	48.613147664977191 3 48.930913354556665 3 49.566444733715613 3 50.201976112874561 3 50.837507492033509 3 
	51.473038871192458 3 51.916497243254938 3 52.108570250351406 3 52.744101629510354 3 53.379633008669302 3 
	54.01516438782825 3 54.650695766987198 3 55.921758525305094 3 57.19282128362299 3 57.871712306394244 3 
	58.463884041940887 4 59.869846151457565 3 61.275808260974237 3 62.681770370490909 3 64.087732480007588 3 
	65.493694589524267 3 66.604482175451224 3 66.899656699040946 3 69.711580918074304 3 72.523505137107662 3 
	75.33542935614102 3 78.147353575174378 3 80.959277794207736 5 
	-444.99320737732853 -76.584778715174878 103.99999999999999 
	-444.9023872951679 -76.87278022775017 103.99999999999999 
	-444.81247884142095 -77.16100593481012 103.99999999999999 
	-444.72347352980438 -77.449451346330306 103.99999999999999 
	-444.59331142027514 -77.875881860608047 103.99999999999999 
	-444.46508900365927 -78.302772387675432 103.99999999999999 
	-444.42386502752618 -78.440738396864035 103.99999999999999 
	-444.34051682904447 -78.721145876483774 103.99999999999999 
	-444.25799580272036 -79.001745567679393 103.99999999999999 
	-444.21630318217933 -79.144286632836994 103.99999999999999 
	-444.12376930123929 -79.46237105289164 103.99999999999999 
	-444.03228684351217 -79.780694186286127 103.99999999999999 
	-443.98213264068653 -79.956392413713843 103.99999999999999 
	-443.90114848455516 -80.242016882311304 103.99999999999999 
	-443.82100090988905 -80.527825346764217 103.99999999999999 
	-443.79029843328732 -80.637778654057001 103.99999999999999 
	-443.75971924326171 -80.747758692247928 103.99999999999999 
	-443.57120845909719 -81.428653638186034 103.99999999999999 
	-443.41638998432188 -82.000538508107851 103.99999999999999 
	-443.26478570753142 -82.573382450197826 103.99999999999999 
	-442.9679778333284 -83.720920600178857 103.99999999999999 
	-442.68394530423268 -84.872037261210494 103.99999999999999 
	-442.54511639662667 -85.448459716391966 103.99999999999999 
	-442.33574756113921 -86.339491547365952 103.99999999999999 
	-442.13399440223606 -87.232461536448653 103.99999999999999 
	-442.06389376084201 -87.547152926760589 103.99999999999999 
	-441.93667025594721 -88.12653208448063 103.99999999999999 
	-441.81266311881433 -88.706689388869307 103.99999999999999 
	-441.75673234300473 -88.971659504824586 103.99999999999999 
	-441.58041507566929 -89.817643806076603 103.99999999999999 
	-441.41097808575358 -90.665226139707386 103.99999999999999 
	-441.29790903472065 -91.247915911159225 103.99999999999999 
	-441.07836747486044 -92.414743558739843 103.99999999999999 
	-440.87218126843322 -93.584431510851786 103.99999999999999 
	-440.7724676048984 -94.169981593148435 103.99999999999999 
	-440.67521721762279 -94.762114330890498 103.99999999999999 
	-440.58152791425817 -95.354961348693934 103.99999999999999 
	-440.58059764831364 -95.360850178149349 103.99999999999999 
	-440.4879090227758 -95.947822485687738 103.99999999999999 
	-440.39871294082553 -96.535494930277721 103.99999999999999 
	-440.31389442206239 -97.117956899177742 103.99999999999999 
	-440.18735116605302 -98.026022487078734 103.99999999999999 
	-440.06963292817579 -98.935778348473477 103.99999999999999 
	-440.02865688809868 -99.261515752141776 103.99999999999999 
	-439.95647341284939 -99.852466167353796 103.99999999999999 
	-439.88816520463411 -100.44414678904043 103.99999999999999 
	-439.85832344156631 -100.70961564939191 103.99999999999999 
	-439.79689792895778 -101.27140657246392 103.99999999999999 
	-439.73909896516949 -101.83387515164489 103.99999999999999 
	-439.70965139395821 -102.13059564247104 103.99999999999999 
	-439.68038957728601 -102.43644643352431 103.99999999999999 
	-439.652252007649 -102.74250645636864 103.99999999999999 
	-439.65143082782407 -102.75144927768015 103.99999999999999 
	-439.62417922760091 -103.04857853688429 103.99999999999999 
	-439.59798883550002 -103.34590528910621 103.99999999999999 
	-439.57360222820512 -103.63447202255631 103.99999999999999 
	-439.55024983316872 -103.92323126079732 103.99999999999999 
	-439.50595038248349 -104.49730921562467 103.99999999999999 
	-439.48496030722418 -104.78281994849178 103.99999999999999 
	-439.46500614927669 -105.06870296099264 103.99999999999999 
	-439.44224789803809 -105.41350731565456 103.99999999999999 
	-439.42106904588411 -105.75881010500915 103.99999999999999 
	-439.41751765790582 -105.81747331366253 103.99999999999999 
	-439.39337408042257 -106.22162074401899 104 
	-439.37142544456913 -106.62643420650535 103.99999999999999 
	-439.35431596966015 -106.97293782551588 103.99999999999999 
	-439.32350665781348 -107.66683606166703 103.99999999999999 
	-439.29974784144406 -108.3624623573611 103.99999999999999 
	-439.28968889594756 -108.71069404385739 103.99999999999999 
	-439.27738930083973 -109.23522538434608 103.99999999999999 
	-439.26951533656552 -109.76068244041086 103.99999999999999 
	-439.26738180188795 -109.93698615194707 103.99999999999999 
	-439.26417663564689 -110.28665597060838 103.99999999999999 
	-439.26304170967455 -110.63673836598036 103.99999999999999 
	-439.26299747870888 -110.81030675387616 103.99999999999999 
	-439.2639705788967 -111.15922685235813 103.99999999999999 
	-439.267122552518 -111.5085711267707 103.99999999999999 
	-439.26926684761173 -111.68414143301931 103.99999999999999 
	-439.27470246960991 -112.03550456044803 103.99999999999999 
	-439.28248546408264 -112.38732499596152 103.99999999999999 
	-439.28697713377801 -112.56335261101249 103.99999999999999 
	-439.29718946933849 -112.915650090361 103.99999999999999 
	-439.30992214899499 -113.26845003912609 103.99999999999999 
	-439.31693416579441 -113.44498012470439 103.99999999999999 
	-439.33228325497805 -113.79831103449482 103.99999999999999 
	-439.35035632052148 -114.15220807640581 103.99999999999999 
	-439.36009231805571 -114.3293042958709 103.99999999999999 
	-439.38100340727289 -114.68380627018381 103.99999999999999 
	-439.40488140350777 -115.03895998147986 103.99999999999999 
	-439.41758431463347 -115.21670794081712 103.99999999999999 
	-439.44456651761959 -115.57256459395707 103.99999999999999 
	-439.4748096797349 -115.92918526336436 103.99999999999999 
	-439.4907735602464 -116.10769724384308 103.99999999999999 
	-439.52444556229437 -116.46514851462811 103.99999999999999 
	-439.56174031599375 -116.82350960422384 103.99999999999999 
	-439.58132696488224 -117.00293141203284 103.99999999999999 
	-439.61354761084965 -117.28447092743505 103.99999999999999 
	-439.64827034813112 -117.56668535886079 103.99999999999999 
	-439.66116828718305 -117.66888203394316 103.99999999999999 
	-439.68452578671804 -117.84932095456956 103.99999999999999 
	-439.70898015994084 -118.03006803278704 103.99999999999999 
	-439.71978094399645 -118.10840808320766 103.99999999999999 
	-439.7307956822691 -118.18680948305118 103.99999999999999 
	-439.76412738529291 -118.4196342380051 103.99999999999999 
	-439.7871086788864 -118.57450040770439 103.99999999999999 
	-439.81100663740636 -118.72984732875929 103.99999999999999 
	-439.86070938804431 -119.04145593698613 103.99999999999999 
	-439.9143910491623 -119.35481835834945 103.99999999999999 
	-439.94226795717702 -119.51191910793254 103.99999999999999 
	-440.00018564950125 -119.82693068172188 103.99999999999999 
	-440.06264399158204 -120.14353362556686 103.99999999999999 
	-440.09506161986627 -120.30222577602399 103.99999999999999 
	-440.14556158982805 -120.54085016553171 103.99999999999999 
	-440.19903553926173 -120.78037890586228 103.99999999999999 
	-440.21719973230904 -120.86032370070416 103.99999999999999 
	-440.25422695448367 -121.02042124222376 103.99999999999999 
	-440.29269539533988 -121.18094647736237 103.99999999999999 
	-440.31230081005316 -121.26131896717783 103.99999999999999 
	-440.35227782577323 -121.42229129249779 103.99999999999999 
	-440.39384015404954 -121.58373770539173 103.99999999999999 
	-440.41503088577389 -121.66458428483608 103.99999999999999 
	-440.44403062373078 -121.77322608341586 103.99999999999999 
	-440.47382328343946 -121.88211353784345 103.99999999999999 
	-440.48146214264796 -121.90985826098881 103.99999999999999 
	-440.5039748190261 -121.99111303786796 103.99999999999999 
	-440.52694542681121 -122.07251214153746 103.99999999999999 
	-440.54227148690921 -122.1261655642414 103.99999999999999 
	-440.58140358363823 -122.26148656919216 103.99999999999999 
	-440.62189870289893 -122.39725403340653 103.99999999999999 
	-440.64683396350495 -122.47929588149013 103.99999999999999 
	-440.69778305802191 -122.64374822149857 103.99999999999999 
	-440.75099520466426 -122.80899374713103 103.99999999999999 
	-440.77819353630963 -122.89182879018671 103.99999999999999 
	-440.8338345169866 -123.05795570202258 103.99999999999999 
	-440.89210355790027 -123.22507254293936 103.99999999999999 
	-440.92192998391869 -123.30889753231088 103.99999999999999 
	-440.98304624633664 -123.47712464699072 103.99999999999999 
	-441.04727837908428 -123.64661085470703 103.99999999999999 
	-441.0802207417986 -123.73169497114156 103.99999999999999 
	-441.13165955353361 -123.86165639356501 103.99999999999999 
	-441.18528986125341 -123.99256201062735 103.99999999999999 
	-441.20392222920924 -124.03750719370072 103.99999999999999 
	-441.24022943848428 -124.1240397105806 103.99999999999999 
	-441.2775990413769 -124.21104389607035 103.99999999999999 
	-441.29575914169573 -124.25284884751215 103.99999999999999 
	-441.33340457537605 -124.33851635144117 103.99999999999999 
	-441.37219195633452 -124.42470382140922 103.99999999999999 
	-441.39230783874518 -124.46885562176257 103.99999999999999 
	-441.43318698756963 -124.55745873996452 103.99999999999999 
	-441.47542237203686 -124.64669431212795 103.99999999999999 
	-441.49689449810933 -124.69147857055651 103.99999999999999 
	-441.51873817570407 -124.73643857708439 103.99999999999999 
	-441.56153992029618 -124.82334475473432 103.99999999999999 
	-441.58246003502421 -124.86530163328659 103.99999999999999 
	-441.60374663987341 -124.90745761201505 103.99999999999999 
	-441.64708276110269 -124.992174083538 103.99999999999999 
	-441.69201416669165 -125.07771846175713 103.99999999999999 
	-441.71489607025427 -125.12070235381528 103.99999999999999 
	-441.74756103091147 -125.1812219384543 103.99999999999999 
	-441.7811273066506 -125.24218603155092 103.99999999999999 
	-441.79080761777772 -125.25966788342109 103.99999999999999 
	-441.815148592149 -125.30337292966846 103.99999999999999 
	-441.83997877766501 -125.34731590415083 103.99999999999999 
	-441.85503696311071 -125.37373176541196 103.99999999999999 
	-441.8957285792581 -125.44447784657004 103.99999999999999 
	-441.93780597960102 -125.51588848693234 103.99999999999999 
	-441.96469273505301 -125.56081795007825 103.99999999999999 
	-442.00594104960436 -125.6286490056039 103.99999999999999 
	-442.04867141393078 -125.69718534790901 103.99999999999999 
	-442.06308536707121 -125.72011194038519 103.99999999999999 
	-442.09226703381017 -125.76613359711114 103.99999999999999 
	-442.12218463441155 -125.81250612245111 103.99999999999999 
	-442.13733452364738 -125.83578358452309 103.99999999999999 
	-442.16803212951066 -125.88252865101737 103.99999999999999 
	-442.19956049449172 -125.92967148181341 103.99999999999999 
	-442.21554114628424 -125.95334670968558 103.99999999999999 
	-442.24795484324602 -126.00091452647561 103.99999999999999 
	-442.28131736419999 -126.0489391364606 103.99999999999999 
	-442.29824684547987 -126.07307115989873 103.99999999999999 
	-442.33262683110655 -126.12158697834457 103.99999999999999 
	-442.36810511658683 -126.17063449133376 103.99999999999999 
	-442.38613290689221 -126.19529821322837 103.99999999999999 
	-442.42279745137802 -126.24492140324476 103.99999999999999 
	-442.4607533788427 -126.29517253624545 103.99999999999999 
	-442.48007256825434 -126.32046420791383 103.99999999999999 
	-442.51943517490542 -126.37140039288312 103.99999999999999 
	-442.5603447928919 -126.42309046460592 103.99999999999999 
	-442.58121102385815 -126.4491360355463 103.99999999999999 
	-442.62382308150205 -126.50165580930948 103.99999999999999 
	-442.66833117256851 -126.55509846515019 103.99999999999999 
	-442.69109349826948 -126.58206694306924 103.99999999999999 
	-442.71440411057597 -126.60930158464583 103.99999999999999 
	-442.75110937023146 -126.6515574613633 103.99999999999999 
	-442.76408244529745 -126.66637804646867 103.99999999999999 
	-442.77723891023169 -126.68129006795371 103.99999999999999 
	-442.80393423792975 -126.71130310775304 103.99999999999999 
	-442.83142992325594 -126.74170838220076 103.99999999999999 
	-442.84538675064925 -126.75701264018724 103.99999999999999 
	-442.87373831789228 -126.78783251440797 103.99999999999999 
	-442.90301164821238 -126.81909405797791 103.99999999999999 
	-442.9178902467425 -126.83483998834819 103.99999999999999 
	-442.94815730264628 -126.86657300149007 103.99999999999999 
	-442.9795047739135 -126.89881378860251 103.99999999999999 
	-442.99546380196927 -126.91506749816742 103.99999999999999 
	-443.02798713974414 -126.94785618049116 103.99999999999999 
	-443.06180344098806 -126.98124213292607 103.99999999999999 
	-443.07905545903537 -126.99809312216826 103.99999999999999 
	-443.11429490926372 -127.03213123150556 103.99999999999999 
	-443.15112087454492 -127.06689007174725 103.99999999999999 
	-443.16995946144397 -127.08446181081422 103.99999999999999 
	-443.19581999880018 -127.10828556081859 103.99999999999999 
	-443.22258194983891 -127.13251147825356 103.99999999999999 
	-443.22943278392188 -127.13868563772552 103.99999999999999 
	-443.24976007240622 -127.1569224905322 103.99999999999999 
	-443.27063583735708 -127.17540237634466 103.99999999999999 
	-443.28466571121436 -127.18770973977851 103.99999999999999 
	-443.30979786916066 -127.20954916910897 103.99999999999999 
	-443.33581949187447 -127.23177689906878 103.99999999999999 
	-443.34720972587627 -127.24143370026265 103.99999999999999 
	-443.37035565016606 -127.26090554559541 103.99999999999999 
	-443.39427476931218 -127.28071053234058 103.99999999999999 
	-443.40643820568391 -127.29070047738747 103.99999999999999 
	-443.41881744564722 -127.30078253437361 103.99999999999999 
	-443.44226212993397 -127.31971005872605 103.99999999999999 
	-443.45327316538879 -127.32853460116824 103.99999999999999 
	-443.46446779856592 -127.33743855193185 103.99999999999999 
	-443.48724297773282 -127.35541175160557 103.99999999999999 
	-443.51083345379857 -127.37373068297865 103.99999999999999 
	-443.52284339309551 -127.38298036828971 103.99999999999999 
	-443.53583474463289 -127.39290061373683 103.99999999999999 
	-443.54909849578968 -127.40293318298973 103.99999999999999 
	-443.54986957073208 -127.40351609904394 103.99999999999999 
	-443.56355113293608 -127.41385342302421 103.99999999999999 
	-443.57752439796292 -127.42431082724812 103.99999999999999 
	-443.59098524763186 -127.43429078476051 103.99999999999999 
	-443.61849681047619 -127.45448918089332 103.99999999999999 
	-443.64727983507839 -127.47519650440243 103.99999999999999 
	-443.66201218851165 -127.48568540145585 103.99999999999999 
	-443.68466241272552 -127.50163564258665 103.99999999999999 
	-443.70821589148153 -127.51793722112102 103.99999999999999 
	-443.71617162359928 -127.52341156354601 103.99999999999999 
	-443.73230150606281 -127.53444438312295 103.99999999999999 
	-443.74888903215583 -127.54565253167709 103.99999999999999 
	-443.75730240999434 -127.55130220365135 103.99999999999999 
	-443.77437992925508 -127.56269663367398 103.99999999999999 
	-443.79198510257123 -127.57428997035011 103.99999999999999 
	-443.80092613779607 -127.58013854986638 103.99999999999999 
	-443.81909969772386 -127.59194437503839 103.99999999999999 
	-443.83788966685637 -127.60397850856518 103.99999999999999 
	-443.84744711680707 -127.61005539786694 103.99999999999999 
	-443.86690578346713 -127.62233495353189 103.99999999999999 
	-443.88709572904338 -127.63488011788131 103.99999999999999 
	-443.89738446750442 -127.64122261827137 103.99999999999999 
	-443.91837437979734 -127.65405537707859 103.99999999999999 
	-443.94024797974919 -127.6672020664995 103.99999999999999 
	-443.95142042350415 -127.67385850174584 103.99999999999999 
	-443.97002104782189 -127.68483938104762 103.99999999999999 
	-443.98934536751369 -127.69607084837882 103.99999999999999 
	-443.99691290417553 -127.70044245714919 103.99999999999999 
	-444.01228474616147 -127.70926671390451 103.99999999999999 
	-444.02815557131635 -127.71826060158418 103.99999999999999 
	-444.0362220944013 -127.72280184199931 103.99999999999999 
	-444.05414468056136 -127.73282313349 103.99999999999999 
	-444.07276564765613 -127.74307699642671 103.99999999999999 
	-444.083081026076 -127.74870905855016 103.99999999999999 
	-444.09363081705072 -127.75441785256163 103.99999999999999 
	-444.11140297457513 -127.7639443947496 103.99999999999999 
	-444.11848708790478 -127.76771939053442 103.99999999999999 
	-444.12569087106408 -127.77153477056805 103.99999999999999 
	-444.14034856981817 -127.77924895005168 103.99999999999999 
	-444.15553112059877 -127.78713599219944 103.99999999999999 
	-444.16325975905335 -127.79112423550015 103.99999999999999 
	-444.17900555621469 -127.79919353959747 103.99999999999999 
	-444.19536017500587 -127.80745620050928 103.99999999999999 
	-444.20369764036229 -127.81163780152123 103.99999999999999 
	-444.22071086892134 -127.82010589361502 103.99999999999999 
	-444.23844266417524 -127.82879379897955 103.99999999999999 
	-444.24749870498084 -127.8331952145881 103.99999999999999 
	-444.26023762990172 -127.8393343862634 103.99999999999999 
	-444.27338613050392 -127.84559399006906 103.99999999999999 
	-444.27701012487358 -127.84731351449463 103.99999999999999 
	-444.28856283537925 -127.85277645631521 103.99999999999999 
	-444.30044487511481 -127.85833472603522 103.99999999999999 
	-444.30872901192282 -127.86218045967132 103.99999999999999 
	-444.3256415832933 -127.86996934485765 103.99999999999999 
	-444.3432879046033 -127.87796307043428 103.99999999999999 
	-444.35230579944539 -127.88201364510786 103.99999999999999 
	-444.37289251992951 -127.89117861812079 103.99999999999999 
	-444.39458857966758 -127.90064093290624 103.99999999999999 
	-444.40692823059777 -127.90595944044242 103.99999999999999 
	-444.43240707775459 -127.91680328093938 103.99999999999999 
	-444.45965276578022 -127.92809308453009 103.99999999999999 
	-444.47375931291447 -127.93385754322853 103.99999999999999 
	-444.49572025081244 -127.9426975354389 103.99999999999999 
	-444.51902618809521 -127.95185119154111 103.99999999999999 
	-444.52695224343904 -127.95493857644158 103.99999999999999 
	-444.5431367903762 -127.96118845696111 103.99999999999999 
	-444.56002548508343 -127.96759427042315 103.99999999999999 
	-444.56865568523091 -127.97083758604455 103.99999999999999 
	-444.5863094636843 -127.97740797159742 103.99999999999999 
	-444.60479776308557 -127.98415150658883 103.99999999999999 
	-444.61426247327893 -127.98756796690752 103.99999999999999 
	-444.63365913810702 -127.99449298339815 103.99999999999999 
	-444.65404615363957 -128.00160645093308 103.99999999999999 
	-444.66450118480685 -128.00521135308841 103.99999999999999 
	-444.68171434716629 -128.01107209555016 103.99999999999999 
	-444.69967669037055 -128.01705873356246 103.99999999999999 
	-444.70654998352614 -128.01933088065181 103.99999999999999 
	-444.72160935332448 -128.02426706768108 103.99999999999999 
	-444.73720633035805 -128.02928431598212 103.99999999999999 
	-444.74572704448525 -128.03199692844152 103.99999999999999 
	-444.76309515818758 -128.03746632604188 103.99999999999999 
	-444.78112906849907 -128.04301898753766 103.99999999999999 
	-444.7903155674224 -128.04581486330926 103.99999999999999 
	-444.81308041690136 -128.05265947539291 103.99999999999999 
	-444.8368589908228 -128.05959434062606 103.99999999999999 
	-444.8512137868255 -128.06370242108886 103.99999999999999 
	-444.87325712628808 -128.06988461430279 103.99999999999999 
	-444.89600695736971 -128.0760649489344 103.99999999999999 
	-444.90366539830529 -128.07812308372499 103.99999999999999 
	-444.91912388126497 -128.08223142298559 103.99999999999999 
	-444.9348438169323 -128.08631530661009 103.99999999999999 
	-444.94276371850054 -128.08834898771394 103.99999999999999 
	-444.95871037143456 -128.09239521511378 103.99999999999999 
	-444.97484115493802 -128.09638977778678 103.99999999999999 
	-444.98294519537154 -128.09837179535475 103.99999999999999 
	-444.99921404659221 -128.10230052965917 103.99999999999999 
	-445.01556967373392 -128.1061495796005 103.99999999999999 
	-445.02376049447275 -128.10805191236182 103.99999999999999 
	-445.04014994899188 -128.11180789189592 103.99999999999999 
	-445.05651932317051 -128.11545894457288 103.99999999999999 
	-445.06469006140236 -128.11725634842531 103.99999999999999 
	-445.08098616203711 -128.12079165951695 103.99999999999999 
	-445.09715939556514 -128.12420284772867 103.99999999999999 
	-445.10520725938005 -128.12587612607743 103.99999999999999 
	-445.12169131009853 -128.12925464209809 103.99999999999999 
	-445.137953081467 -128.13248946925606 103.99999999999999 
	-445.14625458150789 -128.13411526087904 103.99999999999999 
	-445.16589454565963 -128.13790234370813 103.99999999999999 
	-445.18509276630203 -128.14146724463177 103.99999999999999 
	-445.19608491011036 -128.14346363264895 103.99999999999999 
	-445.21772807331803 -128.14730944429331 103.99999999999999 
	-445.23867068126572 -128.15086946783032 103.99999999999999 
	-445.24896225718896 -128.15258007168862 103.99999999999999 
	-445.2728296295565 -128.1564605304977 103.99999999999999 
	-445.29569630507348 -128.15998494090408 103.99999999999999 
	-445.30854646777613 -128.16190521122945 103.99999999999999 
	-445.33360730745613 -128.16553894633643 103.99999999999999 
	-445.35743640695813 -128.16878777928696 103.99999999999999 
	-445.36905491703823 -128.17032317445776 103.99999999999999 
	-445.39172778227191 -128.17322938085618 103.99999999999999 
	-445.41332735887727 -128.17583046237698 103.99999999999999 
	-445.42387263104035 -128.17706074320668 103.99999999999999 
	-445.44448151279801 -128.17939144390422 103.99999999999999 
	-445.4641782181626 -128.18148120684211 103.99999999999999 
	-445.47381133596417 -128.18247055249859 103.99999999999999 
	-445.48324117607996 -128.18340843758961 103.99999999999999 
	-445.49669151117524 -128.18470433285751 103.99999999999999 
	-445.50086388094894 -128.18510022227923 103.99999999999999 
	-445.50499683003653 -128.18548645097647 103.99999999999999 
	-445.52411928053152 -128.18724661488386 103.99999999999999 
	-445.54242345226589 -128.18880955141549 103.99999999999999 
	-445.55634905377099 -128.18993083813257 103.99999999999999 
	-445.58335895657973 -128.19198239193025 103.99999999999999 
	-445.60881819806281 -128.19368982668402 103.99999999999999 
	-445.62119313902724 -128.1944669772283 103.99999999999999 
	-445.64692976197858 -128.19597949298253 103.99999999999999 
	-445.67128068045213 -128.19720503694896 103.99999999999999 
	-445.68387515699197 -128.19778482862665 103.99999999999999 
	-445.70840575869397 -128.19881449192079 103.99999999999999 
	-445.73171632634455 -128.19960800942454 103.99999999999999 
	-445.74309074052894 -128.19995164222439 103.99999999999999 
	-445.76793843710919 -128.2006117044362 103.99999999999999 
	-445.79156892672739 -128.2010497618073 103.99999999999999 
	-445.80429106543562 -128.20123159076059 103.99999999999999 
	-445.82910975754294 -128.20148632481556 103.99999999999999 
	-445.85276745307561 -128.20154273387681 103.99999999999999 
	-445.86432856045496 -128.20152622612574 103.99999999999999 
	-445.88963092508152 -128.20139799911624 103.99999999999999 
	-445.91376734607201 -128.2010820953476 103.99999999999999 
	-445.92678699770903 -128.20085628767654 103.99999999999999 
	-445.95614744542047 -128.20022818165705 103.99999999999999 
	-445.98401256613647 -128.19937525672282 103.99999999999999 
	-445.99937370300319 -128.19882868679966 103.99999999999999 
	-446.02930147319876 -128.19762298725453 103.99999999999999 
	-446.05776215003124 -128.19621474719006 103.99999999999999 
	-446.07165611697565 -128.19546561674059 103.99999999999999 
	-446.09882011322554 -128.19388614309526 103.99999999999999 
	-446.12481946133238 -128.19215912018981 103.99999999999999 
	-446.13754874393283 -128.19126243165238 103.99999999999999 
	-446.16250076401803 -128.18940872148553 103.99999999999999 
	-446.18649894404143 -128.18744470379696 103.99999999999999 
	-446.19827436805696 -128.18643770347299 103.99999999999999 
	-446.20983858785661 -128.1854078697796 103.99999999999999 
	-446.23235578828866 -128.18332578726972 103.99999999999999 
	-446.24332153395454 -128.18227380802483 103.99999999999999 
	-446.25411072568528 -128.18120279772279 103.99999999999999 
	-446.27535494279834 -128.17902548404803 103.99999999999999 
	-446.29596456805024 -128.17678241816839 103.99999999999999 
	-446.30611916263297 -128.17564565455612 103.99999999999999 
	-446.32614269220858 -128.17334372592683 103.99999999999999 
	-446.34562145573767 -128.17098862370264 103.99999999999999 
	-446.35523128106348 -128.16979868584875 103.99999999999999 
	-446.37420358218736 -128.16739560315705 103.99999999999999 
	-446.39270248369769 -128.16494888831363 103.99999999999999 
	-446.40183890738371 -128.16371531791344 103.99999999999999 
	-446.42822301546687 -128.16008222968949 103.99999999999999 
	-446.45371957644409 -128.1563717333517 103.99999999999999 
	-446.47013843231997 -128.15390125398886 103.99999999999999 
	-446.50231991697052 -128.14890697369125 103.99999999999999 
	-446.53327559019652 -128.14381602864816 103.99999999999999 
	-446.5484686014774 -128.14124887857702 103.99999999999999 
	-446.56459954819587 -128.13845326163553 103.99999999999999 
	-446.58043746175997 -128.13563661286364 103.99999999999999 
	-446.58161860916124 -128.13542614948085 103.99999999999999 
	-446.59800285275628 -128.1325011052553 103.99999999999999 
	-446.61407652509865 -128.12955393305711 103.99999999999999 
	-446.62874293890661 -128.12680171145152 103.99999999999999 
	-446.65760511976703 -128.12126580043326 103.99999999999999 
	-446.68557805984204 -128.11567203119469 103.99999999999999 
	-446.69935522175734 -128.11286194956315 103.99999999999999 
	-446.7265134030348 -128.10721748613369 103.99999999999999 
	-446.75291932270466 -128.10152803410085 103.99999999999999 
	-446.76594421664822 -128.09867296287513 103.99999999999999 
	-446.79165539481966 -128.09294364338294 103.99999999999999 
	-446.8167208286747 -128.08717860517837 103.99999999999999 
	-446.82909997447081 -128.08428781466728 103.99999999999999 
	-446.86079066606584 -128.07677870256367 103.99999999999999 
	-446.89153972724927 -128.06922113261913 103.99999999999999 
	-446.91009007594113 -128.06456447716334 103.99999999999999 
	-446.94657378442423 -128.05522167198492 103.99999999999999 
	-446.98189718458934 -128.04582507150886 103.99999999999999 
	-446.99928720444689 -128.04111461794864 103.99999999999999 
	-447.02523896250824 -128.03396316640573 103.99999999999999 
	-447.05063494492765 -128.02678828360499 103.99999999999999 
	-447.05920159501176 -128.02434785001236 103.99999999999999 
	-447.08848913137751 -128.01593663629751 103.99999999999999 
	-447.11707828535401 -128.00749733522045 103.99999999999999 
	-447.13703633653893 -128.00149645335256 103.99999999999999 
	-447.17633658142438 -127.98947181695561 103.99999999999999 
	-447.21447446595909 -127.97740564500771 103.99999999999999 
	-447.23327013910875 -127.97136322548695 103.99999999999999 
	-447.27034441690409 -127.95926150343227 103.99999999999999 
	-447.30643639796114 -127.94712924305668 103.99999999999999 
	-447.32424976448755 -127.94105628411319 103.99999999999999 
	-447.35943357612399 -127.92889814713678 103.99999999999999 
	-447.39377112903622 -127.91671826549427 103.99999999999999 
	-447.41073823099589 -127.910623561275 103.99999999999999 
	-447.45095983281476 -127.89599946856917 103.99999999999999 
	-447.49011562474163 -127.88135505150919 103.99999999999999 
	-447.51260063870546 -127.87281268865877 103.99999999999999 
	-447.54430832118641 -127.86058521562956 103.99999999999999 
	-447.57538420876136 -127.84835326559039 103.99999999999999 
	-447.58468435643499 -127.84467023272296 103.99999999999999 
	-447.62463679207855 -127.82875359798018 103.99999999999999 
	-447.66358309142117 -127.81283613714854 103.99999999999999 
	-447.69296135592384 -127.80060595447294 103.99999999999999 
	-447.75066755016815 -127.77616195707554 103.99999999999999 
	-447.80637586975752 -127.75176764926853 103.99999999999999 
	-447.8337562105695 -127.73958715228494 103.99999999999999 
	-447.8606835241012 -127.727427485437 103.99999999999999 
	-447.90613813898574 -127.70660693516206 103.99999999999999 
	-447.9249056738343 -127.6979210756125 103.99999999999999 
	-447.94348686607543 -127.68923516716005 103.99999999999999 
	-447.98029178569931 -127.6718633379645 103.99999999999999 
	-448.01640952544648 -127.6544915965827 103.99999999999999 
	-448.03430353574061 -127.64580577581312 103.99999999999999 
	-448.0746640527878 -127.62603957688083 103.99999999999999 
	-448.11423293277875 -127.60627373352457 103.99999999999999 
	-448.13617740795991 -127.59519361466076 103.99999999999999 
	-448.1702263305944 -127.57782278399509 103.99999999999999 
	-448.20374232652722 -127.5604522010747 103.99999999999999 
	-448.21581195073986 -127.55416149463667 103.99999999999999 
	-448.26095916497411 -127.53050038933446 104 
	-448.30518706600174 -127.50683962199813 103.99999999999999 
	-448.33719324159262 -127.48946956178644 103.99999999999999 
	-448.40033392223552 -127.45472955915621 103.99999999999999 
	-448.46182622872527 -127.41998980392032 103.99999999999999 
	-448.49218400679626 -127.40261998997855 103.99999999999999 
	-448.55216326498459 -127.36788061259745 103.99999999999999 
	-448.61074117990813 -127.33314231170517 103.99999999999999 
	-448.63969760165327 -127.31577357368745 103.99999999999999 
	-448.69697611590459 -127.281037372076 103.99999999999999 
	-448.75304051496323 -127.24630496826904 103.99999999999999 
	-448.78078281379118 -127.22894002775654 103.99999999999999 
	-448.83104989005545 -127.19716052170818 103.99999999999999 
	-448.88042116841461 -127.16538819644794 103.99999999999999 
	-448.90263932704897 -127.15097698213746 103.99999999999999 
	-448.9557433036 -127.11626748165631 103.99999999999999 
	-449.00787337568431 -127.08157204552461 103.99999999999999 
	-449.03804317600259 -127.0612857133255 103.99999999999999 
	-449.06790576765331 -127.04100631339061 103.99999999999999 
	-449.14190118914706 -126.99027321709102 103.99999999999999 
	-449.18569311908891 -126.95980774142754 103.99999999999999 
	-449.22889008010611 -126.92933730894218 103.99999999999999 
	-449.31416526717828 -126.86838418912367 103.99999999999999 
	-449.39732733724185 -126.80740267067665 103.99999999999999 
	-449.43841114914642 -126.77690383923118 103.99999999999999 
	-449.51963732326749 -126.71588848228045 103.99999999999999 
	-449.59907405730138 -126.65483540085705 103.99999999999999 
	-449.63836841148452 -126.62429884478831 103.99999999999999 
	-449.71614947735048 -126.56320491443964 103.99999999999999 
	-449.7923870201688 -126.50206848893212 103.99999999999999 
	-449.83013784102451 -126.47148943762474 103.99999999999999 
	-449.86981413482795 -126.43903643401852 103.99999999999999 
	-449.9091096901272 -126.4065713367545 103.99999999999999 
	-449.91136433699592 -126.40470752470092 103.99999999999999 
	-449.94948964277512 -126.37317296637167 103.99999999999999 
	-449.98725845062461 -126.34162702574397 103.99999999999999 
	-450.02249190268833 -126.31193566931856 103.99999999999999 
	-450.09237499823342 -126.25253363825129 103.99999999999999 
	-450.16113057088268 -126.19309462425039 103.99999999999999 
	-450.19523649676285 -126.16336628486634 103.99999999999999 
	-450.29889138897886 -126.07228841299562 103.99999999999999 
	-450.4001552986947 -125.98113902813738 103.99999999999999 
	-450.46734302607894 -125.91972300466428 103.99999999999999 
	-450.53357243369425 -125.85828833599426 103.99999999999999 
	-450.66205481238251 -125.73742567347219 103.99999999999999 
	-450.72440681472222 -125.67796072031737 103.99999999999999 
	-450.7859950500337 -125.61844942842029 103.99999999999999 
	-450.90001308626825 -125.50688227231146 103.99999999999999 
	-451.01162008140238 -125.39515792855963 103.99999999999999 
	-451.06314837179372 -125.34304125408265 103.99999999999999 
	-451.12160464677368 -125.28332487904123 103.99999999999999 
	-451.17945576475921 -125.2235680370882 103.99999999999999 
	-451.18677712143477 -125.21599487528024 103.99999999999999 
	-451.19408887046529 -125.20842107265445 103.99999999999999 
	-451.244466469016 -125.15616527391768 103.99999999999999 
	-451.28721386928584 -125.11145715762717 103.99999999999999 
	-451.32964500360441 -125.06672234568575 103.99999999999999 
	-451.40484082790903 -124.98682131169502 103.99999999999999 
	-451.47909326457739 -124.90683667817503 103.99999999999999 
	-451.51157096551412 -124.87164417676337 103.99999999999999 
	-451.61732883388896 -124.7563786805328 103.99999999999999 
	-451.72127032487771 -124.64094556361336 103.99999999999999 
	-451.79263344449186 -124.56069367930104 103.99999999999999 
	-451.86320708301542 -124.4803670246512 103.99999999999999 
	-451.98217758827252 -124.34337064847141 103.99999999999999 
	-452.03095649350951 -124.28673511696168 103.99999999999999 
	-452.07937567368305 -124.23006320791943 103.99999999999999 
	-452.17551898509464 -124.11664626256491 103.99999999999999 
	-452.27031712998399 -124.00308242781435 103.99999999999999 
	-452.31739114105852 -123.9462636295365 103.99999999999999 
	-452.4576687708439 -123.77569619900316 103.99999999999999 
	-452.5951986339233 -123.6047946719364 103.99999999999999 
	-452.6857398801555 -123.49071095632124 103.99999999999999 
	-452.86465930744964 -123.26224370137719 103.99999999999999 
	-453.0394762416401 -123.03317560421918 103.99999999999999 
	-453.12591493597466 -122.91849104899669 103.99999999999999 
	-453.29694853589547 -122.68882084256319 103.99999999999999 
	-453.46446415661416 -122.45854927664445 103.99999999999999 
	-453.54738484020987 -122.34326336275572 103.99999999999999 
	-453.71162565033882 -122.11239219485911 103.99999999999999 
	-453.87279691917684 -121.88092526982665 103.99999999999999 
	-453.95264804344924 -121.76504359887498 103.99999999999999 
	-454.08701937459767 -121.56805258644147 103.99999999999999 
	-454.21943163484593 -121.37064098401044 103.99999999999999 
	-454.27353018295719 -121.28943538377948 103.99999999999999 
	-454.35061018671115 -121.17295713102334 103.99999999999999 
	-454.42706076630361 -121.05633609757854 103.99999999999999 
	-454.45010910751068 -121.02107739641045 103.99999999999999 
	-454.54917729188884 -120.8690988885417 103.99999999999999 
	-454.64721107475538 -120.71688101488864 103.99999999999999 
	-454.7219036239303 -120.59985107311319 103.99999999999999 
	-454.87014719206923 -120.36551703524822 103.99999999999999 
	-455.01617464441381 -120.13064467648465 103.99999999999999 
	-455.08865107328853 -120.01307641350165 103.99999999999999 
	-455.23255929888518 -119.77768132769677 103.99999999999999 
	-455.37443267278729 -119.54178154169139 103.99999999999999 
	-455.44487424690561 -119.42370857823198 103.99999999999999 
	-455.58479160841449 -119.18732332177164 103.99999999999999 
	-455.72282187674188 -118.95047417669947 103.99999999999999 
	-455.79137635553383 -118.83193732439513 103.99999999999999 
	-455.9956878764005 -118.47600186582618 103.99999999999999 
	-456.19602584883756 -118.11912990636799 103.99999999999999 
	-456.32789149583465 -117.88083299733037 103.99999999999999 
	-456.58835484857957 -117.40355109167157 103.99999999999999 
	-456.84248214613046 -116.9250592537297 103.99999999999999 
	-456.96801168165484 -116.68555240404314 103.99999999999999 
	-457.15829718488214 -116.31779040955902 103.99999999999999 
	-457.34515013700928 -115.9496306096556 103.99999999999999 
	-457.40979363039554 -115.8214119610554 103.99999999999999 
	-457.53006324682696 -115.58128976049466 103.99999999999999 
	-457.64892547230693 -115.34107549226835 103.99999999999999 
	-457.70399932246153 -115.2291477274448 103.99999999999999 
	-457.75877337424657 -115.11720993805416 103.99999999999999 
	-457.94259159103791 -114.73948737003361 103.99999999999999 
	-458.07042888054065 -114.47332718438378 103.99999999999999 
	-458.19681571240966 -114.20679571284893 103.99999999999999 
	-458.4467828184429 -113.6730068487641 103.99999999999999 
	-458.69130667653906 -113.13779686093804 103.99999999999999 
	-458.81225024041782 -112.86984426567399 103.99999999999999 
	-459.05157606229596 -112.33325794271541 103.99999999999999 
	-459.28591589693082 -111.79533542051928 103.99999999999999 
	-459.40187346122315 -111.52604662563394 103.99999999999999 
	-459.63142503352935 -110.98682596382864 103.99999999999999 
	-459.85636076744095 -110.4463415314527 103.99999999999999 
	-459.967702485426 -110.17578896548959 103.99999999999999 
	-460.18818371689025 -109.63407351115274 103.99999999999999 
	-460.40435198079797 -109.0911569430509 103.99999999999999 
	-460.51138072597325 -108.81940326280863 103.99999999999999 
	-460.70111587036286 -108.33242860821809 103.99999999999999 
	-460.88759599894053 -107.84453603046251 103.99999999999999 
	-460.96927574291527 -107.62902408136466 103.99999999999999 
	-461.07188075601107 -107.35602218391232 103.99999999999999 
	-461.17351155093775 -107.08274375401584 103.99999999999999 
	-461.19480562459012 -107.02535820001447 103.99999999999999 
	-461.41850479661633 -106.42117251207311 103.99999999999999 
	-461.63749515233468 -105.81564861185251 103.99999999999999 
	-461.83194998211337 -105.266585274115 103.99999999999999 
	-462.21360099899186 -104.16638888021149 103.99999999999999 
	-462.58107771873745 -103.06216737500634 103.99999999999999 
	-462.76135816208489 -102.50907890603975 103.99999999999999 
	-463.11514157151606 -101.40100203883614 103.99999999999999 
	-463.4555972416382 -100.28923718469159 103.99999999999999 
	-463.62254989398326 -99.732460714276911 103.99999999999999 
	-463.94999347466302 -98.617176005170762 103.99999999999999 
	-464.26465148142893 -97.498543592207085 103.99999999999999 
	-464.41881852697952 -96.938419407162229 103.99999999999999 
	-464.7208778106293 -95.816614559214415 103.99999999999999 
	-465.01045258967525 -94.691819971158779 103.99999999999999 
	-465.15213510727136 -94.128706037514476 103.99999999999999 
	-465.29072071613245 -93.564907320225572 103.99999999999999 
	-465.42620999991357 -93.000456754880148 103.99999999999999 
	0 
	null_surface 
	null_surface 
	nullbs 
	nullbs 
	-1 
	-1 
	I I 
	0 
	0 
	193 0 2.8818235894001512 5.7636471788003023 8.6454707682004539 11.527294357600605 14.438030334366346 17.290941536400908 18.880501206479067 20.172765125801057 21.657045501549518 23.054588715201209 24.43358979661997 24.715731346234207 26.376873977267202 28.0380166083002 28.876060668732691 29.699159239333198 30.529730554849699 31.360301870366197 32.190873185882694 33.021444501399195 33.852015816915696 34.682587132432189 35.51315844794869 35.984014064113047 36.343729763465191 37.051382130945733 37.759034498426274 38.466686865906816 38.82051304964709 39.174339233387357 39.528165417127624 39.649052533606039 39.881991600867899 40.235817784608173 40.58964396834844 40.943470152088707 41.297296335828975 41.481571768352538 41.651122519569242 41.828035611439375 42.004948703309516 42.1685914907832 42.332234278256891 42.397831385725787 42.495877065730582 42.659519853204273 42.741341246941118 42.823162640677964 42.904984034414809 42.986805428151655 43.0686268218885 43.150448215625346 43.232269609362191 43.314091003099037 43.357884718629869 43.401678434160701 43.44547214969154 43.489265865222372 43.533059580753203 43.576853296284042 43.591745432606082 43.620647011814874 43.642543869580294 43.664440727345706 43.683258253996989 43.702075780648272 43.703235764917636 43.722633283703601 43.742030802489566 43.751729561882549 43.761428321275531 43.771127080668514 43.780825840061496 43.790524599454479 43.800223358847461 43.806314743768965 43.812406128690462 43.819620877633433 43.824275356826178 43.828929836018915 43.833584315211652 43.83823879440439 43.839988715701011 43.843768234245438 43.847547752789865 43.852202231982602 43.85685671117534 43.859183950771708 43.861511190368077 43.863838429964446 43.866165669560814 43.867571302711553 43.869195725732553 43.870820148753552 43.873147388349921 43.874311008148105 43.875474627946289 43.876638247744474 43.877801867542658 43.878965487340842 43.880129107139027 43.881362596216832 43.883073091274298 43.884783586331764 43.887110825928133 43.889438065524502 43.89176530512087 43.894092544717239 43.895153889722103 43.899049318873011 43.902944748023927 43.907370849677271 43.911796951330615 43.917266714031634 43.922736476732652 43.929501357943991 43.938353561250679 43.947205764557367 43.956057967864055 43.964910171170743 43.973598250738668 43.982286330306593 43.990974409874518 43.999662489442443 44.016364657108639 44.033066824774842 44.03441480771415 44.051790966850007 44.069167125985857 44.086543285121707 44.103919444257556 44.131559476037239 44.159199507816915 44.173424080800963 44.20817639907267 44.24292871734437 44.277681035616069 44.312433353887776 44.361011800684231 44.381937990431183 44.451442626974597 44.520947263518003 44.570696657590318 44.62044605166264 44.683911469271941 44.719944839807269 44.819443627951898 44.918942416096527 45.018441204241157 45.117939992385793 45.200550939012274 45.316937568675058 45.491833689209301 45.666729809743536 45.841625930277772 46.016522050812014 46.027174090596809 46.196744191238651 46.366314291880485 46.716106532948963 47.054371678915885 47.349771133132066 47.3926368248828 47.645500103408942 47.844009400140266 48.295381975397724 48.613147664977191 48.930913354556665 49.566444733715613 50.201976112874561 50.837507492033509 51.473038871192458 51.916497243254938 52.108570250351406 52.744101629510354 53.379633008669302 54.01516438782825 54.650695766987198 55.921758525305094 57.19282128362299 57.871712306394244 58.463884041940887 59.869846151457565 61.275808260974237 62.681770370490909 64.087732480007588 65.493694589524267 66.899656699040946 69.711580918074304 72.523505137107662 75.33542935614102 78.147353575174378 
	
	-1 
	none F F 1 F 0 } I I 
	intcurve forward { ref 29 } I I 
	intcurve forward { offintcur full nubs 3 open 17 
	-8.3996742746211428 3 0 3 23.054588715201209 2 36.343729763465191 2 42.004948703309516 2 
	43.314091003099037 3 43.664440727345706 2 43.819620877633433 2 43.894092544717239 2 43.964910171170743 2 
	44.520947263518003 2 45.316937568675058 3 46.716106532948963 3 47.3926368248828 3 48.295381975397724 3 
	58.463884041940887 2 90.043122137012404 3 
	-449.6235017067936 -73.779242689149925 103.99999999999999 
	-448.68568431444487 -76.417403133415888 103.99999999999999 
	-447.84944298193869 -79.093251134581664 103.99999999999999 
	-447.10237520102822 -81.791636155627927 103.99999999999999 
	-445.05189801963235 -89.197894401074848 103.99999999999999 
	-443.60883230783168 -96.819384181622908 103.99999999999999 
	-442.67676663493239 -108.89805213316463 103.99999999999999 
	-442.57893697558501 -113.38425834375001 103.99999999999999 
	-443.47413482492129 -119.63729077231163 103.99999999999999 
	-443.84706543568171 -121.5422976241169 103.99999999999999 
	-444.87362919630834 -123.62666903000891 103.99999999999999 
	-445.09446791560777 -124.01214266748781 103.99999999999999 
	-445.3806385896138 -124.34158844268353 103.99999999999999 
	-445.45722294315703 -124.42975398168765 103.99999999999999 
	-445.53913725149926 -124.51432243840807 103.99999999999999 
	-445.67025150278448 -124.62017450081176 103.99999999999999 
	-445.71239325461812 -124.65100585482304 103.99999999999999 
	-445.7798620021091 -124.68717163089502 103.99999999999999 
	-445.80342834282214 -124.69805023774302 103.99999999999999 
	-445.85163488112471 -124.70269477815233 103.99999999999999 
	-445.8754395562417 -124.70139782847485 103.99999999999999 
	-446.0835035468026 -124.6821589183364 103.99999999999999 
	-446.2611164454006 -124.61041198439375 103.99999999999999 
	-446.67085370337088 -124.42273125712848 103.99999999999999 
	-446.89946373934794 -124.28410202680043 103.99999999999999 
	-447.11829826222208 -124.13406365012074 103.99999999999999 
	-447.50295931994282 -123.87033048812094 103.99999999999999 
	-447.86105843486479 -123.56709160494161 103.99999999999999 
	-448.20076508693143 -123.24753143751312 103.99999999999999 
	-448.36502104626351 -123.09301676567502 103.99999999999999 
	-448.52513342516437 -122.93402069296758 103.99999999999999 
	-448.68164881155667 -122.77167002985895 103.99999999999999 
	-448.89049904004054 -122.55503335364266 103.99999999999999 
	-449.09310333730508 -122.33226793943354 103.99999999999999 
	-449.29040928991725 -122.10506708449762 103.99999999999999 
	-451.51285931995454 -119.5458815141088 103.99999999999999 
	-453.18293804097658 -116.52148760513057 103.99999999999999 
	-459.2723148910132 -104.00860884049668 103.99999999999999 
	-462.1145242139458 -93.639696746380807 103.99999999999999 
	-463.83486548174847 -83.254813972924495 103.99999999999999 
	1000 
	cone -454.00920252377648 -89.130327812012794 92.499999999999986 0 0 1 -8.9836387192171312 38.978125087830776 0 0.29999999999999999 I I 0 1 40 forward I I I I 
	plane -445.5089473786125 -107.43649100189802 107.49999999999999 0 0 1 0.97445312719576938 0.2245909679804283 0 forward_v I I I I 
	nubs 3 open 17 
	-8.3996742746211428 3 0 3 23.054588715201209 3 36.343729763465191 3 42.004948703309516 3 
	43.314091003099037 3 43.664440727345706 3 43.819620877633433 3 43.894092544717239 3 43.964910171170743 3 
	44.520947263518003 3 45.316937568675058 3 46.716106532948963 3 47.3926368248828 3 48.295381975397724 3 
	58.463884041940887 3 90.043122137012404 3 
	0.28749999999999998 -1.2031813911623359 
	0.28749999999999998 -1.2801311962146722 
	0.28749999999999998 -1.3538578855549406 
	0.28749999999999998 -1.4264848742240899 
	0.28749999999999998 -1.6258241936605378 
	0.28749999999999998 -1.815711845545027 
	0.28749999999999998 -2.0361322986115029 
	0.28749999999999998 -2.1631871997814058 
	0.28749999999999998 -2.2958152883560485 
	0.28749999999999998 -2.4813981265216105 
	0.28749999999999998 -2.5604570419561932 
	0.28749999999999998 -2.6384878390065052 
	0.28749999999999998 -2.7891092610764603 
	0.28749999999999998 -2.8239400770158367 
	0.28749999999999998 -2.8596113730551913 
	0.28749999999999998 -2.9266639544317172 
	0.28749999999999998 -2.9446084157779517 
	0.28749999999999998 -2.9639820874054918 
	0.28749999999999998 -2.9967095221464035 
	0.28749999999999998 -3.0112054611757455 
	0.28749999999999998 -3.0247354289166979 
	0.28749999999999998 -3.0601852118857269 
	0.28749999999999998 -3.0771977256032845 
	0.28749999999999998 -3.1400109731466292 
	0.28749999999999998 -3.1809378800156134 
	0.28749999999999998 -3.2198566596809517 
	0.28749999999999998 -3.2281637857388965 
	0.28749999999999998 -3.2402644637142024 
	0.28749999999999998 -3.3352750724252616 
	0.28749999999999998 -3.3422224456353105 
	0.28749999999999998 -3.368553350013558 
	0.28749999999999998 -3.4062471386106918 
	0.28749999999999998 -3.4328617195567368 
	0.28749999999999998 -3.4571005366222853 
	0.28749999999999998 -3.4997068351526881 
	0.28749999999999998 -3.5329426353427156 
	0.28749999999999998 -3.5632956938382523 
	0.28749999999999998 -3.5779720939367401 
	0.28749999999999998 -3.5918289609477041 
	0.28749999999999998 -3.6050976191788138 
	0.28749999999999998 -3.6228029858339195 
	0.28749999999999998 -3.6394727682141195 
	0.28749999999999998 -3.6554141051665208 
	0.28749999999999998 -3.8349769836283918 
	0.28749999999999998 -3.9481696227738432 
	0.28749999999999998 -4.0576036061879615 
	0.28749999999999998 -4.3974611186623997 
	0.28749999999999998 -4.641631276905132 
	0.28749999999999998 -4.9175826886310237 
	
	nullbs 
	-1 
	-1 
	I I 
	0 
	0 
	0 
	
	-1 
	none F -3.5 -3.5 } I I 
	-3.5 -3.5 
	no_radius 
	F 0 F 1 
	I I 
	1 0.050000000000000003 0.04124067565334355 
	T 
	1 
	summary 4 0 0.33333333333333331 0.66666666666666663 1 36 -4.3314091003099033 -2.8653937125127058 -1.4438030334366347 -0.55530885901409022 0 7.3300769389859903 14.438030334366346 18.880501206479067 21.657045501549518 24.43358979661997 28.876060668732691 35.984014064113047 39.649052533606039 41.481571768352538 42.397831385725787 43.314091003099037 43.591745432606082 43.702075780648272 43.812406128690462 43.839988715701011 43.867571302711553 43.881362596216832 43.895153889722103 43.922736476732652 44.033066824774842 44.159199507816915 44.361011800684231 44.683911469271941 45.200550939012274 46.027174090596809 47.349771133132066 47.645500103408942 51.916497243254938 57.871712306394244 66.604482175451224 80.959277794207736 0.04124067565334355 OPEN OPEN NON_SINGULAR NON_SINGULAR 
	0 
	0 
	0 
	0 
	1 43.703235764917636 
	113 -2.1657045501549517 0 2.8818235894001512 5.7636471788003023 8.6454707682004539 11.527294357600605 14.409117947000755 17.290941536400908 20.172765125801057 21.613676920501135 23.054588715201209 24.715731346234207 26.376873977267202 28.0380166083002 29.699159239333198 31.360301870366197 32.190873185882694 33.021444501399195 33.852015816915696 34.682587132432189 35.51315844794869 36.343729763465191 37.051382130945733 37.759034498426274 38.466686865906816 39.174339233387357 39.528165417127624 39.881991600867899 40.235817784608173 40.58964396834844 40.943470152088707 41.297296335828975 41.651122519569242 42.004948703309516 42.1685914907832 42.332234278256891 42.495877065730582 42.659519853204273 42.823162640677964 42.986805428151655 43.150448215625346 43.232269609362191 43.314091003099037 43.401678434160701 43.489265865222372 43.576853296284042 43.620647011814874 43.664440727345706 43.742030802489566 43.780825840061496 43.800223358847461 43.819620877633433 43.83823879440439 43.847547752789865 43.85685671117534 43.866165669560814 43.870820148753552 43.875474627946289 43.880129107139027 43.884783586331764 43.889438065524502 43.894092544717239 43.902944748023927 43.911796951330615 43.929501357943991 43.947205764557367 43.964910171170743 43.999662489442443 44.03441480771415 44.069167125985857 44.103919444257556 44.173424080800963 44.24292871734437 44.312433353887776 44.381937990431183 44.451442626974597 44.520947263518003 44.62044605166264 44.719944839807269 44.918942416096527 45.117939992385793 45.316937568675058 45.491833689209301 45.666729809743536 46.016522050812014 46.366314291880485 46.716106532948963 47.054371678915885 47.3926368248828 47.844009400140266 48.295381975397724 48.930913354556665 49.566444733715613 50.201976112874561 50.837507492033509 51.473038871192458 52.108570250351406 52.744101629510354 53.379633008669302 54.650695766987198 55.921758525305094 57.19282128362299 58.463884041940887 59.869846151457565 61.275808260974237 62.681770370490909 64.087732480007588 65.493694589524267 66.899656699040946 69.711580918074304 72.523505137107662 75.33542935614102 78.147353575174378 
	} F 0 F 1 F 6.9736501058183862 F 43.803689582748632 #
-610 coedge $-1 -1 -1 $-1 $1001 $1002 $1003 $1004 reversed $367 $-1 #
-611 coedge $-1 -1 -1 $-1 $1005 $369 $1002 $1006 forward $222 $1007 #
-612 coedge $-1 -1 -1 $-1 $369 $1008 $376 $627 forward $222 $1009 #
-613 coedge $-1 -1 -1 $-1 $378 $1003 $369 $614 forward $631 $-1 #
-614 edge $-1 -1 -1 $-1 $1010 0 $632 6.0480266909395013 $613 $1011 forward @7 unknown T -444.11668075998489 -92.181887349527798 92.764951929415986 -441.12399749939811 -88.286275644230116 96.000599006900302 #
-615 pcurve $-1 -1 -1 $-1 -1 $1011 0 0 #
-616 cface $-1 -1 $1012 $456 $225 0 #
-617 cface_ptr-ct-attrib $-1 -1 $-1 $-1 $372 1 1 1 1 1 1 1 1 1 1 1 1 0 1 0 1 1 1 $-1 $1012 #
-618 face $1013 -1 -1 $-1 $1014 $1015 $44 $-1 $1016 forward single T 408.17477860015373 -127.49787888542807 103.95732955818302 414.79171376235877 -87.538942807034871 107.54267044181697 T 0 1 -0.48927645882869281 36.318368171583622 #
-619 loop $-1 -1 -1 $-1 $-1 $1017 $372 T 408.17477860015373 -127.86240095475284 95.958759324346616 414.04198716672784 -91.834066007618901 104.04267044181697 periphery $620 F #
-620 cone-surface $-1 -1 -1 $-1 422.90350764750121 -88.856007358517928 107.49999999999999 -1.1942135354408529e-016 2.713186584658648e-017 -1 8.8619399047878105 39.005974172220455 0 0.29999999999999999 I I 0 1 40 forward I I I I #
-621 coedge $-1 -1 -1 $-1 $1018 $1019 $1020 $1021 reversed $373 $-1 #
-622 coedge $-1 -1 -1 $-1 $1022 $375 $1023 $1024 forward $226 $-1 #
-623 coedge $-1 -1 -1 $-1 $375 $1025 $1018 $1026 forward $226 $-1 #
-624 coedge $-1 -1 -1 $-1 $1020 $1027 $375 $625 forward $1028 $-1 #
-625 edge $-1 -1 -1 $-1 $1029 3.4309464617488001 $1030 12.081181412295766 $624 $1031 forward @7 unknown T 417.26803954549399 -94.99196283610425 102.80045985372372 420.95343753739354 -89.011087191255157 107.21774519392839 #
-626 coedge $-1 -1 -1 $-1 $377 $376 $1032 $1033 reversed $140 $-1 #
-627 edge $-1 -1 -1 $-1 $1034 0 $632 1.3765364911572135 $376 $1035 forward @7 unknown T -445.4192829753826 -88.587236412425185 92.499998354942321 -444.11608010805958 -88.286873006109033 92.765552581357454 #
-628 coedge $-1 -1 -1 $-1 $1036 $1037 $377 $629 forward $1038 $-1 #
-629 edge $-1 -1 -1 $-1 $633 0.51674724425183283 $1039 0.78539816339744828 $377 $1040 forward @7 unknown T -448.32625214786549 -89.257230451696728 92.499999999999986 -446.38637671463562 -88.810129930233657 92.7690260388203 #
-630 coedge $-1 -1 -1 $-1 $1041 $378 $1037 $1042 forward $631 $-1 #
-631 loop $-1 -1 -1 $-1 $1043 $630 $781 T -452.4473718377829 -95.972771607259872 92.764951929415986 -440.91671608051496 -88.286275644230116 107.29498987659278 hole $428 F #
-632 vertex $-1 -1 -1 $-1 $614 $1044 #
-633 vertex $-1 -1 -1 $-1 $1042 $1045 #
-634 intcurve-curve $-1 -1 -1 $-1 forward { exactcur full nurbs 2 open 2 
	0 2 6.0469142643663885 2 
	-443.45121268505795 -88.133636303001722 92.765004589447116 1 
	-446.39841586357852 -88.812904701065932 92.767424937962787 0.99999915871415657 
	-449.34364529261495 -89.491718191351794 92.769869808995864 1 
	0 
	null_surface 
	null_surface 
	nullbs 
	nullbs 
	-1 
	-1 
	I I 
	0 
	0 
	0 
	
	-1 
	none F F 1 F 0 } I I #
-635 coedge $-1 -1 -1 $-1 $1046 $1032 $1008 $1047 reversed $381 $-1 #
-636 coedge $-1 -1 -1 $-1 $637 $383 $1048 $1049 forward $232 $-1 #
-637 coedge $-1 -1 -1 $-1 $383 $636 $1050 $1051 reversed $232 $-1 #
-638 coedge $-1 -1 -1 $-1 $1052 $1053 $383 $639 forward $608 $1054 #
-639 edge $-1 -1 -1 $-1 $1055 6.9927608718361203 $1056 21.366914733965061 $383 $1057 forward @7 tangent T -445.46051938919999 -102.84085889830907 107.45875932434664 -443.12085221161198 -88.545992682922304 107.54124067565333 #
-640 cell3d-cell $-1 -1 $1058 $40 $-1 1 $1059 #
-641 cshell $-1 -1 $-1 $1060 $384 #
-642 cface $-1 -1 $1061 $235 $1062 0 #
-643 face $1063 -1 -1 $-1 $1064 $1065 $44 $-1 $1066 forward double in T -503.97457063228694 -93.052992878142746 92.618716432300076 -502.20117551270909 -91.229241966717183 107.32128356769999 F #
-644 cface_ptr-ct-attrib $-1 -1 $-1 $-1 $386 1 1 1 1 1 1 1 1 1 1 1 1 0 1 0 1 1 1 $-1 $236 #
-645 loop $-1 -1 -1 $-1 $-1 $1067 $386 T -34.406040429032615 3.2413124594636273 96.281868939554144 -32.744426700676158 10.55493261761602 103.77813106044586 periphery $646 F #
-646 plane-surface $-1 -1 -1 $-1 -33.990636996943465 8.7265275780778495 100.03 -0.97514935442035655 -0.22154849711420269 -8.1992174869626585e-026 0.22154849711420269 -0.97514935442035666 2.4492935982947064e-016 forward_v I I I I #
-647 cface_ptr-ct-attrib $-1 -1 $-1 $-1 $388 1 1 1 1 1 1 1 1 1 1 1 1 0 1 0 1 1 1 $-1 $1068 #
-648 loop $-1 -1 -1 $-1 $-1 $443 $388 T -459.35202087835063 -88.277311248994152 103.43693190655956 -444.67800177716265 -84.895258216250397 103.45815820136788 periphery $649 F #
-649 plane-surface $-1 -1 -1 $-1 -250.23396574803493 -40.079994094234173 0 -0.22459096798042832 0.97445312719576938 0 -0.97445312719576938 -0.22459096798042832 -0 forward_v I I I I #
-650 coedge $-1 -1 -1 $-1 $1069 $1070 $1071 $1072 forward $389 $-1 #
-651 cface $-1 -1 $1073 $68 $239 0 #
-652 coedge $-1 -1 -1 $-1 $717 $1074 $1075 $1076 forward $392 $-1 #
-653 coedge $-1 -1 -1 $-1 $654 $393 $1070 $1077 reversed $240 $-1 #
-654 coedge $-1 -1 -1 $-1 $393 $653 $1067 $1078 forward $240 $-1 #
-655 coedge $-1 -1 -1 $-1 $432 $1071 $393 $656 reversed $167 $-1 #
-656 edge $-1 -1 -1 $-1 $1079 2.6153872176597912 $1080 398.10612233938849 $393 $1081 forward @7 unknown T -442.83506290829592 -87.549355431479214 96.279732276463662 -33.710287600896898 7.4940112128527181 96.563336087661696 #
-657 cface $-1 -1 $1082 $68 $1083 1 #
-658 face $1084 -1 -1 $-1 $1085 $1086 $44 $-1 $390 forward single T -458.68737214971645 -91.202773561247966 107.38250926724514 -25.601024324687128 8.6147171298192937 200 F #
-659 cface_ptr-ct-attrib $-1 -1 $-1 $-1 $395 1 1 1 1 1 1 1 1 1 1 1 1 0 1 0 1 1 1 $-1 $242 #
-660 face $1087 -1 -1 $-1 $658 $1088 $44 $-1 $649 forward single T -473.11268751238788 -91.448855731885189 0 -459.35202087835074 -88.277311248994181 92.685630139104603 F #
-661 loop $-1 -1 -1 $-1 $-1 $1089 $395 T -459.35202087835074 -91.202773561247966 200 -25.601269526411667 11.288867543403441 200 periphery $498 F #
-662 cface $-1 -1 $1090 $63 $243 1 #
-663 cface_ptr-ct-attrib $-1 -1 $-1 $-1 $397 1 1 1 1 1 1 1 1 1 1 1 1 0 1 0 1 1 1 $-1 $1091 #
-664 face $1092 -1 -1 $-1 $1093 $1094 $44 $-1 $428 forward single T -473.38298480654566 -91.449272044655146 100.03 -459.35202087835069 -82.445864009080893 107.38376982063988 F #
-665 loop $-1 -1 -1 $-1 $-1 $1095 $397 T -459.35202087835074 -88.277311248994209 106.95421682914194 -27.355143130011989 11.288968397134969 200 periphery $649 F #
-666 loop $-1 -1 -1 $-1 $-1 $719 $243 T -459.84608631824273 -93.416294246310045 96.280000000000143 -458.1844725898863 -86.102674088157627 103.74999999999999 hole $399 F #
-667 coedge $-1 -1 -1 $-1 $1096 $1097 $1098 $1099 forward $398 $-1 #
-668 cface_ptr-ct-attrib $-1 -1 $-1 $-1 $400 1 1 1 1 1 1 1 1 1 1 1 1 0 1 0 1 1 1 $-1 $244 #
-669 face $1100 -1 -1 $-1 $427 $691 $44 $-1 $1101 reversed single T -463.48428028208815 -88.199091655385871 107.53 -447.69474644242177 -70.079733676626248 107.53 F #
-670 loop $-1 -1 -1 $-1 $-1 $697 $400 T -463.48428028208815 -88.199091655385871 92.530000000000001 -459.35089508110019 -70.265199784193555 107.53 periphery $52 F #
-671 cface $-1 -1 $651 $68 $246 0 #
-672 coedge $-1 -1 -1 $-1 $1102 $684 $406 $674 forward $403 $-1 #
-673 coedge $-1 -1 -1 $-1 $405 $421 $1103 $1104 reversed $247 $-1 #
-674 edge $-1 -1 -1 $-1 $678 -9.6772175622769758 $677 2.2845159612449777 $672 $1105 forward @7 unknown T -459.35089508110025 -88.199091655385871 92.530000000000001 -447.69474644242177 -85.512594344614129 92.530000000000001 #
-675 coedge $-1 -1 -1 $-1 $697 $407 $410 $680 reversed $670 $-1 #
-676 coedge $-1 -1 -1 $-1 $407 $687 $1102 $1106 forward $670 $-1 #
-677 vertex $-1 -1 -1 $-1 $408 $1107 #
-678 vertex $-1 -1 -1 $-1 $685 $1108 #
-679 coedge $-1 -1 -1 $-1 $410 $1109 $1096 $1110 reversed $411 $-1 #
-680 edge $-1 -1 -1 $-1 $1111 -2.4492936032599148e-016 $412 1.3563605941836911 $410 $1112 forward @7 unknown T -460.67689318242094 -88.199091655385871 92.701775322525847 -459.35089508110019 -82.445864002347889 100.03 #
-681 face $1113 -1 -1 $-1 $118 $411 $44 $-1 $428 forward single T -460.676893182421 -88.277311248994522 92.685630139104603 -34.21365563568596 14.211742696705393 100.03024406377249 F #
-682 point $-1 -1 -1 $-1 -459.35089508110025 -88.199091655385871 92.701775322525847 #
-683 point $-1 -1 -1 $-1 -447.69474644242177 -85.512594344614143 92.710005775184726 #
-684 coedge $-1 -1 -1 $-1 $672 $1102 $415 $685 reversed $403 $-1 #
-685 edge $-1 -1 -1 $-1 $678 1.6506783560765363 $1114 3.1415926535897931 $415 $1115 forward @7 unknown T -463.48428028208815 -85.512594344614129 92.530000000000001 -447.69474644242177 -70.079733676626248 92.530000000000001 #
-686 coedge $-1 -1 -1 $-1 $1109 $416 $1116 $1117 forward $411 $-1 #
-687 coedge $-1 -1 -1 $-1 $676 $1118 $418 $688 forward $670 $-1 #
-688 edge $-1 -1 -1 $-1 $692 0 $1114 15 $687 $1119 forward @7 unknown T -463.48428028208815 -70.265199784193555 92.530000000000001 -463.48428028208815 -70.265199784193555 107.53 #
-689 coedge $-1 -1 -1 $-1 $690 $419 $1118 $1120 forward $691 $-1 #
-690 coedge $-1 -1 -1 $-1 $419 $689 $421 $694 forward $691 $-1 #
-691 loop $-1 -1 -1 $-1 $-1 $690 $669 T -463.48428028208815 -88.199091655385871 107.53 -447.69474644242177 -70.079733676626248 107.53 periphery $1101 T #
-692 vertex $-1 -1 -1 $-1 $1120 $1121 #
-693 ellipse-curve $-1 -1 -1 $-1 -458.99246092247961 -89.754262328108936 107.53 1.1933609031394275e-016 2.7504461005463733e-017 -1 4.4918193596085683 -19.489062543915384 0 0.59999999999999998 I I #
-694 edge $-1 -1 -1 $-1 $1122 -2.2845159612449777 $422 9.6772175622769758 $690 $1123 forward @7 unknown T -459.35089508110025 -88.199091655385871 107.53 -447.69474644242177 -85.512594344614129 107.53 #
-695 point $-1 -1 -1 $-1 -447.69474644242177 -85.512594344614129 107.53 #
-696 coedge $-1 -1 -1 $-1 $701 $423 $667 $1099 reversed $260 $-1 #
-697 coedge $-1 -1 -1 $-1 $1103 $675 $423 $698 reversed $670 $-1 #
-698 edge $-1 -1 -1 $-1 $699 -1.3563605941836916 $1111 -2.4492936032599148e-016 $423 $1124 forward @7 unknown T -460.67689318242094 -88.199091655385871 100.03 -459.35089508110019 -82.445864002347889 107.35822467747415 #
-699 vertex $-1 -1 -1 $-1 $424 $1125 #
-700 intcurve-curve $-1 -1 -1 $-1 forward { exactcur full nurbs 2 open 2 
	0 2 11.961736355169638 2 
	-447.69474644242183 -85.512594344614129 107.34999422481528 1 
	-453.5195457581242 -86.855088180484927 107.35415702733917 0.999996751202054 
	-459.35089508110019 -88.199091655385871 107.35822467747415 1 
	0 
	null_surface 
	null_surface 
	nullbs 
	nullbs 
	-1 
	-1 
	I I 
	0 
	0 
	0 
	
	-1 
	none F F 1 F 0 } I I #
-701 coedge $-1 -1 -1 $-1 $425 $696 $1126 $1127 reversed $260 $-1 #
-702 coedge $-1 -1 -1 $-1 $1128 $1116 $425 $703 reversed $1129 $1130 #
-703 edge $-1 -1 -1 $-1 $1131 1.965157094174772 $705 3.1415926535897931 $425 $1132 forward @7 unknown T -35.236847293214055 9.7081477850792766 100.03 -34.213655635690827 14.211742696705393 106.95431768287351 #
-704 integer_attrib-name_attrib-gen-attrib $-1 -1 $-1 $-1 $426 2 3 2 1 1 1 1 1 1 1 1 1 1 1 0 1 1 1 @12 make_tangent 1 #
-705 vertex $1133 -1 -1 $-1 $426 $1134 #
-706 straight-curve $-1 -1 -1 $-1 -460.53942950145341 -82.414633027090602 100.03 0.97514935442035566 0.22154849711420249 8.1992175368412428e-026 I I #
-707 cface_ptr-ct-attrib $-1 -1 $-1 $-1 $427 1 1 1 1 1 1 1 1 1 1 1 1 0 1 0 1 1 1 $-1 $1135 #
-708 coedge $-1 -1 -1 $-1 $1067 $434 $432 $709 reversed $645 $-1 #
-709 edge $-1 -1 -1 $-1 $1079 4.8759978387208101 $437 6.2831853071795862 $432 $714 forward @7 unknown T -34.406040429032615 7.4937434893163335 96.330077878606218 -33.710555324435212 10.55493261761602 100.03 #
-710 coedge $-1 -1 -1 $-1 $1136 $1137 $433 $711 forward $1138 $-1 #
-711 edge $-1 -1 -1 $-1 $724 16.876179823658564 $713 413.24339700491453 $710 $1139 forward @7 unknown T -444.67826726512402 -84.895523704210547 103.43666641859784 -33.745743336734606 7.6500581418696578 103.75026548796126 #
-712 coedge $-1 -1 -1 $-1 $434 $1075 $1136 $1140 reversed $645 $-1 #
-713 vertex $-1 -1 -1 $-1 $711 $1141 #
-714 ellipse-curve $-1 -1 -1 $-1 -33.575233564854386 6.8981225385398233 100.03 0.97514935442035655 0.22154849711420269 8.1992174869626585e-026 -0.83080686417822935 3.6568100790761959 -9.1848509936047949e-016 1 I I #
-715 point $-1 -1 -1 $-1 -34.406040429032601 10.554932617616018 100.03 #
-716 coedge $-1 -1 -1 $-1 $1071 $438 $1142 $1143 forward $167 $-1 #
-717 coedge $-1 -1 -1 $-1 $1144 $652 $438 $718 forward $392 $-1 #
-718 edge $-1 -1 -1 $-1 $1145 1.1625247020852787 $720 437.37309221090578 $717 $1146 forward @7 unknown T -458.68737214971611 -91.202773561247895 103.47556127864249 -33.549006907055769 6.7826854728257002 103.77813106044596 #
-719 coedge $-1 -1 -1 $-1 $446 $794 $272 $440 reversed $666 $-1 #
-720 vertex $-1 -1 -1 $-1 $795 $1147 #
-721 cface $-1 -1 $1148 $68 $274 0 #
-722 coedge $-1 -1 -1 $-1 $723 $443 $1137 $1149 forward $648 $-1 #
-723 coedge $-1 -1 -1 $-1 $443 $722 $445 $728 forward $648 $-1 #
-724 vertex $-1 -1 -1 $-1 $1149 $1150 #
-725 intcurve-curve $-1 -1 -1 $-1 forward { exactcur full nurbs 2 open 2 
	0 2 437.41102920498406 2 
	-459.82150259339608 -88.385516918295679 103.45882451211884 1 
	-208.97141799312112 -30.569843956706883 103.10301692731623 0.97362727520315939 
	-33.586211503537925 9.8527604719915942 102.42730871948307 1 
	0 
	null_surface 
	null_surface 
	nullbs 
	nullbs 
	-1 
	-1 
	I I 
	0 
	0 
	0 
	
	-1 
	none F F 1 F 0 } I I #
-726 coedge $-1 -1 -1 $-1 $486 $445 $1151 $1152 reversed $300 $-1 #
-727 coedge $-1 -1 -1 $-1 $1151 $446 $723 $728 reversed $666 $-1 #
-728 edge $-1 -1 -1 $-1 $1153 53.421931906559564 $447 53.443158201367837 $723 $1154 forward @7 unknown T -459.35202087835063 -88.277311248994152 103.43693190655956 -459.35202087835046 -88.277311248994124 103.45815820136784 #
-729 point $-1 -1 -1 $-1 -459.35202087835046 -88.277311248994124 103.45815820136784 #
-730 cface $-1 -1 $1155 $342 $284 1 #
-731 cface $-1 -1 $1156 $48 $284 0 #
-732 cface_ptr-ct-attrib $-1 -1 $-1 $-1 $452 1 1 1 1 1 1 1 1 1 1 1 1 0 1 0 1 1 1 $-1 $1157 #
-733 face $1158 -1 -1 $-1 $1159 $1160 $44 $-1 $977 forward single T -1425.1044114044928 -86.70977727977305 0 -1412.0261798831391 -83.695519749197928 92.651530901706238 F #
-734 loop $-1 -1 -1 $-1 $-1 $1161 $452 T -1425.387189441692 -86.710192807780857 92.651115373428055 -1412.0261798831391 -77.848801141557374 100.00000000000001 periphery $130 F #
-735 coedge $-1 -1 -1 $-1 $1162 $882 $1163 $1164 forward $453 $-1 #
-736 cell3d-cell $-1 -1 $1165 $40 $-1 1 $1166 #
-737 cface $-1 -1 $1167 $456 $1168 0 #
-738 cface $-1 -1 $1169 $286 $1083 0 #
-739 face $1170 -1 -1 $-1 $1171 $1172 $44 $-1 $1173 forward single T -27.800454206645846 -27.964274642601922 0 4.4233863603347396 55.541904270223696 200 F #
-740 cface $-1 -1 $1174 $181 $821 0 #
-741 face $1175 -1 -1 $-1 $1176 $1177 $44 $-1 $1178 forward single T -947.06415256899436 11.115626573876408 91.094254789508255 -939.24326922437842 20.207649840877735 108.84574521049177 T -6.708581457301575 -0 1.7300620894684868 4.5531232177110983 #
-742 cface_ptr-ct-attrib $-1 -1 $-1 $-1 $459 1 1 1 1 1 1 1 1 1 1 1 1 0 1 0 1 1 1 $287 $1179 #
-743 face $1180 -1 -1 $-1 $289 $1181 $44 $-1 $1182 forward double in T -979.34696787584869 13.353550323043107 -1.4210854715202004e-014 -977.59299341851647 16.027945995505689 200 F #
-744 loop $-1 -1 -1 $-1 $-1 $1183 $459 T -946.99061835524208 12.878255673996604 91.212628892133338 -940.95726384590751 17.993847446192458 108.7273711078667 periphery $745 F #
-745 spline-surface $-1 -1 -1 $-1 forward { sumsur 
	intcurve reversed { exactcur full nubs 3 open 11 
	16.428216948223909 3 22.264660400028966 1 28.514660400028966 1 33.668542432051041 1 37.040863333989648 1 
	42.500569721082627 1 48.95571531384266 1 56.014896437397681 1 62.644758265809841 1 68.467094991240131 1 
	70.829895440150452 3 
	-946.98990346437813 12.878970564860669 200 
	-941.29979436057124 18.650791743622953 200 
	-927.48060335443427 25.310754545873333 200 
	-909.18035707697948 44.165047929468848 200 
	-915.78652468124835 65.709435236596391 200 
	-929.22761144832486 78.492440578500876 200 
	-947.68731854561236 89.449974617495258 200 
	-974.08734969893533 84.928678253533548 200 
	-997.96541912682392 70.049979734649071 200 
	-1004.94274947824 40.670534940283169 200 
	-991.56666644646145 24.681350228482685 200 
	-981.34402679623793 18.281651669533133 200 
	-979.34696787588484 16.027945995546585 200 
	0 
	null_surface 
	null_surface 
	nullbs 
	nullbs 
	-1 
	-1 
	I I 
	0 
	0 
	9 22.264660400028966 28.514660400028966 33.668542432051041 37.040863333989648 42.500569721082627 48.95571531384266 56.014896437397681 62.644758265809841 68.467094991240131 
	
	-1 
	none F F 1 F 0 } I I 
	straight -949.28956208176646 10.324988369944545 200 0 0 -1 I I 
	-949.28956208176646 10.324988369944545 200 
	none F -70.829895440150452 F -16.428216948223909 F 0 F 2648.6277279514402 OPEN OPEN NON_SINGULAR NON_SINGULAR 
	0 
	0 
	9 -68.467094991240131 -62.644758265809841 -56.014896437397681 -48.95571531384266 -42.500569721082627 -37.040863333989648 -33.668542432051041 -28.514660400028966 -22.264660400028966 
	0 
	0 
	0 
	} F -18.392201166261334 F -16.428216948223909 F 91.273343782997316 F 108.78665621700266 #
-746 cface $-1 -1 $1184 $115 $1185 0 #
-747 face $1186 -1 -1 $-1 $1187 $1188 $44 $-1 $1189 forward single T -991.47868480976547 -39.526691009878689 0 -963.18422724366712 13.354239250239855 200 F #
-748 cface_ptr-ct-attrib $-1 -1 $-1 $-1 $461 1 1 1 1 1 1 1 1 1 1 1 1 0 1 0 1 1 1 $-1 $288 #
-749 loop $-1 -1 -1 $-1 $-1 $1190 $461 T -979.79217809875092 -23.225196190499801 0 -947.56833753177034 60.280982722325817 200 periphery $750 F #
-750 spline-surface $-1 -1 -1 $-1 forward { sumsur 
	intcurve reversed { exactcur full nubs 3 periodic 16 
	0 3 0.94915849819352271 1 3.1225140109752947 1 4.7759925994484949 1 8.4086394486057436 1 
	11.676545524638625 1 14.833375880883722 1 19.50733197096563 1 24.663990431796002 1 27.895702191696561 1 
	32.321299590062054 1 34.918279313422666 1 37.424075469678314 1 40.232555414585441 1 42.702727427122575 1 
	43.669713648290013 3 
	-973.18422724366712 -13.387911636765082 0 
	-972.78065570762249 -14.587383734200628 0 
	-971.04625567459595 -18.229492569580842 0 
	-963.87008926241504 -23.225196190499801 0 
	-956.54434888580579 -12.848511899099449 0 
	-964.40409252976872 -2.6048720831989689 0 
	-964.14357336535318 12.482012878251702 0 
	-950.45581045496533 21.178948088855698 0 
	-947.56833753177034 39.387641957663369 0 
	-959.220250683411 60.280982722325817 0 
	-979.79217809875092 47.492905513900311 0 
	-967.98698184959733 33.639523797187898 0 
	-968.77370163563569 20.741419601238867 0 
	-974.26277290231008 10.984977478522232 0 
	-969.55241362830895 0.28581574431568485 0 
	-974.57285462135962 -7.5155708399916952 0 
	-973.59537892734636 -12.165910260701438 0 
	-973.18422724366712 -13.387911636765082 0 
	0 
	null_surface 
	null_surface 
	nullbs 
	nullbs 
	-1 
	-1 
	I I 
	0 
	1 0 
	14 0.94915849819352271 3.1225140109752947 4.7759925994484949 8.4086394486057436 11.676545524638625 14.833375880883722 19.50733197096563 24.663990431796002 27.895702191696561 32.321299590062054 34.918279313422666 37.424075469678314 40.232555414585441 42.702727427122575 
	
	-1 
	none F F 1 F 0 } I I 
	straight -477.06359710156238 -66.077307600593116 0 0 0 1 I I 
	-477.06359710156238 -66.077307600593116 0 
	none F -43.669713648290013 F -0 F 0 F 200 PERIODIC OPEN NON_SINGULAR NON_SINGULAR 
	0 
	1 -0 
	14 -42.702727427122575 -40.232555414585441 -37.424075469678314 -34.918279313422666 -32.321299590062054 -27.895702191696561 -24.663990431796002 -19.50733197096563 -14.833375880883722 -11.676545524638625 -8.4086394486057436 -4.7759925994484949 -3.1225140109752947 -0.94915849819352271 
	0 
	0 
	0 
	} I I I I #
-751 cface $-1 -1 $1191 $342 $289 1 #
-752 cface_ptr-ct-attrib $-1 -1 $-1 $-1 $463 1 1 1 1 1 1 1 1 1 1 1 1 0 1 0 1 1 1 $-1 $1192 #
-753 face $1193 -1 -1 $-1 $1062 $1194 $44 $-1 $755 reversed single T -1467.4721715020889 -86.490636396647886 0 -1452.0706162979336 -80.569497783820978 0 F #
-754 loop $-1 -1 -1 $-1 $-1 $1195 $463 T -515.80380653141663 -91.229714848749865 0 -500.07889240582932 -85.235110891441437 0 periphery $755 T #
-755 plane-surface $-1 -1 -1 $-1 -491.42293029449144 -47.344701521488794 0 0 0 1 1 0 0 forward_v I I I I #
-756 coedge $-1 -1 -1 $-1 $1196 $1196 $1197 $1198 reversed $464 $1199 #
-757 cface $-1 -1 $1200 $79 $1201 0 #
-758 face $1202 -1 -1 $-1 $467 $1203 $44 $-1 $762 forward single T 481.36416721747582 -102.14422436213444 92.614817504156676 496.59955760735471 -96.182812160802044 99.969999999999985 F #
-759 cface_ptr-ct-attrib $-1 -1 $-1 $-1 $467 1 1 1 1 1 1 1 1 1 1 1 1 0 1 0 1 1 1 $-1 $290 #
-760 face $1204 -1 -1 $-1 $1205 $1206 $44 $-1 $1207 forward single T 11.214655266407627 -89.9292362573145 99.969756066259833 436.68260334814181 12.608521577257839 107.32452927860714 F #
-761 loop $-1 -1 -1 $-1 $-1 $1208 $467 T 481.36416721747582 -102.14422436213444 99.969999999999985 496.59955760735471 -96.182812160802044 107.32518249584331 periphery $762 F #
-762 cone-surface $-1 -1 -1 $-1 711.20097788160263 -61.910936976727619 99.969999999999985 0.98862551036851465 0.15039813911280336 -1.8612186982558247e-030 1.1279860433460007 -7.4146913277637161 -9.1848509930769385e-016 1 I I 0 1 7.4999999999998543 forward I I I I #
-763 cface_ptr-ct-attrib $-1 -1 $-1 $-1 $469 1 1 1 1 1 1 1 1 1 1 1 1 0 1 0 1 1 1 $-1 $1209 #
-764 face $1210 -1 -1 $-1 $1211 $1212 $44 $-1 $1213 forward single T 495.69265677163077 -96.182812146553687 96.520130275704417 822.92770108735272 -46.401028039927468 96.56306812389829 F #
-765 loop $-1 -1 -1 $-1 $-1 $1214 $469 T 495.24146235414634 -93.216935613539064 96.546317941179154 822.47650666986294 -43.435151508818635 96.563068334108507 periphery $766 F #
-766 plane-surface $-1 -1 -1 $-1 651.18605649053882 -69.493314771432068 0 -0.15039813911279948 0.98862551036851509 0 -0.98862551036851509 -0.15039813911279948 -0 forward_v I I I I #
-767 coedge $-1 -1 -1 $-1 $1215 $1216 $1217 $1218 reversed $470 $-1 #
-768 cface $-1 -1 $1219 $1059 $293 0 #
-769 cface_ptr-ct-attrib $-1 -1 $-1 $-1 $473 1 1 1 1 1 1 1 1 1 1 1 1 0 1 0 1 1 1 $-1 $1220 #
-770 face $1221 -1 -1 $-1 $1222 $1223 $44 $-1 $1207 forward single T 436.65470110551223 -93.395817283374498 92.615451866098255 452.51630258517804 -84.049085349072229 99.970000000000013 F #
-771 loop $-1 -1 -1 $-1 $-1 $1224 $473 T 5.0011195431017308 6.7283687906810377 91.279783044057979 12.550592775621014 13.243855202461994 108.66021695594206 periphery $772 F #
-772 spline-surface $-1 -1 -1 $-1 reversed { rotsur 
	intcurve reversed { exactcur full nubs 3 open 3 
	0 3 7.543935954440153 1 15.170530213819609 3 
	9.227365311325002 -2.0187187373244058 99.970000000000013 
	6.6865018587546956 -1.834705515560529 99.970000000000013 
	1.5769349152916448 -1.4646628538292248 99.970000000000013 
	-3.2145214496878793 -3.2799891345026992 99.970000000000013 
	-5.623303021075003 -4.192597777440767 99.970000000000013 
	0 
	null_surface 
	null_surface 
	nullbs 
	nullbs 
	-1 
	-1 
	I I 
	0 
	0 
	1 7.543935954440153 
	
	-1 
	none F F 1 F 0 } I I 
	436.19156120162273 -91.331474524301655 99.970000000000013 0.9751493543055012 -0.22154849761973952 5.5709012076973604e-030 
	none F -15.170530213819609 F -0 F 0 F 6.2831853071795862 OPEN PERIODIC NON_SINGULAR NON_SINGULAR 
	0 
	0 
	1 -7.543935954440153 
	0 
	0 
	0 
	} F -6.4930266876200049 F -0 F 1.7314456259957474 F 4.5517396811838413 #
-773 coedge $-1 -1 -1 $-1 $1225 $1226 $1227 $1228 reversed $474 $-1 #
-774 coedge $-1 -1 -1 $-1 $775 $476 $1229 $1230 forward $294 $-1 #
-775 coedge $-1 -1 -1 $-1 $476 $774 $1231 $1232 forward $294 $-1 #
-776 coedge $-1 -1 -1 $-1 $1233 $1234 $1235 $777 reversed $1236 $1237 #
-777 edge $-1 -1 -1 $-1 $1238 -13.302611435802149 $1239 -0.050000000009946532 $1235 $1240 forward @7 unknown T 483.02373289597887 -100.17675273113321 93.343694282093864 483.02373289599899 -100.17675273111317 106.59630571790609 #
-778 cface $-1 -1 $1241 $63 $1242 1 #
-779 face $1243 -1 -1 $-1 $478 $1244 $44 $-1 $390 forward single T -471.87370926970186 -94.241947160512112 0 -458.6873721497164 -91.202773561247966 92.686119063928231 F #
-780 cface_ptr-ct-attrib $-1 -1 $-1 $-1 $478 1 1 1 1 1 1 1 1 1 1 1 1 0 1 0 1 1 1 $-1 $296 #
-781 face $1245 -1 -1 $-1 $1246 $631 $44 $-1 $428 forward single T -458.68737214971662 -97.073104325386495 92.530934295108636 -31.913619836497897 6.7826854728255395 107.52906570489137 F #
-782 loop $-1 -1 -1 $-1 $-1 $1247 $478 T -471.87411499041252 -97.073104325386495 92.677490732754876 -457.35366572570797 -91.202773561247398 100.03 periphery $428 F #
-783 cface_ptr-ct-attrib $-1 -1 $-1 $-1 $480 1 1 1 1 1 1 1 1 1 1 1 1 0 1 0 1 1 1 $-1 $1248 #
-784 face $1249 -1 -1 $-1 $1250 $1251 $44 $-1 $977 forward single T -1412.02617988314 -83.695519749201168 0 -979.34633920158262 16.028574669771654 92.652159575912307 F #
-785 loop $-1 -1 -1 $-1 $-1 $1252 $480 T -1004.94274947824 12.8782556739963 0 -909.18035707697948 89.449974617495258 200 periphery $786 F #
-786 spline-surface $-1 -1 -1 $-1 forward { sumsur 
	intcurve forward { exactcur full nubs 3 open 11 
	16.428216948223909 3 22.264660400028966 1 28.514660400028966 1 33.668542432051041 1 37.040863333989648 1 
	42.500569721082627 1 48.95571531384266 1 56.014896437397681 1 62.644758265809841 1 68.467094991240131 1 
	70.829895440150452 3 
	-946.98990346437813 12.878970564860669 0 
	-941.29979436057124 18.650791743622953 0 
	-927.48060335443427 25.310754545873333 0 
	-909.18035707697948 44.165047929468848 0 
	-915.78652468124835 65.709435236596391 0 
	-929.22761144832486 78.492440578500876 0 
	-947.68731854561236 89.449974617495258 0 
	-974.08734969893533 84.928678253533548 0 
	-997.96541912682392 70.049979734649071 0 
	-1004.94274947824 40.670534940283169 0 
	-991.56666644646145 24.681350228482685 0 
	-981.34402679623793 18.281651669533133 0 
	-979.34696787588484 16.027945995546585 0 
	0 
	null_surface 
	null_surface 
	nullbs 
	nullbs 
	-1 
	-1 
	I I 
	0 
	0 
	9 22.264660400028966 28.514660400028966 33.668542432051041 37.040863333989648 42.500569721082627 48.95571531384266 56.014896437397681 62.644758265809841 68.467094991240131 
	
	-1 
	none F F 1 F 0 } I I 
	straight -477.06359710156238 -66.077307600593116 0 0 0 1 I I 
	-477.06359710156238 -66.077307600593116 0 
	none F 16.428216948223909 F 70.829895440150452 F 0 F 200 OPEN OPEN NON_SINGULAR NON_SINGULAR 
	0 
	0 
	9 22.264660400028966 28.514660400028966 33.668542432051041 37.040863333989648 42.500569721082627 48.95571531384266 56.014896437397681 62.644758265809841 68.467094991240131 
	0 
	0 
	0 
	} I I I I #
-787 coedge $-1 -1 -1 $-1 $1253 $802 $1254 $1255 forward $481 $-1 #
-788 cface $-1 -1 $1256 $181 $299 0 #
-789 cface_ptr-ct-attrib $-1 -1 $-1 $-1 $483 1 1 1 1 1 1 1 1 1 1 1 1 0 1 0 1 1 1 $-1 $1257 #
-790 face $1258 -1 -1 $-1 $1259 $1260 $44 $-1 $1261 forward single T -941.24385237052206 -88.160558954361136 96.546318200658746 -515.80380653141674 8.497047971956242 96.563068471210471 F #
-791 loop $-1 -1 -1 $-1 $-1 $1262 $483 T -940.57920687766295 -85.235110891444648 96.520130028290311 -515.13916103855752 11.422496034872758 96.563068334107072 periphery $792 F #
-792 plane-surface $-1 -1 -1 $-1 -723.53439793510381 -37.888874705486366 0 0.22154849761969531 0.97514935430551142 0 -0.97514935430551142 0.22154849761969531 0 forward_v I I I I #
-793 coedge $-1 -1 -1 $-1 $1263 $1264 $1265 $1266 forward $484 $-1 #
-794 coedge $-1 -1 -1 $-1 $719 $1151 $1144 $795 reversed $666 $-1 #
-795 edge $-1 -1 -1 $-1 $720 -53.460561278642487 $1267 -53.421931635874188 $1144 $1268 forward @7 unknown T -458.68737214971628 -91.202773561247938 103.43693163587419 -458.68737214971611 -91.202773561247895 103.47556127864249 #
-796 coedge $-1 -1 -1 $-1 $797 $488 $1269 $1270 forward $303 $-1 #
-797 coedge $-1 -1 -1 $-1 $488 $796 $1271 $1272 forward $303 $-1 #
-798 coedge $-1 -1 -1 $-1 $1273 $1274 $1275 $799 reversed $1276 $1277 #
-799 edge $-1 -1 -1 $-1 $1278 -13.56953244571865 $1279 -0.050000000010102852 $1275 $1280 forward @7 unknown T -473.38256849350535 -89.691924329455986 93.270233777135772 -473.38256849348534 -89.691924329435977 106.78976622286436 #
-800 coedge $-1 -1 -1 $-1 $1281 $1247 $489 $801 reversed $782 $-1 #
-801 edge $-1 -1 -1 $-1 $809 -1.0499580024797068 $1282 -2.4492936009939187e-016 $489 $1283 forward @7 unknown T -470.28493555471027 -97.073104325386495 93.524482539408524 -457.35366572570797 -96.147050771198124 100.03 #
-802 coedge $-1 -1 -1 $-1 $787 $1284 $490 $803 reversed $481 $-1 #
-803 edge $-1 -1 -1 $-1 $1282 -2.4492936009939187e-016 $810 1.0499580024797068 $490 $1283 forward @7 unknown T -470.28493555471027 -97.073104325386495 100.03 -457.35366572570797 -96.147050771198124 106.53551746059148 #
-804 coedge $-1 -1 -1 $-1 $1285 $491 $1286 $1287 reversed $807 $1288 #
-805 coedge $-1 -1 -1 $-1 $491 $1285 $1289 $1290 reversed $807 $1291 #
-806 coedge $-1 -1 -1 $-1 $1289 $1286 $305 $492 forward $1292 $1293 #
-807 loop $-1 -1 -1 $-1 $-1 $805 $1242 T -471.87402448689619 -96.14736598836852 92.685803846754354 -470.28462033753976 -94.241631943303901 107.37419615324565 periphery $1294 F #
-808 pcurve $-1 -1 -1 $-1 0 reversed { exppc nubs 3 open 2 
	-13.111034921203057 3 0 3 
	-70.597463255556448 106.52551746060148 
	-70.597463255556448 102.15517248686713 
	-70.597463255556448 97.784827513132768 
	-70.597463255556448 93.414482539398421 
	9.9999999999999994e-012 
	-1 
	spline forward { sumsur 
	intcurve reversed { exactcur full nubs 3 open 11 
	16.063021745069232 3 22.264660400028966 1 28.514660400028966 1 33.668542432051041 1 37.040863333989648 1 
	42.500569721082627 1 48.95571531384266 1 56.014896437397681 1 62.644758265809841 1 68.467094991240131 1 
	71.25232513080671 3 
	-502.20164839474177 -91.229714848749865 200 
	-508.11202514949082 -97.719532952991599 200 
	-522.37957389194298 -104.37659051700381 200 
	-541.0674672682502 -123.63026716682705 200 
	-534.46129966398132 -145.1746544739546 200 
	-521.02021289690481 -157.95765981585907 200 
	-502.5605057996172 -168.91519385485347 200 
	-476.16047464629429 -164.39389749089176 200 
	-452.28240521840564 -149.51519897200725 200 
	-445.30507486698957 -120.13575417764136 200 
	-459.0625588435982 -103.69065945529032 200 
	-469.96650973585167 -97.092785674028491 200 
	-471.87370926973279 -94.241947160467305 200 
	0 
	null_surface 
	null_surface 
	nullbs 
	nullbs 
	-1 
	-1 
	I I 
	0 
	0 
	9 22.264660400028966 28.514660400028966 33.668542432051041 37.040863333989648 42.500569721082627 48.95571531384266 56.014896437397681 62.644758265809841 68.467094991240131 
	
	-1 
	none F F 1 F 0 } I I 
	straight -471.87370926970181 -94.241947160512112 200 0 0 -1 I I 
	-471.87370926970181 -94.241947160512112 200 
	none F -71.25232513080671 F -16.063021745069232 F 0 F 2648.6277279514402 OPEN OPEN NON_SINGULAR NON_SINGULAR 
	0 
	0 
	9 -68.467094991240131 -62.644758265809841 -56.014896437397681 -48.95571531384266 -42.500569721082627 -37.040863333989648 -33.668542432051041 -28.514660400028966 -22.264660400028966 
	0 
	0 
	0 
	} I I I I 
	} 0 0 #
-809 vertex $-1 -1 -1 $-1 $492 $1295 #
-810 vertex $-1 -1 -1 $-1 $492 $1296 #
-811 intcurve-curve $-1 -1 -1 $-1 forward { surfintcur full nubs 3 open 2 
	-13.111034921203057 3 -0 3 
	-470.28493555471027 -96.147050771198124 93.474482539398522 
	-470.28493555471027 -96.147050771198124 97.84482751313287 
	-470.28493555471027 -96.147050771198124 102.21517248686723 
	-470.28493555471027 -96.147050771198124 106.58551746060158 
	9.9999999999999994e-012 
	plane -465.69322340905808 -96.475879371058781 107.53 -0.071430573421457477 -0.99744557404435941 2.3435651162010845e-016 0.99744557404435863 -0.071430573421457977 7.1185790490295675e-017 reverse_v I I I I 
	spline forward { sumsur 
	intcurve forward { exactcur full nubs 3 open 11 
	16.063021745069232 3 22.264660400028966 1 28.514660400028966 1 33.668542432051041 1 37.040863333989648 1 
	42.500569721082627 1 48.95571531384266 1 56.014896437397681 1 62.644758265809841 1 68.467094991240131 1 
	71.25232513080671 3 
	-502.20164839474177 -91.229714848749865 0 
	-508.11202514949082 -97.719532952991599 0 
	-522.37957389194298 -104.37659051700381 0 
	-541.0674672682502 -123.63026716682705 0 
	-534.46129966398132 -145.1746544739546 0 
	-521.02021289690481 -157.95765981585907 0 
	-502.5605057996172 -168.91519385485347 0 
	-476.16047464629429 -164.39389749089176 0 
	-452.28240521840564 -149.51519897200725 0 
	-445.30507486698957 -120.13575417764136 0 
	-459.0625588435982 -103.69065945529032 0 
	-469.96650973585167 -97.092785674028491 0 
	-471.87370926973279 -94.241947160467305 0 
	0 
	null_surface 
	null_surface 
	nullbs 
	nullbs 
	-1 
	-1 
	I I 
	0 
	0 
	9 22.264660400028966 28.514660400028966 33.668542432051041 37.040863333989648 42.500569721082627 48.95571531384266 56.014896437397681 62.644758265809841 68.467094991240131 
	
	-1 
	none F F 1 F 0 } I I 
	straight -477.06359710156238 -66.077307600593116 0 0 0 1 I I 
	-477.06359710156238 -66.077307600593116 0 
	none F 16.063021745069232 F 71.25232513080671 F 0 F 200 OPEN OPEN NON_SINGULAR NON_SINGULAR 
	0 
	0 
	9 22.264660400028966 28.514660400028966 33.668542432051041 37.040863333989648 42.500569721082627 48.95571531384266 56.014896437397681 62.644758265809841 68.467094991240131 
	0 
	0 
	0 
	} I I I I 
	nullbs 
	nubs 3 open 2 
	-13.111034921203057 3 -0 3 
	70.597463255556448 93.474482539398522 
	70.597463255556448 97.84482751313287 
	70.597463255556448 102.21517248686723 
	70.597463255556448 106.58551746060158 
	
	-1 
	-1 
	I I 
	0 
	0 
	0 
	
	-1 
	none F } I I #
-812 cface_ptr-ct-attrib $-1 -1 $-1 $-1 $494 1 1 1 1 1 1 1 1 1 1 1 1 0 1 0 1 1 1 $-1 $306 #
-813 face $1297 -1 -1 $-1 $1298 $1299 $44 $-1 $199 forward single T -1802.8552338082075 -83.494945846737778 0 -1467.4721715020803 -7.2977835833946969 92.675470751615265 F #
-814 loop $-1 -1 -1 $-1 $-1 $1300 $494 T -1802.8552338081981 -83.49494584673775 0 -1466.8075260092305 -4.3723355204791305 0 periphery $755 T #
-815 cface_ptr-ct-attrib $-1 -1 $-1 $-1 $496 1 1 1 1 1 1 1 1 1 1 1 1 0 1 0 1 1 1 $-1 $1301 #
-816 face $1302 -1 -1 $-1 $1303 $1304 $44 $-1 $1305 reversed single T -1412.0477270697752 -83.60202892280256 92.499999999999986 -1400.3915784310968 -80.915531612030819 92.671769031162015 F #
-817 loop $-1 -1 -1 $-1 $-1 $1306 $496 T 495.24146225448101 -96.182812161715617 -7.1054273576010019e-015 822.92770108720151 -43.435151508821924 0 periphery $755 T #
-818 coedge $-1 -1 -1 $-1 $1307 $1308 $900 $1309 forward $497 $-1 #
-819 cface $-1 -1 $1310 $54 $309 0 #
-820 cface_ptr-ct-attrib $-1 -1 $-1 $-1 $500 1 1 1 1 1 1 1 1 1 1 1 1 0 1 0 1 1 1 $-1 $493 #
-821 face $1311 -1 -1 $-1 $1312 $1313 $44 $-1 $1314 reversed single T -526.775735599158 -85.112298045531674 107.29823096883797 -515.11125887732089 -82.462193954468219 107.47 F #
-822 loop $-1 -1 -1 $-1 $-1 $1315 $500 T -1466.7929166512288 -80.505194454414081 92.530000000000001 -1462.7155252512271 -62.558489179112001 107.53 periphery $823 F #
-823 plane-surface $-1 -1 -1 $-1 -1464.9310102274219 -72.309982722167604 92.530000000000001 0.97514935430555971 -0.22154849761948286 0 0.22154849761948286 0.97514935430555971 -0 forward_v I I I I #
-824 coedge $-1 -1 -1 $-1 $1316 $829 $834 $1317 forward $501 $-1 #
-825 coedge $-1 -1 -1 $-1 $826 $503 $1318 $1319 reversed $310 $-1 #
-826 coedge $-1 -1 -1 $-1 $503 $825 $1320 $1321 reversed $310 $-1 #
-827 coedge $-1 -1 -1 $-1 $1322 $1323 $503 $828 reversed $1324 $-1 #
-828 edge $-1 -1 -1 $-1 $1325 -9.6772175622769758 $1326 2.2845159612449777 $503 $1327 forward @7 unknown T -1478.4573933730665 -80.505194454414067 107.53 -1466.7929166512288 -77.855090363353185 107.53 #
-829 coedge $-1 -1 -1 $-1 $824 $1328 $504 $830 forward $501 $-1 #
-830 edge $-1 -1 -1 $-1 $1329 -3.1415926535897931 $837 -1.6506783560765359 $829 $1330 forward @7 unknown T -1478.4573933730665 -77.855090363353185 92.530000000000001 -1462.7155252512271 -62.378118742182252 92.530000000000001 #
-831 coedge $-1 -1 -1 $-1 $1331 $1315 $505 $832 reversed $822 $-1 #
-832 edge $-1 -1 -1 $-1 $1329 0 $836 18.404057999999999 $831 $1332 forward @7 unknown T -1466.7929166512288 -80.505194454414067 92.530000000000001 -1462.7155252512271 -62.558489179112001 92.530000000000001 #
-833 coedge $-1 -1 -1 $-1 $1333 $506 $1315 $1334 reversed $835 $-1 #
-834 coedge $-1 -1 -1 $-1 $506 $1333 $824 $1317 reversed $835 $-1 #
-835 loop $-1 -1 -1 $-1 $-1 $506 $1335 T -1478.4573933730665 -80.505194454414067 92.530000000000001 -1466.7929166512288 -77.855090363353185 92.70176903116203 periphery $1336 T #
-836 vertex $-1 -1 -1 $-1 $1334 $1337 #
-837 vertex $-1 -1 -1 $-1 $1317 $1338 #
-838 straight-curve $-1 -1 -1 $-1 -1469.0206609157376 -79.999063375412518 92.530000000000001 -0.97514935430555971 0.22154849761948286 0 I I #
-839 cface $-1 -1 $1339 $54 $1340 0 #
-840 cface $-1 -1 $313 $54 $862 0 #
-841 cface_ptr-ct-attrib $-1 -1 $-1 $-1 $511 1 1 1 1 1 1 1 1 1 1 1 1 0 1 0 1 1 1 $-1 $1341 #
-842 face $1342 -1 -1 $-1 $291 $1343 $44 $-1 $844 forward single T 495.69265677163077 -98.436878683090612 96.520130275704403 823.27060890139762 -46.401028039927468 99.969999999999985 F #
-843 loop $-1 -1 -1 $-1 $-1 $1344 $511 T 494.90757854233505 -98.436878683090612 96.546317941179126 823.27060890139762 -41.240403250611998 103.71999999999984 periphery $844 F #
-844 cone-surface $-1 -1 -1 $-1 711.20097788160263 -61.910936976727619 99.969999999999985 0.98862551036851465 0.15039813911280336 -1.8612186982558247e-030 0.56399302167298948 -3.707345663881787 -4.5924254965383805e-016 1 I I 0 -1 3.7499999999998552 forward I I I I #
-845 coedge $-1 -1 -1 $-1 $855 $514 $1345 $911 forward $316 $-1 #
-846 edge $-1 -1 -1 $-1 $526 -125.71849305320359 $1346 218.21145019531238 $514 $1347 forward @7 unknown T -1802.1905883153463 -80.569497733613844 103.45368215749247 -1466.807526230207 -4.3723355204791261 103.45368215752778 #
-847 coedge $-1 -1 -1 $-1 $516 $515 $912 $1348 forward $198 $-1 #
-848 coedge $-1 -1 -1 $-1 $914 $1349 $550 $849 reversed $1350 $-1 #
-849 edge $-1 -1 -1 $-1 $916 53.421931955918687 $851 53.464869630179415 $516 $1351 forward @7 unknown T -1467.4721717230764 -83.494945796530587 103.43693195591868 -1467.4721717230684 -83.494945796495443 103.47986963017942 #
-850 coedge $-1 -1 -1 $-1 $1352 $517 $1349 $1353 forward $524 $-1 #
-851 vertex $-1 -1 -1 $-1 $518 $1354 #
-852 straight-curve $-1 -1 -1 $-1 -1634.3736750242708 -45.575854589027664 103.47986963019645 -0.97514935430556304 0.22154849761946815 -0 I I #
-853 coedge $-1 -1 -1 $-1 $913 $912 $519 $854 reversed $512 $-1 #
-854 edge $-1 -1 -1 $-1 $856 1.1592794105114552 $858 1.9823131026464362 $519 $1355 forward @7 unknown T -1802.8552338485015 -7.2977837607906562 103.43693166589293 -1802.1905883556431 -4.3723356978739378 103.75 #
-855 coedge $-1 -1 -1 $-1 $520 $845 $913 $1356 forward $316 $-1 #
-856 vertex $-1 -1 -1 $-1 $521 $1357 #
-857 straight-curve $-1 -1 -1 $-1 -1802.1905883153399 -4.3723355204791305 0 0 0 1 I I #
-858 vertex $-1 -1 -1 $-1 $522 $1358 #
-859 straight-curve $-1 -1 -1 $-1 -1802.8552338081981 -7.2977835833947085 0 0 0 1 I I #
-860 coedge $-1 -1 -1 $-1 $523 $1359 $1360 $1361 forward $524 $-1 #
-861 coedge $-1 -1 -1 $-1 $1362 $1363 $1364 $1365 forward $524 $-1 #
-862 face $1366 -1 -1 $-1 $1367 $524 $44 $-1 $863 forward single T -1803.3757177058048 -85.718286478658058 96.280000000000143 -1466.3156886005615 -2.2040159268671595 103.77999999999986 F #
-863 cone-surface $-1 -1 -1 $-1 -1679.935250226674 -33.717057445875426 100.03 -0.97514935430556304 0.22154849761946815 0 -0.83080686607297216 -3.6568100786457207 0 1 I I 0 -1 3.7499999999998552 forward I I I I #
-864 point $-1 -1 -1 $-1 -1802.8552338081981 -7.2977835833947005 103.47986963021361 #
-865 point $-1 -1 -1 $-1 -1802.1905883153399 -4.3723355204791261 103.45368215749247 #
-866 cface $-1 -1 $1368 $48 $1369 0 #
-867 cface_ptr-ct-attrib $-1 -1 $-1 $-1 $529 1 1 1 1 1 1 1 1 1 1 1 1 0 1 0 1 1 1 $-1 $323 #
-868 loop $-1 -1 -1 $-1 $-1 $1370 $529 T -1423.8654331618068 -89.502868708413388 107.3484693583483 -1411.3524069791979 -86.618879130785245 200 periphery $869 F #
-869 plane-surface $-1 -1 -1 $-1 -1200.7292132955042 -38.07465916950364 0 0.2245909679804283 -0.97445312719576938 0 0.97445312719576938 0.2245909679804283 0 forward_v I I I I #
-870 cface_ptr-ct-attrib $-1 -1 $-1 $-1 $531 1 1 1 1 1 1 1 1 1 1 1 1 0 1 0 1 1 1 $-1 $1371 #
-871 loop $-1 -1 -1 $-1 $1372 $1364 $531 T -1803.3757177058048 -9.5176360841586529 96.280000000000143 -1801.7141039736591 -2.2040159268671595 103.77999999999986 hole $872 T #
-872 plane-surface $-1 -1 -1 $-1 -1805.9366744794786 -20.789729423025285 200 0.9751493543055596 -0.22154849761948314 0 -0.22154849761948314 -0.9751493543055596 -0 forward_v I I I I #
-873 coedge $-1 -1 -1 $-1 $1373 $1374 $1375 $1376 reversed $532 $-1 #
-874 cface $-1 -1 $1377 $342 $326 0 #
-875 cface_ptr-ct-attrib $-1 -1 $-1 $-1 $534 1 1 1 1 1 1 1 1 1 1 1 1 0 1 0 1 1 1 $-1 $1378 #
-876 face $1379 -1 -1 $-1 $1380 $1381 $44 $-1 $878 forward single T -1412.5315094180617 -83.69551974919797 100 -986.88988535369322 16.481980944596405 103.43693171768541 F #
-877 loop $-1 -1 -1 $-1 $-1 $1382 $534 T -1411.3524069791986 -88.811399287571263 96.563067950832362 -985.71078262876313 11.36610264740802 103.43693204916759 periphery $878 F #
-878 cone-surface $-1 -1 -1 $-1 -1199.0524632553895 -36.148879236805797 100 0.9744531271957656 0.22459096798044303 -3.7286003723336886e-030 -0.84221612992663086 3.6541992269839798 -9.1848509924201191e-016 1 I I 0 -1 3.7499999999998552 forward I I I I #
-879 coedge $-1 -1 -1 $-1 $1383 $1384 $1385 $1386 reversed $535 $-1 #
-880 coedge $-1 -1 -1 $-1 $1387 $537 $1388 $1389 reversed $327 $-1 #
-881 coedge $-1 -1 -1 $-1 $537 $1390 $735 $1164 reversed $327 $-1 #
-882 coedge $-1 -1 -1 $-1 $735 $1388 $1391 $883 forward $453 $-1 #
-883 edge $-1 -1 -1 $-1 $1392 0 $1393 1.1592792954267477 $1391 $1394 forward @7 unknown T -1412.5315094180617 -83.695519749197956 96.563068506734282 -1412.0261798831398 -81.503000833603309 100 #
-884 coedge $-1 -1 -1 $-1 $1370 $1395 $538 $885 forward $868 $-1 #
-885 edge $-1 -1 -1 $-1 $985 -231.05252570052195 $888 -218.21145019531269 $884 $1396 forward @7 unknown T -1423.8654331618068 -89.502868708413388 107.3484693583483 -1411.3524069791979 -86.618879130788471 107.34846935834901 #
-886 coedge $-1 -1 -1 $-1 $539 $1375 $1397 $1398 forward $559 $-1 #
-887 coedge $-1 -1 -1 $-1 $558 $1399 $329 $540 forward $346 $-1 #
-888 vertex $-1 -1 -1 $-1 $1400 $1401 #
-889 ellipse-curve $-1 -1 -1 $-1 -1411.6892932881349 -85.157200060587257 100 0.97445312719576604 0.22459096798044309 0 -1.6844322598532939 7.3083984539681 -1.8369701984840589e-015 1 I I #
-890 cface $-1 -1 $1402 $54 $1403 0 #
-891 face $1404 -1 -1 $-1 $1405 $1406 $44 $-1 $1407 forward single T -1496.126044399846 -117.94761788542787 103.95732955818299 -1489.5091092376415 -77.98720187730774 107.54267044181697 T 0 1 -0.48927645882869281 36.31983930077854 #
-892 cface $-1 -1 $1408 $543 $1409 0 #
-893 face $1410 -1 -1 $-1 $1411 $1412 $44 $-1 $1413 forward double in T -1454.1933722868469 -86.490636396647886 0 -1452.0706162979336 -83.917641523730509 200 F #
-894 cface $-1 -1 $1414 $543 $1415 0 #
-895 cface $-1 -1 $1416 $543 $1411 0 #
-896 cface $-1 -1 $544 $543 $333 0 #
-897 cface_ptr-ct-attrib $-1 -1 $-1 $-1 $546 1 1 1 1 1 1 1 1 1 1 1 1 0 1 0 1 1 1 $-1 $1417 #
-898 face $1418 -1 -1 $-1 $494 $1419 $44 $-1 $199 forward single T -1467.4721715020887 -86.471623718635698 107.38452924837641 -1454.3702749153579 -83.494945846700148 200 F #
-899 loop $-1 -1 -1 $-1 $-1 $1420 $546 T -1802.1905883153463 -80.569497783821035 0 -1466.8075260092194 -4.3723355204791226 92.687718371273746 periphery $317 F #
-900 coedge $-1 -1 -1 $-1 $1421 $1422 $1423 $1309 reversed $547 $-1 #
-901 coedge $-1 -1 -1 $-1 $1424 $548 $1422 $1425 forward $334 $-1 #
-902 coedge $-1 -1 -1 $-1 $548 $1424 $1426 $1427 forward $334 $-1 #
-903 coedge $-1 -1 -1 $-1 $906 $1423 $1428 $904 forward $335 $-1 #
-904 edge $-1 -1 -1 $-1 $1429 -149.98500000000001 $1430 -57.357281628732281 $1428 $1431 forward @7 unknown T -1466.8075260092305 -80.569497783821035 107.37228162873228 -1466.8075260092194 -80.56949778377215 200 #
-905 coedge $-1 -1 -1 $-1 $1432 $549 $1433 $1434 forward $335 $-1 #
-906 coedge $-1 -1 -1 $-1 $549 $903 $1435 $1436 forward $335 $-1 #
-907 coedge $-1 -1 -1 $-1 $1433 $1437 $1438 $908 forward $822 $-1 #
-908 edge $-1 -1 -1 $-1 $1439 -2.927160863043361 $1440 -1.5707963267948966 $907 $1441 forward @7 unknown T -1466.7929166512288 -80.505194454414081 100.03 -1465.4848814714705 -74.747856107931511 107.35823096883797 #
-909 coedge $-1 -1 -1 $-1 $910 $550 $850 $1353 forward $207 $-1 #
-910 coedge $-1 -1 -1 $-1 $551 $909 $860 $1361 forward $207 $-1 #
-911 edge $-1 -1 -1 $-1 $1346 -53.438682157527772 $915 -53.421931586515178 $845 $1442 forward @7 unknown T -1466.8075262302182 -80.569497733613844 103.43693158651517 -1466.8075262302102 -80.569497733579311 103.45368215752778 #
-912 coedge $-1 -1 -1 $-1 $853 $552 $847 $1348 reversed $512 $-1 #
-913 coedge $-1 -1 -1 $-1 $552 $853 $855 $1356 reversed $512 $-1 #
-914 coedge $-1 -1 -1 $-1 $1345 $848 $336 $553 reversed $1350 $-1 #
-915 vertex $-1 -1 -1 $-1 $1356 $1443 #
-916 vertex $-1 -1 -1 $-1 $553 $1444 #
-917 ellipse-curve $-1 -1 -1 $-1 -1467.1398490703998 -82.032222177725359 100 0.97514935430556637 -0.22154849761945336 0 0.83080686607306131 3.6568100786458504 0 1 I I #
-918 coedge $-1 -1 -1 $-1 $1445 $555 $1446 $1447 reversed $920 $-1 #
-919 coedge $-1 -1 -1 $-1 $555 $1445 $557 $925 reversed $920 $-1 #
-920 loop $-1 -1 -1 $-1 $-1 $919 $1369 T -1423.8654331618068 -89.502868708413388 0 -1411.3524069791979 -86.618879130785245 92.651530641651647 periphery $869 F #
-921 vertex $-1 -1 -1 $-1 $597 $1448 #
-922 straight-curve $-1 -1 -1 $-1 -1198.7155769464523 -37.610558307006961 92.651530641651647 -0.97445312719576593 -0.22459096798044312 3.72860037233369e-030 I I #
-923 coedge $-1 -1 -1 $-1 $1449 $557 $1450 $1451 forward $559 $-1 #
-924 coedge $-1 -1 -1 $-1 $1452 $1453 $919 $925 forward $1454 $-1 #
-925 edge $-1 -1 -1 $-1 $561 -42.651530641651647 $1455 50 $924 $1456 forward @7 unknown T -1411.3524069791986 -86.618879130788471 0 -1411.3524069791979 -86.618879130785245 92.651530641651647 #
-926 coedge $-1 -1 -1 $-1 $1457 $558 $1453 $1458 reversed $346 $-1 #
-927 coedge $-1 -1 -1 $-1 $945 $1459 $1460 $1461 forward $559 $-1 #
-928 point $-1 -1 -1 $-1 -1410.0048610282815 -92.465598514555552 100 #
-929 point $-1 -1 -1 $-1 -1411.3524069791979 -86.618879130788471 92.651530641651647 #
-930 cface_ptr-ct-attrib $-1 -1 $-1 $-1 $563 1 1 1 1 1 1 1 1 1 1 1 1 0 1 0 1 1 1 $341 $1462 #
-931 loop $-1 -1 -1 $-1 $-1 $577 $563 T -985.67778207627794 16.027116490137228 90.808785007217764 -979.34613837047539 21.197083716234886 109.19121499278215 periphery $932 F #
-932 spline-surface $-1 -1 -1 $-1 forward { ref 36 } F -70.829895440150452 F -68.849866641449097 F 90.80961451260842 F 109.19038548739159 #
-933 cface $-1 -1 $874 $342 $1463 0 #
-934 face $1464 -1 -1 $-1 $1463 $1465 $44 $-1 $1466 forward single T -1398.6285607146358 -98.127515898309056 107.45875932434664 -1395.3630362116121 -83.832649682922295 107.54124067565333 F #
-935 cface $-1 -1 $-1 $48 $345 0 #
-936 face $1467 -1 -1 $-1 $1468 $1469 $44 $-1 $1470 forward double in T -1425.3875867217844 -86.71017986459141 92.647505050818879 -1425.104008819404 -84.734057325312676 107.35249494918116 F #
-937 cface $-1 -1 $1471 $342 $568 0 #
-938 cface_ptr-ct-attrib $-1 -1 $-1 $-1 $568 1 1 1 1 1 1 1 1 1 1 1 1 0 1 0 1 1 1 $-1 $937 #
-939 face $1472 -1 -1 $-1 $741 $1473 $44 $-1 $1474 reversed single T -517.12645084957364 -93.982199663655038 93.425714883872502 -503.96041752216155 -93.03933387939334 106.51428511612752 F #
-940 loop $-1 -1 -1 $-1 $-1 $1475 $568 T -986.21694857525961 5.4864974795581318 90.304252578768882 -976.81558851926786 13.354386494255555 109.69574747883181 periphery $941 F #
-941 spline-surface $-1 -1 -1 $-1 forward { rotsur 
	intcurve reversed { exactcur full nubs 3 open 3 
	0 3 7.543935954440153 1 15.170530213819609 3 
	-988.23743101854302 20.13618017158052 100 
	-985.86940840063539 21.075497387152168 100 
	-981.10741692974625 22.964423842155242 100 
	-977.58229090544773 26.682884560734891 100 
	-975.81012437457639 28.552245141435861 100 
	0 
	null_surface 
	null_surface 
	nullbs 
	nullbs 
	-1 
	-1 
	I I 
	0 
	0 
	1 7.543935954440153 
	
	-1 
	none F F 1 F 0 } I I 
	-1411.5519277520893 -85.125540191224019 100 0.9744531271957656 0.22459096798044303 -3.7286003723336886e-030 
	none F -15.170530213819609 F -0 F 0 F 6.2831853071795862 OPEN PERIODIC NON_SINGULAR NON_SINGULAR 
	0 
	0 
	1 -7.543935954440153 
	0 
	0 
	0 
	} F -9.3606913745515037 F -0 F 1.7159118905243946 F 4.5672728376022498 #
-942 coedge $-1 -1 -1 $-1 $1476 $1477 $1478 $1479 reversed $569 $-1 #
-943 coedge $-1 -1 -1 $-1 $1480 $1481 $1482 $1483 forward $571 $-1 #
-944 coedge $-1 -1 -1 $-1 $947 $572 $1476 $1484 reversed $213 $-1 #
-945 coedge $-1 -1 -1 $-1 $574 $927 $1485 $946 forward $559 $-1 #
-946 edge $-1 -1 -1 $-1 $1486 -1.5707963267948957 $952 -0.21443179054643197 $1485 $1487 forward @7 unknown T -1413.3737255479882 -83.602028922802589 100 -1412.0477270697752 -77.848801141557374 107.32823096883797 #
-947 coedge $-1 -1 -1 $-1 $573 $944 $1488 $1489 reversed $213 $-1 #
-948 coedge $-1 -1 -1 $-1 $1490 $1491 $573 $949 forward $1492 $-1 #
-949 edge $-1 -1 -1 $-1 $953 218.21145019531269 $1493 231.63254881595881 $948 $1494 forward @7 unknown T -1425.1044114044928 -86.70977727977305 107.34846909829371 -1412.0261798831391 -83.695519749201139 107.34846909835035 #
-950 coedge $-1 -1 -1 $-1 $1375 $574 $971 $1495 forward $559 $-1 #
-951 coedge $-1 -1 -1 $-1 $967 $1496 $347 $575 forward $968 $-1 #
-952 vertex $-1 -1 -1 $-1 $1497 $1498 #
-953 vertex $-1 -1 -1 $-1 $949 $1499 #
-954 ellipse-curve $-1 -1 -1 $-1 -1411.6892932881349 -85.157200060587257 100 0.97445312719576604 0.22459096798044309 0 -1.6844322598532939 7.3083984539681 -1.8369701984840589e-015 1 I I #
-955 coedge $-1 -1 -1 $-1 $1500 $1501 $576 $956 forward $1251 $-1 #
-956 edge $-1 -1 -1 $-1 $1502 0 $961 9.184310660869393 $955 $1503 forward @7 unknown T -986.89051402795974 14.288833354729121 90.808985838342323 -979.34633920158262 16.028574669771654 92.652159575912307 #
-957 pcurve $-1 -1 -1 $-1 0 reversed { exppc nubs 3 open 3 
	0 3 4.0323774708905118 3 9.1946736213532212 3 
	0 4.5110309729306479 
	-1.3261555745334448 4.5165352262625147 
	-2.6534925867841626 4.5216941932687407 
	-3.9821556031099159 4.5280219900195267 
	-5.6831253223276645 4.5361229084090642 
	-6.9146732438168783 4.5437007399810767 
	-7.9654508892635718 4.5506432284764848 
	0.00062867426609991973 
	-1 
	spline reversed { ref 0 } F -7.9654508892635718 F -0 F 1.7262536128865873 F 4.5569316942930014 
	} 0 0 #
-958 coedge $-1 -1 -1 $-1 $577 $577 $1504 $1505 reversed $931 $1506 #
-959 coedge $-1 -1 -1 $-1 $1507 $1508 $348 $578 forward $785 $1509 #
-960 pcurve $-1 -1 -1 $-1 0 reversed { exppc nubs 3 open 10 
	0 3 3.4312973499060289 3 7.5184473910624954 3 10.16136848416193 3 11.677373520930749 3 
	13.021704392416821 3 14.772851965230913 3 16.792273528868424 3 19.964842686908657 3 23.74476779547625 3 
	-70.829895440150452 109.19038548737288 
	-70.546909078737755 108.81942342624627 
	-70.275325168529051 108.28070058217065 
	-70.038644116616084 107.6665463932743 
	-69.756724226725581 106.93500375430924 
	-69.474593141830837 105.96815260562634 
	-69.255100039167715 104.75072694357645 
	-69.113166676071984 103.9634889099559 
	-69.001285902869753 103.0932210281575 
	-68.931826372981178 102.14627454127807 
	-68.891983716521395 101.60309690067126 
	-68.86691355037955 101.0447249902592 
	-68.857878527700805 100.47642062840839 
	-68.849866641449097 99.972471710359557 
	-68.85459437620186 99.468464960527797 
	-68.871863563994154 98.968852457265314 
	-68.894358692930325 98.318048967594265 
	-68.937639394212482 97.688130191586524 
	-68.998999919222399 97.085342948045181 
	-69.0697608129842 96.390209324362729 
	-69.163163754568401 95.744407257714471 
	-69.273347519409697 95.149413757791947 
	-69.446449372111815 94.214661915443372 
	-69.661638466438106 93.403215007470237 
	-69.89635549832164 92.723558469466241 
	-70.176006707808 91.913788631449407 
	-70.500657156140889 91.241207441092811 
	-70.829895440150452 90.809614512627093 
	0.00082950540931628043 
	-1 
	spline forward { ref 36 } I I I I 
	} 0 0 #
-961 vertex $-1 -1 -1 $-1 $578 $1510 #
-962 intcurve-curve $-1 -1 -1 $-1 forward { surfintcur full nubs 3 open 10 
	0 3 3.4312973499000172 2 7.518447391049329 2 10.161368484140905 2 11.677373520911246 2 
	13.021704392399432 2 14.772851965214322 2 16.792273528849972 2 19.964842686886978 2 23.74476779547625 3 
	-979.34696787588473 16.027945995546606 90.809614512627107 
	-980.06451527307388 16.837707101700467 91.180576573753811 
	-980.87749668207175 17.562270476305418 91.71929941782976 
	-982.52528612219373 18.912035493562239 93.064996245690367 
	-983.49537373275962 19.620533893318136 94.031847394373315 
	-984.75275662861304 20.530384316484295 96.036511090044343 
	-985.14605080761578 20.812575985878205 96.90677897184186 
	-985.52932293706021 21.089302464580431 98.396903099328654 
	-985.61720487713092 21.152970196002375 98.955275009740078 
	-985.67695257086837 21.196254210825682 100.02752828963884 
	-985.66038772994523 21.184234534216582 100.53153503947031 
	-985.52099647652403 21.083328410829832 101.68195103240348 
	-985.3691860239677 20.973571305871229 102.31186980841079 
	-984.90603980561741 20.639781449746597 103.60979067563471 
	-984.57849142393491 20.404527726252951 104.25559274228266 
	-983.59387521855376 19.691373276750245 105.78533808455342 
	-982.85184184539162 19.150844095480362 106.59678499252621 
	-981.1766313102562 17.826566645561694 108.08621136855282 
	-980.1817928213909 16.97005626445122 108.75879255890844 
	-979.34696787588496 16.02794599554657 109.19038548737282 
	0.00082950540940540142 
	spline reversed { ref 0 } F -7.9654508892635718 F -0 F 1.7262536128865873 F 4.5569316942930014 
	spline forward { ref 42 } I I I I 
	nubs 3 open 10 
	0 3 3.4312973499000172 3 7.518447391049329 3 10.161368484140905 3 11.677373520911246 3 
	13.021704392399432 3 14.772851965214322 3 16.792273528849972 3 19.964842686886978 3 23.74476779547625 3 
	-7.9591206062203534 4.5506014112498274 
	-7.3937391349577606 4.4434733772219195 
	-6.7189614714216521 4.331779454196111 
	-6.0935816031580448 4.2204821060005084 
	-5.3486676264133504 4.0879115605563134 
	-4.5386832936004966 3.9342797907544949 
	-3.9064069362894953 3.7624529627480117 
	-3.4975507639992189 3.6513425940252495 
	-3.1739279533202129 3.5355762431832893 
	-2.9739612631204482 3.413736295217848 
	-2.85925844042871 3.3438477256051327 
	-2.7872938728984646 3.273198801711164 
	-2.7613565289594852 3.2015851906987862 
	-2.7383563598730687 3.1380811878969341 
	-2.7519105837326951 3.0747824343884931 
	-2.8015165653180416 3.0115768402582206 
	-2.8661341353617296 2.92924419053857 
	-2.9905731307329018 2.8487380911665618 
	-3.1675251206143553 2.7696898256843578 
	-3.3715859717055259 2.6785314479662778 
	-3.6417323079942086 2.591024713711974 
	-3.9589569556104731 2.5066009861874807 
	-4.4573259694505669 2.3739688904558078 
	-5.0757166138822338 2.2485888092157342 
	-5.7124486062850064 2.1315631994017536 
	-6.4710764330191264 1.9921342322622213 
	-7.3013319252413833 1.857221174972012 
	-7.9591206062201927 1.7325838959297626 
	
	nubs 3 open 10 
	0 3 3.4312973499000172 3 7.518447391049329 3 10.161368484140905 3 11.677373520911246 3 
	13.021704392399432 3 14.772851965214322 3 16.792273528849972 3 19.964842686886978 3 23.74476779547625 3 
	70.829895440150452 90.809614512627078 
	70.546909078737656 91.180576573753783 
	70.27532516852888 91.71929941782976 
	70.038644116616027 92.33345360672574 
	69.756724226725666 93.064996245690367 
	69.474593141830823 94.031847394373315 
	69.255100039167559 95.249273056424144 
	69.113166676071913 96.036511090044343 
	69.001285902869839 96.90677897184186 
	68.931826372981277 97.853725458720263 
	68.891983716521338 98.396903099328654 
	68.866913550379607 98.955275009740078 
	68.857878527700848 99.523579371590259 
	68.849866641449125 100.02752828963882 
	68.854594376201845 100.53153503947031 
	68.871863563994125 101.03114754273295 
	68.89435869293024 101.68195103240348 
	68.937639394212269 102.31186980841079 
	68.998999919222186 102.91465705195263 
	69.069760812983901 103.60979067563471 
	69.163163754567933 104.25559274228266 
	69.273347519409128 104.85058624220508 
	69.446449372111061 105.78533808455342 
	69.661638466437111 106.59678499252621 
	69.89635549832046 107.27644153053035 
	70.176006707808469 108.08621136855282 
	70.500657156141912 108.75879255890847 
	70.829895440150452 109.19038548737285 
	
	-1 
	-1 
	I I 
	0 
	0 
	2 0.80700783429253986 22.985762686804463 
	
	-1 
	none F } I I #
-963 coedge $-1 -1 -1 $-1 $1511 $1512 $580 $964 forward $1513 $-1 #
-964 edge $-1 -1 -1 $-1 $969 3.1415926535897931 $1502 4.5110309729306479 $963 $1514 forward @7 unknown T -988.23743101854643 14.289462028995285 92.651530901646183 -986.88988535369333 20.136180171593548 100 #
-965 pcurve $-1 -1 -1 $-1 0 reversed { exppc nubs 1 open 2 
	1.5707963267948877 1 4.7123889803846986 1 
	-0 1.5707963267948877 
	-0 4.7123889803846986 
	0 
	-1 
	spline reversed { ref 0 } I I I I 
	} 0 0 #
-966 coedge $-1 -1 -1 $-1 $1515 $581 $1512 $1516 reversed $968 $-1 #
-967 coedge $-1 -1 -1 $-1 $581 $951 $584 $972 reversed $968 $-1 #
-968 loop $-1 -1 -1 $-1 $-1 $951 $1159 T -1412.0477275257729 -83.695519749201168 99.999756066259806 -986.88988535369333 20.136180171593548 107.34846909835379 periphery $130 F #
-969 vertex $1517 -1 -1 $-1 $1516 $1518 #
-970 ellipse-curve $-1 -1 -1 $-1 -986.55299875869287 12.827781717625498 100 -0.97445312719575883 -0.22459096798047257 1.1154128362500882e-029 1.6844322598535129 -7.3083984539680502 1.8369701984840589e-015 1 F 1.5707963267948877 F 4.7123889803846986 #
-971 coedge $-1 -1 -1 $-1 $973 $584 $1491 $1495 forward $586 $-1 #
-972 edge $-1 -1 -1 $-1 $588 -218.07048339843703 $953 218.21145019531269 $584 $1494 forward @7 unknown T -1412.0261798831391 -83.695519749201168 107.34846909835035 -986.88988535369344 14.289462028998507 107.34846909835376 #
-973 coedge $-1 -1 -1 $-1 $585 $971 $1519 $1520 forward $586 $-1 #
-974 coedge $-1 -1 -1 $-1 $1504 $1521 $1507 $975 reversed $1181 $-1 #
-975 edge $-1 -1 -1 $-1 $587 109.19038548739155 $1522 200 $1507 $1523 forward @7 unknown T -979.34696787584869 16.027945995505547 109.19038548739155 -979.34696787584869 16.027945995505547 200 #
-976 face $1524 -1 -1 $-1 $1369 $586 $44 $-1 $977 forward single T -1412.02617988314 -83.695519749201168 107.34784163685411 -979.34634041434902 16.028573457005219 200 F #
-977 plane-surface $-1 -1 -1 $-1 -1202.22568964014 -35.340915642132039 0 -0.22459096798042832 0.97445312719576938 0 -0.97445312719576938 -0.22459096798042832 -0 forward_v I I I I #
-978 point $-1 -1 -1 $-1 -979.34696787584869 16.027945995505547 109.19038548739159 #
-979 point $-1 -1 -1 $-1 -986.88988535369344 14.289462028995285 107.34846909835376 #
-980 coedge $-1 -1 -1 $-1 $1525 $1446 $592 $981 reversed $1526 $-1 #
-981 edge $-1 -1 -1 $-1 $985 92.651530641650993 $921 107.34846935834906 $592 $1527 forward @7 unknown T -1423.8654331618068 -89.502868708409991 92.651530641650936 -1423.8654331618068 -89.502868708409991 107.34846935834901 #
-982 pcurve $-1 -1 -1 $-1 0 forward { exppc nubs 1 open 2 
	0 1 2648.6277279514402 1 
	71.25232513080671 0 
	71.25232513080671 2648.6277279514402 
	0 
	-1 
	spline forward { ref 13 } I I I I 
	} 0 0 #
-983 coedge $-1 -1 -1 $-1 $1528 $593 $1395 $1529 forward $599 $1530 #
-984 pcurve $-1 -1 -1 $-1 2 $986 0 0 #
-985 vertex $-1 -1 -1 $-1 $1529 $1531 #
-986 intcurve-curve $-1 -1 -1 $-1 forward { surfintcur full nubs 3 open 9 
	-21.630293767008645 3 -18.822543800354939 2 -15.787888077284112 2 -13.303303618021804 2 -11.125034117262622 2 
	-8.8790085628235733 2 -6.1705990197365423 2 -2.7281806510172468 2 -0 3 
	-1423.8654331618377 -89.502868708365185 92.651530641640605 
	-1423.336768579218 -90.293104510185458 92.832952231210683 
	-1422.7093943339141 -90.989183183968251 93.167734954103935 
	-1421.4272361108085 -92.237797682071928 94.093809819013273 
	-1420.7495271246962 -92.799641237938076 94.722516447074 
	-1419.7078311235648 -93.624550297568746 96.095406282319061 
	-1419.3049996388404 -93.92633237352733 96.802495668468111 
	-1418.7779153465081 -94.31837630214217 98.2753493094188 
	-1418.6320350609712 -94.424858895227359 99.004574624836451 
	-1418.5792164925947 -94.463594672408291 100.53184032349525 
	-1418.6811344102694 -94.38937474554919 101.29500526892966 
	-1419.157338486865 -94.036851596153653 102.90251499042613 
	-1419.5725888945594 -93.728511426594608 103.69455904434008 
	-1420.7094673256443 -92.834676908083964 105.2584248824144 
	-1421.4765518180391 -92.201661001519625 105.95744711512825 
	-1422.7851986966371 -90.904166432664482 106.87225520820471 
	-1423.3687358563154 -90.245320550980395 107.17801796504581 
	-1423.8654331618377 -89.502868708365185 107.34846935835934 
	0.00041781905367613574 
	cone -1199.0524632553895 -36.148879236805797 100 0.9744531271957656 0.22459096798044303 -3.7286003723336886e-030 -1.6844322598532939 7.3083984539681 -1.8369701984840589e-015 1 I I 0 1 7.4999999999998543 forward I I I I 
	spline forward { ref 16 } I I I I 
	nullbs 
	nubs 3 open 9 
	-21.630293767008645 3 -18.822543800354939 3 -15.787888077284112 3 -13.303303618021804 3 -11.125034117262622 3 
	-8.8790085628235733 3 -6.1705990197365423 3 -2.7281806510172468 3 -0 3 
	71.25232513080671 92.651530641640605 
	70.994975283019301 92.832952231210683 
	70.750390473305814 93.167734954103935 
	70.531676216048936 93.612789065228256 
	70.295286765284274 94.093809819013273 
	70.079999445727339 94.722516447074 
	69.903922346510271 95.477375423678822 
	69.75976153742053 96.095406282319061 
	69.640632061098017 96.802495668468111 
	69.558069943923655 97.58730027492787 
	69.485686595839596 98.2753493094188 
	69.443411169284261 99.004574624836451 
	69.435849126379821 99.756512786608766 
	69.428051862725709 100.53184032349525 
	69.457530264329336 101.29500526892966 
	69.520765507900663 102.02374786872537 
	69.597018842066674 102.90251499042613 
	69.71903636255152 103.69455904434008 
	69.872161484499671 104.38318002686151 
	70.066785201526557 105.2584248824144 
	70.309744597204244 105.95744711512825 
	70.572180955160235 106.46779500410742 
	70.780166655098654 106.87225520820471 
	71.010536707343249 107.17801796504581 
	71.25232513080671 107.34846935835934 
	
	-1 
	-1 
	I I 
	0 
	0 
	0 
	
	-1 
	none F } I I #
-987 coedge $-1 -1 -1 $-1 $596 $1532 $918 $1447 forward $599 $1533 #
-988 pcurve $-1 -1 -1 $-1 2 $989 0 0 #
-989 intcurve-curve $-1 -1 -1 $-1 forward { ref 57 } I I #
-990 coedge $-1 -1 -1 $-1 $1534 $1535 $1536 $1537 forward $599 $1538 #
-991 face $1539 -1 -1 $-1 $1540 $599 $44 $-1 $992 forward single T -1493.0591911603551 -164.17611540275135 0 -1397.2967987590946 -86.490059619681702 200 T 16.063021745069232 71.25232513080671 0 200 #
-992 spline-surface $-1 -1 -1 $-1 forward { ref 16 } I I I I #
-993 cface_ptr-ct-attrib $-1 -1 $-1 $-1 $601 1 1 1 1 1 1 1 1 1 1 1 1 0 1 0 1 1 1 $1541 $528 #
-994 face $1542 -1 -1 $-1 $893 $1543 $44 $-1 $1544 forward double in T -1456.1402851130026 -88.480762482189732 92.666527128943073 -1454.1928877025243 -86.490151812325323 107.39347287105691 F #
-995 cface $-1 -1 $671 $68 $669 0 #
-996 face $1545 -1 -1 $-1 $137 $1038 $44 $-1 $1546 forward single T -452.4473718377829 -128.10887232385804 92.49908017890445 -441.76631781789865 -88.810129930233657 107.5009558018053 F #
-997 cface_ptr-ct-attrib $-1 -1 $-1 $-1 $606 1 1 1 1 1 1 1 1 1 1 1 1 0 1 0 1 1 1 $-1 $364 #
-998 loop $-1 -1 -1 $-1 $-1 $1547 $606 T -448.09901897151758 -89.204857979785118 107.29116220275199 -444.26728572151347 -88.321722723133561 107.50000164419515 periphery $999 T #
-999 plane-surface $-1 -1 -1 $-1 -453.69477516860388 -90.494562190086882 107.17928563989643 0.2245909679804283 -0.97445312719576938 0 0 -0 -1 forward_v I I I I #
-1000 coedge $-1 -1 -1 $-1 $1053 $1548 $1549 $1550 reversed $608 $1551 #
-1001 coedge $-1 -1 -1 $-1 $1552 $610 $1548 $1553 reversed $367 $-1 #
-1002 coedge $-1 -1 -1 $-1 $610 $1554 $611 $1006 reversed $367 $-1 #
-1003 coedge $-1 -1 -1 $-1 $613 $1549 $610 $1004 forward $631 $-1 #
-1004 edge $-1 -1 -1 $-1 $1555 18.611786690343703 $1010 26.668945295352771 $1003 $1556 forward @7 unknown T -441.12482751234376 -93.339004487207788 95.999768993909825 -440.91671608051496 -92.181057336526479 104.00023100609056 #
-1005 coedge $-1 -1 -1 $-1 $1008 $611 $1557 $1558 forward $222 $1559 #
-1006 edge $-1 -1 -1 $-1 $1010 -31.995491643234995 $1560 0.4804439179401675 $1002 $1561 forward @7 tangent T -443.98380864775004 -127.71036958064875 95.957329558183019 -439.20654816726665 -92.138617900813657 96.042670441816952 #
-1007 pcurve $-1 -1 -1 $-1 1 $1562 0 0 #
-1008 coedge $-1 -1 -1 $-1 $612 $1005 $635 $1047 forward $222 $1563 #
-1009 pcurve $-1 -1 -1 $-1 0 forward { exppc nubs 3 open 3 
	0 3 1.3674092765859276 3 2.1597871530751189 3 
	0 36.298921982914365 
	0.082901894871129839 36.303829513371682 
	0.16502343202073719 36.308636613964779 
	0.24792607529633215 36.313085031273481 
	0.29596598665196416 36.315662772642632 
	0.34374399900645219 36.318091836396555 
	0.3915639650624142 36.320333512106295 
	1.6450576611838989e-006 
	-1 
	spline reversed { ref 3 } I I I I 
	} 0 0 #
-1010 vertex $-1 -1 -1 $-1 $614 $1564 #
-1011 intcurve-curve $-1 -1 -1 $-1 forward { surfintcur full nubs 3 open 4 
	0 3 1.7311127457584137 2 3.7635396022866137 2 6.0603847477587465 3 
	-441.12459650629819 -92.181288342628037 95.999999999999986 
	-441.18077234075861 -91.876166537907068 95.513463947015239 
	-441.34563938212841 -91.539925329696558 95.066971428005502 
	-441.85078380252594 -90.762521553801761 94.213977311287749 
	-442.21461939968015 -90.316717325160795 93.830437309284278 
	-443.08004259895245 -89.34607359428874 93.177651719191431 
	-443.59948529923503 -88.815900012741139 92.926401335718126 
	-444.12455688207592 -88.278196296548259 92.762904274012726 
	0.00059900690009670118 
	spline reversed { ref 3 } F 0 F 1 F -0.48927645882869281 F 36.323339928898911 
	cone -246.22652466897566 -41.415065323351662 100.03 0.97514935442035655 0.22154849711420269 8.1992174869626585e-026 -1.6616137283564905 7.3136201581525322 -1.8369701987209941e-015 1 I I 0 1 7.4999999999998543 forward I I I I 
	nubs 3 open 4 
	0 3 1.7311127457584137 3 3.7635396022866137 3 6.0603847477587465 3 
	1 31.995491643235457 
	0.91150329391435203 32.296676248589314 
	0.8298639174341732 32.646739780446019 
	0.75275625156500903 33.031125159664171 
	0.66222737564940037 33.482415908862301 
	0.57857263795542069 33.977461129333996 
	0.49970496011037185 34.494173669350872 
	0.41057661464927309 35.07811039766672 
	0.32653151295924088 35.693443028226078 
	0.24832284440840802 36.323339928898911 
	
	nullbs 
	-1 
	-1 
	I I 
	0 
	0 
	1 3.9619576535125542 
	
	-1 
	none F } I I #
-1012 cface $-1 -1 $1565 $456 $372 0 #
-1013 cface_ptr-ct-attrib $-1 -1 $-1 $-1 $618 1 1 1 1 1 1 1 1 1 1 1 1 0 1 0 1 1 1 $-1 $1566 #
-1014 face $1567 -1 -1 $-1 $1568 $1569 $44 $-1 $1570 forward single T 408.17623074021219 -127.4976081925055 92.458759324346644 414.79056366412527 -87.540691482782591 96.041240675653341 T 0 1 6.9736317282955351 43.803689582748632 #
-1015 loop $-1 -1 -1 $-1 $-1 $1571 $618 T 408.17477860015373 -127.4672849710627 103.95732955818302 414.35460111838574 -88.033982016774885 107.54267044181695 periphery $1016 F #
-1016 spline-surface $-1 -1 -1 $-1 reversed { rbblnsur @11 blendsupsur plane 414.46042947307808 -107.18861162545655 107.49999999999999 1.1942135354408529e-016 -2.713186584658648e-017 1 -0.97514935430551142 0.22154849761969525 1.2246467991473532e-016 reverse_v I I I I null_curve nullbs 396.30928881366646 -93.068788461080658 107.49999999999999 
	@11 blendsupsur cone 422.90350764750121 -88.856007358517928 107.49999999999999 -1.1942135354408529e-016 2.713186584658648e-017 -1 8.8619399047878105 39.005974172220455 0 0.29999999999999999 I I 0 1 40 forward I I I I null_curve nubs 3 open 17 
	-46.649739116135279 3 -15.119676121671972 3 -4.972163321055163 3 -4.0705437099231894 3 -3.3932798711499217 3 
	-2.0028465655760468 3 -1.2068562604189803 3 -0.65081916807171236 3 -0.5800015416182096 3 -0.50552987453440545 3 
	-0.35034972424667643 3 0 3 0.53558861358552612 3 4.6825808415534533 3 20.237094139549193 3 
	43.291682854750377 3 51.969238059805775 3 
	0.087499999999999994 -4.9154948501080309 
	0.087499999999999994 -4.6400903439816226 
	0.087499999999999994 -4.3962104876807624 
	0.087499999999999994 -4.0566286449411972 
	0.087499999999999994 -3.947338945879642 
	0.087499999999999994 -3.8342897501017084 
	0.087499999999999994 -3.6549292764962216 
	0.087499999999999994 -3.638992866891023 
	0.087499999999999994 -3.6223274752217005 
	0.087499999999999994 -3.6046253626034059 
	0.087499999999999994 -3.5913281798466876 
	0.087499999999999994 -3.5774394373301832 
	0.087499999999999994 -3.5627254123234509 
	0.087499999999999994 -3.5325172877239375 
	0.087499999999999994 -3.4994408243334543 
	0.087499999999999994 -3.4571005366222858 
	0.087499999999999994 -3.4328617195567372 
	0.087499999999999994 -3.4062471386106923 
	0.087499999999999994 -3.3685533500135585 
	0.087499999999999994 -3.3422224456353109 
	0.087499999999999994 -3.335275072425262 
	0.087499999999999994 -3.2402644637142028 
	0.087499999999999994 -3.228163785738897 
	0.087499999999999994 -3.2198566596809521 
	0.087499999999999994 -3.1809378800156138 
	0.087499999999999994 -3.1400109731466297 
	0.087499999999999994 -3.077197725603285 
	0.087499999999999994 -3.0601852118857273 
	0.087499999999999994 -3.0247354289166983 
	0.087499999999999994 -3.0112054611757459 
	0.087499999999999994 -2.996709522146404 
	0.087499999999999994 -2.9639820874054923 
	0.087499999999999994 -2.9446084157779522 
	0.087499999999999994 -2.9266639544317177 
	0.087499999999999994 -2.8992317959088756 
	0.087499999999999967 -2.8784393238929944 
	0.087499999999999967 -2.8596060976910831 
	0.087499999999999967 -2.7137829029744616 
	0.087499999999999967 -2.6525303753931375 
	0.087499999999999967 -2.5848149805601746 
	0.087499999999999967 -2.3308284883008255 
	0.087499999999999967 -2.1848459846688097 
	0.087499999999999967 -2.0361322986115034 
	0.087499999999999967 -1.8157118455450276 
	0.087499999999999994 -1.6258241936605387 
	0.087499999999999994 -1.426484874224091 
	0.087499999999999994 -1.3514552143886325 
	0.087499999999999994 -1.2752573586569831 
	0.087499999999999994 -1.1955278091053969 
	396.30928881366646 -93.068788461080658 107.49999999999999 
	43 1e-008 
	intcurve forward { exactcur full nubs 5 open 114 
	-37.641404535533539 5 -34.826188483800841 3 -32.010972432068144 3 -29.19575638033545 3 -26.380540328602756 3 
	-23.565324276870058 3 -22.157716251003713 3 -20.750108225137364 3 -19.342500199271015 3 -17.93489217340467 3 
	-16.527284147538321 3 -15.119676121671972 4 -13.851237021594871 3 -12.58279792151777 3 -11.314358821440669 3 
	-10.045919721363568 3 -9.4117001713250161 3 -8.7774806212864664 3 -8.1432610712479168 3 -7.5090415212093653 3 
	-6.8748219711708147 3 -6.2406024211322642 3 -5.6063828710937136 3 -4.972163321055163 4 -4.5213535154891762 3 
	-4.0705437099231894 4 -3.7319117905365555 3 -3.3932798711499217 4 -3.0456715447564529 3 -2.698063218362984 3 
	-2.3504548919695152 3 -2.1766507287727812 3 -2.0028465655760468 4 -1.8038489892867802 3 -1.6048514129975135 3 
	-1.4058538367082469 3 -1.3063550485636135 3 -1.2068562604189803 4 -1.1373516238755719 3 -1.0678469873321634 3 
	-0.99834235078875488 3 -0.92883771424534634 3 -0.8593330777019379 3 -0.78982844115852935 3 -0.75507612288682502 3 
	-0.7203238046151208 3 -0.68557148634341658 3 -0.65081916807171236 4 -0.63311476145833667 3 -0.61541035484496098 3 
	-0.59770594823158529 3 -0.58885374492489739 3 -0.5800015416182096 4 -0.57534706242547184 3 -0.57069258323273409 3 
	-0.56603810403999633 3 -0.56138362484725857 3 -0.55672914565452081 3 -0.55207466646178305 3 -0.54276570807630753 3 
	-0.53345674969083201 3 -0.52414779130535649 3 -0.50552987453440545 4 -0.48613235574843933 3 -0.4667348369624732 3 
	-0.42793979939054094 3 -0.38914476181860869 3 -0.35034972424667643 4 -0.30655600871584188 3 -0.26276229318500732 3 
	-0.17517486212333822 3 -0.087587431061669108 3 0 4 0.13389715339638153 3 0.26779430679276306 3 
	0.40169146018914459 3 0.53558861358552612 4 0.79477562783352163 3 1.0539626420815171 3 1.3131496563295126 3 
	1.5723366705775079 3 1.8315236848255032 3 2.0907106990734987 3 2.3498977133214942 3 2.6090847275694897 3 
	3.1274587560654803 3 3.6458327845614713 3 4.1642068130574623 3 4.6825808415534533 4 5.1686593821158198 3 
	5.6547379226781871 3 6.62689500380292 3 7.5990520849276537 3 8.5712091660523875 3 9.5433662471771221 3 
	10.515523328301855 3 11.487680409426588 3 12.459837490551323 3 13.431994571676057 3 14.40415165280079 3 
	16.348465815050258 3 18.292779977299723 3 20.237094139549193 4 21.678005934249267 3 23.118917728949341 3 
	26.00074131834949 3 28.882564907749639 3 31.764388497149785 3 34.64621208654993 3 37.528035675950079 3 
	40.409859265350228 3 43.291682854750377 4 45.456266997487894 3 47.620851140225412 5 
	430.9258037221357 -91.887880331070093 103.99999999999999
[truncated: 2,229,264 more chars]
